# Supplementary material for: Local Gene Regulation Details a Recognition Code within the LacI Transcriptional Factor Family
Source: PLoS Comput Biol. 2010 Nov 11;6(11):e1000989. doi: 10.1371/journal.pcbi.1000989 (PMC2978694; doi:10.1371/journal.pcbi.1000989)
Supplement: Dataset S1 — Sequences of proteins, domains, intergenic regions and binding sites. (0.67 MB ZIP) [file pcbi.1000989.s001.zip]

Archive with 5 entries (5 files):
- 01_TVSR_set_(proteins).fa
- 02_TVSR_set_(HTH-LacI_domains).fa
- 03_truncated_intergenic_regions_for_the_TVSR_set.fa
- 04_extended_intergenic_regions_for_the_TVSR_set.fa
- 05_BSs_for_the_TVSR_set.txt
