# Supplementary material for: Local Gene Regulation Details a Recognition Code within the LacI Transcriptional Factor Family
Source: PLoS Comput Biol. 2010 Nov 11;6(11):e1000989. doi: 10.1371/journal.pcbi.1000989 (PMC2978694; doi:10.1371/journal.pcbi.1000989)
Supplement: Dataset S1 — Sequences of proteins, domains, intergenic regions and binding sites. (0.67 MB ZIP) [file pcbi.1000989.s001.zip › 02_TVSR_set_(HTH-LacI_domains).fa]

% Amino acid sequences of 1490 non-redundant HTH-LacI domains with a TVSR-like recognition helix. Header information includes:
% 1) VIMSS ID of the full protein (www.microbesonline.org),
% 2) common name of the protein when available (otherwise, “NA”), 
% 3) taxonomy ID of the organism (www.ncbi.nlm.nih.gov/Taxonomy/),
% 4) organism name.
>vim|1190|nam|NA|tax|2336|org|Thermotoga maritima
KATLKDIAEYFGVSISTVSRALSGKPGVSSELREKILEKAREIGYTPNLMALGLKKGNTRTVGVLIPELSA
>vim|1836|nam|NA|tax|2336|org|Thermotoga maritima
RPTINDVAKLAGVSISTVSRYLKDPSQVSEKLGERIREAIKKLGYKPNKIAQGLRTGDSKMIGFIVPDITN
>vim|2084|nam|NA|tax|2336|org|Thermotoga maritima
YVTIRDIAEKAGVSINTVSRALNNKPDISEETRRKILKIAQELGYVKNATASSLRSKQTNIVGVIIADSAN
>vim|2102|nam|NA|tax|2336|org|Thermotoga maritima
MASIKDVAKLAGVSIATVSRVINGYNNVSEETRKKVIDAIRKLNYHPVYAVKGAVLKRTIGVLVPNFGG
>vim|2731|nam|NA|tax|2336|org|Thermotoga maritima
MPTIEDVAKLAGVSIATVSRVINGSGYVSEKTRYKVWKAIEELGYKPEISAKLLASKGKLFNIYVFASKRILSPLQN
>vim|7170|nam|HI0821|tax|71421|org|Haemophilus influenzae Rd KW20
MSTIRDVAKLANVSVATVSRVLNHSLSVSENTRLVVEQAIAQLAYQPNANAQALAVQNTDTIGVVVTDVTD
>vim|14483|nam|lacI|tax|83333|org|Escherichia coli K12
PVTLYDVAEYAGVSYQTVSRVVNQASHVSAKTREKVEAAMAELNYIPNRVAQQLAGKQSLLIGVATSSLAL
>vim|15440|nam|ycjW|tax|83333|org|Escherichia coli K12
SPTIYDIARVAGVSKSTVSRVLNKQTNISPEAREKVLRAIEELQYQPNKLARALTSSGFDAIMVISTRSTK
>vim|16798|nam|ascG|tax|83333|org|Escherichia coli K12
MTTMLEVAKRAGVSKATVSRVLSGNGYVSQETKDRVFQAVEESGYRPNLLARNLSAKSTQTLGLVVTNTLY
>vim|16918|nam|galR|tax|83333|org|Escherichia coli K12
MATIKDVARLAGVSVATVSRVINNSPKASEASRLAVHSAMESLSYHPNANARALAQQTTETVGLVVGDVSD
>vim|17150|nam|ebgR|tax|83333|org|Escherichia coli K12
MATLKDIAIEAGVSLATVSRVLNDDPTLNVKEETKHRILEIAEKLEYKTSSARKLQTGAVNQHHILAIYSYQQE
>vim|17973|nam|cytR|tax|83333|org|Escherichia coli K12
AATMKDVALKAKVSTATVSRALMNPDKVSQATRNRVEKAAREVGYLPQPMGRNVKRNESRTILVIVPDICD
>vim|18266|nam|treR|tax|83333|org|Escherichia coli K12
RLTIKDIARLSGVGKSTVSRVLNNESGVSQLTRERVEAVMNQHGFSPSRSARAMRGQSDKVVAIIVTRLDS
>vim|18289|nam|idnR|tax|83333|org|Escherichia coli K12
RISLQDIATLAGVTKMTVSRYIRSPKKVAKETGERIAKIMEEINYIPNRAPGMLLNAQSYTLGILIPSFQN
>vim|37589|nam|yhjM|tax|224308|org|Bacillus subtilis subsp. subtilis str. 168
MPTIDEIAKLCNVSKTTVSRVLNNHPYVSKEKRDMILKAINELDYTPNYLARNFRRNKTQTIALSVPSIDH
>vim|37616|nam|degA|tax|224308|org|Bacillus subtilis subsp. subtilis str. 168
KTTIYDVAKAAGVSITTVSRVINNTGRISDKTRQKVMNVMNEMAYTPNVHAAALTGKRTNMIALVAPDISN
>vim|37771|nam|exuR|tax|224308|org|Bacillus subtilis subsp. subtilis str. 168
MVTIKDIAKLANVSHTTVSRALNNSPYIKEHTKKKILELAEQLNYTPNVNAKSLAMQKSHTIGLFFTSITN
>vim|37922|nam|ykvZ|tax|224308|org|Bacillus subtilis subsp. subtilis str. 168
MANIKDIAEKAGVSVTTVSRVINNHPYVSEDKRKRVFEAMESLEYTRNIHAVHLSKGFSNMIGVVLPTVNL
>vim|38750|nam|kdgR|tax|224308|org|Bacillus subtilis subsp. subtilis str. 168
HTTIKDVAECAGVSKSTVSRYINGKIDAISPEKVKNIKKAIAELNYRPSKMAQGLKIKKSKLIGFVVADITN
>vim|39510|nam|ccpA|tax|224308|org|Bacillus subtilis subsp. subtilis str. 168
NITIYDVAREANVSMATVSRVVNGNPNVKPTTRKKVLEAIERLGYRPNAVARGLASKKTTTVGVIIPDISS
>vim|39562|nam|msmR|tax|224308|org|Bacillus subtilis subsp. subtilis str. 168
MVRIKDIALKAKVSSATVSRILNEDESLSVAGETRQRVINIAEELGYQTVAKRRKSRGQKQRAQPLIGVLSCLSPD
>vim|39956|nam|lacR|tax|224308|org|Bacillus subtilis subsp. subtilis str. 168
MATIKDIAQEAGFSISTVSRVLNNDESLSVPDETREKIYEAAEKLNYRKKTVRPLVKHIAFLYWLTDK
>vim|40002|nam|yvdE|tax|224308|org|Bacillus subtilis subsp. subtilis str. 168
MATLSDVAKKANVSKMTVSRVINHPETVTDELKKLVHSAMKELNYIPNYAARALVQNRTQVVKLLILEEMD
>vim|40131|nam|rbsR|tax|224308|org|Bacillus subtilis subsp. subtilis str. 168
MATIKDVAGAAGVSVATVSRNLNDNGYVHEETRTRVIAAMAKLNYYPNEVARSLYKRESRLIGLLLPDITN
>vim|40626|nam|ccpB|tax|224308|org|Bacillus subtilis subsp. subtilis str. 168
MANIKEIARLANVSVSTVSRVLNHHPYVSEEKRKLVHQVMKELDYTPNRTAIDLIRGKTHTVGVILPYSDH
>vim|42526|nam|DR1884|tax|1299|org|Deinococcus radiodurans
PPTIQDVARAAGVGVGTVSRVLNNHPSVKPSTREAVLRSIAELDYTPNPHARRIAGGRSYTISVLLPVVTT
>vim|52900|nam|NA|tax|666|org|Vibrio cholerae
RATLQDVADQVGVTKMTVSRYLRSPDSVAAATREKIALAVEALGYIENRAPAMLSKSSSKAIGILLPSLSN
>vim|53887|nam|NA|tax|666|org|Vibrio cholerae
MARIKDVAELAGVNRSTVSRIINGEGKFKEETRRKVEQAMAQLNYRPSAIARSLATSSSNMMGLLVTYYTG
>vim|54153|nam|NA|tax|666|org|Vibrio cholerae
MATINDVCKLAGVSKATVSRVLNETGQVKAQTREAVLAAMQQLGYQPNSLAQALATNTTNSIGLVLPHFES
>vim|54924|nam|NA|tax|666|org|Vibrio cholerae
MATIKDVAREAGVSVATVSRVINKSPKASQASIDTVTSAMHKLGYRPNAAARALVNQSTNTIGVLVSDVSD
>vim|55261|nam|NA|tax|666|org|Vibrio cholerae
MATMKDVAQLAGVSTATVSRALMNPEKVSSSTRKRVEEAVLEAGYSPNSLARNLRRNESKTIVAIVPDICD
>vim|55999|nam|NA|tax|666|org|Vibrio cholerae
MASLHDVARLAGVSKSTVSRVINDEYGVKESTKIKVLKAVEQCGYMVNQVAKDLKSQKTNLIGVIVPRVSS
>vim|63831|nam|BH1250|tax|272558|org|Bacillus halodurans C-125
MATIKEVAQLAGLSRTTVSRVINNHPYVSDEKRQQVLDAMKQLGYVPNSSAQRLRRNKTETIAVVISRIVN
>vim|64097|nam|BH1516|tax|272558|org|Bacillus halodurans C-125
RPTIKDVAREANVSIATVSRILNKGVGYSEKTKQHVLETIEKMGYHPNAVARGLINKKTDSIGVLFPNVSG
>vim|64436|nam|BH1855|tax|272558|org|Bacillus halodurans C-125
MTTILDIAKLAGVAKSTVSRYLNGGSVSEPTRQKIERVIKETGYIPNAFAQSLKAKQTNFIGTIVPRLDS
>vim|64599|nam|lacR|tax|272558|org|Bacillus halodurans C-125
MATIKDVAEMSGYSISTVSRVLNNDQNLSVTEETREKIYEVADKLNYRKKTVRALVKNVAFLYWLTDK
>vim|64808|nam|msmR|tax|272558|org|Bacillus halodurans C-125
MATIKDIAKLANVSNATVSRVLNRDATLSVTEETRERIYSIAKELGYKRIKERQETKKQVAPNIGIIILQSPE
>vim|64894|nam|BH2313|tax|272558|org|Bacillus halodurans C-125
MKMSDVAKLANVSPATVSRVLSNPELVSKETRKKVLDVINQVNYKPHIVARQFRTQETKMILVVVPDITS
>vim|65504|nam|BH2923|tax|272558|org|Bacillus halodurans C-125
AVTIKDVAKLAKVAPSTVSRVIANNPRISQRTKERVREAMEQLGYYPNYNARSLVNQSTKTLGIIIPSSAR
>vim|65822|nam|ccpA|tax|272558|org|Bacillus halodurans C-125
NTTIYDVAREAGVSMATVSRVVNGNPNVKPATRKKVLEAIERLGYRPNAVARGLASKRTTTVGVVIPDISS
>vim|66273|nam|BH3692|tax|272558|org|Bacillus halodurans C-125
MTTIKDIAKVAGVSVTTVSRALNGYSDVNEKTRKKIKDIANELKYSPNVMARSLVMNRSKTIGLLVSEISR
>vim|66308|nam|rbsR|tax|272558|org|Bacillus halodurans C-125
MTTIRDVAKHAKVSVATVSRVLNKKGYVSKEAEEAVLQAIKELNYQPSSVARSLYHKTSGMIGLLIPDISN
>vim|71878|nam|lacI|tax|155864|org|Escherichia coli O157:H7 EDL933
PVTLYDVAEYAGVSYQTVSRVVNQASHVSAKTREKVEAAMAELNYIPNRVAQQLAGKQSLLIGVATSSLAL
>vim|74726|nam|NA|tax|155864|org|Escherichia coli O157:H7 EDL933
MASLKDVARLAGVSMMTVSRVMHNAESVRPATRDRVLQAIQTLNYVPDLSARKMRAQGRKPSTLAVLAQDTAT
>vim|78448|nam|rbsR|tax|1360|org|Lactococcus lactis subsp. lactis
MTTIKQVALEAGVSKSTVSRFIAQNGYVSDEAREKIERAIKKLNFRPNLSAQSLKTKKNQLVGLLLPDISN
>vim|78456|nam|ccpA|tax|1360|org|Lactococcus lactis subsp. lactis
TTTIYDVARVAGVSMATVSRVVNGNANVKEKTRQKVLEAIAELDYRPNAVARGLASKRTTTVGVILPTITS
>vim|78484|nam|rliA|tax|1360|org|Lactococcus lactis subsp. lactis
AVTIKDVAKKAGVNASTVSRVIKDSSEISDKTKVKVRKAMHELGYRRNAAAQILASGKTNTIGVVFPPVAD
>vim|80112|nam|galR|tax|747|org|Pasteurella multocida
MVTIHDVAQHAGVSVATVSRVLNNHPSASEKARIAVQAAIEKLGYQPNANAQALAMKNTDTIGVVVTDVTD
>vim|83502|nam|NA|tax|266835|org|Mesorhizobium loti MAFF303099
GAKLIDVARLANCSPATVSRVLNGNPNVNEVVRDRVVRAARDLGYVPNGSARALRSTRTRLVGAIIPTLDH
>vim|83881|nam|NA|tax|266835|org|Mesorhizobium loti MAFF303099
ASSIHDLARHLNISIGTVSRALNGRADVNADTRQRVLDAAKKLNYSPNQSGRSLRQGATHSIAFMLQPHPGDQQY
>vim|84015|nam|NA|tax|266835|org|Mesorhizobium loti MAFF303099
RPTIADVARKAGVGAITVSRALREPERVSEELRRQIQAAVDELGYVPDPNARALASARAEVFGVLVPSLTN
>vim|95756|nam|NA|tax|83334|org|Escherichia coli O157:H7
RPVLQDVADRVGVTKMTVSRFLRNPEQVSVALRGKIAAALDELGYIPNRAPDILSNATSRAIGVLLPSLTN
>vim|97795|nam|NA|tax|190650|org|Caulobacter crescentus CB15
MTTINDVAERAGVSPKTVSRVLNDHESVSAKTRDRVRTAMQDLGYQPSAVARSLRSQGSGSVGVLMGDPSG
>vim|97963|nam|NA|tax|190650|org|Caulobacter crescentus CB15
RLKMADIAKLAGVSTSTVSRALAGNPSIPQALRDQISELARTHGYVINQSARSLRLQRTHTIGLIVPLGHE
>vim|98310|nam|NA|tax|190650|org|Caulobacter crescentus CB15
RATINDIARLAGVSKKTVSRVINQSPFVRDETRERIEAVIAEWGYAPDPQARGLAFRRSFLIGMIYDNPNP
>vim|98447|nam|NA|tax|190650|org|Caulobacter crescentus CB15
MATIQDVAREAGVSTATVSRVFSAPDLVLEATRQKVMEAVQRLGYEPNFAAKSLRTLRTEKILVTVPDISN
>vim|98571|nam|NA|tax|190650|org|Caulobacter crescentus CB15
RPTIDDVARLSGVARVTVSRVLNGGPNVRDEVRARVMQAVETLAYKVNPQARSLAGGASRLLAFVFASDPE
>vim|98868|nam|NA|tax|190650|org|Caulobacter crescentus CB15
KVTIHDVARESGVSIKTVSRVLNREPNVKADTRDRVQAAVAALHYRPNISARSLAGAKAYLIGVFFDNPSP
>vim|99129|nam|NA|tax|190650|org|Caulobacter crescentus CB15
SVTIYDVAAKAGVSIKTVSRVMNNEPNVRPVMRERVLAAAGELGYSPNLSARSLAGSRSFVIAVFVDAALT
>vim|99168|nam|NA|tax|190650|org|Caulobacter crescentus CB15
GATMADVAKRAGVSRMTVSRVMNHEAKVREDTRQTVLAAIRDLNFQPNLTARNLVMDGELRIGVVYSNPSA
>vim|99869|nam|NA|tax|190650|org|Caulobacter crescentus CB15
SATIRDVAARAGVSPMTVSRVINRESTVKEETRQLVEKAIADLNYAPNPAARSLAGSAPFRIGLLYDNPST
>vim|100936|nam|ccpA|tax|160490|org|Streptococcus pyogenes M1 GAS
PLTIYDVAREAGVSMATVSRVVNGNKNVKENTRKKVLEVIDRLDYRPNAVARGLASKKTTTVGVVIPNIAN
>vim|101564|nam|malR|tax|160490|org|Streptococcus pyogenes M1 GAS
MVTIKDVAQKAGVNPSTVSRVLKDNRSISMKTKEKVRKAMADLGYVPNVAAQILASGLTHNIGLVFPPITT
>vim|101752|nam|NA|tax|160490|org|Streptococcus pyogenes M1 GAS
MVTIKQVAEEAGVSRSTVSRYISQKGYVSDDARHKIKAAIAKLHYTPNVLAQSLKTKKNQLVGLLLPDISN
>vim|101965|nam|scrR|tax|160490|org|Streptococcus pyogenes M1 GAS
VAKLTDVAALAGVSPTTVSRVINKKGYLSQKTVNKVNKAMRELGYKPNNLARSLQGKSTQLIGLIFPNISN
>vim|103648|nam|malR|tax|158879|org|Staphylococcus aureus subsp. aureus N315
MVTIKDVALKAGVSPSTVSRVIKGNKRISEATISKVKKVMEELNYFPNTAARTLITNQTYKIGLVLKGSEE
>vim|115358|nam|NA|tax|2107|org|Mycoplasma pulmonis
NSTYEEIAKKAKVSVSTVSRFYNNGYVSEKNKNKINEIVLQHDLGVKHFTRINKKMNNQIYFLIHNWTD
>vim|117231|nam|NA|tax|170187|org|Streptococcus pneumoniae TIGR4
SITMKDVALEAGVSVGTVSRVINKEKGIKEVTLKKVEQAIKTLNYIPDYYARGMKKNRTETIAIIVPSIWH
>vim|117285|nam|NA|tax|170187|org|Streptococcus pneumoniae TIGR4
MATLKDIAQLASVSIATVSRVLNRDQSLSVTEETRHRILTVAEELGYTKHLKTGESHKPKQKIAIIQWVSEQ
>vim|117425|nam|NA|tax|170187|org|Streptococcus pneumoniae TIGR4
TVTIYDVAREAGVSMATVSRVVNGNKNVKENTRKKVLEVIDRLDYRPNAVARGLASKKTTTVGVVIPNITN
>vim|117999|nam|NA|tax|1488|org|Clostridium acetobutylicum
MVSIKDIARYCGVSAMTVSRALNNSDDIAEATKEKILKVCEELKYKPNSAAKSLITKKTNMIGLIIPDIAN
>vim|118329|nam|NA|tax|1488|org|Clostridium acetobutylicum
SVTIKDIAKIANVSHTTVSRALNNSPVINEETKRKILEIAKKLNYVPNFNAKSLVLNKSYNIGLFFSSISK
>vim|118491|nam|NA|tax|1488|org|Clostridium acetobutylicum
AATIRDVAKLANVSPSTVSRVLNDSNKISCETKERVIKAIKKLDYHANAIARSLANNSTKILGLIVPNEAK
>vim|120563|nam|NA|tax|1488|org|Clostridium acetobutylicum
KTTILEVAKRANVSVATVSRVMNDNYPVKAETREKVLKAIKELNYIPNMQARELTQKKSATIGIVSPSISN
>vim|120636|nam|ccpA|tax|1488|org|Clostridium acetobutylicum
AASIKDVAREARVSIATVSRVLNNVDVVNEETKKKVMEAIKKLDYRPNIVARSLKTQRTRTIGIVIPDISS
>vim|123369|nam|aglR|tax|382|org|Sinorhizobium meliloti
PVNLKQLAELLGLSQTTVSRALNGYPEVNAETRARVLEAVRETGYRPNRAAQRLATGKAYSIGLVMPIAAG
>vim|129258|nam|cytR|tax|176299|org|Agrobacterium tumefaciens str. C58 (Cereon)
GSNIREVAALAGVSIATVSRALQQPDKVRPETRKKVFDAVRQANFVPNAQAASFRRQSNNTVILLVRDIGN
>vim|130512|nam|NA|tax|176299|org|Agrobacterium tumefaciens str. C58 (Cereon)
ATSLKDVAQAAGVSVATVSRLLNGTLELPSETKTRIETAIRELNYVPNPHARRLSRGRSDTIGLVVPDIGN
>vim|130801|nam|NA|tax|176299|org|Agrobacterium tumefaciens str. C58 (Cereon)
TASIGDVARLAGVAPITVSRALRNPEKVSAEKRARIEAAVERTGYRVNPFASALKSGRSNVVMAFASNMFS
>vim|130958|nam|NA|tax|176299|org|Agrobacterium tumefaciens str. C58 (Cereon)
RVTVHSVAAAAGVSKSTVSRILDERLPRSDSETAQRVREIAAELGYVRDVSAANLRRGSTMTIGVIVPRLTD
>vim|131332|nam|NA|tax|382|org|Sinorhizobium meliloti
RPKIKDIAEKAGVSVATVSRALAASTLVTAETRQRVLDLARELDYRPNVSARNLRTRRSMTVLMVVRDVGN
>vim|131625|nam|thuR|tax|382|org|Sinorhizobium meliloti
MKLKEFAKQLGLSPTTVSRALSGYPEVSEKTRKRVAEEAVRLGYRPNINAVRLVTGRAGAIGVVMGRNEF
>vim|132689|nam|NA|tax|382|org|Sinorhizobium meliloti
TVTLAEVAEAAGVGESTVSRVLRNHGSFSGKARERVLDAVERLGYVPNRIAGTLASAGSRLVAFVIPSLTN
>vim|132739|nam|NA|tax|382|org|Sinorhizobium meliloti
PATIEDVARIAEVSIATVSRAIHNPEKVAKSTRLKVNQAIAITGYTTNAMARSLRLGRSNMILVVAPDIGD
>vim|132884|nam|NA|tax|382|org|Sinorhizobium meliloti
MVTIKEIASAVGVSSATVSRVLNYDPTLSISTRKRQAIVETAEALNYATPRNRSRAAAQAVGVGLKIALV
>vim|134452|nam|scrR|tax|171101|org|Streptococcus pneumoniae R6
VAKLTDVAKLAGVSPTTVSRVINKKGYLSEKTIQKVNEAMRELGYKPNNLARSLQGKSAKLIGLIFPNISN
>vim|134504|nam|scrR|tax|171101|org|Streptococcus pneumoniae R6
SITMKDVALEAGVSVGTVSRVINKEKGIKEVTLRKVQRAIKTLDYIPDNYARGMKKNRTETIALIIPSIWH
>vim|143603|nam|cytR|tax|214092|org|Yersinia pestis CO92
MTTMKDVAEMAGVSTATVSRALMNPEKVSTVTRQKVEQAVLAVGYSPHALSRNIKRNESRTILVIVPDISD
>vim|143656|nam|NA|tax|214092|org|Yersinia pestis CO92
MVTLEDVAVLAGVSRATVSRVVNGDTNVKALTREKVEQAVAVLGYTPHPAARALASSQSNTLGLVTTSYRG
>vim|144255|nam|galR|tax|214092|org|Yersinia pestis CO92
MATIKDVAKLAGVSVATVSRVINHSPKASEASRVAVCKAMEQLQYHPNANARALAQQSTETVGMIVSDVSD
>vim|144302|nam|NA|tax|214092|org|Yersinia pestis CO92
KLKIQEIANQTGLSISTVSRVLAGKGNTSAKAKQQVMAYAKSQGILQNLSSGRLMLNNIMVFAPHRAF
>vim|144305|nam|lacI|tax|214092|org|Yersinia pestis CO92
STTLEDVARHAGVSYQTVSRVLNKSAKVSEATRRKVEQSIELLRYVPNRLAQQLVGKQSMTMGLVTTSLAL
>vim|145867|nam|NA|tax|214092|org|Yersinia pestis CO92
NATIVDIARRANVTNITVSRTFNQPGLVKQETREKIHAIAKELNYVPNAFAQGLKRSSSQIIGIVTSSMYN
>vim|145903|nam|NA|tax|214092|org|Yersinia pestis CO92
RVTLQDIALLAGVTKMTVSRYLRMPEKVAPETGERIAQVMAEVNYSADPESETSLNQKSPRIGILVPSFNN
>vim|146985|nam|treR|tax|214092|org|Yersinia pestis CO92
RLTIKDIARMSGVGKSTVSRVLNNEGSVSPQTRERVEAVIRQHGFTPSKSARAMRGQSDKVVGIIVSRLDS
>vim|147231|nam|gntR|tax|214092|org|Yersinia pestis CO92
RPVLQDVADMVGVTKMTVSRYLRNPEQVSAVLQEKIALALDELGYIPNRAPDILSNATSHAIGVLLPSLTN
>vim|148895|nam|NA|tax|99287|org|Salmonella typhimurium LT2
MATIKDVASMAGVSTATVSRVINQTAWVEPVTRERVEKAMRDLNYRRNAAAIALAKRSGDMLGLLTGNLAD
>vim|149517|nam|galS|tax|99287|org|Salmonella typhimurium LT2
MITIRDVARQAGVSVATVSRVLNNSALVSPDTRDAVMQAVTLLGYRPNANAQALATQVSDTIGVVVMDVSD
>vim|149668|nam|NA|tax|99287|org|Salmonella typhimurium LT2
KVTIADVAQLAGVGTMTVSRALRTPEQVSDKLREKIEAAVHELGYMPNLAASALASASSHTIAMVVPNLAE
>vim|150309|nam|galR|tax|99287|org|Salmonella typhimurium LT2
MATIKDVARLAGVSVATVSRVINDSPKASEASRLAVTSAMESLSYHPNANARALAQQATETLGLVVGDVSD
>vim|150310|nam|NA|tax|99287|org|Salmonella typhimurium LT2
MATMLDVSRHAGVSKATVSRVLNGTGQVKESTRQKVFTAMQALGYRPNLLARSLANRTSNSIGLVVSTFDG
>vim|150825|nam|gntR|tax|99287|org|Salmonella typhimurium LT2
RPVLQDVADRVGVTKMTVSRFLRNPEQVSVALRGKIAAALDELGYIPNRAPDILSNATSRAIGVLLPSLTN
>vim|150977|nam|NA|tax|99287|org|Salmonella typhimurium LT2
APTLEDVARSAGLSPMTVSRALNSPQLVRPKTVEKVMQAVRVTGYIPNALAGGLASRRSKLIAVVVPQINN
>vim|151356|nam|cytR|tax|99287|org|Salmonella typhimurium LT2
AATMKDVALKAKVSTATVSRALMNPDKVSQSTRSRVEQAALEVGYFPQSMGRNVKRNESRTILVIVPDICD
>vim|151696|nam|treR|tax|99287|org|Salmonella typhimurium LT2
RLTIKDIARLSGVGKSTVSRVLNNESGVSERTRERVEAVMNQHGFSPSRSARAMRGQSDKVVAIIVTRLDS
>vim|151722|nam|idnR|tax|99287|org|Salmonella typhimurium LT2
RISLQDIATLAGVTKMTVSRYIRSPKKVARETGERIAQIMEEINYIPNRAPAMLLNAQSYTLGVLIPSFQN
>vim|155603|nam|gntR|tax|90370|org|Salmonella enterica subsp. enterica serovar Typhi
RPVLQDVADRVGVTKMTVSRFLRNPEQVSVALRGKIAAALDELGYIPNRAPDILSNATSRAIGVLLPSLTN
>vim|156125|nam|NA|tax|90370|org|Salmonella enterica subsp. enterica serovar Typhi
RISLQDIATLAGVTKMTVSRYIRSPKKVARETGERIAQIMEEINYIPNRAPAMLLNAQSYTLGVLIPSFQN
>vim|156263|nam|NA|tax|169963|org|Listeria monocytogenes EGD-e
KITIQEIAKLSGVSVSTVSRVLNNSPSVSAAKRKKIQAIIDEHNYTPSVFARGMVNKQTKNIGVILPDISN
>vim|156960|nam|NA|tax|169963|org|Listeria monocytogenes EGD-e
KTSIKDIAKLSGVSVATVSRVINDNGRFSEETREKVLAVIKETNYQMNFSAKSLRMNKSFSVGILVPDISN
>vim|157823|nam|ccpA|tax|169963|org|Listeria monocytogenes EGD-e
NVTIYDVAREANVSMATVSRVVNGNPNVKPVTRKKVLDVINQLGYRPNAVARGLASKRTTTVGVIIPDISN
>vim|159063|nam|NA|tax|169963|org|Listeria monocytogenes EGD-e
ASTIYDIAKHAGVSKSTVSRVLNNQANISEESRKKVLAAIDQLNYQPSKLARALTSSGFDAIMVISNRSTT
>vim|159613|nam|NA|tax|1642|org|Listeria innocua
MANIQEIAKLAGVSSATVSRVINNRDYVSEETRKRVQTIIDKLDYVPNINAVSLKKGATKLIGMVIPSFTD
>vim|160707|nam|ccpA|tax|1642|org|Listeria innocua
NVTIYDVAREANVSMATVSRVVNGNPNVKPVTRKKVLDVINQLGYRPNAVARGLASKRTTTVGVIIPDISN
>vim|162031|nam|NA|tax|1642|org|Listeria innocua
AATIYDIAKHAGVSKSTVSRVLNNQANISKESRQKVLEAIDELNYQPSKLARALTSSGFDAIMVISNRSTT
>vim|170067|nam|RSc1790|tax|305|org|Ralstonia solanacearum
ASSIKDVATHAGISIATVSRAVNAPERVSPETLARVQAAMDALQYRPNALGRQLRAVRTGLVGVVLPSLAN
>vim|173001|nam|scrR|tax|305|org|Ralstonia solanacearum
RPTIRDVATLAGVSTSTVSRVLNNSGYVKAEVRERIEAVVSRMHYTPSELAKQLKSQRSGLVGVIIPKINS
>vim|173331|nam|RSp1616|tax|305|org|Ralstonia solanacearum
RITLSDLARLVGVTKVTVSRALNTPELVSADTLGRVREAVRQTGYTPDLVAGSLASNRSRLIVALIPTIAG
>vim|173352|nam|RSp1637|tax|305|org|Ralstonia solanacearum
AVTVDDVAAHAGVSIKTVSRVLNHEPNISEKTRQKVVEAMQVLDYRPNPAARRLASKRADIIALVYDNPSD
>vim|180538|nam|NA|tax|29459|org|Brucella melitensis
RATIHDVARLAGVSIKTVSRVYNDEPNVREAIREKVKQAGAQLRYRPNVAARNLVERRSHLIGLFFENPSS
>vim|185015|nam|NA|tax|1502|org|Clostridium perfringens
KVTIKDVAREANVAPSTVSRVLSDSPKISEETKIKVNKAIKKLNYKPNAIARSLVNNKTKILGVVLPNEAD
>vim|185938|nam|NA|tax|1502|org|Clostridium perfringens
MATIKDIAKGAGVSIATVSRVLNLDETLNVSEETRKKVMEIAEELNYVPVKERKNKIKNYTIGIVYWYTEI
>vim|186131|nam|NA|tax|1502|org|Clostridium perfringens
KVTIQDIANMVGVSKSTVSRYLNGGYVSNENTVKIKEAIEKTGFETNFFAKRLKSKQSKLIGIIVPRIDS
>vim|186938|nam|malR|tax|1502|org|Clostridium perfringens
MNIKDIARLAGVGVSTVSRVINDHPDVKDETREKILKIIKESNYIPNNSARILKKNNTNNIGVLVKGVFN
>vim|187137|nam|ccpA|tax|1502|org|Clostridium perfringens
AASIKDVAREAGVSIATVSRVLNDIDVVNEETKKKVLEAIKKLGYRPNIVARSLKTHRTRTVGILVPDISN
>vim|195308|nam|ccpA|tax|186103|org|Streptococcus pyogenes MGAS8232
TITIYDVAREAGVSMATVSRVVNGNKNVKENTRKKVLEVIDRLDYRPNAVARGLASKKTTTVGVVIPNIAN
>vim|201394|nam|NA|tax|211586|org|Shewanella oneidensis MR-1
KATSIDIAYRAGVSQSTVSRALRNSPLVNLETRQRIQAIAKELNYKVDKNASNLRTQNSHTLALLLCEDPT
>vim|202617|nam|NA|tax|211586|org|Shewanella oneidensis MR-1
KVTINDVAKYAGVSIKTVSRVTNNEPSVKQATVDKVNEAIKVLNYQPNLAARNLAGTKSYAIGFIYDNPNA
>vim|219056|nam|ptxS|tax|160488|org|Pseudomonas putida KT2440
RVTISEVARVAGVSKATVSRYIGGDRQLLAEATAKRLEEVIERLGYRPNQMARGLKRGQTRLIGMLVADILN
>vim|223620|nam|NA|tax|227882|org|Streptomyces avermitilis MA-4680
APTLEEVAAHAGVGRGTVSRVINNAAGVKESTRRAVQQAIQELGYVPNLAARSLAGQRADAVALVLTEPDW
>vim|223696|nam|NA|tax|227882|org|Streptomyces avermitilis MA-4680
RPTMRDVAERAGVALVTVSRVVNGVGTVREETAERVMAAINAIGYQRNELARSLRPGQNSMTIGLLLGDLTN
>vim|223897|nam|NA|tax|227882|org|Streptomyces avermitilis MA-4680
RPTLEDVARQSGVSRSTVSRLINGSPRVSPAVAERVRTAVAELGYVPNQAARSLVTRRNDAIAVVVTEPQN
>vim|224097|nam|NA|tax|227882|org|Streptomyces avermitilis MA-4680
SASMADVARLAGVSSQTVSRVSNGYAGVTEETRQEVLAAMKELGYRPNSAARALKRGEFRTIGVITFNLST
>vim|224395|nam|NA|tax|227882|org|Streptomyces avermitilis MA-4680
PPTIHDVAREAGVSRGTVSRVLNGGHYVSPAAQEAVNAAIRRTGYVVNRHARSLITGRSDSIGFLLTEPQE
>vim|224543|nam|NA|tax|227882|org|Streptomyces avermitilis MA-4680
RPTMKDVAARAGVGLKTVSRVVNGEPGVTPDTERRVQEAIDALGFRRNDSARVLRKGSTASIGLVLEDLAD
>vim|224762|nam|NA|tax|227882|org|Streptomyces avermitilis MA-4680
RPTLEAVAARAGVSRATVSRVVNGGDGVREPLVARVRRAVEELGYVPNQAARSLVTKRHDAVAVVIAEPET
>vim|224795|nam|NA|tax|227882|org|Streptomyces avermitilis MA-4680
TRRLAEVAKKVGVSEATVSRVLNDKPGVSPATRQAVLSALDVLGYERPTQLRGERARLVGLVLPELQN
>vim|228046|nam|NA|tax|227882|org|Streptomyces avermitilis MA-4680
KVTITEIARQAGVSVPTVSRVVNGRSDVSPQTRARVEDLLRHHGYQRKSSAPGDRAALIDLVFNDLDS
>vim|228325|nam|NA|tax|227882|org|Streptomyces avermitilis MA-4680
RPTLEEVAARAGVGRGTVSRVINGSPRVSDATRAAVEAAVAELGYVPNTAARALAANRTDAIALVVPEPET
>vim|228380|nam|NA|tax|227882|org|Streptomyces avermitilis MA-4680
TVTLADVAARAQVSPATVSRVLNGNYPVATSTRERVLRAVDELDYVLNGPASALAAATSDLVGILVNDIAD
>vim|228769|nam|NA|tax|227882|org|Streptomyces avermitilis MA-4680
RPTLADVAREVGVSAKTVSRVLNEDGPASAQTREQVLAAVAKLGFQPNLMARNIRVGGPDTTIGLVIPDLAN
>vim|229044|nam|malR1|tax|227882|org|Streptomyces avermitilis MA-4680
TTRLADIAAQAGVSEATVSRVLNGKPGVAATTRQSVLAALDVLGYERPVRLRQRSEGLVGLITPELEN
>vim|238050|nam|PurR2|tax|119072|org|Thermoanaerobacter tengcongensis
AVTIKDIARLANVSVTTVSRVINNKPEGVSEETRQKILKLVKELGYQPNAIARGLVTKKTKTIGLIIPDISN
>vim|238189|nam|PurR3|tax|119072|org|Thermoanaerobacter tengcongensis
MINSKDIARIAGVSRSTVSRVINNYPNVSPETKEKVLKAIKEYNYVPHASARMLRGKSSKTIGLVIVDLKR
>vim|238308|nam|PurR4|tax|119072|org|Thermoanaerobacter tengcongensis
GATIKDVAREAKVSIATVSRVLNNSAVVTEETRQRVLEAIKKTGYKPNALARSLKIQKTHTIGLIIPDISS
>vim|238567|nam|PurR5|tax|119072|org|Thermoanaerobacter tengcongensis
SPTIKDVAEYAGVSIKTVSRVINDSSEVTETTKKKVLDAIEKLGYRPNALAKSLRIKRTYTIGVIISDIAN
>vim|238602|nam|PurR6|tax|119072|org|Thermoanaerobacter tengcongensis
AVTIKDIAKYAGVSVTTVSRALNGYPDVSEETRAKIKKIAEELNYTPNSIARGLVTNKTQTIGMVVSELIK
>vim|238608|nam|PurR7|tax|119072|org|Thermoanaerobacter tengcongensis
MATIDDVAKLAGVSIATVSRVFNNSPWVSEKTREKVLKAAEELGYKPSMPARSLAMKKTNTIGLIVPDISN
>vim|239679|nam|PurR8|tax|119072|org|Thermoanaerobacter tengcongensis
MANIREVAKRAGVSVATVSRVLNNSDLVSEETRERVLKAIKELNYHPNLLGRNLRRLKTKMVLALMPNVSN
>vim|240248|nam|PurR9|tax|119072|org|Thermoanaerobacter tengcongensis
NVTIKDVAKRANVAPSTVSRVIADSPRISKETKERVWKAMEELGYYPNAIARSLASKVTNTLGLIMPRSTE
>vim|240508|nam|SCJ4.43c|tax|100226|org|Streptomyces coelicolor A3(2)
GPTMHDVGKLAQVSAMTVSRVLKDDPGVSEATRERVFAAVDRLGYRRNQTARSLRLGGSGMIGLVVTNLAN
>vim|240775|nam|SCF41.19c|tax|100226|org|Streptomyces coelicolor A3(2)
MTLSDVAAAAGVSAQTVSRVVRDPLSVSDETRARVQAALTATGYVPNLAASNLASNRSRTVAALVPQINA
>vim|241464|nam|SCG22.24|tax|100226|org|Streptomyces coelicolor A3(2)
RPTMKDVAARAGVGLKTVSRVVNGEPGVTPETERRVQEAIDALGFRRNDSARVLRKGRTASIGLVLEDLAD
>vim|241568|nam|SCG11A.17|tax|100226|org|Streptomyces coelicolor A3(2)
TPTLEEVAARAGVGRGTVSRVVNNAAGVRDSTRRAVQRAIAELGYVPNLAARSLAGHRADAVALVMTEPDW
>vim|241752|nam|SC10A9.18|tax|100226|org|Streptomyces coelicolor A3(2)
RVTITDIARRAGVSVPTVSRVVNGRSDVSPGTRARVEELLRRHGYRKRAAAPGRRAALIDLVFNDLDS
>vim|242575|nam|SC10B7.27|tax|100226|org|Streptomyces coelicolor A3(2)
TTRLADIAAQAGVSEATVSRVLNGKPGVAATTRQSVLAALDVLGYERPVRLRQRSEGLVGLITPELEN
>vim|243068|nam|SCC57A.16|tax|100226|org|Streptomyces coelicolor A3(2)
MASIKDVAAEAGVSVATVSRALNGHPSVSAAARARVLAAVETLGYRPNALARSLRTDQTRTLGLVISDVMN
>vim|243076|nam|SCC57A.24|tax|100226|org|Streptomyces coelicolor A3(2)
TVTLADVAARAQVSPATVSRVLNGNYPVAASTRERVLKAVDELDYVLNGPASALAAATSDLVGILVNDIAD
>vim|243116|nam|2SCC13.02c|tax|100226|org|Streptomyces coelicolor A3(2)
RPTLEEVAARAGVGRGTVSRVINGSPRVSDATRAAVEAAVAELGYVPNTAARALAANRTDAIALVVPEPET
>vim|246533|nam|SC3A7.17|tax|100226|org|Streptomyces coelicolor A3(2)
QPGMADVARLAGVSAQTVSRTLAGHPNVQHTTRAKVLAAVEELGYRKNNAARMLSSGRSRTIGVVTLRTTF
>vim|246769|nam|SC8A6.19|tax|100226|org|Streptomyces coelicolor A3(2)
APTLEDVAREAGVSRATVSRVVNGVRNVDPAIQDLVRRAIERTGYAPNQAARQLVTRRTTTVALVVSGAGD
>vim|246878|nam|SC4C6.23|tax|100226|org|Streptomyces coelicolor A3(2)
RPTLEAVAERAGVSRATVSRVVNGAHGVRDALAERVRRAVEELGYVPNHAARSLVTRRHQAVAVVAAEPET
>vim|247170|nam|SC1H10.03c|tax|100226|org|Streptomyces coelicolor A3(2)
TRRLAQVAKKVGVSEATVSRVLNGKPGVSETTRQSVLSALDVLGYERPTQLRGERARLVGLVLPELQN
>vim|247172|nam|SC1H10.05c|tax|100226|org|Streptomyces coelicolor A3(2)
TRRLAQVAKKVGVSEATVSRVLNGKPGVSETTRQSVLSALDVLGYERPTQLRGERSRLVGLVLPELQN
>vim|247552|nam|SC6D11.07|tax|100226|org|Streptomyces coelicolor A3(2)
TASMADVARLAGVSSQTVSRVSNGYAGVTEETRQQVLAAMKELGYRPNSAARALKRGEFRTIGVITFTLAT
>vim|247689|nam|SC5F1.08c|tax|100226|org|Streptomyces coelicolor A3(2)
RPTIKTVAARAGVGRTTVSRVVNGSELVSADARERVLAAIKELNYVPNSVARGLVTNRTNAVALVIPESES
>vim|251486|nam|NA|tax|190485|org|Xanthomonas campestris pv. campestris str. ATCC 33913
VATINDIARMSGVSKKTVSRIINNSPLVRQDTREKVEALMREVGYAPDPLARGLAFRRSFLIGMVYDNPTA
>vim|253506|nam|NA|tax|190485|org|Xanthomonas campestris pv. campestris str. ATCC 33913
AVTIKDVAREARVSVATVSRALNGHDNVAGPVRQVVLDVAERLRYSPHAAARSLSSRRTQTLGVVLPDLYG
>vim|253664|nam|NA|tax|190485|org|Xanthomonas campestris pv. campestris str. ATCC 33913
SISINDVARVAGVSKSTVSRALGTGPVSEEVRAKVEAAVRQTGYRPNLMARRLRSQHSGILGVIVADIRN
>vim|253757|nam|NA|tax|190485|org|Xanthomonas campestris pv. campestris str. ATCC 33913
KATSLDIAYLAGVSQPTVSRALRGSPMVNEDTRQRILRIARELNYKVDKNASSLRLRNAGTLALLFFEDPT
>vim|254643|nam|cebR|tax|190485|org|Xanthomonas campestris pv. campestris str. ATCC 33913
RPQMADIARMAGVSESTVSRALAGSPVVAERTRAYIKQIAADAGYQVDPVARSLRAKRSNTVSVAVPMMHA
>vim|254699|nam|NA|tax|190485|org|Xanthomonas campestris pv. campestris str. ATCC 33913
RPTIKDVAERAKVSLKTVSRVINNEPSVMQATRARVLRAIADLDYEPDPSARNLRSGTPFVIGLVYDNPNP
>vim|255410|nam|NA|tax|190485|org|Xanthomonas campestris pv. campestris str. ATCC 33913
SVTIKDVAREAQVSVATVSRTMNGHQHVAESVRERVLQVARALHYIPHHAARSLSSRRTHTIGVVLPDLHG
>vim|256612|nam|NA|tax|190486|org|Xanthomonas axonopodis pv. citri str. 306
RPTIKDVAERAKVSLKTVSRVINNEPSVMQATRARVLRAIADLDYEPDPSARNLRSGTPFVIGLVYDNPNP
>vim|258176|nam|NA|tax|190486|org|Xanthomonas axonopodis pv. citri str. 306
AVTIKDVAREAQVSVATVSRALNGHDNVAGPVRQQVLEVAERLRYSPHAAARSLSSRRSQTLGVVLPDLYG
>vim|258361|nam|NA|tax|190486|org|Xanthomonas axonopodis pv. citri str. 306
SISINDVARVAGVSKSTVSRALGSGPVSDEVRAKVEAAVRQTGYRPNLMARRLRSQQSGILGVIVADIRN
>vim|258454|nam|NA|tax|190486|org|Xanthomonas axonopodis pv. citri str. 306
KATSLDIAYLAGVSQPTVSRALRGSPMVNEETRKRILRIARELNYKVDKNASSLRLRNAGTLALLFFEDPT
>vim|259340|nam|cebR|tax|190486|org|Xanthomonas axonopodis pv. citri str. 306
RPQMADIARMAGVSESTVSRALAGSPVVAERTRAYIKQIAADAGYQVDPVARSLRAKRSNTVSVAVPMMHA
>vim|260117|nam|NA|tax|190486|org|Xanthomonas axonopodis pv. citri str. 306
SVTIKDVAREAQVSVATVSRTMNGHQHVAESVRERVLRVARALNYIPHHAARSLSSRRTHTIGVVLPDLHG
>vim|261893|nam|ccpA|tax|196620|org|Staphylococcus aureus subsp. aureus MW2
TVTIYDVAREARVSMATVSRVVNGNQNVKAETKNKVNEVIKRLNYRPNAVARGLASKKTTTVGVIIPDISN
>vim|263048|nam|NA|tax|198094|org|Bacillus anthracis str. Ames
MANIKDIAKMAGVSVTTVSRVLNDHPYVSEEKRKAVIEIVEKLNYSQNANAVHLSKGKTNIVGVILPYINH
>vim|263466|nam|rbsR|tax|198094|org|Bacillus anthracis str. Ames
MSTIKDVAKLAGVSVSTVSRVLNKNGYVHEDTLKKVERAIEMLDYKPSTVARSLYNKKSRLIGLVVPNIVN
>vim|263553|nam|scrR|tax|198094|org|Bacillus anthracis str. Ames
TKTIADIAKLAGVAKSTVSRYLNGGYVSDKTKLKIESIIQETNFSPNTFAQSLKAKTTNLIGVIIPRLDS
>vim|263853|nam|NA|tax|198094|org|Bacillus anthracis str. Ames
MSTIEDVAKLAGLSRTTVSRVINNHPYVSDEKKKRVQLAMKHLGFVPNSAARRLRKQKTETIAVLVPRITN
>vim|265850|nam|NA|tax|198094|org|Bacillus anthracis str. Ames
MVTINEIAKLCNVSNATVSRVLNNHPYVNSEKREKIIKVMQEFNYTPSAIARNLRINKTQTIALSIPNIDH
>vim|266735|nam|malR|tax|198094|org|Bacillus anthracis str. Ames
TVTIKDVAKKANVAPSTVSRVIADNPSISEKTKRRVRKVMSELGYHPNLNARNLANQTTKTLGLVMPSSAS
>vim|266935|nam|NA|tax|198094|org|Bacillus anthracis str. Ames
MANIKQIAKTAGVSISTVSRVLNNHPYVKEEKRKRVLDAVEELNYAKNINAIHLIKGKTYTIGVMLPFINL
>vim|267401|nam|ccpA|tax|198094|org|Bacillus anthracis str. Ames
NVTIYDVAREANVSMATVSRVVNGNPNVKPTTRKKVLEAIDRLGYRPNAVARGLASKKTTTVGVIIPDISN
>vim|268074|nam|NA|tax|198094|org|Bacillus anthracis str. Ames
MTNIRKIAELAGVSVSTVSRVLNNHPYVNEQKRKEILAIIEELNYTQNVNAIHLVKGKTNVIGVLLPHVND
>vim|272159|nam|NA|tax|187410|org|Yersinia pestis KIM
RVTLQEVADYAGVGSMTVSRALRTPEQVSDKLREKIEQAVEKLGYIPNRAAGALASGHSDTVAVLIPSLTD
>vim|273105|nam|NA|tax|187410|org|Yersinia pestis KIM
MSLKKIANELGLSSTTVSRALNGYDDVAAETRERIIDAAKRLGYQPNSLARRLKMGRTDAIALAYPSRPR
>vim|273704|nam|galR|tax|187410|org|Yersinia pestis KIM
MATIKDVAKLAGVSVATVSRVINHSPKASEASRVAVCKAMEQLQYHPNANARALAQQSTETVGMIVSDVSD
>vim|274389|nam|gntR|tax|187410|org|Yersinia pestis KIM
RPVLQDVADMVGVTKMTVSRYLRNPEQVSAVLQEKIALALDELGYIPNRAPDILSNATSHAIGVLLPSLTN
>vim|275343|nam|NA|tax|208435|org|Streptococcus agalactiae 2603V/R
TITIYDVAREAGVSMATVSRVVNGNKNVKENTRKKVLEVIDRLDYRPNAVARGLASKKTTTVGVVIPNIAN
>vim|275420|nam|NA|tax|208435|org|Streptococcus agalactiae 2603V/R
MTSISDIAKKAGVAKSTVSRVINHHPHVSDETRQKVMALITELDYIPNQLARDLSRGKTQKIGVVIPHTRH
>vim|276058|nam|NA|tax|208435|org|Streptococcus agalactiae 2603V/R
MVTIKDVAAKAGVNPSTVSRVLKDNASISSKTKERVKKAMEELGYVPNVAAQMLASGLTQNIGVIFPPLVL
>vim|276304|nam|scrR|tax|208435|org|Streptococcus agalactiae 2603V/R
VAKLTDVAALAGVSPTTVSRVINKKGYLSQKTVTKVNEAMRTLGYKPNNLARSLQGKSAKLIGLIFPNIRN
>vim|279005|nam|ccpA|tax|182710|org|Oceanobacillus iheyensis
NVTIYDVAREANVSMATVSRVVNGNPNVKPTTRKKVLATIEQLGYRPNAVARGLASKKTTTVGAIIPDISN
>vim|279337|nam|NA|tax|182710|org|Oceanobacillus iheyensis
MVTIKDIAKATGVSPSTVSRVIADNSRISEETKAKVRKAMEDLGYFPNMTARNLAVKSTKTIGVILPSSAD
>vim|279347|nam|NA|tax|182710|org|Oceanobacillus iheyensis
SVTIKDVAKEANVSPSTVSRVLSDSDKISEKTKRKVRKVMNELGYHINYNARVLVQKSTKTIGIVMKHSAT
>vim|279357|nam|rbsR|tax|182710|org|Oceanobacillus iheyensis
TVTIKDVAKEAGVSAATVSRVLNNSGYVYEDTRKAVMEAINHLQYKPNEVARSLYKRTSKLIGLVLPDITN
>vim|280261|nam|NA|tax|182710|org|Oceanobacillus iheyensis
MTTILEVAKKAGVSVATVSRVLNNRHQVREVTRSKVEQAIVALNYEPSVLGRNLRNSESRLLLVLIPSIAN
>vim|280415|nam|NA|tax|206672|org|Bifidobacterium longum NCC2705
ATSIQDVAREAGVSISTVSRSFTRPDLVSAKTRERVLAIADKLNFSLSRSAAALKSGRSLRIAVLMSGHIR
>vim|280767|nam|NA|tax|206672|org|Bifidobacterium longum NCC2705
KASIEDVARQAGVSTATVSRAFSRPDMVSAKTRAKVMEAAQQLDFSVSRMAGILKSGRSHRVALLVGSSKL
>vim|280769|nam|NA|tax|206672|org|Bifidobacterium longum NCC2705
KASIQAVAREAGVSVSTVSRTFAKPDLVLPETRDRVMTAAEKLDYSVSRSAAALKSGQSFRIALLASETIT
>vim|281066|nam|NA|tax|206672|org|Bifidobacterium longum NCC2705
RPVIKDVAKLAGVSAPTVSRYLNGTVNVTEDKRERIAKAIKELGYEPSIVARALSNREMDSVVVFAANPSA
>vim|281390|nam|NA|tax|206672|org|Bifidobacterium longum NCC2705
QVSMQDIAKAAGVSPQTVSRVANGSDAVKPETRQRVEAAMERLGYRPNYAARALKHGRFQDIGVVMFNTAT
>vim|281971|nam|NA|tax|206672|org|Bifidobacterium longum NCC2705
MVTMKEIAQKSGFSQATVSRLLNGDPTLSVKEETRRRIIEVSEQLGYATGSRRIALPRRVAVLDNAT
>vim|295641|nam|galR|tax|210007|org|Streptococcus mutans UA159
MATLKDIAKLAKVSQATVSRVLNKDETLSVSQKTKHRILMVADELGYQKHLKTTNSPQVRQKIAIVQWYSQQ
>vim|296254|nam|malR|tax|210007|org|Streptococcus mutans UA159
MVTIKDVAKEAGVNPSTVSRVLKNSSSISQKTKDRVQQAMTDLGYVPNLAAQMLASGLTHCVGVVFPPLTS
>vim|296276|nam|ccpA|tax|210007|org|Streptococcus mutans UA159
TITIYDVAREAGVSMATVSRVVNGNKNVKENTRKKVLEVIDRLDYRPNAVARGLASKKTTTVGVVIPNIAN
>vim|296508|nam|scrR|tax|210007|org|Streptococcus mutans UA159
VAKLTDVAKLAGVSPTTVSRVINRKGYLSEKTITKVQAAMKTLGYKPNNLARSLQGKSAKLIGLIFPNISH
>vim|296913|nam|NA|tax|211110|org|Streptococcus agalactiae NEM316
MSTIRQVAEKAGVSTSTVSRYISQNGYVSQKASQKIEQAIRELHYVPNFLAQSLKTKKNQLVGLLLPDISN
>vim|302164|nam|NA|tax|199310|org|Escherichia coli CFT073
RVTLQEVANFAGVGTMTVSRALRTPEQVSDKLREKIEQAVEELGYIPNRTAGALASGHSHTVAVLVPSLTD
>vim|305973|nam|gntR|tax|199310|org|Escherichia coli CFT073
RPVLQDVADRVGVTKMTVSRFLRNPEQVSVALRGKIAAALDELGYIPNRAPDILSNATSRAIGVLLPSLTN
>vim|306238|nam|NA|tax|199310|org|Escherichia coli CFT073
KLKIADIAMRTGLSSSTVSRVLAGKANTSYRAREKVLACARELGVMDGMASGRMLLNNLVIFAPQRAFD
>vim|308533|nam|treR|tax|216895|org|Vibrio vulnificus CMCP6
KLTILDIARLSGVGKSTVSRVLTNDPKVKPETRAKVEQVIQDSGYVPSKSAQSMRGGSQKVVGVIISRLDS
>vim|309286|nam|NA|tax|216895|org|Vibrio vulnificus CMCP6
RTTLQDVADQVGVTKMTVSRYMRNPDSVAEKTREKIATAIEQMGYIENRAPAMLSKSSSRAIGILLPSLSN
>vim|309519|nam|NA|tax|216895|org|Vibrio vulnificus CMCP6
MATMKDVAQLAGVSTATVSRALMNPDKVSATTRKRVEDAVLEAGYSPNSLARNLRRNESRTIVAIVPDICD
>vim|309636|nam|NA|tax|216895|org|Vibrio vulnificus CMCP6
MARIKDVAELAGVNRSTVSRIINGEGKFKEETKKKVEWAMAQLNYRPSAIARSLATSSSNMVGLLVTYYTG
>vim|309890|nam|NA|tax|216895|org|Vibrio vulnificus CMCP6
MATLKDIATEAGVSLATVSRVLNEDPTLSVKEETKRRILEIAEKLEYRTSSAKKNSVAAVPAHHFL
>vim|309896|nam|NA|tax|216895|org|Vibrio vulnificus CMCP6
MATIKDVAREAGVSIATVSRVINKSPKASKASIESVTQAMAKLGYRPNAAAKALVSQSTNTMGVLVGDVSD
>vim|312029|nam|NA|tax|216895|org|Vibrio vulnificus CMCP6
SVTLADVAKKAGVGTMTVSRALRTPELVSDKLRDKIQQVVDELGYIPNKAAGALASAESYSIALILPSLVE
>vim|312422|nam|NA|tax|216895|org|Vibrio vulnificus CMCP6
MATIKDVSEYAGVSQATVSRVVNGSCRVSHDKKLRVEKAIQVLGYRPNAIAQALASSRTGSIGIIVPELGG
>vim|312428|nam|NA|tax|216895|org|Vibrio vulnificus CMCP6
TPSIYDVAKLADVSPSTVSRFLNRTTYVSDDKSDRIEKAIKSLNYKPNYLMSRDKNTRSMTIGVLVQHPES
>vim|312436|nam|NA|tax|216895|org|Vibrio vulnificus CMCP6
MITIKEVSELANVSQSTVSRALNNHPTVKEANRKKVFEAIEKLGYKPNAFAQALASSRSNSIGMLVGSLDG
>vim|314435|nam|NA|tax|176280|org|Staphylococcus epidermidis ATCC 12228
MKNISDIAKLAGVSKSTVSRFLNNGSVSPATKEKITKIIEENNYQPNQFAQSLRARRTNLIGAIIPRMNS
>vim|319185|nam|NA|tax|375|org|Bradyrhizobium japonicum
PPRIAEVAERAGVSPITVSRVLRHPQKVNRKTRERILEVIEATGYASNPHARALRSGRSNVVVAFVSNILS
>vim|325462|nam|NA|tax|183190|org|Xylella fastidiosa Temecula1
RPTIKDIAERADVSLKTVSRVINNESSVMPATRARVLRAIADLNYEPDLSPSARNLRSAMPCVIGLVYDNPNP
>vim|327043|nam|NA|tax|212717|org|Clostridium tetani E88
PASIKDVAKEAGVSIATVSRVLNDIDVVNEDTKKKVLDAIKKLGYRPNIVARSLKTQRTSTIGIIVPDISN
>vim|327596|nam|lacI|tax|212717|org|Clostridium tetani E88
MPTINDVAREAGVSISTVSRVLNNNYPVKEETRKRIEEAIEKLNYKPNMLARSLITKKTSTIGVIVPGITN
>vim|327632|nam|NA|tax|212717|org|Clostridium tetani E88
KITIKEVAKRANVSTATVSRVLNNNYPVSDEARKEVLKAASELNYKPNGVARSLKKNKTNLIGIIVADISN
>vim|329363|nam|NA|tax|220668|org|Lactobacillus plantarum WCFS1
MITLNDVAKKANVSKMTVSRVINHPEQVRPELREMILNVMTQLDYHPNAAARALVGRRTRVVKLTIFEDMD
>vim|329377|nam|sacR|tax|220668|org|Lactobacillus plantarum WCFS1
KPKLNDVAKLAGVSATTVSRVINNHGYLSSQTKEKVFAAMRELHYQPNNMARSLQGKNTRLIGVIFSDISN
>vim|331101|nam|ccpA|tax|220668|org|Lactobacillus plantarum WCFS1
TVTIYDVAREAAVSMATVSRVVNGNPNVKPATRKKVLAVIERLDYRPNAVARGLASKRSTTVGVIIPDVTN
>vim|331379|nam|ccpB|tax|220668|org|Lactobacillus plantarum WCFS1
MTNIHDIARLSGYSVSTVSRVINHQKYVADDKRKKIEALIKELDYVPNRLARDLSKGQTKTIGIVLPYANH
>vim|331851|nam|NA|tax|220668|org|Lactobacillus plantarum WCFS1
MTTISEIAAEAGVGVGTVSRYLNHRPSVSVAKKKQIQAAIEKLDYTPNAIASQLRAQSTNTIGVLVSRISN
>vim|332037|nam|lacR|tax|220668|org|Lactobacillus plantarum WCFS1
MPTIREIAAKAGYSPATVSRLLNNDPSFSISDHARKKILQTAQNLNYEQPNTTHGLAYQIATIFAVQPKQEL
>vim|332045|nam|galR1|tax|220668|org|Lactobacillus plantarum WCFS1
AVTLKDIAQRADVSLATVSRVLNYDKTLSVSEQTRKRVFTIAGELRYSKRKRQHIKALMRKNIAVIQWYSKI
>vim|332054|nam|galR2|tax|220668|org|Lactobacillus plantarum WCFS1
AATLKDIANKVGVSLATVSRVLNKDQSLSVSDTTRQRILDAAEALQYSKNKRHTVTTARKRLAIVQWYSES
>vim|332094|nam|NA|tax|220668|org|Lactobacillus plantarum WCFS1
KPTIKDIAAKTGFSIATVSRVLAKKQGTYSDKTQERILKVAKDLGYRKNTLAMELVKKKTDVIAVIVNVTPT
>vim|332178|nam|NA|tax|220668|org|Lactobacillus plantarum WCFS1
SVTIKDIARKVGVAPSTVSRVLSNKSKYYTSETAEMVRKAARELGYKKNQAAVELVKKSSNVIAAVVSSVRT
>vim|333376|nam|NA|tax|223283|org|Pseudomonas syringae pv. tomato str. DC3000
RVTITAVARQAGVSAITVSRYFNQPEQVSPELRERIAAVVNTLGYVPNLVAGGLASARSKVVAMVIPNISG
>vim|338764|nam|NA|tax|223926|org|Vibrio parahaemolyticus RIMD 2210633
MATMKDVAQLAGVSTATVSRALMNPEKVSSSTRKRVEDAVLEAGYSPNSLARNLRRNESKTIVTIVPDICD
>vim|340905|nam|NA|tax|223926|org|Vibrio parahaemolyticus RIMD 2210633
MATIKDVAKEAGVSVATVSRVINKSPKASQSSVESVTKAMRKLGYRPNAAARALVSQSTNTMGVLVSDVSD
>vim|340914|nam|NA|tax|223926|org|Vibrio parahaemolyticus RIMD 2210633
MATLKDIATEAGVSLATVSRVLNDDPTLSVKEETKRRILEIAEKLEYRTSSSKKATKEAKQKHHFLALYNYKQE
>vim|341144|nam|NA|tax|223926|org|Vibrio parahaemolyticus RIMD 2210633
MARIKDVAELAGVNRSTVSRIINGEGKFREETRKKVEQAMAQLNYRPSAIARSLATSSSNMVGLLVTYYTG
>vim|341824|nam|NA|tax|223926|org|Vibrio parahaemolyticus RIMD 2210633
NVTLADVAKQAGVGTMTVSRALRTPELVSDKLREKIQQVVDELGYIPNKAAGALASAESYSIALIIPSLFE
>vim|344216|nam|NA|tax|193567|org|Streptococcus pyogenes SSI-1
MVTIKDVAQKAGVNPSTVSRVLKDNRSISMKTKEKVRKAMADLGYVPNVAAQILASGLTHNIGLVFPPITT
>vim|353139|nam|NA|tax|226186|org|Bacteroides thetaiotaomicron VPI-5482
HTSLKDLAQALGVSIPTVSRALKDSPEISRELCAKAKKLAKEMNYRPNPFAMSLRKNAPRIIGVIVPDIVT
>vim|354898|nam|NA|tax|226185|org|Enterococcus faecalis V583
MTTIREIARLSGSSVTTVSRVINHHPYVSEEKRLKIQAIIDELGYKPNILARNLSFGKSNTLGVMVPYTNQ
>vim|355182|nam|NA|tax|226185|org|Enterococcus faecalis V583
AITVKDVAKKAGVATSTVSRVINDHPSISESTKKKVRKVMDDLGYVPNMTARNLGKRISSAIGVILPPLDS
>vim|355622|nam|NA|tax|226185|org|Enterococcus faecalis V583
MTSIIDVAKVAGVSKSTVSRLISGKGYVSADSQEKILKAMKELNYTPNYVARNLRAGATKTIGFLAPSYLG
>vim|355809|nam|scrR-1|tax|226185|org|Enterococcus faecalis V583
VVKLTDVAKLAGVSPTTVSRVINNYGYLSQKTIDKVHQAMEELNYQPNGLARSLQGKSTQLIGLVFPSVSH
>vim|355936|nam|ccpA|tax|226185|org|Enterococcus faecalis V583
TITIYDVAREANVSMATVSRVVNGNPNVKPATRKKVLEVIDRLDYRPNAVARGLASKKTTTVGVIIPDVSN
>vim|357636|nam|NA|tax|226900|org|Bacillus cereus ATCC 14579
MANIKDIAKMAGVSVTTVSRVLNDHPYVSEEKRKAVIEIVEKLNYSQNANAVHLSKGKTNIVGVILPYINH
>vim|358011|nam|NA|tax|226900|org|Bacillus cereus ATCC 14579
MSTIKDVAKLAGVSVATVSRVLNKNGYVHEDTLKKVERAIEMLDYKPSTVARSLYNKKSRLIGLVVPNIVN
>vim|361267|nam|NA|tax|226900|org|Bacillus cereus ATCC 14579
TVTIKDVAKQANVAPSTVSRVIADNPSISEKTKRRVRKVMSELGYHPNLNARNLANQTTKTLGLVMPSSAS
>vim|361463|nam|NA|tax|226900|org|Bacillus cereus ATCC 14579
MANIKQIAKTAGVSISTVSRVLNNHPYVKEEKRKRVLDAVEELNYAKNINAVHLIRGKTYTIGVMLPFINL
>vim|365183|nam|ascG|tax|198215|org|Shigella flexneri 2a str. 2457T
MTTMLEVAKRAGVSKATVSRVLSGNGYVSQETKDRVFQAVEESSYRPNLLARNLSAKSTQTLGLVVTNTLY
>vim|375259|nam|NA|tax|196627|org|Corynebacterium glutamicum ATCC 13032
ATTLKDIAQATQLSVSTVSRALANNASIPESTRIRVVEAAQKLNYRPNAQARALRKSRTDTIGVIIPNIEN
>vim|502309|nam|NA|tax|257310|org|Bordetella bronchiseptica RB50
RVSVREVAHAAGVAISTVSRVLNGSGYASPDVRLRVQQAVARLGYEPDYTARHLRTGHSRTIGCLLPSIAN
>vim|504601|nam|NA|tax|257310|org|Bordetella bronchiseptica RB50
NVTIKDIATRLKLSHATVSRALADHPKISAATKASVREAAQAMGYVPNGTAQNMRTAHSPVIGLIVPDIQN
>vim|506377|nam|NA|tax|257310|org|Bordetella bronchiseptica RB50
PVTLRSLAQQLKVHVSTVSRVLNGTDDDARNAAAPETVERIRELAQQLNYRPNPHAIGLRTQKTRTVSVLVPQLSD
>vim|506740|nam|NA|tax|257310|org|Bordetella bronchiseptica RB50
RPSIIEIARKAGVSPATVSRAFNQPALLKPDTLAHIEAVAQRSGFRPNRVGRSLRAGRSRTIGLLLPTLTN
>vim|518168|nam|gntR|tax|243365|org|Chromobacterium violaceum ATCC 12472
GVTMHDVAKAAGVSAITVSRVLNQPQQVSEQLREKVMQAVDALAYVPSRSASTLASAKSRTVLVLIPSLAN
>vim|518267|nam|NA|tax|243365|org|Chromobacterium violaceum ATCC 12472
TTSIKDVALLAGVSVATVSRVLGNGPVSAALRAKVEAAVAQSGYRPNLSARRLRSQHTHTIGLIVSDIRN
>vim|520337|nam|NA|tax|1717|org|Corynebacterium diphtheriae
SITLKDIAADTGLSISTVSRALARNPVIPESTRSIVEEAAGRLNYRPNAQAKALRSQKSNTIGIVLPNIRN
>vim|530465|nam|NA|tax|257314|org|Lactobacillus johnsonii NCC 533
MTTLSDVAKKASVSKMTVSRVINHPQQVTPELRKIVEKAMEQLNYHPNSIASALAHNRTNVVKLVILEDID
>vim|530762|nam|NA|tax|257314|org|Lactobacillus johnsonii NCC 533
EVTIYDVAREAKVSMATVSRVVNGNNNVRKETREKVLAVIDRLHYQPNAVAQGLASKRTTTVGLIVPDLTN
>vim|530964|nam|NA|tax|257314|org|Lactobacillus johnsonii NCC 533
MTTIKKIAEESGYSPATVSRLLNNDPNLSITADTKNKILEIANKLGYWKDHQEKKIRPTIALLYRVNHE
>vim|531371|nam|NA|tax|257314|org|Lactobacillus johnsonii NCC 533
MTIRDIAKLANVSVATVSRIINNSGKVSDKTRLKVNKIIEETNYHPNQVARTLYQKRSKMIGIIIPFAEN
>vim|532056|nam|NA|tax|257314|org|Lactobacillus johnsonii NCC 533
MVKLTDVAAKAGCSVTTVSRVINNYGYISQKTRKKVHEAMKELNYQPNSVARSLQGKKTKLIGLIFPDVSN
>vim|547935|nam|gntR|tax|243265|org|Photorhabdus luminescens subsp. laumondii TTO1
RPILQDVADRVGITKMTVSRFLRNPDQVSEQLRKKIADALDELGYIPNKVPDILSNSTSHAIGILLPSLTN
>vim|549464|nam|NA|tax|243265|org|Photorhabdus luminescens subsp. laumondii TTO1
RVTLQDVAKYAGVGSMTVSRALRTPEMVSDKLREKIEQAIQELGYIPNGAAGVLASGQSNIIAVLVPSLTD
>vim|550786|nam|treR|tax|243265|org|Photorhabdus luminescens subsp. laumondii TTO1
KLTIKDIARLANVSKSTVSRVLNNENSVSPQVRERVETIIQQNNFIPSKSARAMRVKSDKIIALIVSRLGS
>vim|551229|nam|NA|tax|243265|org|Photorhabdus luminescens subsp. laumondii TTO1
MTTMKDVAHQAGVSVATVSRVINNTAYVEPGTRERVEKAMREFNYHRNSAALALAKRCGNMLGLLTGNLAD
>vim|552292|nam|cytR|tax|243265|org|Photorhabdus luminescens subsp. laumondii TTO1
SATMKDVAEVAGVSTATVSRTLMNPEKVSSQTRQKVEQAVLAVGYYPNNLSRNLKRGESKTILVIVPNISD
>vim|555399|nam|NA|tax|243090|org|Pirellula sp. 1
RITIQDIANRAEVSKSTVSRVLNSPLIVQADKRERVMATMAELGYEPNQVARSLAGGRSMTIGIVTQNIGT
>vim|605226|nam|NA|tax|218491|org|Erwinia carotovora subsp. atroseptica SCRI1043
MTTIRDIAQKAGVAASTVSRVLNNDPSLSVTKEKRQLIKNIAHELAYLSPTQRKQQKKKLENSLVVRSHFKM
>vim|605370|nam|NA|tax|218491|org|Erwinia carotovora subsp. atroseptica SCRI1043
APTLEDVARAAGISPMTVSRALNNPKIVRAETVNKVIEAVRATGYIPNMLAGGLASRRSKLIAVVVPQINN
>vim|605784|nam|NA|tax|218491|org|Erwinia carotovora subsp. atroseptica SCRI1043
MSIQKIARIAGVSVATVSRVLNNIDTVKPQNRERVLNAIKNSNYQPNLLARQLRTARSHMLLVMVSNIAN
>vim|605879|nam|lacI|tax|218491|org|Erwinia carotovora subsp. atroseptica SCRI1043
PITLHDVAEYAGVSYQTVSRVLNQAPHVSSRTRNKVEQAMAALNYTPNRVAQQLAGKTITTLGLVTTDLSL
>vim|606553|nam|ascG|tax|218491|org|Erwinia carotovora subsp. atroseptica SCRI1043
MSTMQEVAKKAGVSKATVSRVLSGKGYTSEETKTLVYQAIEETGYQPNLLARNLATSKSACIGLVVTNTLY
>vim|606877|nam|NA|tax|218491|org|Erwinia carotovora subsp. atroseptica SCRI1043
MSTINDVSRLAGVSKATVSRVLSGSRGVKEASRLAVLKAVDELKYRPNVIAQSLLSQSTGCIGVICAQDNI
>vim|607569|nam|galR|tax|218491|org|Erwinia carotovora subsp. atroseptica SCRI1043
MATIKDVARLSGVSVATVSRVINNSPKASTASREAVHKAMEELRYHPNANARALAHQSAETMGLVVADVSD
>vim|608072|nam|NA|tax|218491|org|Erwinia carotovora subsp. atroseptica SCRI1043
MKTMLEVAKRAGVSKATVSRVLNGIGQVKQATRDAVFQAMDELGYRPNFLARSLARRTSNSIGLVISNFDG
>vim|608169|nam|NA|tax|218491|org|Erwinia carotovora subsp. atroseptica SCRI1043
MATLKDIADRAGVSISTVSRALNGTAPISAKVRQHIMAIATEQGYPLHKVGKATAAPTEPLRHILLATPRNLM
>vim|608592|nam|gntR|tax|218491|org|Erwinia carotovora subsp. atroseptica SCRI1043
RPVPQDVADRVGITKMTVSRYLRNPAQVSAALQEKIAIALDELGYIPNLAPNMLASSTSRAIGVLLQSLTN
>vim|608702|nam|cytR|tax|218491|org|Erwinia carotovora subsp. atroseptica SCRI1043
TATMKNVADEAGVSTATVSRTLMNPEKVSATTRRKVEQAVIAVGYSPHALNRNLKRNESRTILTIVPDICD
>vim|608878|nam|NA|tax|218491|org|Erwinia carotovora subsp. atroseptica SCRI1043
MATMLDVAKKAGVSKATVSRVLTGNNYVSKTTRDRVFQAIEEIGYRPNLLARQLATSKSQIIGLVVTNTLY
>vim|610866|nam|NA|tax|281090|org|Leifsonia xyli subsp. xyli str. CTCB07
RLNVRQIAELAGVSTATVSRVYRGVGQVSPAMRERVSRAIAEHGYRPSHFGAALANRRNGTLGIVFPGLSG
>vim|611838|nam|NA|tax|267747|org|Propionibacterium acnes KPA171202
APTMADVAKRAAVSPQTVSRVVRGQTNVSEVTRLKVELAIDELGYRRTGIARALVTGHTMTLGVLTQGSVA
>vim|612359|nam|NA|tax|267747|org|Propionibacterium acnes KPA171202
RATLSDVAKACGVSSQTVSRALNDSPLVRPETRAKVMAAVETVGYEPNLAARALAAGGSRAVGILLTTRLT
>vim|613318|nam|NA|tax|267747|org|Propionibacterium acnes KPA171202
GPTLADIAYQAGVSQATVSRVLNDKPGVSSPTRQCVLTALDVLGYQRPTHLKPVATGLVGLIVPELTN
>vim|613939|nam|NA|tax|267747|org|Propionibacterium acnes KPA171202
RPSMGDVAAAAGVSQQTVSRVVNNSDAVRKKTVDKVLKAMTEVGYSPNVAARSLRSGRTSAIGVLATDLSR
>vim|614045|nam|NA|tax|267747|org|Propionibacterium acnes KPA171202
RPTMHEVARVAGVSHATVSRVLNGHTNVAPATARAVADAIITTGYVPNRAARSLRVQSTDTVVLVAREKAD
>vim|614077|nam|NA|tax|267747|org|Propionibacterium acnes KPA171202
PVTISDVARAAGVAPSTVSRAFSRPGRVSVKTSERIFQAARKLGYRQDEVPRVSTSRTYHLVAVCVADVMN
>vim|615813|nam|NA|tax|292459|org|Symbiobacterium thermophilum IAM 14863
MTIRDVARRAGVGVATVSRVLNGTGYVKAETRERVLAAAAELGYVPSQLARGLVRRLSGTVGLVVPDITN
>vim|617415|nam|NA|tax|292459|org|Symbiobacterium thermophilum IAM 14863
SVSIKEISELAGVSVATVSRVINRNGRYSKETEQRVLQIIEEYGYQPDLVARGLRTRKLQVVGVIVPDITN
>vim|621221|nam|NA|tax|273123|org|Yersinia pseudotuberculosis IP 32953
NATIVDIARRANVTNITVSRTFNQPGLVKQETREKIHAIAKELNYVPNAFAQGLKRSSSQIIGIVTSSMYN
>vim|621286|nam|NA|tax|273123|org|Yersinia pseudotuberculosis IP 32953
RVTLQEVADYAGVGSMTVSRALRTPEQVSDKLREKIEQAVEKLGYIPNRAAGALASGHSDTVAVLIPSLTD
>vim|631289|nam|NA|tax|191218|org|Bacillus anthracis str. A2012
MATIRDVAKLAGVSVATVSRVMNEKGYVHEDTVKQVKEAIEELRYRPNSAAKPLFKENSTIIALLVDNLYN
>vim|643470|nam|NA|tax|222523|org|Bacillus cereus ATCC 10987
MANIKDIAKMAGVSVTTVSRVLNDHPYVSEEKRRVVLEIVEKLNYSQNANAVHLSKGKTNIVGVILPYINH
>vim|647338|nam|malR|tax|222523|org|Bacillus cereus ATCC 10987
TVTIKDVAKKANVAPSTVSRVIADNPSISEKTKRRVRKVMSELGYHPNLNARNLANQTTKTLGLVMPSSAS
>vim|647449|nam|NA|tax|222523|org|Bacillus cereus ATCC 10987
MATIRDVAKLAGVSVATVSRVINEKGYVHEDTVKQVKEAIEELRYRPNSAAKPLFKENSTIIALLVDNLYD
>vim|667466|nam|scrR|tax|282458|org|Staphylococcus aureus subsp. aureus MRSA252
MKNISDIAKLAGVSKSTVSRFLNNGSVSKKTSEKLTKIIAEHDYQPNQFAQSLRARQTHLIGAIIPRMNS
>vim|672976|nam|NA|tax|196600|org|Vibrio vulnificus YJ016
RTTLQDVADQVGVTKMTVSRYMRNPDSVAEKTREKIATAIEQMGYIENRAPAMLSKSSSRAIGILLPSLSN
>vim|677639|nam|NA|tax|196600|org|Vibrio vulnificus YJ016
SVTLADVAKKAGVGTMTVSRALRTPELVSDKLRDKIQQVVDELGYIPNKAAGALASAESYSIALILPSLVE
>vim|679476|nam|purR3|tax|229193|org|Yersinia pestis biovar Medievalis str. 91001
RMSLKKIANELGLSSTTVSRALNGYDDVAAETRERIIDAAKRLGYQPNSLARRLKMGRTDAIALAYPSRPR
>vim|680054|nam|galR1|tax|229193|org|Yersinia pestis biovar Medievalis str. 91001
MATMKDVALRAGVSVATVSRVLNNTAYVEPGTRERVEKAMREYNYQRNAAALALAKRSGNMLGLLTGNLAD
>vim|680836|nam|galR2|tax|229193|org|Yersinia pestis biovar Medievalis str. 91001
MATIKDVAKLAGVSVATVSRVINHSPKASEASRVAVCKAMEQLQYHPNANARALAQQSTETVGMIVSDVSD
>vim|682919|nam|NA|tax|354|org|Azotobacter vinelandii
RVTISEVAEAAGVSKATVSRYIGGDRQLLADATALRIEQAIERLGYRPNQMARGLKRGRTRLIGMIVADILN
>vim|684668|nam|NA|tax|354|org|Azotobacter vinelandii
RITLNDVAREVGVSALTVSRFFNHPERVSEELRQRIGEAVSALGYVPNLVAGSLASARSRIVGMVIPNISG
>vim|695269|nam|NA|tax|68909|org|Deinococcus geothermalis
RPTIDDIARASGVSKGTVSRVINGHPTVAAATRERVQAVMEQLGYTPDPAARHLSWRKGQTLGLSLDRDDP
>vim|697122|nam|NA|tax|68909|org|Deinococcus geothermalis
KPTIQDVARRAGVGVGTVSRVLNNHAAVKGATRETVLKAIADLNYTPNPHARRIAGGKSYTISVLLPVVTT
>vim|710714|nam|NA|tax|52972|org|Polaromonas
RATIADVAREAGVSKATVSRFLNHRERLLTPDIAARVEVAIAALNFSPSPMAQALKRGRSRLIGLVVADVSN
>vim|710797|nam|NA|tax|52972|org|Polaromonas
RPKMADIARMAGVDISTVSRALAGSPRVTKETRALIDQIVRDTGYVLNEAARNLRDGRANQVLVIVSDIAA
>vim|710948|nam|NA|tax|52972|org|Polaromonas
GITLNDVAKLAGVSAITVSRALNTPAAVSPDTLERVRGAIARSGYVPNLVAGGLASNRSRLVAALVPTIAG
>vim|726698|nam|yvdE|tax|279010|org|Bacillus licheniformis DSM 13
MATLSDVAKKANVSKMTVSRVINHPETVTDELKKLVHSAMKELNYIPNYAARALVQNRTQVVKLLILEEMD
>vim|727170|nam|msmR|tax|279010|org|Bacillus licheniformis DSM 13
MATIKEIALQAKVSSTTVSRVLNHDQSLSVAPETRQRILDIAARLGYKSTRRRREVYASGSGESPRIGIVVCQSQE
>vim|727211|nam|degA|tax|279010|org|Bacillus licheniformis DSM 13
KKTIYDVAEAAGVSISTVSRVINNTGRISRSTRQRVHAVMKELDYQPNVHASALTGKRTNIIGLLTPDIAN
>vim|727619|nam|ykvZ|tax|279010|org|Bacillus licheniformis DSM 13
MANIREIAEAAGVSITTVSRVLNGHPYVKEEKRQKVLETIERLEYARNMHAVHLSKGFSNMIGVVLPTISL
>vim|729113|nam|ccpA|tax|279010|org|Bacillus licheniformis DSM 13
NVTIYDVAREANVSMATVSRVVNGNPNVKPTTRKKVLEAIERLGYRPNAVARGLASKKTTTVGVIIPDISS
>vim|729492|nam|exuR|tax|279010|org|Bacillus licheniformis DSM 13
SVTIKDIARLANVSHTTVSRALNNSPLIKENTKKKILDIAAEMNYKPNFNAKSLVTQKSFTIGLFLTSLTD
>vim|729796|nam|kdgR|tax|279010|org|Bacillus licheniformis DSM 13
KVTINEVAAHAGVSKSTVSRYINGKIDAISPKKVKSIKKAIEELNYRPSQMAQGLKVKKSKVIGFLVADITN
>vim|729808|nam|rbsR|tax|279010|org|Bacillus licheniformis DSM 13
LATIKDVALAAKVSVATVSRVLNETGYVHEDTRARVLKAMEELNYHPNEVARSLYKRESRLIGLLLPDITN
>vim|729913|nam|yhjM|tax|279010|org|Bacillus licheniformis DSM 13
MPTIDEIAKLSNVSKTTVSRVLNDHPYVSEEKRKRVLEVIEKLDYIPNTSARKLRSNKTMFLAVSVPHADH
>vim|730148|nam|NA|tax|279010|org|Bacillus licheniformis DSM 13
KPSIHDVAKKAGVSPTTVSRVLNNRGYISEKTKEKVYKAMEEINYFPNDLARSLFRKRTHLIGLIIPNSSN
>vim|730246|nam|lacR|tax|279010|org|Bacillus licheniformis DSM 13
MATIKDVAEKAGYSISTVSRVLNNDESLSVPDETREKIFEVAESLNYRKKTIRTLVKNIAFLYWLTDK
>vim|733740|nam|NA|tax|817|org|Bacteroides fragilis
QITIKDIARELGVSPSTVSRALKDNPDISQETRDAIHKYAREHNYKPNVLALNLRTSRSNTIGVIIPQLVH
>vim|737811|nam|NA|tax|243160|org|Burkholderia mallei ATCC 23344
TPTIKDVAALAGFSIATVSRAINAPHTVHPATLEKIRAAIGALRFRPNPLGRQLRSDRTQLIGVVLPTLAN
>vim|759609|nam|purR|tax|221988|org|Mannheimia succiniciproducens MBEL55E
KVTLADVAKEVGVGTMTVSRALRTPKMVSENLRQKIHEAVQKLGYVPNSAARELASVSSRNIVIVTSSLVS
>vim|760128|nam|purR|tax|221988|org|Mannheimia succiniciproducens MBEL55E
MITIRDVAKQAGVSVATVSRVLNNASSSEKARKAVQSAVEKLGYSPNANAQALALPTTDTIGVVVTDVTD
>vim|760298|nam|purR|tax|221988|org|Mannheimia succiniciproducens MBEL55E
MVSLKDVAKEAGVSLMTVSRALKSPDKLSPKTYKVVKEVIDRLGYVPNLAAQHIRGVAANTIGVLSLGTAT
>vim|760739|nam|purR|tax|221988|org|Mannheimia succiniciproducens MBEL55E
KYTINEIAKLCNVGKSTVSRVLNKDPKVRSETREKVQRVIDRLGFQPNRSARAMRAGQEPVVGVIVSKLDS
>vim|761042|nam|purR|tax|221988|org|Mannheimia succiniciproducens MBEL55E
MSVQKIAKLAGVSVATVSRVLNDSPSVKAVNKEKVLAAIKALNYQPNLLARQLRTSRTGMILAMVSNIAN
>vim|771985|nam|NA|tax|298386|org|Photobacterium profundum SS9
MATMKDVAQLAGVSTATVSRALMNPEKVSASTRKKVEQAVMEAGYSPNSLARNLRRNESKTIVTIVPDICD
>vim|772228|nam|NA|tax|298386|org|Photobacterium profundum SS9
MARIKDVALLAGVNRSTVSRIINGEGKFRADTKRKVEQAMADLNYRPSAIARSLATASSNMTGLLVTDYTG
>vim|772952|nam|NA|tax|298386|org|Photobacterium profundum SS9
KLTILDIAKLAGVGKSTVSRVLTNDPKVKIETRERVEQVIQESGFVPSKSAQAMRGGSAKVVGVIISRLDS
>vim|773803|nam|NA|tax|298386|org|Photobacterium profundum SS9
MATIKDVAKEAGVSVATVSRVINKSPKASKSAIDAVSTAMRKLGYRPNANARALVSRSTNTLGVLVGDVSD
>vim|773808|nam|NA|tax|298386|org|Photobacterium profundum SS9
MATLKEIANEAGVSLATVSRVLNDDPSLSVKEETKRRIFEIAEKLEYKTSSSRKVSTKQRLNVLAIYNYKQD
>vim|777329|nam|NA|tax|298386|org|Photobacterium profundum SS9
MATITDVSRLANVSKATVSRVLSGTRGVREDSRQAVLRAADELQYKPNAAAQALAGKASEYVGVILSSADA
>vim|823053|nam|NA|tax|66692|org|Bacillus clausii KSM-K16
MPTIKDVALRAGVSRSTVSRVMNNQPYVDEEKRKAVKQAMKELGYLPNSSAQRLRGTETRTIAVLVSRIVN
>vim|824262|nam|ccpA|tax|66692|org|Bacillus clausii KSM-K16
NTTIYDVAREAGVSMATVSRVVNGNPNVKPTTRKKVLEAIERLNYRPNAVARGLASKRTTTVGVIIPDISS
>vim|824619|nam|NA|tax|66692|org|Bacillus clausii KSM-K16
KPKISDVAKAAGVSPTTVSRVMNKRGYISEETRQKVYDAMKKLNYIPNDLARSLYNKRSNLIGLIVPTTAN
>vim|824977|nam|NA|tax|66692|org|Bacillus clausii KSM-K16
KPTIKDVAKEAGVSIATVSRVLNNGIGYSIKTKQHVLKTIEEMGYSPNAIARGLINKQSNTIGVLFPEISG
>vim|825020|nam|lacR|tax|66692|org|Bacillus clausii KSM-K16
MATIKEIAEKAGVSITTVSRVLKQDPTLSVTQETREKVYETAQRLGYTKKRFKHSLKKIAFLYWITEK
>vim|825048|nam|rbsR|tax|66692|org|Bacillus clausii KSM-K16
MTTIKDVAKYAKVSVATVSRVLNQKGYVSKEAEQAVKTAIETLNYKPNAVARTLYHKTSGMIGLLVPDIAN
>vim|825264|nam|NA|tax|66692|org|Bacillus clausii KSM-K16
NITIADIAKIAGVAKSTVSRYLNGGSVSDTTRLKIEQVIKETGYIPNSFAQSLKAKKTSIIGVIVPRLDS
>vim|825524|nam|NA|tax|66692|org|Bacillus clausii KSM-K16
GVTIKDVARKANVAPSTVSRVIANNPKISAKTKAKVQAVMEELGYYPNVNARNLVNNRTNVVGIIMPSVSY
>vim|838826|nam|NA|tax|167879|org|Colwellia psychrerythraea 34H
KATINDVAKQAGVSIKTVSRVINNEISVRQLTREKVQKAVEELNYQPNLAARNLAGAKSFSVAYIYDNPNA
>vim|840178|nam|NA|tax|167879|org|Colwellia psychrerythraea 34H
KATIKDVALVAEVSVKTVSRVLNDEPNVRPVLQEKVHAAVKALDFKRNPLARGLRGQQSFIITLLYSNPNP
>vim|840183|nam|NA|tax|167879|org|Colwellia psychrerythraea 34H
KITIKDVALRAGVSVKTVSRVINNEVNVRAEMQEKVKKAVNELGFRRNPLARALRNQQTSILSLLYSNPNP
>vim|841516|nam|galR|tax|167879|org|Colwellia psychrerythraea 34H
MATIYEVSKLARVSLATVSRVINKSPQVSDKTRQKVMDAMAELGYRPNSIAQSLASNRTNSVGILVSELHG
>vim|852558|nam|NA|tax|235909|org|Geobacillus kaustophilus HTA426
TVTIKDVAKRANVAPSTVSRVIADSPRISEKTKQRVREAMKELGYHPNFIARSLASQMTQVIGIVMPSSAD
>vim|853765|nam|NA|tax|235909|org|Geobacillus kaustophilus HTA426
KVTIYDVAKKAGVSISTVSRVLNNTGRISERTRKRVLRVMEELHYQPSMVASALTGKRTRTIGLVIPDVAN
>vim|853979|nam|NA|tax|235909|org|Geobacillus kaustophilus HTA426
MASIKDVAKRANVSTATVSRVLRNAGNVTEETRQRVLEAIEALNYQPNVLGRYLRRMETETVLVVVPDITN
>vim|854018|nam|NA|tax|235909|org|Geobacillus kaustophilus HTA426
MATLKEIAEKVGVSVATVSRVLNYDATLSVSDETRRRIFEVAQELNYKTLRERSQQARESFRFGLIHWYSER
>vim|854681|nam|NA|tax|235909|org|Geobacillus kaustophilus HTA426
TVTIYDVAREANVSMATVSRVVNGNPNVKPSTRKKVLEAIERLGYRPNAVARGLASKKTTTVGVIIPDISS
>vim|855120|nam|NA|tax|235909|org|Geobacillus kaustophilus HTA426
MATIRDVAKRAGVSVATVSRVLNQNGYVNEETERRVRQAMKELNYKPNEVARALFKKTSKTVGLIVPDITN
>vim|865007|nam|scrR|tax|272621|org|Lactobacillus acidophilus NCFM
PAKLSDVAREAGCSVTTVSRVINNHGYLSQKTKDKVFAAMQKLNYQPNSLARSLQGKKLKLVGLIFPEITN
>vim|865039|nam|ccpA|tax|272621|org|Lactobacillus acidophilus NCFM
EVTIYDVAREAKVSMATVSRVVNGNNNVRKETRDRVLEVIKRLHYQPNAVAQGLASKRTTTVGLIVPDLTN
>vim|865138|nam|msmR|tax|272621|org|Lactobacillus acidophilus NCFM
MATMKDVAQRAGVGVGTVSRVINHVPGVKKSTLVKVKEAIKELNYIPDEYARGLKTKSSRTIALILPSIWH
>vim|866054|nam|lacR|tax|272621|org|Lactobacillus acidophilus NCFM
MTTIKEIAQKSGYSPATVSRLLNNDPNLSITADTKNKILEIANKLGYWKDHQEKEIKPTIALLYRTNHK
>vim|866060|nam|rbsR|tax|272621|org|Lactobacillus acidophilus NCFM
MTTIRDIAKLSGVSVATVSRIINHSGKVSETTKQKVEKIISQTHYQPNQVARTLYQKKSKMIGIIIPDLNN
>vim|866451|nam|NA|tax|272621|org|Lactobacillus acidophilus NCFM
MTTLSDVAKEANVSKMTVSRVINHPEQVTPELRAMVEKAMEKLNYHPNSIAQALVNNRSNVVKFVTLEDID
>vim|870891|nam|NA|tax|220664|org|Pseudomonas fluorescens Pf-5
RVTLNTVARQAGVSAITVSRYFNQPDSVSPERRERIAAVVAELGYVPNLVAGGLASARGRIVAMVIPNISG
>vim|873871|nam|NA|tax|220664|org|Pseudomonas fluorescens Pf-5
MASVKDVARLAGVSFMTVSRALNTPEKVNQETLAKVLQAVETLGYVPSLSARKIRGGASRGKTIGVFALDTAT
>vim|881725|nam|NA|tax|264730|org|Pseudomonas syringae pv. phaseolicola 1448A
RVTITAVAREAGVSAITVSRYFNQPEQVSPELRERIAAVVNALGYVPNLVAGGLASARSRVVAMVIPNISG
>vim|882060|nam|NA|tax|264730|org|Pseudomonas syringae pv. phaseolicola 1448A
MTSVKDVARLAGVSLMTVSRALNNPEKLSPETYQRVRSAIDELQFVPSLSARRIRGDNLQTRTIGVFALDTAT
>vim|883085|nam|NA|tax|205918|org|Pseudomonas syringae pv. syringae B728a
MTSVKDVAKLAGVSLMTVSRALNDPGKLSPETYQRVRNAIDELQFVPSLSARRIRGDNLQTRTIGVFALDTAT
>vim|890014|nam|NA|tax|264198|org|Ralstonia eutropha JMP134
KTKLEDVARLAGVSMATVSRTLSSPSLVREDTLARVRHAIQALGYVPDASARTLASGRSRTIAAVVPTLDN
>vim|896385|nam|NA|tax|264198|org|Ralstonia eutropha JMP134
RLTLKDLAAEINVHYSTVSRVMNPATRHLVADDVAARVLALADERGFRPNRIAAGLRTQRSGLVGVVLPDIAN
>vim|907013|nam|idnR|tax|295319|org|Salmonella enterica subsp. enterica serovar Paratyphi A str. ATCC 9150
RISLQDIATLAGVTKMTVSRYIRSPKKVARETGERIAQIMEEINYIPNRAPAMLLNAQSYTLGVLIPSFQN
>vim|907725|nam|NA|tax|246200|org|Silicibacter pomeroyi DSS-3
TPTLADVARRAGVSTATVSRCLNTPDRVIEETRNRVLEAVRELGYSPNFGARALAAKRTNTIGAVIPTMEN
>vim|910823|nam|NA|tax|246200|org|Silicibacter pomeroyi DSS-3
PLTLRDVSEASGVSEMTVSRVLRNRGDVSDATRARVLAAAKELGYVPNKIAGALASNRVNLVAVIIPSLSN
>vim|911279|nam|NA|tax|246200|org|Silicibacter pomeroyi DSS-3
PVTMRDVAKAAGVSRMTVSRALKKDSPISSETRERILKVVKDMNYVPDQVAGSLTTKRSGFVGLLLPSLNN
>vim|911372|nam|NA|tax|246200|org|Silicibacter pomeroyi DSS-3
SITLVDVAREAGVSAITVSRVIRTPHVVSERSRRKVEAAVEKLGYVPDAAASALASNRTDVIGLLIPSLTN
>vim|915531|nam|ccpA|tax|176279|org|Staphylococcus epidermidis RP62A
TVTIYDVAREARVSMATVSRVVNGNQNVKPETRNKVNEVIKRLNYRPNAVARGLASKRTTTVGVIIPDISN
>vim|916952|nam|NA|tax|279808|org|Staphylococcus haemolyticus JCSC1435
SVTIKDIAKIANKTPSTVSRVLSNAGGYSSKTEKEIKRIAEDLGYNKNLAAEELVKQHGKVIGVMMMDATT
>vim|917053|nam|NA|tax|279808|org|Staphylococcus haemolyticus JCSC1435
MRTIKEVAQQANVSVATVSRVINKSGYVKEATRKRIEQVIKELDYYPNETARTLFTKKSKTIGLLLPDMSN
>vim|917250|nam|NA|tax|279808|org|Staphylococcus haemolyticus JCSC1435
MATIKDVAQRAGLSISTVSRYLNHHPYISEDKKIKIQQAMDELDYVPNLVAMQLRSNKSYTIGIIVPRITN
>vim|917883|nam|scrR|tax|279808|org|Staphylococcus haemolyticus JCSC1435
MKNISDIAKLAGVSKSTVSRFLNGGSVSPQTKEKLSRIIEEHDYQPNQFAQSLRAKHTNLIGAIIPRMNS
>vim|918117|nam|ccpA|tax|279808|org|Staphylococcus haemolyticus JCSC1435
TVTIYDVAREARVSMATVSRVVNGNQNVKPETRKKVNEVIKRLNYRPNAVARGLASKRTTTVGVIIPDISN
>vim|920259|nam|NA|tax|147452|org|Staphylococcus saprophyticus subsp. saprophyticus
MASIRDIARQAEVSPGTVSRVLNNDPTLSVAKETRTRIHQIAQALQYEKVTRKNKRIQIITYASREKEM
>vim|920482|nam|NA|tax|147452|org|Staphylococcus saprophyticus subsp. saprophyticus
MKNIDDIAKLAGVSKSTVSRYLNDGSVSMKTKEKLDKIIQEHDYQPNQFAQSLRAHRTNMIGAIIPRMNS
>vim|920712|nam|NA|tax|147452|org|Staphylococcus saprophyticus subsp. saprophyticus
TVTIYDVAREARVSMATVSRVVNGNQNVKPETRDKVNDVIKKLNYRPNAVARGLASKRTTTVGVIIPDISN
>vim|920930|nam|NA|tax|147452|org|Staphylococcus saprophyticus subsp. saprophyticus
MVTIKDIANAANVSPSTVSRVISGNSRISVATQEKVKKIMADFNYQPNHAARTLITKKSKTIGIIQKQGDK
>vim|921081|nam|NA|tax|147452|org|Staphylococcus saprophyticus subsp. saprophyticus
MATIKDVATLAGCSVATVSRAINNNGYVKAKTRLHIEEAIAELNYQPNEAARTLYKRKSKLIGLLLPDMSN
>vim|926828|nam|ccpA|tax|299768|org|Streptococcus thermophilus CNRZ1066
TITIYDVAREAGVSMATVSRVVNGNKNVKENTRKKVLEVIDRLDYRPNAVARGLASKKTTTVGVVIPNIVN
>vim|927194|nam|malR|tax|299768|org|Streptococcus thermophilus CNRZ1066
MATIKDVARRDGVIPSTVSRTLKDNPSISKETKAKVRAAMDELGYVPNSAAQMLATGLTHSLGFVLPPLTD
>vim|927543|nam|galR|tax|299768|org|Streptococcus thermophilus CNRZ1066
MATLADIAKLAGVSISTVSRVLNKDETLSVTEDTRHRILTIADEIGYTKYKTINNSKKEKYQVAIIQWVSE
>vim|927861|nam|NA|tax|299768|org|Streptococcus thermophilus CNRZ1066
VAKLTDVAELAGVSPTTVSRVINKKGYLSQKTIDKVHAAMQELNYKPNNLARGLKGKSAKLVGLIFPNISN
>vim|935861|nam|NA|tax|269800|org|Thermobifida fusca YX
PPRLADIARHAGVSEATVSRVLNDKPGVGPATREAVLTALDVLGYERPARLRQRSAGLVGMVVPELEN
>vim|935967|nam|NA|tax|269800|org|Thermobifida fusca YX
RPTLEMVAALAGVGRGTVSRVINGSDQVSPATREAVKRAIKELGYVPNRAARTLVTRRTDTVALVVSENNQ
>vim|937856|nam|NA|tax|269800|org|Thermobifida fusca YX
SVTISAIAAEAGVSAPTVSRVLNGRGDVAPETRERIENLLRLRGYRRRGSRGDGQRRGERIGLIDLVFNDLDS
>vim|941391|nam|NA|tax|300852|org|Thermus thermophilus HB8
KPTIHDVAAKAGVGLGTVSRVLNDHPAVRHETRARVLRAMEELGYAPNPHARRIAGGRSYTVSVLLPFVAT
>vim|942660|nam|NA|tax|300852|org|Thermus thermophilus HB8
RPTIAEVARRAGVSPATVSRVLNGTARVSPEKVRAVLQAVEELGYAPSPLAQGLATGRSYAVGILLSDFAS
>vim|943488|nam|NA|tax|312309|org|Vibrio fischeri ES114
MATINDVCKLAGVSKATVSRVMNGKGPVKEETKKLIFDAMETLDYKPSLVAQALATNSSNSIGLIVSFFDG
>vim|944155|nam|NA|tax|312309|org|Vibrio fischeri ES114
MATISDVAKLARVSTATVSRVINNSAYVEPVTLERVQSAIRELNYQRDARASALAKKTNNTLGLLTGNLAD
>vim|945210|nam|NA|tax|312309|org|Vibrio fischeri ES114
MATMKDVALSAGVSTATVSRALMTPEKVSLSTRKRVEDAVLETGYSPTTLTRTLRRNESKTIVTIVPDICD
>vim|945910|nam|NA|tax|312309|org|Vibrio fischeri ES114
MATLKEIANEAEVSLATVSRVLNEDPTLSVKEETKRRIFEIAEKLEYKTSSTRKLASALPKIAK
>vim|945923|nam|NA|tax|312309|org|Vibrio fischeri ES114
MATIKDVAKEAGVSVATVSRVVNKSPKASKAAIKSVNAAMTKLGYRPNANARALVSKSTNTIGVLVADVSD
>vim|948480|nam|NA|tax|314565|org|Xanthomonas campestris pv. campestris str. 8004
RPTIKDVAERAKVSLKTVSRVINNEPSVMQATRARVLRAIADLDYEPDPSARNLRSGTPFVIGLVYDNPNP
>vim|952265|nam|NA|tax|291331|org|Xanthomonas oryzae pv. oryzae KACC10331
VATINDIARMSGVSKKTVSRIINNSPLVRQDTREKVEALMRQVGYAPDPLARGLAFRRSFLIGMVYDHPTA
>vim|953201|nam|cebR|tax|291331|org|Xanthomonas oryzae pv. oryzae KACC10331
RPQMADIARMAGVSESTVSRALAGSPVVAERTRAYIKQIAADAGYQVDPVARSLRAKRSNTVSVAVPMMHA
>vim|956051|nam|NA|tax|291331|org|Xanthomonas oryzae pv. oryzae KACC10331
RPTIKDVAERAKVSLKTVSRVINNEPSVMQATRARVLRAIADLDYEPDPSARNLRSGTPFVIGVVYDNPNP
>vim|958085|nam|NA|tax|264203|org|Zymomonas mobilis subsp. mobilis ZM4
MVTIRDVAAMSGASIKTVSRVLNNEPNVRPEMRERVLQAAHKLNYHPNMAARSLAGRQSYMIGLFYENPSP
>vim|960501|nam|NA|tax|246199|org|Ruminococcus albus
SVTIKEVAREAGVSVATVSRVLNGSCNVSEDSAARVNDAIKKLNYSPNYLGRNLRKRETNVILCIMPSSEH
>vim|967106|nam|NA|tax|314858|org|Vibrio splendidus 12B01
MATMKDVAQLAGVSTATVSRALMNPEKVSVSTRKRVETAVLEAGYSPNTLARNLRRNESKTIITIVPDICD
>vim|968766|nam|NA|tax|314858|org|Vibrio splendidus 12B01
RPTLQDVANLVGVTKMTVSRCLRDSSQVSEALRDKISAAVDELGYIPNRAPDILSNAKSNAIGVLVPSLTN
>vim|969968|nam|NA|tax|314858|org|Vibrio splendidus 12B01
MVTMLDVANRAGVSKSTVSRVLNGKNIVRPDVVKKVFDAIQETGYRPNLLAQQLATKKTNFIGFVITNELF
>vim|970268|nam|NA|tax|314858|org|Vibrio splendidus 12B01
VATIKHVSEHAGVSQATVSRVINGTSRVSHDKKLKVEKAIKELGYRPNSIAQALASSRTGSVGVVVPELGG
>vim|970278|nam|NA|tax|314858|org|Vibrio splendidus 12B01
KTTVYDVARLAGVSPSTVSRFLNRTTYVSDDKSQNIEQAIKDTGYKPNFQMQENTNRRSLTIGVLVQHPDS
>vim|971513|nam|NA|tax|314858|org|Vibrio splendidus 12B01
MATIKDVAREAGVSVATVSRVVNKSPKASANSIESVTKAMSKLGYRPNANARALVSQSTNTVGVLVGDISD
>vim|971518|nam|NA|tax|314858|org|Vibrio splendidus 12B01
MATLKDIATEAHVSLATVSRVLNEDPTLSVKEETKRRIFEIAEKLEYKTSSSRKAVSSKKQNHHFLALYNYKQE
>vim|971534|nam|NA|tax|314858|org|Vibrio splendidus 12B01
SITFKDVAKLAGVSTQTVSRVTNGSQDVAESTRNKVNAAIKQLGYVPNKGAQMLSRAKSTSVGLVTLDMAL
>vim|974725|nam|NA|tax|314909|org|Vibrio alginolyticus 12G01
KLTILDIAKLAGVGKSTVSRVLTNDPKVKPQTREKVEQIIRESGYVPSKSAQSMRGGSQKVIGVIISRLDS
>vim|975140|nam|NA|tax|314909|org|Vibrio alginolyticus 12G01
MATMKDVAQLAGVSTATVSRALMNPEKVSSSTRKRVEDAVLEAGYSPNSLARNLRRNESKTIVTIVPDICD
>vim|975337|nam|NA|tax|314909|org|Vibrio alginolyticus 12G01
RTTLQDVADQVGVTKMTVSRYMRNPESVAEKTRAKIATAIEEMGYIENRAPAMLSKSSSKAIGILLPSLSN
>vim|976837|nam|NA|tax|314909|org|Vibrio alginolyticus 12G01
MAKLKDIAIEAGVSLATVSRVLNNDPTLSVKEETKYRILEIAEKLEYRTSSSKKGIKEVKQKHHFLALYNYKQE
>vim|1049813|nam|NA|tax|240292|org|Anabaena variabilis ATCC 29413
KISIEDIARKAGVSHSTVSRALRDSPLISSQVREDIKKLAQEMNYVPNAIAKSLQTQRTYTVGVVVTSIAD
>vim|1052962|nam|NA|tax|359391|org|Brucella melitensis biovar Abortus 2308
RATIHDVARLAGVSIKTVSRVYNDEPNVREAIREKVKQAGAQLRYRPNVAARNLVERRSHLIGLFFENPSS
>vim|1057407|nam|NA|tax|269483|org|Burkholderia sp. 383
RSVLGDVAKLAGVSTATVSRVYNDPGKVSADVQQRVRDAARTLNWIPNAAGRALASTRTHITGAIIPTLDD
>vim|1058719|nam|NA|tax|269483|org|Burkholderia sp. 383
TSTIKDVAALAGFSIATVSRAINAPHTVSPATLQTIRTAIDTLQFRPSPLGRQLRGERTRLVGVVVPTLSN
>vim|1077062|nam|NA|tax|271848|org|Burkholderia thailandensis E264
TVTLKDVAREAEVSYQTVSRAINGYDEISAETREKVLDVCRRLGYRPNRLAGSLRSKRSNVVGLIVSDIEN
>vim|1079077|nam|NA|tax|271848|org|Burkholderia thailandensis E264
TPTIKDVAALAGFSIATVSRAINAPHTVHPATLEKIRAAIDALRFRPNPLGRQLRSDRTQLIGVVLPTLAN
>vim|1094477|nam|NA|tax|349521|org|Hahella chejuensis KCTC 2396
KVTITDIARRVNMTTITVSRALTKPELVKKETLDRILEVARELNYVPNAFARNLKGSKSRLIGIITASLDN
>vim|1095495|nam|NA|tax|349521|org|Hahella chejuensis KCTC 2396
RPTLQDIADQVGATKMTVSRCLRQPELVSEPLRHKIQTAVRELGYIPNRAPDILSKSRSHAIGVLIPSLTN
>vim|1098357|nam|NA|tax|349521|org|Hahella chejuensis KCTC 2396
KTTIKDVARRTGVSIATVSRVINGLGGYSNDTRKKVLSAIDEMGFRPNAVARGLVSKKTHTIGVMLPDVSG
>vim|1098704|nam|NA|tax|349521|org|Hahella chejuensis KCTC 2396
MITIKEVSDRAKVSISTVSRVINNTAPVKESTRKRVFKAMKDLGYRPNSFAQGLVTNRSNNIGLVVTDLLG
>vim|1098778|nam|NA|tax|349521|org|Hahella chejuensis KCTC 2396
MPTIIDVSELAHVSKSTVSRVVSNKGSVSPAARKRVEDAIRKLGYRPNHFARGLKSNKSDIIGVVVVNLAS
>vim|1098785|nam|NA|tax|349521|org|Hahella chejuensis KCTC 2396
ASTVTEVAKRAGVSVSTVSRILNGTARVSDDKRRSVERAIEDLNFKPNVLAQSLKSGQSMTIGVITQAVES
>vim|1099082|nam|NA|tax|314315|org|Lactobacillus sakei subsp. sakei 23K
TVTIRTIAQLANVSHMTVSRALNDSELVKPATKEKILAIAKEIGYVPNINAKSLVTNRSYMIGIFFTNLET
>vim|1099376|nam|CcpA|tax|314315|org|Lactobacillus sakei subsp. sakei 23K
TITIYDVAREADVSMATVSRVVNGNPNVKPATRKKVLEVIDRLDYRPNAVARGLASKKTTTVGVIIPDVSD
>vim|1099765|nam|galR|tax|314315|org|Lactobacillus sakei subsp. sakei 23K
MATIKDIAQLAKVSNATVSRVLNYDQSLSVSDETRQRIFEAAESLSYTKNTKKNNNHRGRIAIVEWYTAT
>vim|1100562|nam|NA|tax|314315|org|Lactobacillus sakei subsp. sakei 23K
MPTIRDIARKSGYSVSTVSRVLNQQKYVSDAAKEAIEAVIKQLDYVPNSLARDLSFGQNKNIGVVLPHNDH
>vim|1100820|nam|NA|tax|314315|org|Lactobacillus sakei subsp. sakei 23K
MATISDIAEQANISIATVSRILNYDASLSVTEATKRKVFETAEALNYTKYKTKKHQKRKSSKRTKAAEKNIAL
>vim|1100825|nam|scrR|tax|314315|org|Lactobacillus sakei subsp. sakei 23K
PTKLTDVAKLAKVSPTTVSRVINNYGYLSQKTIDKVHAAMAELNYQPNNLARSLQGKKAQMIGLIFPSVSN
>vim|1111569|nam|NA|tax|264732|org|Moorella thermoacetica ATCC 39073
NPSIVDVAKRAGVSITTVSRIINNTSYPVAAKTREKVLKAIEELHYSPNKIAQRLKKSTSDIVGLIVRDVCD
>vim|1112220|nam|NA|tax|264732|org|Moorella thermoacetica ATCC 39073
RITIKDIAQRSGVSCSTVSRVLTNHPNVDPKTRERVKQVIDELGYRPSRIARGLVMGQINVVALIIGDIRN
>vim|1113005|nam|NA|tax|264732|org|Moorella thermoacetica ATCC 39073
MPNISDVARRAGVSRTTVSRVLNGKDDVNEETRRRVLEAIKELNYRPSALARSLVKQKTDTIGVILSDITD
>vim|1113259|nam|NA|tax|264732|org|Moorella thermoacetica ATCC 39073
MVTIKDVARHAGVSVTTVSRVLNNSQHPISPATKQRVLAAIEELGFCPNAAARSLQLNETRTIGLILPDIAN
>vim|1130095|nam|NA|tax|326442|org|Pseudoalteromonas haloplanktis TAC125
KATSFDIAHYAGVSQSTVSRALRNSPLVNEETRKRVFDIAKKLNYKVDKNASNLRTQQSSTLALLLFEDPT
>vim|1130097|nam|NA|tax|326442|org|Pseudoalteromonas haloplanktis TAC125
KVTINSVASYAGVSKKTVSRVLNNEPNVSAATREKVLKVFKELDYTPNPIARGLAQNRSFIIGCIYDNPSK
>vim|1132576|nam|NA|tax|205922|org|Pseudomonas fluorescens PfO-1
RVTLNAVARQAGVSAITVSRYFNQPEQVSPERRERIAAVVAELGYVPNLVAGGLASARGKIVGMVIPNISG
>vim|1138697|nam|NA|tax|272943|org|Rhodobacter sphaeroides 2.4.1
PLTLRDVSDASGVSEMTVSRVLRNRGDVSGATRERVLAAARELGYVPNRIAGALASQRVNLVAVIIPSLSN
>vim|1138820|nam|NA|tax|272943|org|Rhodobacter sphaeroides 2.4.1
TVSIKDVARAAGVAPSTVSRALGKGPVSAEVRAQVEAAVRATGYQPNLSARRLRSQVPATVGLVLADIRN
>vim|1141367|nam|NA|tax|272943|org|Rhodobacter sphaeroides 2.4.1
VATIQDVARLSGVSTATVSRALSHPDRVAEPTREAVLRAVRETGYVANPMARNLRRRRTGSILALVPNLAN
>vim|1142270|nam|NA|tax|272943|org|Rhodobacter sphaeroides 2.4.1
MANLQDVARAANVSKTTVSRYLNGSLELPARTAEAIDTAIRTLNYSPNPHARRLSLGRSDTIALVVPDIAT
>vim|1144458|nam|NA|tax|269796|org|Rhodospirillum rubrum ATCC 11170
TVSIKDVARHAGVSPSTVSRALGRGPISEPLRQQVEAAVRETGYRPNLSARRLRSRESGTVGLILADIGN
>vim|1146676|nam|NA|tax|309807|org|Salinibacter ruber DSM 13855
STTIYDIAERADVSTATVSRVFNDESGVSEDTRQHVLDAAAALNYRPHASAQNLARQHTNQIAVVAPVVAN
>vim|1147827|nam|NA|tax|309807|org|Salinibacter ruber DSM 13855
KATIYDVADHAGVAISTVSRVLNDSEDVADQTRDKVVRAIQELQFRPNRTAKSLAQRSTRTIAVALPTFTT
>vim|1149149|nam|rbsR|tax|309807|org|Salinibacter ruber DSM 13855
SVTIRDVADEASVSATTVSRVFNHDHLVNSETREHVLEVAQRMGYAPDATARSLSSGRTRSIGVILPAPHG
>vim|1154207|nam|lacI|tax|300267|org|Shigella dysenteriae Sd197
PVTLYDVAEYAGVSYQTVSRVVNQASHVSAKTREKVEAAMAELNYIPNRVAQQLAGKQSLLIGVATSSLAL
>vim|1155957|nam|galS|tax|300267|org|Shigella dysenteriae Sd197
MITIRDVARQAGVSVATVSRVLNNSTLVSADTREAVMKAVSELDYRPNANAQALATQVSDTIGVVVMDVSD
>vim|1159519|nam|NA|tax|300269|org|Shigella sonnei Ss046
KLKIADIAARTGLSPSTVSRVLAGKANTSARAREQVLACARELGVMDGMAAGRMLLNNLIIFAPQRAFD
>vim|1164903|nam|malR|tax|273036|org|Staphylococcus aureus RF122
MVTIKDVALKAGVSPSTVSRVIKGNQRISEATISKVKKVMEELNYFPNTAARTLITNQTYKIGLVLKGSEE
>vim|1181625|nam|NA|tax|316273|org|Xanthomonas campestris pv. vesicatoria str. 85-10
RPTIKDVAERAKVSLKTVSRVINNEPSVMQATRARVLRAIADLDYEPDPSARNLRSGTPFVIGLVYDNPNP
>vim|1183570|nam|fruR|tax|316273|org|Xanthomonas campestris pv. vesicatoria str. 85-10
SISINDVARVAGVSKSTVSRALGSGPVSEEVRAKVEAAVRQTGYRPNLMARRLRSQQSGILGVIVADIRN
>vim|1185239|nam|NA|tax|316273|org|Xanthomonas campestris pv. vesicatoria str. 85-10
ATTIDEVAALAKVSPMTVSRVVNNTGSVRDATRERVMRAVDKLGYTPNLAASALAAAQSTRIALIYSDPSG
>vim|1231197|nam|NA|tax|314225|org|Erythrobacter litoralis HTCC2594
KPTSFDIAYLAGVSQPTVSRALRGDKSVSDATRQKIEKIARELKYTVDKNASSLRTQRSNTIALLFFEDPT
>vim|1231204|nam|NA|tax|314225|org|Erythrobacter litoralis HTCC2594
RLTSFDVAAKAGVSQSTVSRALSGSPTITEATRTRVIEAARELGYVVDERAARLRSGKSKTIAVVVIGRAG
>vim|1231422|nam|NA|tax|314225|org|Erythrobacter litoralis HTCC2594
VRTITDLARIAGVSAGTVSRALSGNSLVNTKTREKIEAIAREHGFRPNQMASRLRRQKTGVIGVAIPLGHD
>vim|1238626|nam|idnR|tax|364106|org|Escherichia coli UTI89
RISLQDIATLAGVTKMTVSRYIRSPKKVAKETGERIAKIMEEINYIPNRAPGMLLNAQSYTLGILIPSFQN
>vim|1247707|nam|NA|tax|106370|org|Frankia sp. CcI3
SIEEVAALAGVSTATVSRALRGLPYVAESTRRRVREAAAQLEYVASPQASRLASGHTRTIGVIADLTG
>vim|1250513|nam|NA|tax|290400|org|Jannaschia sp. CCS1
QMTLRDVADAASVSEMTVSRVLRNRGDVSDKTRERVFEAARTLGYVPNKIAGALASNRVNLVGVVIPSLSN
>vim|1251492|nam|NA|tax|290400|org|Jannaschia sp. CCS1
RVTISHMADALGVTKSTVSRAMNGYPDISEATQLRVKRMAEKMGYQPLSHAQAIKTGRARSLGLVLQFSDH
>vim|1251557|nam|NA|tax|290400|org|Jannaschia sp. CCS1
IPTLQDVADLAEVSTATVSRCLNLPDQVSMKTRKKVDSAIDALGYTPNFGARVMAAQRTKTIGAIIPTMEN
>vim|1251607|nam|NA|tax|290400|org|Jannaschia sp. CCS1
TPTLHDVAELSGFSTATVSRCLNFPKQVSDKTRDKVMSAIAELGYSPNFGARAMAAQRTNTIGAIIPTMEN
>vim|1251669|nam|NA|tax|290400|org|Jannaschia sp. CCS1
SATIQDVATVAKVSTATVSRALSNPGLLSDTTREAVLEAVRITGYRVNQAARNLRMQRAGAVLILVPNLGK
>vim|1254615|nam|scrR|tax|362948|org|Lactobacillus salivarius subsp. salivarius UCC118
RAKLSDVAKKAGVSPTTVSRVINNYGYISDKTRNKVHEAMKELNYQPNSLARSLHGKKTNLVGLIFPGVSN
>vim|1254947|nam|galR|tax|362948|org|Lactobacillus salivarius subsp. salivarius UCC118
MATIKDIAKLAGISPATVSRVLNYDESLSVGDETKRRIFKTAEKLNYSKHKKKNKEEHLNKIAIVQWYAEA
>vim|1255005|nam|ccpA|tax|362948|org|Lactobacillus salivarius subsp. salivarius UCC118
TITIYDVAREADVSMATVSRVVNGNPNVKPATRKKVLEVIDRLDYRPNAVARGLASKKTTTVGVIIPDVTN
>vim|1261692|nam|NA|tax|279238|org|Novosphingobium aromaticivorans DSM 12444
QPTVADVARLAGVSPMTVSRVVNSESYVTEDTRTRVQQAIEKLGYVPNLAARSLAGGQQCKVALLYDNPSS
>vim|1262265|nam|NA|tax|279238|org|Novosphingobium aromaticivorans DSM 12444
RVTSFDVAEAAGVSQSTVSRALAGDTSISEPTRQRVIEAARRLNYQVDENAARLRRGRTGTLAVVMICREA
>vim|1262561|nam|NA|tax|279238|org|Novosphingobium aromaticivorans DSM 12444
AVTIKHVAADAGVSLQTVSRVINNEPNVRPEMREKVQASIDRLGYVPSIAAQRMSGSRSYLILALNDRERT
>vim|1262836|nam|NA|tax|279238|org|Novosphingobium aromaticivorans DSM 12444
NIAELARMAGVSAGTVSRALADKELVNKETRERIQALAREHGFRPNQMARRLRTQKTGVIGVVIPLGHE
>vim|1262843|nam|NA|tax|279238|org|Novosphingobium aromaticivorans DSM 12444
KPTSFDIAYLAGVSQPTVSRALRGSKSVSLATRQKIEAIARQLNYTVDKNASSLRSQRSNTLALLFFEDPTPDESN
>vim|1263416|nam|NA|tax|279238|org|Novosphingobium aromaticivorans DSM 12444
RANIRDVAAKAGVAVKTVSRVLNGHPYVSADTKARVEEAMRALDFRPSVAARILSGAKSNQIALIYDNHSP
>vim|1264951|nam|NA|tax|347834|org|Rhizobium etli CFN 42
KVGIRDVAKLAGVSTGTVSRVLNDHPSVTDELRARVRRIIDDLGYMPDPSARSMRSKVSRLIGIVIPDLTN
>vim|1266126|nam|gntR|tax|347834|org|Rhizobium etli CFN 42
RITLDDVANLAGVSPITVSRVLRKPDVVSPALRLRVDAAVKELGYVPNLAASRLASSRTHAIGVIVPTLYN
>vim|1266406|nam|NA|tax|347834|org|Rhizobium etli CFN 42
RTRLDDIAARCGVSISTVSRALAGEKGVRPEIRKLVLETASAASYALPASVAGKKVMLVASGAAM
>vim|1267490|nam|NA|tax|347834|org|Rhizobium etli CFN 42
RVTILDVAAAAGVSKSTVSRILDERLPRSDSETARRVRKVAEELGYVRDVSAASLRRGNTMTVGVIVPRLTD
>vim|1267987|nam|NA|tax|347834|org|Rhizobium etli CFN 42
PATIEDVARIAEVSIATVSRAIHTPEKVANSTRLKVNQAIAVTGYTTNAMARSLRLGRSNMILVVAPDIGD
>vim|1268913|nam|NA|tax|347834|org|Rhizobium etli CFN 42
MPTVKDVAEYAGVSVGTVSRVLSGEAAVKPMLRERVNDAISALGYRPNVTARALRTSRTDVIGLVVPDITN
>vim|1269407|nam|NA|tax|347834|org|Rhizobium etli CFN 42
MVSIVSVAKAAGVSNKTVSRVINGEPYVTEETRERVEKAIRDLGYIPNMAARLIRSSRSNTFGIITDYVST
>vim|1271290|nam|NA|tax|338969|org|Rhodoferax ferrireducens DSM 15236
RVTLDDVALAAGVSRMTVSRALRGDRKVAPELVARAIQAANRLGYVPDPAARALASSKSSHVAILIPLLSN
>vim|1286897|nam|NA|tax|343509|org|Sodalis glossinidius str. 'morsitans'
MTTIRDVARLAGVSVATVSRVLSDSASASKQARERVLSAVSQLGYRPNANAQALANQSSDTIGVVVMDVAD
>vim|1287707|nam|NA|tax|343509|org|Sodalis glossinidius str. 'morsitans'
NATLDDVARHAGVSYQTVSRVLNGSAHVADATRARVNEAIRTLNYVPNRMAQQLAGKRGCTLGLITASLGF
>vim|1287944|nam|NA|tax|343509|org|Sodalis glossinidius str. 'morsitans'
MATIKDVARLAGVSVATVSRVINNSPKTSDGSRQAVMQAMEQLQYHPNANARALAQQSTETLGLIVADVSD
>vim|1288307|nam|NA|tax|343509|org|Sodalis glossinidius str. 'morsitans'
RPGLQDVADQVGVTKMTVSRYLRDPDRVSQALQAKIAAALDSLGYIPNRAPDILSNATSRAIGVLLPSLTN
>vim|1290031|nam|NA|tax|93061|org|Staphylococcus aureus subsp. aureus NCTC 8325
MVTIKDVALKAGVSPSTVSRVIKGNQRISEATISKVKKVMEELNYFPNTAARTLITNQTYKIGLVLKGSEE
>vim|1745950|nam|NA|tax|246196|org|Mycobacterium smegmatis str. MC2 155
MATMRDVAQRAGVSAKTVSRVVNNDRYVSDDVRRRVEQAIEDLKYVPNMLAVSFRTGRDAAIGVAVPGVAD
>vim|1746289|nam|NA|tax|246196|org|Mycobacterium smegmatis str. MC2 155
KPVMADVARLAGVSHQTVSRVINGSPSIRPATRRRVEDAIAQLGYRPNTAARALVTNRSGIIGIIGTNTGL
>vim|1746592|nam|NA|tax|246196|org|Mycobacterium smegmatis str. MC2 155
SVTSFDVAKKAGVSQPTVSRALRNLPGTSPETRERVRTAALELDYIPSASGRTLSTRTTQRVAIVAEALTN
>vim|1768244|nam|NA|tax|265072|org|Methylobacillus flagellatus KT
RATVHDVAKLAGVSSITVSRYFKQPEIVSEALRDRIAEAVAALDYLPNHAAGGLASTRGRVVAMVIPNISG
>vim|1769500|nam|NA|tax|266117|org|Rubrobacter xylanophilus DSM 9941
MKMRDVARRAGVSPATVSRVLNGVPTVGEEHRRRVLRAIEELGYRPNRLASNLRRQKAEMIGVVVSDIEN
>vim|1769613|nam|NA|tax|266117|org|Rubrobacter xylanophilus DSM 9941
VATIRDVAREAGVSVATVSRVFGGGGVSAGTRERVLAASERLGYRPNAVARALRVEATRTLGLVIPNVMN
>vim|1771218|nam|NA|tax|266117|org|Rubrobacter xylanophilus DSM 9941
RVTLRDVAREAGVSIKTVSRVVNGEREVNPETAARVSEVLSRLRYRPNELARSLKGRRSRTIGLMIADISN
>vim|1779170|nam|NA|tax|266779|org|Mesorhizobium sp. BNC1
RARIKDIAAELGLSPATVSRALSHSPLVAEPTRSRVREAALRLNYRPNVSARNLRTQRSMAVLMVVRDIGN
>vim|1780826|nam|NA|tax|266779|org|Mesorhizobium sp. BNC1
PVTARDVARNAGVSQSTVSRAFANSQLVSRETRDRIFLVAEQLGYQVNIMARGLSTQKSGLIAVVTGSTRN
>vim|1781734|nam|NA|tax|266779|org|Mesorhizobium sp. BNC1
TITLRRLAEVLGLSQTTVSRALNGFPEVNEATRARVIEAAQRLNYRPSASAASLATGKARTIGHVVTLGDH
>vim|1788928|nam|NA|tax|272622|org|Lactococcus lactis subsp. cremoris SK11
KTSIKDIAKLSGVSVATVSRVINNNGRFSEETRKKILDVIEETGYQMNFSAKSLRMNKSFSVGILVPDISN
>vim|1789087|nam|NA|tax|272622|org|Lactococcus lactis subsp. cremoris SK11
MATIKQVALEAGLSKSTVSRFIAQNGYVSDEARKKIEEAIKKLNFTPNLSAQSLKTKKNQLVGLLLPDISN
>vim|1789681|nam|NA|tax|272622|org|Lactococcus lactis subsp. cremoris SK11
MTSLTDLSKLSGYSKATVSRALSGNGYVSPEARTIIQDLANELDYTPNAIAQELAAGTTKNIGVVLSYVKH
>vim|1793949|nam|NA|tax|278197|org|Pediococcus pentosaceus ATCC 25745
AATLKDIADKVGVSLATVSRVLNKDASLSVGDETRQKILKTAEALHYSKSKRHNNLTTRKRLAIVQWYSET
>vim|1794938|nam|NA|tax|278197|org|Pediococcus pentosaceus ATCC 25745
TITIYDVAREAGVSMATVSRVVNGNPNVKPVTRKKVNEVIERLDYHPNAVARGLASKRSTTIGVILPDITQ
>vim|1801162|nam|NA|tax|289380|org|Clostridium perfringens SM101
KVTIKDVAREANVAPSTVSRVLSDSHKISEETKIKVNKAIKKLNYKPNAIARSLVNNKTKILGVVLPNEAD
>vim|1803189|nam|NA|tax|289380|org|Clostridium perfringens SM101
SVTINNIAKEAGVSLATVSRVINNSGYVKKETRENVIKVINKYNYTPSAIARSLSKSITNTIGVIVPDITN
>vim|1803292|nam|purR3|tax|289380|org|Clostridium perfringens SM101
KDIAKIAGVSRSTVSRVINNYVNVPEETRQKVLNVIKEYNYVPHASARLLAGYKNRIIGLFIIDIVE
>vim|1806824|nam|NA|tax|290340|org|Arthrobacter aurescens TC1
VPTLEMVAALAGVSRATVSRVVNDSPSVDPEMAQSVRKAILALDYTPNRAARSLAKRRANAVTLIVPESTS
>vim|1807044|nam|NA|tax|290340|org|Arthrobacter aurescens TC1
RVTIQDVAVLSGLSICTVSRALRKLPNVSEKAQRQVAEAASKLGYKASAAASRLAGGSTGLVAIVAPTATA
>vim|1807202|nam|ccpA|tax|290340|org|Arthrobacter aurescens TC1
GVSIEDVAAAAGVSTATVSRAVRGLPRVSPATREKILEVASSLGYVASSSASGLATGRTRTIGVLAPFVSR
>vim|1807260|nam|NA|tax|290340|org|Arthrobacter aurescens TC1
APTIRDVAERAGVATSTVSRALSNPDRVNRVTRERIEKVAAELNYVPSSQARGLSSGRTNAIALLVPDVTN
>vim|1807656|nam|NA|tax|290340|org|Arthrobacter aurescens TC1
MTGIKDVAERAGLSVATVSRALSGKGNVSPSSRERARSAAAELGFVLSYHASSLASGRTHNVGLVVPSVHR
>vim|1810061|nam|NA|tax|290340|org|Arthrobacter aurescens TC1
RVGIADVAEKAGVSHATVSRVMNGNAAVDPGIAARVRAAAVELKYQPNPVGRSLALGKTDTIGIVVPDLAN
>vim|1810242|nam|NA|tax|290340|org|Arthrobacter aurescens TC1
RATVQDVARTAGVSVGTVSRVLNGSPAVSDAAKEKVNAAIKELRYRPLASARDLRRDRTMRVLALAKNLDS
>vim|1810447|nam|NA|tax|290340|org|Arthrobacter aurescens TC1
PPVMEDVARVAGVSHQTVSRVLNNHPNVSSKTRERVEQAITELGYRRNTAARSLVTRRSQTIGVLGSEMAQ
>vim|1810817|nam|NA|tax|290340|org|Arthrobacter aurescens TC1
RPKIDDVAAEAGVSRGTVSRVLNGGHWVSPSALAAVNAAIKKTGYRVNPHARNLATNRANSVAFLLTETQE
>vim|1811708|nam|NA|tax|290398|org|Chromohalobacter salexigens DSM 3043
MTNIRKVAELAGVSVATVSRALKTPDVVSPGTRDKVLAAVEQADYRPNLTAVQFRSQRTRNLVVLVPTIAN
>vim|1811867|nam|NA|tax|290398|org|Chromohalobacter salexigens DSM 3043
RVTLQDIAERVGVSKVTVSRALREPQRVSETLRLRIEEAIEVLDYIPNRQAGALSSGRSLSVALLVPSISN
>vim|1814143|nam|NA|tax|290398|org|Chromohalobacter salexigens DSM 3043
RVTIDDVAKEAGVAPITVSRALNTPDKVSAKLRERVDQAVTSLGYVPNLIAGGLASAGTRVIPVVVPSLSI
>vim|1814825|nam|NA|tax|290399|org|Arthrobacter sp. FB24
LPRLEDVAERAGVSHQTVSRVINNHPNVSKATRERVEAAIAELGYRRNTAARSLVTRRSHTIGVLASELSQ
>vim|1814912|nam|NA|tax|290399|org|Arthrobacter sp. FB24
RVTIQDVAALSGLSICTVSRALRGLPNVSETAHVKVADAATKLGYKASSAASRLAGGTTGSVAIIAPTATA
>vim|1815023|nam|NA|tax|290399|org|Arthrobacter sp. FB24
GVSIEDVAAAAGVSTATVSRAVRGLPRVSPATREKILEVAGALGYVASSSASGLATGRTKTIGVLAPFVSR
>vim|1815099|nam|NA|tax|290399|org|Arthrobacter sp. FB24
MPTIKDVAELAGVATSTVSRALSKPDRVNRHTRERIEEAAARLNYVPSSQARGLSSGRTDTVAVLVPDITN
>vim|1815345|nam|NA|tax|290399|org|Arthrobacter sp. FB24
MPGIKDVAERAGLSIATVSRALSGKGNVSARSRERAQAAAAELGFVLSYHASSLASGRNHNVGVVVPSVHR
>vim|1816505|nam|NA|tax|290399|org|Arthrobacter sp. FB24
KPTINDVAQIAGVSFGTVSRVLNNAPDVSASTRERVLQIVKDIGYRRNRAATALVTSRSTSIGILSDGSPR
>vim|1816512|nam|NA|tax|290399|org|Arthrobacter sp. FB24
APRMSDVARLAGVSQQTVSRVVRGATNVDPDIRERVEHAIAQLRYRRNPAAAALASNRTMTIGVVSFELSV
>vim|1817920|nam|NA|tax|290399|org|Arthrobacter sp. FB24
RIGIADVALKAGVSHATVSRVMNGNFTVDPAIAERVRAAATELNYQPNPVGRSLALGKTDTIGIVVPDLSN
>vim|1818268|nam|NA|tax|290399|org|Arthrobacter sp. FB24
RATVQDVARTAGVSVGTVSRVLNGSPAVSEASKEKVNAAIRQLSYRPLASARDLRRDRTMRVLALAKNLDS
>vim|1818346|nam|NA|tax|290399|org|Arthrobacter sp. FB24
RPKLEDLARKVGVSIATVSRVVNGRKGVSREVRQSVLAAMDDLGYERPDRARSTTRGQVGIIVPDLTN
>vim|1820069|nam|NA|tax|296591|org|Polaromonas sp. JS666
MNLKELAKSLGVHASTVSRVLNPATRHMVGKEVAAKVLAAAARHNFTPNNVASSLRTRRSNIVGIVLPDISN
>vim|1824737|nam|NA|tax|296591|org|Polaromonas sp. JS666
MVTSHDIARRAGVSQSTVSRVLTGNTKVRKEARELVLAAVRELKYRPNGAARAMRTSQTGNIGVVVSRLAN
>vim|1825501|nam|NA|tax|314565|org|Xanthomonas campestris pv. campestris str. 8004
AITINEVAALAKVSPMTVSRVVNSNGNVRDATRARVMRAVDKLGYTPNLAASALAAAQSTRIALIYSDPSG
>vim|1835099|nam|NA|tax|317655|org|Sphingopyxis alaskensis RB2256
RPTMADIANELGLAKITVSRALSNPSSVKESTRRLVRETAERMGYRLNVSARNLRQQRTRTIAVVIEMTPS
>vim|1835391|nam|NA|tax|317655|org|Sphingopyxis alaskensis RB2256
KPTSFDIAYLAGVSQPTVSRALRGSKSVSAATRANIERIARELNYTVDKNASSLRSQRTHTLALLFFEDPT
>vim|1835711|nam|NA|tax|317655|org|Sphingopyxis alaskensis RB2256
AVTIKHVAADAGVSLQTVSRVINDEPNVRSAMKARVQASIDKLGYVPSIAARRMSGSRSYLILAINDRDRT
>vim|1836448|nam|NA|tax|317655|org|Sphingopyxis alaskensis RB2256
RANIRDVAAKAGVAVKTVSRVLNGHPYVSEETRRRVETAMAQLDFRPSVAARILSGAKSNQIALIYDNHSP
>vim|1836872|nam|NA|tax|317655|org|Sphingopyxis alaskensis RB2256
RPTSFDVAERAGVSQSTVSRALRNSPGVNAETRARVAAAARELGYVVDRHASSLRLKSSETIALVTICR
>vim|1837810|nam|NA|tax|317655|org|Sphingopyxis alaskensis RB2256
QPTINDVAALAGVSKKTVSRVINRSEFLTEKTRAAVEKAIEQLGFVPNPQARALAFRRNFLIALLHDNPNA
>vim|1839055|nam|NA|tax|318586|org|Paracoccus denitrificans PD1222
RPTIHDVAKAAGVSIATVSRALNSPDSVRKELRERVVAAADSMDYMADSVGKALRRQRTQIISTMLPRLAD
>vim|1840010|nam|NA|tax|318586|org|Paracoccus denitrificans PD1222
PLTLRDVSEASGVSEMTVSRVLRNRGDVSAATREKVLTAARTLGYVPNKIAGGLASQRVNLVAVVIPSLSN
>vim|1842803|nam|NA|tax|318586|org|Paracoccus denitrificans PD1222
RARLSDVAQRAGVSASTVSRVLSNPGVVAEATREAVMQAVAETGYRMNHAARNLRKQRTGCVVALVPNLGN
>vim|1845734|nam|NA|tax|319795|org|Deinococcus geothermalis DSM 11300
PVTLAEVAREAGVSPSTVSRILNGTAQVKANKVAQVRAAIEKLGYKPNAFARGLAKGASGSIGVLTQDIAS
>vim|1865946|nam|NA|tax|321956|org|Lactobacillus delbrueckii subsp. bulgaricus ATCC BAA-365
DVTIYDVAREAKVSMATVSRVVNGNNNVRKETRDRVMEVIKRLHYQPNAVAQGLASKRTTTVGLIVPDLTN
>vim|1866778|nam|NA|tax|321967|org|Lactobacillus casei ATCC 334
NASIKDVARLSGVSVATVSRIMNDSGRYSQATRDKVLRVIEEIGYERNSLATSLRLNKSNMIGILVPNIAN
>vim|1866807|nam|NA|tax|321967|org|Lactobacillus casei ATCC 334
MATISEVAKLAGVSVSTVSRIINHKPHVSPRKAALVADAMAKLGYTPLQAARQMRGSGSQTIAVTVPYITN
>vim|1867058|nam|NA|tax|321967|org|Lactobacillus casei ATCC 334
MTTITDIAKAAGVSIATVSRILNYDTTLAVTPETRQRVLKTAEKLAYKPRRRKRVPTQTTVALIQWRSEQ
>vim|1867196|nam|NA|tax|321967|org|Lactobacillus casei ATCC 334
TITIYDVAREANVSMATVSRVVNGNPNVKPATRKKVLEVIERLDYRPNAVARGLASKKTTTVGVIIPDVTN
>vim|1867328|nam|NA|tax|321967|org|Lactobacillus casei ATCC 334
MVTLSDVAKEANVSKMTVSRVINHPEQVTPELKQLVEQAMAILHYRPNSAAKALANNRTNVIKFLILEDVD
>vim|1868404|nam|NA|tax|321967|org|Lactobacillus casei ATCC 334
MATISEIAKAAGVGVTTVSRYLNHHPYISAEKRTRIEKAIHQLGYTPSAAATSLRAQATGNIGVLVSRVTN
>vim|1868564|nam|NA|tax|321967|org|Lactobacillus casei ATCC 334
MANIHDIARLSGFSTATVSRVINQQHYVAPSTRAAIQAVIDQLDYVPSTMAQNLSAGKTRTIGVILPHTDH
>vim|1875415|nam|NA|tax|324831|org|Lactobacillus gasseri ATCC 33323
MTTLSDVAKKASVSKMTVSRVINHPQQVTPELRKIVEQAMEQLNYHPNSVASALAHHRTNVVKLVILEDID
>vim|1876478|nam|NA|tax|324831|org|Lactobacillus gasseri ATCC 33323
MTTIKEIAAKSGFSPATVSRLLSNDPRLSVTSETKSKILKVANELGYFKKNSNKVNNLKPEIAVLYRVNGN
>vim|1876860|nam|NA|tax|324831|org|Lactobacillus gasseri ATCC 33323
MVKLTDVAAKAGCSVTTVSRVINNYGYISQKTRKKVHEAMRELNYQPNSVARSLQGKKTKLIGLIFPDVSN
>vim|1889390|nam|NA|tax|331271|org|Burkholderia cenocepacia AU 1054
RSVLGDVAKLAGVSTATVSRVYNDPGKVSADVQQRVRDAALALNWIPNAAGRALASTRTHITGAIIPTLDD
>vim|1890081|nam|NA|tax|331271|org|Burkholderia cenocepacia AU 1054
PPRMSDVARLAGVSKMTVSRVLAGHSVAAETRARVCEAIDRLGYVADAAAGALSSGRSEFVAVLVPSLSS
>vim|1917164|nam|NA|tax|339670|org|Burkholderia cepacia AMMD
TPTIKDVAALAGFSIATVSRAINAPHTVSPATLTTIRTAIDTLQFRPSPLGRQLRGERTRLVGVVVPTLSN
>vim|1917387|nam|NA|tax|339670|org|Burkholderia cepacia AMMD
RSVLGDVAKLAGVSTATVSRVYNDPGKVSADVQQRVRDAARALNWIPNAAGRALASTRTHITGAIIPTLDD
>vim|1922793|nam|XOO0169|tax|342109|org|Xanthomonas oryzae pv. oryzae MAFF 311018
VATINDIARMSGVSKKTVSRIINNSPLVRQDTREKVEALMRQVGYAPDPLARGLAFRRSFLIGMVYDHPTA
>vim|1923623|nam|XOO0999|tax|342109|org|Xanthomonas oryzae pv. oryzae MAFF 311018
RPQMADIARMAGVSESTVSRALAGSPVVAERTRAYIKQIAADAGYQVDPVARSLRAKRSNTVSVAVPMMHA
>vim|1926321|nam|XOO3697|tax|342109|org|Xanthomonas oryzae pv. oryzae MAFF 311018
RPTIKDVAERAKVSLKTVSRVINNEPSVMQATRARVLRAIADLDYEPDPSARNLRSGTPFVIGVVYDNPNP
>vim|1926785|nam|XOO4161|tax|342109|org|Xanthomonas oryzae pv. oryzae MAFF 311018
ATTIDEVAALAKVSPMTVSRVVNNTGGVRDATRERVMRAVDKLGYTPNLAASALAAAQSTRIALIYSDPSG
>vim|1941143|nam|NA|tax|101510|org|Rhodococcus sp. RHA1
VVTLREVADAAGVSTSTVSRVLDDRVPPSRSATAERVRAVADQLGYRRNTFASSLRRGQTATIGVLVPRLSD
>vim|1942529|nam|NA|tax|101510|org|Rhodococcus sp. RHA1
SVNMADVARRTGVSIATVSRALRGERGVSEATRLRIQRAADELAYVISPEASKLSGGATGRVAVVVPWIDA
>vim|1953811|nam|NA|tax|351607|org|Acidothermus cellulolyticus 11B
RPTVWAVAAAAGVSKTTVSRVLTGSPRVSPEARRAVERAIEALGYVPNRAARSLVTQRTDTIALVVSEPET
>vim|1955472|nam|NA|tax|351607|org|Acidothermus cellulolyticus 11B
SPTLEEVAAHAGVSRATVSRVVNDSPRVSPAVREAVLRSIEELGYVPNRAARTLVTRRTDTIALVISEPES
>vim|1973007|nam|NA|tax|357804|org|Psychromonas ingrahamii 37
LITIKEVSDLAQVSQATVSRAINGHPTVKESNKLKVFEAIKKLGYKPNSFAQALASNRSNSIGMLVGTLDG
>vim|1973459|nam|scrR|tax|357804|org|Psychromonas ingrahamii 37
MTGLHDVAKLSGVSKSTVSRVINNESGVKASTKEKVQKAIDACGYIANQVARDLQSQKTNLIGVIVPRMYS
>vim|1974522|nam|NA|tax|357804|org|Psychromonas ingrahamii 37
NVTFKDVAELANVSTQTVSRVTNGSLNVAPETREKVNAAIKQLGYIPNKGAQILGRAKSKMIGLVTLDILL
>vim|1974567|nam|NA|tax|357804|org|Psychromonas ingrahamii 37
RVTLADVAKAAGVGTMTVSRVLRMPDQVSDKLRDKIQQVIDELGYIPNRAAGALASGKSNSIAVILPSLVD
>vim|1975314|nam|NA|tax|357804|org|Psychromonas ingrahamii 37
KTTLKDVASELGISSSTVSRALNEKTKSMINAALVLKIEKTAAKMEYSINHIARSLKNGKKYTIGIIIPDLTN
>vim|1975458|nam|NA|tax|357804|org|Psychromonas ingrahamii 37
RPTLQDVANIVGVTKMTVSRYLRDPSLVSSAIQAKIAVALEELGYIPNRAPDLLSHAKSHAIGILVPSLTN
>vim|1975766|nam|NA|tax|357804|org|Psychromonas ingrahamii 37
KLTILDIAKLAGVGKSTVSRVLTNDPKVKASTREKVQRLIQESGFVPSKSAQIMGGGRTNVIGIILSRLDS
>vim|1979855|nam|NA|tax|360102|org|Yersinia pestis Antiqua
NATIVDIARRANVTNITVSRTFNQPGLVKQETREKIHAIAKELNYVPNAFAQGLKRSSSQIIGIVTSSMYN
>vim|1989323|nam|NA|tax|362663|org|Escherichia coli 536
PVTLYDVAEYAGVSYQTVSRVVNQACHVSAKTREKVEAAMAELNYIPNRVAQQLAGKQSLLIGVATSSLAL
>vim|1998534|nam|NA|tax|365044|org|Polaromonas naphthalenivorans CJ2
RVTLTDVAQAAGVSPITVSRALRGERAVDPALVERVQAAARSLGYVPDPAARALASQRSSHVAVLIPMLSN
>vim|1998713|nam|NA|tax|365044|org|Polaromonas naphthalenivorans CJ2
RPQMADLARLAGVSVATVSRALNGSALISKDTRERIEELARSLNYSINIGAKNLRLKQNRTIAVVIPYDRV
>vim|1999637|nam|NA|tax|365044|org|Polaromonas naphthalenivorans CJ2
GFTVHDIARLAGVSAMTVSRTLNHPEKVSPAVLARVREVVARTGFVPNGMARGLRSSKARLVAAVLPTLVG
>vim|2000000|nam|NA|tax|365044|org|Polaromonas naphthalenivorans CJ2
RATIADVAREAGVSKATVSRFLNHRDTLLTPDIAARVEVAIAALAYSPSPMAQGLKRGRSRLIGLVVADVTN
>vim|2002834|nam|rbsR|tax|367928|org|Bifidobacterium adolescentis ATCC 15703
GSSITNVAATAGVSIATVSRVLSGKRGKDDDIARRVREAAKQLGYSVNYAASALRSDVTKTIGLVIPSATE
>vim|2003139|nam|NA|tax|367928|org|Bifidobacterium adolescentis ATCC 15703
RTTIADVAQAAGVSVSTVSRALRGLDRVSPETRERIEQEAKRLHFSFSKSASSLASGKTMRVAVLLPNEIS
>vim|2003680|nam|NA|tax|367928|org|Bifidobacterium adolescentis ATCC 15703
RATIAEVAELAGVSQATVSRALRGVGKVAPKTRAKVEAAADRLGFTLSKSASSLASGKTMRVVLLFSGKLN
>vim|2003900|nam|NA|tax|367928|org|Bifidobacterium adolescentis ATCC 15703
MATIKEIAKRTGFSQATVSRLLNGDPTLSVREETRRAIIRASEDLGYSAQAKRIVIPHEVALLDNEESD
>vim|2004131|nam|NA|tax|367928|org|Bifidobacterium adolescentis ATCC 15703
RPSMFEVAKLAGVSHQTVSRVINHSPDVSDATREKVQKAIDQLGYRPSNSARALASHRSRTIGLIAGGQHF
>vim|2004282|nam|NA|tax|367928|org|Bifidobacterium adolescentis ATCC 15703
RAGIREVAKAAGVSISTVSRAFKRPELVSERTRRKVLETADKLDFNISRSATSLKSGQSYRVAMLMNEEIT
>vim|2004291|nam|NA|tax|367928|org|Bifidobacterium adolescentis ATCC 15703
SSSIQDVAQLAHVSISTVSRSFTRPDLVSKATRDKVMKAADELNFSISRSAAALKTGRALRIAVLVSGRLN
>vim|2004335|nam|NA|tax|367928|org|Bifidobacterium adolescentis ATCC 15703
MATIREIAEKAGFSQATVSRILNDDPSFSVKEATRQKILSTSIEMGYENVPRYQRVTIPQDIALLNNSIHD
>vim|2014295|nam|scrR|tax|370553|org|Streptococcus pyogenes MGAS2096
VAKLTDVAALAGVSPTTVSRVINKKGYLSQKTVNKVNKAMRELGYKPNNLARSLQGKSTQLIGLIFPNISN
>vim|2018486|nam|NA|tax|373153|org|Streptococcus pneumoniae D39
KVTIYDIARLSGFSPKTVSRVINGGVNVKEETYQAIQKVIEELSYIPNAYAKNLTKKEAINILISVKKIDS
>vim|2023990|nam|NA|tax|375451|org|Roseobacter denitrificans OCh 114
PLTLRDVSEACGVSEMTVSRVLRNRGDVSAATREKVLAAAKALGYVPNQIAGSLASQRVNLVAVVIPSLSN
>vim|2026475|nam|NA|tax|375451|org|Roseobacter denitrificans OCh 114
NADIVAVANAAKVSISTVSRSFNHPELVNPATRKKIDRAVRKLGYIRNRAAQTMHGIRSGTIGLVLPTIDN
>vim|2027223|nam|NA|tax|375451|org|Roseobacter denitrificans OCh 114
PVTMRDVARAAGVSRMTVSRALRENSPISSETRERILQLVRDMNYVPDQMAGSLTTKRSGFVAVLVPSLNN
>vim|2031972|nam|NA|tax|380703|org|Aeromonas hydrophila subsp. hydrophila ATCC 7966
RVTLNDVAQLAGVGAMTVSRALRTPELVSDKMRERIEAAVDELGYIPNRAAGALASATSQTIVVIVPSLTE
>vim|2031996|nam|NA|tax|380703|org|Aeromonas hydrophila subsp. hydrophila ATCC 7966
MATLKEIALEAGVSQATVSRVLNEDPTLSVKEETKQKIFEIAERLEYKTSGARKGVHKSKLHFLAVYAYPQS
>vim|2032082|nam|NA|tax|380703|org|Aeromonas hydrophila subsp. hydrophila ATCC 7966
RPTLQDIADLTGVTKMTVSRYLRDPQAVAEGTRERIAAAVEELGYIPNRAPDILSNATSKAIGILIPSLSN
>vim|2033326|nam|NA|tax|380703|org|Aeromonas hydrophila subsp. hydrophila ATCC 7966
MATIKDVSRLANVSISTVSRVINNTAQVAPEKREAVMAAMKELNFRPNSFAQALVSKRSNCIGVLVGDLCG
>vim|2035497|nam|treR|tax|380703|org|Aeromonas hydrophila subsp. hydrophila ATCC 7966
KLTILDIARLSGVGKSTVSRVLNQDPKVKQATRDRVEQIIAEHGFVPSKSARAMRSQSQQVVGIIVSRLDS
>vim|2035755|nam|galR|tax|380703|org|Aeromonas hydrophila subsp. hydrophila ATCC 7966
MSTIKDVARLANVSVATVSRVMNNSPKASAASREVVQKAMAELGYTPNANARALVSQTCDTMGVLVGDVAD
>vim|2036983|nam|h16_A0631|tax|381666|org|Ralstonia eutropha H16
KPTIKQIAEALDVHPSTVSRVLNPETRHRIGDELVARVLKAAQDLHYSPNRIAAALRTRRSGTIGVVVPDIGS
>vim|2038022|nam|h16_A1693|tax|381666|org|Ralstonia eutropha H16
KVTLDAVAQRLGVSVSTVSRALAGHPAISMQTRDAVMAVAADMGYRVPTEGRRAKKTSTKLIGVVVGALHN
>vim|2041789|nam|h16_B1806|tax|381666|org|Ralstonia eutropha H16
KLTIQDVADYAGVSKATVSRYLNRGGEQLSADVEARVAAAIRALGYSPSPMAQGLKRGKSRLIGLVVADVSN
>vim|2051904|nam|NA|tax|386043|org|Listeria welshimeri serovar 6b str. SLCC5334
MANIQEIAKLAGVSSATVSRVINKRDYVSEETRKRVQTIIDKLDYVPNINAVSLKKGATKLIGIVIPSFTD
>vim|2052112|nam|NA|tax|386043|org|Listeria welshimeri serovar 6b str. SLCC5334
KTSIKDIAKLSGVSVATVSRVINDNGRFSEETRQKVLAVIKETNYQMNFSAKSLRMNKSFSVGILVPDISN
>vim|2053018|nam|ccpA|tax|386043|org|Listeria welshimeri serovar 6b str. SLCC5334
NVTIYDVAREANVSMATVSRVVNGNPNVKPVTRKKVLDVINQLGYRPNAVARGLASKRTTTVGVIIPDISN
>vim|2054176|nam|NA|tax|386043|org|Listeria welshimeri serovar 6b str. SLCC5334
AATIYDIAKHAGVSKSTVSRVLNNQANISKESRKKVLAAIDELNYQPSKLARALTSSGFDAIMVISNRSTT
>vim|2054813|nam|NA|tax|386415|org|Clostridium novyi NT
TVTISDIAKEANVSQTTVSRVLNNSGYVKDETRKKVLKVMKDLNYSPSAIARSLSTKKTNIIGVIVPDIKN
>vim|2057258|nam|NA|tax|387344|org|Lactobacillus brevis ATCC 367
NTTIADVAAAADVSVTTVSRYLNGNYQKMSAATKQRIKETIATLHYAPKASARKMRQDHSQLIGVVVGDIAN
>vim|2057295|nam|NA|tax|387344|org|Lactobacillus brevis ATCC 367
EVTIRTIAQRANVSHTTVSRALNDSPLVKEETKRKIRQLADELGYVPNLNAKGLVENRSFLIGIFFSELDT
>vim|2057580|nam|NA|tax|387344|org|Lactobacillus brevis ATCC 367
NANIKDVAALAGVSIATVSRFLNGNLGRMSAATATKVQEAITKLNYVPNSVARQMITQSSKLIAVIVANIDD
>vim|2058287|nam|NA|tax|387344|org|Lactobacillus brevis ATCC 367
TVTIYDVAREAAVSMATVSRVVNGNPNVKPATRKKVLEVIDRLDYRPNAVARGLASKKTTTVGVIIPDVTN
>vim|2058939|nam|NA|tax|387344|org|Lactobacillus brevis ATCC 367
AATLKDIASAVGVSLATVSRVLNYDRTLSVSESTRKQIFEVAEELNYTKLKRHALVSTKPLKIAIVQWYSKT
>vim|2059176|nam|NA|tax|387344|org|Lactobacillus brevis ATCC 367
KVTIKDVAKAAGVSEATVSRALTHSPRVKRDTRQKIQNIANNLGYHPNGLARSIRLQHTHTLGVIIPDILN
>vim|2059206|nam|NA|tax|387344|org|Lactobacillus brevis ATCC 367
AATIKDIAKLAGVSPATVSRVLANKTAFFSADTAAKVQAAATTLGYQKNTAAAELVTQQSHVIAAIVNSTKT
>vim|2060543|nam|galR|tax|388919|org|Streptococcus sanguinis SK36
MATIKDIAQTAGVSPATVSRVLNYDKSMSVSDETRKKIFDIAEQLNYKKSKRQKKTVPQTHRIAIVEWYTEL
>vim|2061099|nam|ccpA|tax|388919|org|Streptococcus sanguinis SK36
TVTIYDVAREAGVSMATVSRVVNGNKNVKENTRKKVLEVIDRLDYRPNAVARGLASKKTTTVGVVIPNITN
>vim|2065094|nam|NA|tax|391165|org|Granulibacter bethesdensis CGDNIH1
AVGIKDVAEAAGVSPATVSRVLAGGKVSAALKAQVEDAIARSGYRPNLSARRLRSRNTQTIGLIVADIRN
>vim|2067923|nam|NA|tax|391735|org|Verminephrobacter eiseniae EF01-2
HPTIDDVARKAAVSTATVSRVLNRPQAVSASLRSKVAAAVTRLGYVPHAGARALMLRRSGTVGAVFPTVDN
>vim|2068559|nam|NA|tax|391735|org|Verminephrobacter eiseniae EF01-2
PPTMQQVARAAGVARSTVSRAFTKPGMLSTETVAQIKSVAASLGYVPNQVARALSTGRHGNVALIVPDVAN
>vim|2068650|nam|NA|tax|391735|org|Verminephrobacter eiseniae EF01-2
ASTIRDIAALAKVSKATVSRYLNGTLDLPQETRRRIDDAVLALNYRQNSLARRLSIGSSEMIGLVMPDVAN
>vim|2071504|nam|NA|tax|391735|org|Verminephrobacter eiseniae EF01-2
SVTMADVARVAGVSAQTVSRVLREPDGCSPQTVERVREAIRSTQYVQNHAASHLASNRSMTVAAVIPQIAA
>vim|2071713|nam|NA|tax|391735|org|Verminephrobacter eiseniae EF01-2
AVSLADVAMLAGVSPGTVSRALSRPEMIRPTTRMQIMAAVERLGYVTNGAARSLAMRRTMTIGAIVPRFGS
>vim|2071724|nam|NA|tax|391735|org|Verminephrobacter eiseniae EF01-2
SVTSQDVAHAAGVSQATVSRVFAKRGNVQPITAEQVRRVAGELGYRPNVMARAMRTSRTGTVGIVVSRLGN
>vim|2075497|nam|cytR|tax|393305|org|Yersinia enterocolitica subsp. enterocolitica 8081
MATMKDVAEMAGVSTATVSRALMNPEKVSTVTRQKVEQAVLAVGYSPHALSRNIKRNESRTILVIVPDISD
>vim|2076654|nam|ascG|tax|393305|org|Yersinia enterocolitica subsp. enterocolitica 8081
MSTMQEVAKKAGVSKATVSRVLSGKGYVSDATKESVFKAIEETGYRPNLLARNLATNKSECIGLVVTNTLY
>vim|2076695|nam|NA|tax|393305|org|Yersinia enterocolitica subsp. enterocolitica 8081
MSTINDVSRLAGVSKATVSRVLSGSRGVKEASRLAVLKAVDELNYRPNVIAQSLLSQSTGCIGVICAQENI
>vim|2076729|nam|NA|tax|393305|org|Yersinia enterocolitica subsp. enterocolitica 8081
RVTLSDVANYAGVGSMTVSRALRTPEQVSDKLREKIEQAVETLGYIPNRAAGALASGHSDTVAVLIPSLTD
>vim|2076760|nam|NA|tax|393305|org|Yersinia enterocolitica subsp. enterocolitica 8081
RVTLQDIALLAGVTKMTVSRYLRTPEKVAPETGERIAQVMAEVNYSADSEGETSLNQKSPRIGILVPSFNN
>vim|2077939|nam|lacI|tax|393305|org|Yersinia enterocolitica subsp. enterocolitica 8081
SATLDDVARQAGVSYQTVSRVLNRAPHVSLKTRHKVELAMVELNYVPNRVAQQLAGKHSLTLGLATTDLSL
>vim|2078162|nam|galS|tax|393305|org|Yersinia enterocolitica subsp. enterocolitica 8081
SITIRDVASRAGVSLATVSRVLNNSASIRPETRAAVLKAVSELGYRPNANAQALATQSSDTVGVVVMDVSD
>vim|2078692|nam|galR|tax|393305|org|Yersinia enterocolitica subsp. enterocolitica 8081
MATIKDVAKLAGVSVATVSRVINNSPKASETSRKAVCSAMEQLQYHPNANARALAQQSTETVGMIVSDVSD
>vim|2078719|nam|NA|tax|393305|org|Yersinia enterocolitica subsp. enterocolitica 8081
KLKIQEIANHTGLSISTVSRVLAGKGNTSAKAKQRVMAYAQSQGILQNLSSGRLMLNNIMVFAPHRAF
>vim|2079140|nam|treR|tax|393305|org|Yersinia enterocolitica subsp. enterocolitica 8081
RLTIKDIARMSGVGKSTVSRVLNNEGSVSPQTRERVEAVIRQQGFTPSKSARAMRGQSDKVVGIIVSRLDS
>vim|2079330|nam|NA|tax|393305|org|Yersinia enterocolitica subsp. enterocolitica 8081
MVTLEDVAVLAGVSRATVSRVVNGDTNVKAQTREKVEQAVAVLGYTPNPAARALASSQSNTLGLVTTSYRG
>vim|2079389|nam|gntR|tax|393305|org|Yersinia enterocolitica subsp. enterocolitica 8081
RPVLQDVADMVGVTKMTVSRYLRNPEQVSAVLREKIALALDELGYIPNRAPDILSNATSHAIGVLLPSLTN
>vim|2079475|nam|NA|tax|393305|org|Yersinia enterocolitica subsp. enterocolitica 8081
MPTIDDVSKLANVSRATVSRVLTGTRGVRDESREAVLRAVEQLNYRPSFAAQSLASQTSSYVGIVLPTCEA
>vim|2082652|nam|NA|tax|394221|org|Maricaulis maris MCS10
RPTINDVARLTGVSKKTVSRVINKSPAVKENTREEILRVMHEIGYAPDPQARGLAFRRSFLIGMIYDNPNP
>vim|2082667|nam|NA|tax|394221|org|Maricaulis maris MCS10
MATIFDVADLAGVSIKTVSRVLNGSTSVRATTIEKVRAAMSELDYRPSSAARELRKGKSNAIGMLFGDPSS
>vim|2082698|nam|NA|tax|394221|org|Maricaulis maris MCS10
GATIKDVASAAGVSAMTVSRVLNAEPNVRPATRERVQSAIRDLNYRPNLSARNLARANAYFIGLLYDNPSA
>vim|2085133|nam|NA|tax|394221|org|Maricaulis maris MCS10
MARMVDVAEKAGVSVKTVSRVLNNEPHVKDALRKRVQAAAAEVGYVPSTSARQLRGGRSYSVHMVSHSDRS
>vim|2088318|nam|NA|tax|397945|org|Acidovorax avenae subsp. citrulli AAC00-1
RVTLDDVARLAGVSPITVSRALRRERSVDPALAERVQAAAQQLGYVPDPAARALASQRSTQVLVLVPMLSN
>vim|2088981|nam|NA|tax|397945|org|Acidovorax avenae subsp. citrulli AAC00-1
MTIQHVAREAGVSAATVSRVFNTPDKVVPATRAAVLGAAERLGYVPNATARTLRTQRSHVIGVVLPTLLN
>vim|2089156|nam|NA|tax|397945|org|Acidovorax avenae subsp. citrulli AAC00-1
AVTLREVADRAGVSMITVSRALKTPQQVSEATRARVEEAVSALGYVPNLLAGGLRSARSHLVMALVPTIRG
>vim|2089788|nam|NA|tax|397945|org|Acidovorax avenae subsp. citrulli AAC00-1
LASIKDVAQRAGVSTTTVSRVLTTPGAVRAPLRERVEQAIADLGYRPNLAARRLRQRRASIVGLIVSDIRS
>vim|2116687|nam|NA|tax|412694|org|Bacillus thuringiensis str. Al Hakam
VSTIEDVAKLAGLSRTTVSRVINNHPYVSDEKKKRVQLAMKHLGFVPNSAARRLRKQKTETIAVLVPRITN
>vim|2119306|nam|NA|tax|412694|org|Bacillus thuringiensis str. Al Hakam
MATIRDVAKLAGVSVATVSRVMNEKGYVHEDTVKQVKEAIEELRYRPNSAAKPLFKENSTIIALLVDNLYN
>vim|2126421|nam|NA|tax|416870|org|Lactococcus lactis subsp. cremoris MG1363
KTSIKDIAKLSGVSIATVSRVINNNGRFSEETRKKILDVIEETGYQMNFSAKSLRMNKSFSVGILVPDISN
>vim|2166128|nam|salR|tax|190486|org|Xanthomonas axonopodis pv. citri str. 306
ATTIDEVAALAKVSPMTVSRVVNNTGSVRDATRERVMRAVDKLGYTPNLAASALAAAQSTRIALIYSDPSG
>vim|2166705|nam|NA|tax|195103|org|Clostridium perfringens ATCC 13124
KVTIKDVAREANVAPSTVSRVLSDSPKISEETKIKVNKAIKKLNYKPNAIARSLVNNKTKILGVVLPNEAD
>vim|2169009|nam|NA|tax|195103|org|Clostridium perfringens ATCC 13124
SVTINNIAKEAGVSLATVSRVINNSGYVKDETREKVMKVINKYNYTPSAIARSLSKSITNTIGVIVPDITN
>vim|2169839|nam|NA|tax|196162|org|Nocardioides sp. JS614
HPTMADVAARAGVSHQTVSRVINNAPSVRPETAARVVQAISDLGYRPNRSARLLASRHSRLIGVATWGTSH
>vim|2173417|nam|NA|tax|196162|org|Nocardioides sp. JS614
MTGIKDVAREVEMSTATVSRALRGLPGVSEETRSRVRETARRLGYVPSPSAAGLASGQTRTVAVIVPFVTR
>vim|2178227|nam|ascG|tax|198214|org|Shigella flexneri 2a str. 301
MTTMLEVAKRAGVSKATVSRVLSGNGYVSQETKDRVFQAVEESSYRPNLLARNLSAKSTQTLGLVVTNTLY
>vim|2179836|nam|NA|tax|203120|org|Leuconostoc mesenteroides subsp. mesenteroides ATCC 8293
KLTITDIANMAQVAKSTVSRYLNGGPVSAKTREKINKVVTENNYQPNTFAQSLKQKVNHTIGVIVPRLDS
>vim|2180036|nam|NA|tax|203120|org|Leuconostoc mesenteroides subsp. mesenteroides ATCC 8293
MTINVIAEMARVSKTTVSRFLNGKFDNMSEATKERIAETIAELDYHPSRQAQALKAKNSLLIGISVADISN
>vim|2180080|nam|NA|tax|203120|org|Leuconostoc mesenteroides subsp. mesenteroides ATCC 8293
TATIYDVASRVGVSLATVSRVVNGNSNVRESTKRKVLDAIEELGYHPNAVARGLASKKTTTIGVVMPDVTD
>vim|2180140|nam|NA|tax|203120|org|Leuconostoc mesenteroides subsp. mesenteroides ATCC 8293
VAKLSDVAALAGVSVTTVSRVINSYGSLSQKTIDKVHAAMRELHYQPNAMARSLQGKSSQFIGLILPNMEN
>vim|2180359|nam|NA|tax|203120|org|Leuconostoc mesenteroides subsp. mesenteroides ATCC 8293
SVTIKDVAKNANVSIATVSRVLAGKKEAYSLATEKRVHKAIQELGYKKNKAAVELVTMKSNVIAILVSTPKT
>vim|2180411|nam|NA|tax|203120|org|Leuconostoc mesenteroides subsp. mesenteroides ATCC 8293
MVTIKQIALETDVSSSTVSRVLNNDLTLSVSDETRRKIIDAAQRLNYTKKHKKSISKKLIHIAVLTVFS
>vim|2180420|nam|NA|tax|203120|org|Leuconostoc mesenteroides subsp. mesenteroides ATCC 8293
MVTIQDIANKTGVAISTVSRALGDSPKISLRTKERIRKAARDMGYTPNFAARNLTQTESNTVGVVFQPQSE
>vim|2180421|nam|NA|tax|203120|org|Leuconostoc mesenteroides subsp. mesenteroides ATCC 8293
MTNLNDVARNAHVSKMTVSRVINHPERVSDELKELVEKAIQDVGYEPNRMAKALVNKRHYVIRFLLLEDVTT
>vim|2180585|nam|NA|tax|203120|org|Leuconostoc mesenteroides subsp. mesenteroides ATCC 8293
MTTIKEIALKTGYSSATVSRILNNDQTFSVTDSTRETVQTVARQLEYISVGSNQFLDINLAVIFSINPD
>vim|2182215|nam|NA|tax|203123|org|Oenococcus oeni PSU-1
QPTIYDVSERVGVSLATVSRVVNNNGKVKSETRQKVLKAIKELNYRPNAMAKGLASSKTTMIGMVMPDLTD
>vim|2183111|nam|NA|tax|203123|org|Oenococcus oeni PSU-1
RATINDVAEVARVSITTVSRYVNGKYGKMSAKTRQKIQQAIKDVDYHVNRQAQMLKRQNSHLIGVVVADVEN
>vim|2188081|nam|NA|tax|204669|org|Acidobacteria bacterium Ellin345
MDIREIAKRAKVSTATVSRTINRVPTVDPKLAKRVWRVVDELGYFPNTQARALVSGRSRILGLVVSEITN
>vim|2201291|nam|NA|tax|216596|org|Rhizobium leguminosarum bv. viciae 3841
GATIIDVARVADVAVGTVSRYLNGETIRRSNREQIERAIQDLGYRRNAAAASIRTDLTHMIGFLVPTFDE
>vim|2201784|nam|NA|tax|216596|org|Rhizobium leguminosarum bv. viciae 3841
MTLAEVAEAAGVGESTVSRVLRNHGSFSGKTRERVMAAVERLGYVPNRIAGTLASTGSRLVAFVIPSLSN
>vim|2202173|nam|NA|tax|216596|org|Rhizobium leguminosarum bv. viciae 3841
TPSLKDVAAAASVSVTTVSRFVNGSLDLPFQTKKRIEDAIKTLNYRPNPHARRLSRGRSDTIGLVVPDIAN
>vim|2204256|nam|NA|tax|216596|org|Rhizobium leguminosarum bv. viciae 3841
RITLDDVANLAGVSPITVSRVLRKPDAVSPGLRLRVDAAVKELGYVPNIAASRLASSRTHAIGVIVPTLYN
>vim|2204594|nam|NA|tax|216596|org|Rhizobium leguminosarum bv. viciae 3841
RTRLDDIAARCGVSISTVSRALAGEKGVRPEIRKLVLETASAVSYALPASVAGKKVMLVASGAAM
>vim|2206488|nam|NA|tax|216596|org|Rhizobium leguminosarum bv. viciae 3841
KPTLRTIATIAGLAVTTVSRALSDAPQISLETRQRVHRIARELGYLPDRAAQRLKTGRTNVIAILLDSHEE
>vim|2207213|nam|NA|tax|216596|org|Rhizobium leguminosarum bv. viciae 3841
KITIADVARAAGVSPMTVSRVLNDRGGASAETSQRIILAASELNYRPNPFARGLRSDRSKAIGLLVPDITN
>vim|2209812|nam|scrR-2|tax|226185|org|Enterococcus faecalis V583
VAKLTDVAELAGVSPTTVSRVINNKGYLSEKTKKNVHEAMKILGYKPNNLARGLQGKSPQLIGLIFPNISN
>vim|2211404|nam|NA|tax|228405|org|Hyphomonas neptunium ATCC 15444
RATINDIARIAKVSKKTVSRVINDSPLVKQRTREVVKAIIAELGYTPDPQARALALRRSFLVGLVYDSPSP
>vim|2216473|nam|NA|tax|232721|org|Acidovorax sp. JS42
RITLNDVAGAAGVSPITVSRALRGERTVDPALAERVREAADRLGYVPDPAARALASQRSTQVLVLVPLLSN
>vim|2219889|nam|NA|tax|234267|org|Solibacter usitatus Ellin6076
MNLEQVARRAKVSTATVSRVLNNASVVKTSTRARVMKAIEELKYHPNLHARNLAGGKSRTLGVIVSNMEN
>vim|2220132|nam|NA|tax|234267|org|Solibacter usitatus Ellin6076
PASIKDVARLAGVAHSTVSRALRNSPLVNRETTETIQRIASEMGYRTSAAARSLVTRRSDTIGVVVTNIAD
>vim|2225245|nam|NA|tax|234267|org|Solibacter usitatus Ellin6076
AITIKDVARESGVNVSTVSRALNGEYGVHAGTREHVLAIAKRLHYRPNRVARGLVTGRSHSLALVVSDIRN
>vim|2242584|nam|NA|tax|333849|org|Enterococcus faecium DO
MVTIKDIAKAAGVSHTTVSRALNNSSLIKNETKQKIRQLAKEMNYSPNYSAKGLVNQKKYLIGLFFSSLHK
>vim|2242813|nam|NA|tax|333849|org|Enterococcus faecium DO
AITVKDVAKKAGVATSTVSRVINDHPSISETTKKKVRKIMDELGYVPNMTARNLGKRISSAIGVILPPLDS
>vim|2243689|nam|NA|tax|333849|org|Enterococcus faecium DO
MASIRDVAKMAGVSVGTVSRYLNGQQLKEKNMKKIAEAISALDYKENIIAKGLKNNRSFSIGLLINGISS
>vim|2243893|nam|NA|tax|333849|org|Enterococcus faecium DO
KPTIYDIAKKANVSKSTVSRVLNNQPNISDKAKASVLQAIKELNYEPSKIARGLSGNGFDAILALSHRTSH
>vim|2244059|nam|NA|tax|333849|org|Enterococcus faecium DO
MATIKDIAQLAGVSPATVSRVLNYDPDLSVGLATKQKIFEAAERLNYTKHRKNAANTKQTLRLIQWYDDT
>vim|2244680|nam|NA|tax|333849|org|Enterococcus faecium DO
MPTLADVAKRANVSKMTVSRVINHPEQVTDELKELVFSAMAELDYRPNIAAKALVTNRSQIIKLFILEEIDT
>vim|2244830|nam|NA|tax|333849|org|Enterococcus faecium DO
TITIYDVAREANVSMATVSRVVNGNPNVKPATRKKVLEVIDRLDYRPNAVARGLASKKTTTVGVIIPDVSN
>vim|2244889|nam|NA|tax|333849|org|Enterococcus faecium DO
MVGIRDVARKANVSPATVSRVLNNDQTIHVAQTTRQRIVEAAAALDYDISTRKYIKKRMPSIGVISTIGKA
>vim|2246884|nam|NA|tax|272627|org|Magnetospirillum magnetotacticum MS-1
MAGIDDVAQAAGVSTATVSRALRGLPNVSEATRLRVLAEAARLGYVPTPSASSLATGRTRTIGVLTPWVNR
>vim|2247167|nam|NA|tax|272627|org|Magnetospirillum magnetotacticum MS-1
SVRLADIAARAGVSIKTVSRVVNDEPHVAAATRRLVEDAIAELGLEGESRPRGRKRRTGVVGLVFPDVRN
>vim|2247556|nam|NA|tax|272627|org|Magnetospirillum magnetotacticum MS-1
RPTLEAVAAVAGVSRATVSRVINGVPTVDPAIVAVVEQAIDETGYVPNLAARTLVTRRTGSVALVVSEPSE
>vim|2255655|nam|NA|tax|322710|org|Azotobacter vinelandii AvOP
MVSVKDVARLAGVSPMTVSRAINTPEKLNPETLAKVRQAIEALNYVPSLSARKIRGGHSSGKTIGVFALDTAT
>vim|2268329|nam|NA|tax|205913|org|Bifidobacterium longum DJO10A
MVTMKEIAQKSGFSQATVSRLLNGDPTLSVKEETRRRIIEVSEQLGYATGSRRIALPRRVAVLDNAT
>vim|2268667|nam|NA|tax|205913|org|Bifidobacterium longum DJO10A
RPSMFEVAKLAGVSHQTVSRVINDSPDVSDATRARVQAAIDQLGYRPSNSARALASRRSRTIGLIAGGLKF
>vim|2272218|nam|NA|tax|228400|org|Haemophilus somnus 2336
MITIHDVARQAGVSVATVSRVLNNHPSASKKARLAVQSAVEKLNYHPNANAQALALQHTDTIGVVVTDVTD
>vim|2283819|nam|NA|tax|267410|org|Listeria monocytogenes str. 4b H7858
MPNIKEIAKLARVSVTTVSRVLNNHPYVVEEKRARVQAVIDELDYSPNRSAMDLARGKTNTVGVIIPYNDH
>vim|2292518|nam|NA|tax|262543|org|Exiguobacterium sibiricum 255-15
MATIKDIAKEVGCSISTVSRVLNNDPTLSVGDETRSRIFEVAEEIGYRKKTLKTLVKNIAFLYWLTDN
>vim|2293097|nam|NA|tax|262543|org|Exiguobacterium sibiricum 255-15
QVTIKDVAREANVAPSTVSRVIANSPRISQKTKERVRQAMEELGYYPNVHARSLANRTTQAIGLVMPSAAT
>vim|2294524|nam|NA|tax|262543|org|Exiguobacterium sibiricum 255-15
NITIYDVAREAAVSMATVSRVVNGNPNVKPSTRKKVQDAIDQLGYRPNAVARGLASKKTTTVGVIVPDISN
>vim|2294613|nam|NA|tax|262543|org|Exiguobacterium sibiricum 255-15
MTNIRDLAREAEVSVTTVSRVLNDHPYVAEDKRRAVQDAITKLGYIRNQTAVQLSTGQTKTIGVMLPYVDH
>vim|2294978|nam|NA|tax|262543|org|Exiguobacterium sibiricum 255-15
MSTIREVAKVANVSVATVSRVMNEKGYVSEKARTAVLQAIKQLDYRPNRVARSLFQKRSGLIGLIVPDITN
>vim|2336151|nam|NA|tax|321955|org|Brevibacterium linens BL2
KVKLDDVAARAGVSLATVSRVLGKRGAVAEETRARVLEAMDALGYSRSTLLHEAPRRLVAVSAPGNPE
>vim|2434406|nam|NA|tax|339854|org|Bacillus thuringiensis serovar israelensis ATCC 35646
TVTIKDVAKQANVAPSTVSRVIADNPSISEKTKRRVRKVMSELGYHPNLNARNLANQTTKTLGLVMPSSAS
>vim|2441215|nam|NA|tax|342614|org|Streptococcus agalactiae 515
MTSISDIAKKAGVAKSTVSRVINHHPHVSDETRQKVMALITELDYIPNQLARDLSRGKTQKIGVVIPHTRH
>vim|2442622|nam|NA|tax|342614|org|Streptococcus agalactiae 515
VAKLTDVAALAGVSPTTVSRVINKKGYLSQKTVTKVNEAMRTLGYKPNNLARSLQGKSAKLIGLIFPNIRN
>vim|2455152|nam|NA|tax|340197|org|Escherichia coli F11
RISLQDIATLAGVTKMTVSRYIRSPKKVAKETGERIAKIMEEINYIPNRAPGMLLNAQSYTLGILIPSFQN
>vim|2495151|nam|NA|tax|345072|org|Vibrio cholerae MO10
MATINDVCKLAGVSKATVSRVLNETGQVKAQTREAVLAAMQQLGYQPNSLAQALATNTTNSIGLVLPHFES
>vim|2500159|nam|NA|tax|345074|org|Vibrio cholerae RC385
MATIKDVAREAGVSVATVSRVINKSPKASQASIDAVSLAMHKLGYRPNAAARALVNQSTNTIGVLVSDVSD
>vim|2505002|nam|NA|tax|345075|org|Vibrio cholerae V51
KLTILDIARLSGVGKSTVSRVLTNDPKVKPETRAKVEQVIAESGYVPSKSAQTMRGGSQKVVGIIISRLDS
>vim|2511970|nam|NA|tax|150340|org|Vibrio sp. Ex25
MARIKDVAELAGVNRSTVSRIINGEGKFREETRKKVEQAMAQLNYRPSAIARSLATSSSNMVGLLVTYYTG
>vim|2513523|nam|NA|tax|150340|org|Vibrio sp. Ex25
KLTILDIAKLAGVGKSTVSRVLTNDPKVKPQTREKVEQIIRESGYVPSKSAQSMRGGSQKVIGVIISRLDS
>vim|2514047|nam|NA|tax|150340|org|Vibrio sp. Ex25
MASLHDVARLAGVSKSTVSRVINDEYGVKEATKQKVRQAVAECGYVPNQVAKDLKSQKTNLVGVIVPRVSS
>vim|2515815|nam|NA|tax|342110|org|Ralstonia solanacearum UW551
RPTIRDVATLAGVSTSTVSRVLNNSGYVKAEVRERIEAVVSRMHYTPSELAKQLKSQRSGLIGVIIPKINS
>vim|2515898|nam|NA|tax|342110|org|Ralstonia solanacearum UW551
AVTVDDVAEHAGVSIKTVSRVLNHEPNISEKTRQKVVEAMQRLDYRPNPAARRLASKRADIIALVYDNPSD
>vim|2518272|nam|NA|tax|342110|org|Ralstonia solanacearum UW551
ASSIKDVATHAGISIATVSRAVNTPERVSPETLARVQAAMEALQYRPNALGRQLRAVRTGLVGVVLPSLAN
>vim|2518814|nam|NA|tax|340099|org|Thermoanaerobacter ethanolicus ATCC 33223
KDIARIAGVSRSTVSRVINNYPNVPPETKEKVLKVIREYNYVPHASARMLRGKSSKTIGLVIVDLKK
>vim|2519334|nam|NA|tax|340099|org|Thermoanaerobacter ethanolicus ATCC 33223
MATIDDVAKLAGVSIATVSRVFNNSPLVSEKARQKVLKAAEELGYKPSMPARSLAMKKTNTIGLIVPDISN
>vim|2519340|nam|NA|tax|340099|org|Thermoanaerobacter ethanolicus ATCC 33223
AVTIKDIAKYAGVSVTTVSRALNGYPDVSEETRERIKKIAEQLNYTPNSIARGLVTNKTHTVGLIVSELIK
>vim|2519394|nam|NA|tax|340099|org|Thermoanaerobacter ethanolicus ATCC 33223
NVTIKDVAKRANVAPSTVSRVIADNPRISKETKERVWKAMEELGYYPNAIARSLASKVTNTLGLIMPRSTE
>vim|2519834|nam|NA|tax|340099|org|Thermoanaerobacter ethanolicus ATCC 33223
MPTIKDVAKKAGVTVTTVSRVLNNRGYISEVTRKKVYEAMKELNYQPNELARSLYRKKSYLIGLLIPNVAH
>vim|2520290|nam|NA|tax|340099|org|Thermoanaerobacter ethanolicus ATCC 33223
MANIREVAKRAGVSVATVSRVLNDSDSVSEETRERVLKAIKELNYHPNLLGRNLRRSETKMILALMPNVSN
>vim|2520890|nam|NA|tax|340099|org|Thermoanaerobacter ethanolicus ATCC 33223
AVTIKDIAKLANVSITTVSRVINNKTEGVSEETRNRILQLVKELGYQPNAIARGLVTKKTKTVGLIIPDISN
>vim|2556544|nam|NA|tax|350701|org|Burkholderia dolosa AUO158
RSVLGDVAKLAGVSTATVSRVYNDPGKVSADVQQRVRDAARALNWIPNAAGRALASTRTHITGAIIPTLDD
>vim|2556729|nam|NA|tax|350701|org|Burkholderia dolosa AUO158
TSTIKDVAALAGFSIATVSRAINAPHTVSPATLETIRHAIDALQFRPSPLGRQLRGERTRLVGVVVPTLSN
>vim|2564428|nam|NA|tax|349968|org|Yersinia bercovieri ATCC 43970
MSTINDVSRLANVSKATVSRVLSGSRGVKEESRLAVMKAVEILNYKPNVIAQFLTAQSTGCIGVICATEHI
>vim|2564873|nam|NA|tax|349968|org|Yersinia bercovieri ATCC 43970
MATIKDVAKLAGVSVATVSRVINNSPKASEASRVAVSSAMEQLQYHPNANARALAQQSTETVGMIVSDVSD
>vim|2564905|nam|NA|tax|349968|org|Yersinia bercovieri ATCC 43970
RLTIKDIARMSGVGKSTVSRVLNNEGSVSPQTRERVEAIIRQQGFTPSKSARAMRGQSDKVVAIIVSRLDS
>vim|2565492|nam|NA|tax|349968|org|Yersinia bercovieri ATCC 43970
MVTLEDVAVLAGVSRATVSRVVNGDTNVKALTREKVEQAVAVLGYTPNPAARALASSQSHTLGLVTTSYRG
>vim|2565780|nam|NA|tax|349968|org|Yersinia bercovieri ATCC 43970
MSTMQEVAKKAGVSKATVSRVLSGKGYVSEATKEQVYKAIEEAGYRPNLLARNLATNKSECIGFVVTNTLY
>vim|2566157|nam|NA|tax|349968|org|Yersinia bercovieri ATCC 43970
RVTLQDIALLAGVTKMTVSRYLRTPEKVAAETGERIAQVMAEVNYSADSEGETAVNQKSPRIGILVPSFNN
>vim|2566343|nam|NA|tax|349968|org|Yersinia bercovieri ATCC 43970
VATMKDVAGMAGVSTATVSRALMNPEKVSAVTRQKVEQAVLAVGYSPHALSRNIKRNESRTILVIVPDISD
>vim|2566645|nam|NA|tax|349968|org|Yersinia bercovieri ATCC 43970
SVTLDDVARQAGVSYQTVSRVLNQAAHVSPKTRCKVEQAMTDLNYVPNRVAQQLAGKHSLTLGLATTDLSL
>vim|2566870|nam|NA|tax|349968|org|Yersinia bercovieri ATCC 43970
RVTLSDVANYAGVGSMTVSRALRTPEQVSDKLREKIEQAVETLGYIPNRAAGALASGHSDTIAVLIPSLTD
>vim|2567682|nam|NA|tax|349967|org|Yersinia mollaretii ATCC 43969
MSTINDVSRLANVSKATVSRVLSGSRGVKEESRLAVMKAVETLNYKPNVIAQFLTAQSTGCVGVICATEHI
>vim|2568159|nam|NA|tax|349967|org|Yersinia mollaretii ATCC 43969
MATIKDVAKLAGVSVATVSRVINNSPKASEASRVAVSSAMEQLQYHPNANARALAQQSTETVGMIVSDVSD
>vim|2568589|nam|NA|tax|349967|org|Yersinia mollaretii ATCC 43969
MVTLEDVAVLAGVSRATVSRVVNGDTNVKALTREKVEQAVAVLGYTPNPAARALASSQSNTLGLVTTSYRG
>vim|2568677|nam|NA|tax|349967|org|Yersinia mollaretii ATCC 43969
MSTMQEVAKKAGVSKATVSRVLSGKGYVSEATKKQVYTAIEEAGYRPNLLARNLATNKSECIGFVVTNTLY
>vim|2570110|nam|NA|tax|349967|org|Yersinia mollaretii ATCC 43969
RVTLQDIALLAGVTKMTVSRYLRTPEKVAPETGERIAQVMAEVNYSADSEGETGLNQKSPRIGILVPSFNN
>vim|2570130|nam|NA|tax|349967|org|Yersinia mollaretii ATCC 43969
SITIRDVASRAGVSLATVSRVLNNSAAIRPETRAAVLKAVSELGYRPNANAQALATQSSDTVGVVVMDVSD
>vim|2570670|nam|NA|tax|349967|org|Yersinia mollaretii ATCC 43969
RVTLQEVANYAGVGSMTVSRALRTPEQVSDKLREKIEQAVETLGYIPNRAAGALASGHSDTVAVLIPSLTD
>vim|2570770|nam|NA|tax|349967|org|Yersinia mollaretii ATCC 43969
SVTLDDVARQAGVSYQTVSRVLNQATHVSPNTRSKVEQAMADLNYVPNRVAQQLAGKHSLTLGLATTDLSL
>vim|2571232|nam|NA|tax|349967|org|Yersinia mollaretii ATCC 43969
RLTIKDIARMSGVGKSTVSRVLNNEGSVSPQTRERVEAVIRQQGFTPSKSARAMRGQSDKVVAIIVSRLDS
>vim|2571754|nam|NA|tax|349966|org|Yersinia frederiksenii ATCC 33641
SATLDDVARQAGVSYQTVSRVLNQALHVSPKTRHKVELAMAELSYVPNRVAQQLAGKHSQTLGLATTDLSL
>vim|2571962|nam|NA|tax|349966|org|Yersinia frederiksenii ATCC 33641
RVTLQDIALLAGVTKMTVSRYLRTPEKVAPETGERIAQVMAEVNYSVDSDGESSLNQKSPRIGILVPSFNN
>vim|2572436|nam|NA|tax|349966|org|Yersinia frederiksenii ATCC 33641
MVTLEDVAVLAGVSRATVSRVVNGDTNVKALTREKVEQAVAVLGYSPNPAARALASSQSNTLGLVTTSYRG
>vim|2573107|nam|NA|tax|349966|org|Yersinia frederiksenii ATCC 33641
MITMLDVSLRAGVSKATVSRVLNGTGQVKESTREAVFKAMDELGYRPNFLAQSLANKSSNSIGLVVSNFEG
>vim|2573108|nam|NA|tax|349966|org|Yersinia frederiksenii ATCC 33641
MATIKDVAKLAGVSVATVSRVINNSPNASEASRQAVSNAMEQLQYHPNANARALAQQSTETVGMIVSDVSD
>vim|2573585|nam|NA|tax|349966|org|Yersinia frederiksenii ATCC 33641
NITIRDVASRAGVSLATVSRVLNNSAAIRPETRAAVLKAVAELGYRPNANAQALATQSSDTVGVVVMDVSD
>vim|2574092|nam|NA|tax|349966|org|Yersinia frederiksenii ATCC 33641
RLTIKDIARMSGVGKSTVSRVLNNEGSVSPQTRERVEAVIRQQGFTPSKSARAMRGQSDKVVGIIVSRLDS
>vim|2574535|nam|NA|tax|349966|org|Yersinia frederiksenii ATCC 33641
MATMKDVAEMAGVSTATVSRALMNPEKVSTVTRQKVEQAVLAVGYSPHALSRNIKRNESRTILVIVPDISD
>vim|2574638|nam|NA|tax|349966|org|Yersinia frederiksenii ATCC 33641
MASLKEVAHLASVSLMTVSRAINNPEQLRPETYQRVMQAIEALNYVPDFSARKMRGNTTKTSTLAVLAWDTAT
>vim|2574958|nam|NA|tax|349966|org|Yersinia frederiksenii ATCC 33641
MPTIDDVSKLANVSRATVSRVLTGTRGVREESREAVLRAVEELNYHPSFAAQSLASNTSNYIGMVLPANEI
>vim|2576788|nam|NA|tax|349965|org|Yersinia intermedia ATCC 29909
MATIKDVAKLAGVSVATVSRVINNSPKASETSRMAVCNAMEQLQYHPNANARALAQQSTETVGMIVSDVSD
>vim|2576913|nam|NA|tax|349965|org|Yersinia intermedia ATCC 29909
RLTIKDIARMSGVGKSTVSRVLNNEGSVSPQTRERVEAVIRQQSFTPSKSARAMRGQSDKVVGIIVSRLDS
>vim|2577032|nam|NA|tax|349965|org|Yersinia intermedia ATCC 29909
RPVLQDVADMVGVTKMTVSRYLRNPEQVSAILQKKIALALDELGYIPNRAPDILSNATSHAIGVLLPSLTN
>vim|2577431|nam|NA|tax|349965|org|Yersinia intermedia ATCC 29909
MVTLEDVAVLAGVSRATVSRVVNGDTNVKSRTREKVEQAVAVLGYTPNPAARALASSQSNTLGLVTTSYRG
>vim|2578687|nam|NA|tax|349965|org|Yersinia intermedia ATCC 29909
RVTLLDVANYAGVGSMTVSRALRTPEQVSDKLREKIEQAVETLGYIPNRAAGALASGHSDTVAVLIPSLTD
>vim|2578742|nam|NA|tax|349965|org|Yersinia intermedia ATCC 29909
SVTLDDVARQAGVSYQTVSRVLNQAPHVSPKTRSKVEQAMADLNYVPNRVAQQLAGKHSLTLGLATTDLAL
>vim|2578998|nam|NA|tax|349965|org|Yersinia intermedia ATCC 29909
RVTLQDIALLAGVTKMTVSRYLRTPEKVAPETAERIAQVMAEVNYAPDSEGENGLNQKIPRIGILIPSFNN
>vim|2605796|nam|NA|tax|52598|org|Sulfitobacter sp. EE-36
RVTLNEVAAEAGVSAITVSRTIRAPDMVSAGVRKKVQAAIELLGYVPDQAASALASERTNVVGLLVPSLTN
>vim|2612124|nam|NA|tax|89187|org|Roseovarius nubinhibens ISM
VGKIRDVAKATGLSIATVSRVMNGGKNVSPNTRDKVLAACKQLNYLPNPAARALSTSRSKTVAAIIPTIEH
>vim|2612266|nam|NA|tax|89187|org|Roseovarius nubinhibens ISM
NPTLEDVARMAGVSTATVSRCLNAPDKVVERTRVRVLEAVRELGYLPNFGARAMVARRTNTIGAIIPTMAN
>vim|2612935|nam|NA|tax|89187|org|Roseovarius nubinhibens ISM
TPDITDVAKAAGVSASTVSRAFNHPELLKPATRKKIDRAVQRLGYIRNRAAQVMHGRRSGTVGLVVPTIDN
>vim|2612991|nam|NA|tax|89187|org|Roseovarius nubinhibens ISM
PLTLRDVSEASGVSEMTVSRVLRNRGDVSAATRERVLEKAKELGYVPNKIAGALASQRVNLVAVIIPSMSN
>vim|2615849|nam|NA|tax|314267|org|Sulfitobacter sp. NAS-14.1
MTLRDVSDACGVSEMTVSRVLRKRGDVSEATRRRVLAAAKELGYVPNQIAGSLASQRVNLVAVIIPSLSN
>vim|2637306|nam|NA|tax|378806|org|Stigmatella aurantiaca DW4/3-1
TAVMADVAKLAEVSLQTVSRVLHDSPNVSDDTRKRVLKAIQQLNYRPNVAAQALVTGRSRTLGVVSFDTAL
>vim|2663896|nam|NA|tax|313589|org|Janibacter sp. HTCC2649
RATIYSVAAAAGVSIATVSRVFQGTSIVAQGTRERVLAAADELNYVPLGAARSLAVSRHELLGLVLPELGG
>vim|2664381|nam|NA|tax|313589|org|Janibacter sp. HTCC2649
RATMRDVAALAGVSIKTVSRVVNDEPAVADAVRVRVQDAVARLDYRHNLGASNLRRGKGRSGLIGALLQDVSN
>vim|2664948|nam|NA|tax|313589|org|Janibacter sp. HTCC2649
MSTITDVAREAGVSVATVSRALRGLDRVSPRTRERVLKVATELDYVASPTATSLASGRTQVVGVVAPFLTR
>vim|2668245|nam|NA|tax|252305|org|Oceanicola batsensis HTCC2597
RVRIKDVATLAGVSTATVSRALSSPDTVGPATRDKVMEAVKATGYRINAAARDLRQRRARSILILAPNLSN
>vim|2683538|nam|NA|tax|314232|org|Loktanella vestfoldensis SKA53
PLTLRDVSEASGVSEMTVSRVLRNKGDVSAATRQKVQDAAKRLGYVPNKIAGALASSRVNLVAVIIPSLGN
>vim|2690554|nam|NA|tax|314271|org|Rhodobacterales bacterium HTCC2654
PLTLRDVSEASGVSEMTVSRVLRNRGDVSDATREKVLEAAKALGYVPNKIAGALASQRVNLVAVIIPSLSN
>vim|2690640|nam|NA|tax|314271|org|Rhodobacterales bacterium HTCC2654
AMTLKELAKALSLSPTTVSRALNGFPEVSEATRKRVQAAADAYGYRPNMRARSLATGRAMAIGHVIPLASE
>vim|2695580|nam|NA|tax|314264|org|Roseovarius sp. 217
KVDIVAVAKAARVSASTVSRSFNHPGLVSPATRKRITRAVEKLGYIRNRAAQSMHGRRNATIGLIVPTIDH
>vim|2696736|nam|NA|tax|314264|org|Roseovarius sp. 217
PLTLRDVSEAAGVSEMTVSRVLRNKGDVSDGTRQRVLEAAKRLGYVPNKIAGALASQRVNLVAVIIPSMSN
>vim|2696810|nam|NA|tax|314264|org|Roseovarius sp. 217
LPTLADVARAAGVSTATVSRCLNSPSQVQESTRERVLAAVMALGYSPNFGARALAARRTGTIGAIIPTMEN
>vim|2701437|nam|NA|tax|237727|org|Erythrobacter sp. NAP1
NARLEDIARQAGVSISTVSRALNDSPAVKRRTKQEIWKIAREHDYDFRTNMPNGPVGAEATIAVIVPAPQA
>vim|2701445|nam|NA|tax|237727|org|Erythrobacter sp. NAP1
SVTIREVAEDAGVSLQTVSRVINDGPNVRPQMRDKVQASIDRLGYVPSLAAQRMSGSRSYIILAINDRERT
>vim|2702421|nam|NA|tax|314276|org|Idiomarina baltica OS145
MATIYEVSKLAGVSLATVSRVINNNTPVREATRVKVLEAMDKLGYHPNSIAQSLASSRSNSIGIVVSELNG
>vim|2714333|nam|NA|tax|314262|org|Roseobacter sp. MED193
TPTLADVAGLAGVSTATVSRCLNSPDQVVERTRKKVEDAVLKLGYAPNFNARALAAKRTNTIGAIIPTMEN
>vim|2715465|nam|NA|tax|314262|org|Roseobacter sp. MED193
PLTLRDVSEATGVSEMTVSRVLRNRGDVSEKTRVKVLTAAKELGYVPNKIAGALASKRVNLVAVIIPSLSN
>vim|2719790|nam|NA|tax|398720|org|Leeuwenhoekiella blandensis MED217
KVTIYDISKKLNISAATVSRALNDSNRVSLKTKELVLKTAKALNYQQNALALALKSGRTFNVGVVVPYINH
>vim|2722704|nam|NA|tax|314290|org|Vibrio sp. MED222
RPTLQDVANLVGVTKMTVSRCLRDSSQVSEALRDKISAAVDELGYIPNRAPDILSNAKSNAIGVLVPSLTN
>vim|2723256|nam|NA|tax|314290|org|Vibrio sp. MED222
KTTVYDVARLAGVSPSTVSRFLNRTTYVSDDKSQNIEQAIKDTGYKPNFQMQENINRRSLTIGVLVQHPDS
>vim|2725271|nam|NA|tax|314290|org|Vibrio sp. MED222
KLTILDIAKLSGVGKSTVSRVLTNDPKVKPETRERVERVIQESGYTPSKSAQSMRGGSQKVIGVIISRLDS
>vim|2730135|nam|NA|tax|314277|org|Marinomonas sp. MED121
LITIKEVAELAQVSQSTVSRTLNDHPTVKEKNRQKVYEAIEKLGYKPNAFAQALASSRSNSIGMVVGSLDG
>vim|2730511|nam|NA|tax|314277|org|Marinomonas sp. MED121
MATIKDVAKLAGVGVGTVSRYLSGNSSISSKTGEKVAAAMTELSYRPNSMARSLSSKKSNIIGLWVPSFSG
>vim|2731640|nam|NA|tax|314277|org|Marinomonas sp. MED121
KATLKTIAEYTGLSVTTVSRALKDGDDVKQPTKEIVKAAAKKLGYRPNLSGVGLRTGINYNICAILPVTKP
>vim|2765355|nam|NA|tax|313603|org|Flavobacteriales bacterium HTCC2170
NVTIHDLAKALNINPSTVSRALNNSSRVTQQTKTKILAKADELGYQRNALASNLRKNKTNTIGVIVPRISR
>vim|2766445|nam|NA|tax|313603|org|Flavobacteriales bacterium HTCC2170
KVTIYDLAEELQVSPGTVSRSLNNHPAISNKTKQRVISKASELGYKVNKFAVNLSKQKSNAIGVIVPRLNS
>vim|2768202|nam|NA|tax|314275|org|Alteromonas macleodii 'Deep ecotype'
MATIKDIAQAAGVSLATVSRVINNGPKVGNDTRKRVKKIMEEMGYRPNANARALVTKRSASLGVVIAELHD
>vim|2768494|nam|NA|tax|314275|org|Alteromonas macleodii 'Deep ecotype'
MATIYQVSEAAGVSLATVSRVMNGNAKVSERTRKKVEDAMASLGYQPNAIAQSLASNRTNSVGLLVSELHG
>vim|2769592|nam|NA|tax|314275|org|Alteromonas macleodii 'Deep ecotype'
MANIRDVADSAGVSVATVSRTLQQPERVSPKTRNKVMAAVQAVGYKPNLMAVKFRSGKTHNLVVLVPTVAN
>vim|2770207|nam|NA|tax|314275|org|Alteromonas macleodii 'Deep ecotype'
KATSFDIAHLAGVSQSTVSRALNNSPLVNQETRDRVQRIARELNYKVDKNASNLRKQKSSTIALLLFEDPTSDD
>vim|2770767|nam|NA|tax|314275|org|Alteromonas macleodii 'Deep ecotype'
MPTIYQVAERAGVSLSTVSRVLNGKTSVNKVLKERVEKAVKELNYRPNSVARSLANSRTDSIGVLVPELNA
>vim|2772725|nam|NA|tax|314283|org|Reinekea sp. MED297
MPTIKEVSELAGVSLATVSRVMNGSDRVRAETKARVKAAMEELGYTPNSAAQSLAGNRSNTLGMVVSWLDG
>vim|2772734|nam|NA|tax|314283|org|Reinekea sp. MED297
MATIRQVSKHANVSVATVSRVVNGNKWVSDSTREKVLQAMKELGYKPNSFAKALATNRSDTLGMVVSDLAG
>vim|2774337|nam|NA|tax|314283|org|Reinekea sp. MED297
MANIKDVAKEAGVSVSTVSRVINNSASVVPDKRQAVLVAMEKLKYQPNTLARALVSNRSDCVGLLVGEIDS
>vim|2774932|nam|NA|tax|314283|org|Reinekea sp. MED297
MSTIKQVASQAGVAQSTVSRVLNGGSVSKRTQERVLHAIETLNFKPNTLARSLATNRTGTFGMVVGDLAG
>vim|2783377|nam|NA|tax|87626|org|Pseudoalteromonas tunicata D2
MATIYDVSLLAGVSLATVSRVMNNTGRVSDKTRKKVEDAMSSLGYRPNMVAQSLASNRSNSVGILVSELSG
>vim|2785071|nam|NA|tax|87626|org|Pseudoalteromonas tunicata D2
KLKLTDLAKLAGVSTSTVSRALNNNPLIKQETRDKLQHLAKQHNFSLNTAASRLRSQKTNVVAVIINFDGD
>vim|2785575|nam|NA|tax|87626|org|Pseudoalteromonas tunicata D2
KVTINDVAKLAGVSMKTVSRVMNNEPSVRKKTYDEVMKAVNELKYQPNLAARSLAGTKSFTVGLVYDNPNA
>vim|2785796|nam|NA|tax|87626|org|Pseudoalteromonas tunicata D2
KATSFDIAHYAGVSQSTVSRALRNSPLVNEETRKKVQEVAKQLNYKVDKNASNLRTQQSSTLALLLFEDPT
>vim|2785798|nam|NA|tax|87626|org|Pseudoalteromonas tunicata D2
KITINSVAKHAGVSKKTVSRVLNNEANVSDATREKVLAAFKELDYKPNPIARGLANNRSFIIGCLYDNPSK
>vim|2791312|nam|NA|tax|314292|org|Vibrio angustum S14
KMTMAEISKQLGISKMTVSRYFNGGYVSEENRIKIDAIVKENHYIPNKFARSIRSQSNIIGFIAPRIES
>vim|2791805|nam|NA|tax|314292|org|Vibrio angustum S14
MATLKDIANEAGVSLATVSRVLNDDPSLSVKEQTKQRIFEIAEKLEYKTSSSKKAVVEKKQQHCFVALYSHKQ
>vim|2791810|nam|NA|tax|314292|org|Vibrio angustum S14
MATIKDVAREAGVSIATVSRVINKSPKASKQSIEAVTNAMKKLGYRPNAAAKALVRQNTDTIGVLVGDVSD
>vim|2792862|nam|NA|tax|314292|org|Vibrio angustum S14
RPTLNDVAKQVGVTKMTVSRYLRDPSSVAESTREKIAVVVEELGYVASRAPDILSNRNSKAIGILLPSLSN
>vim|2794375|nam|NA|tax|314292|org|Vibrio angustum S14
MATMKDVAQLAGVSTATVSRALMNPEKVSASTRKKVEQAVMEAGYSPNSLARNLRRNESKTIVTIVPDICD
>vim|2818534|nam|NA|tax|314256|org|Oceanicola granulosus HTCC2516
MNLKQLAEALGLSQTTVSRALNGYPEVSEATRRRVVEAAAQHGYSPNARAKGLATGQAMAIGLVIPVSDQ
>vim|2818845|nam|NA|tax|314256|org|Oceanicola granulosus HTCC2516
TVTLKDVSKAAGLSLITVSRALRQPETVRPDTREKIQRTIDELGYIPNLTARSLVSQRSDMIGVVVPILAS
>vim|2819020|nam|NA|tax|314256|org|Oceanicola granulosus HTCC2516
MATIYDVAKAAGVSPKTVSRVLNDDAPVNESTRQAVNEAIAALDYLPSQAARMMRSSRSRLIGLITGAISQ
>vim|2820114|nam|NA|tax|314256|org|Oceanicola granulosus HTCC2516
KPTLKTIAELSGLAVPTVSRALNDAPDIGVRTKKLVREIADRIGYVPNRAGLRLRTGRTQVISLVISTEHE
>vim|2824032|nam|NA|tax|121723|org|Photobacterium sp. SKA34
MVTIKDVAKAANVSTATVSRVINQSDSVLPETVKRIETVMAQLGYKITDNRRLNINQGQDTIGLIVSRFNS
>vim|2824921|nam|NA|tax|121723|org|Photobacterium sp. SKA34
MATITDVSLLANVSKATVSRVMSGSRGVKSESREAVLRAAEELNYRPNAAAQTLANQRSDYIGVILFSSDA
>vim|2825284|nam|NA|tax|121723|org|Photobacterium sp. SKA34
MATLKDIANEAGVSLATVSRVLNDDPSLSVKEETKQRIFEIAEKLEYKTSSSKKAVAEKKQQHCFVALYSHKQ
>vim|2825289|nam|NA|tax|121723|org|Photobacterium sp. SKA34
MATIKDVAREAGVSIATVSRVINKSPKASKQSIEAVTNAMKQLGYRPNAAAKALVRQNTDTIGVLVGDVSD
>vim|2831833|nam|NA|tax|313627|org|Bacillus sp. NRRL B-14911
KVTISDVAKKASVSKSTVSRIINGNHEQNTQETVNKVLKVIEELDYKPNALARSLKSTKTNVIGIILSKLQN
>vim|2831948|nam|NA|tax|313627|org|Bacillus sp. NRRL B-14911
KLTIKDIAKMAGVSVATVSRVINKSKPVNDDIREKVEKVIRETQFRPNALARGLISKSTNLIGVIFPQINY
>vim|2833056|nam|NA|tax|313627|org|Bacillus sp. NRRL B-14911
MATIKKIAEKAGVSIATVSRVLNYDASLSVTDDTRKKIFEAAEELDYKKKPVKKDAALKIAVVHWYTEK
>vim|2833729|nam|NA|tax|313627|org|Bacillus sp. NRRL B-14911
MANIREIAKLANVSVSTVSRVLNKHPYVAEEKRLAVMQAIEKLDYIQNINAVHLSRGKTKTVGVMLPYVNH
>vim|2834107|nam|NA|tax|313627|org|Bacillus sp. NRRL B-14911
AVTIKDVAKLANVAPSTVSRVIANSPRISEKTKQKVRKAMDKLGYHPNFIARSLASQSTQAIGLIMPSSTD
>vim|2835513|nam|NA|tax|313627|org|Bacillus sp. NRRL B-14911
MTTIKDIAKAAGVSVTTVSRALNGYSDVNEKTREKIMSVAKELNYSPNTLARSLVMNKSKTIGLLVSGLNK
>vim|2836172|nam|NA|tax|313627|org|Bacillus sp. NRRL B-14911
NVTIYDVAREANVSMATVSRVVNGNPNVKPATRKKVLEVIERLGYRPNAVARGLASKKTTTVGVIIPDISS
>vim|2843172|nam|NA|tax|373903|org|Halothermothrix orenii H 168
KPTIKDVARKANVSVATVSRVLNNQPGYSVETEKKVLEAIDELGYHPNALARGLVGKRTKTLGVLIPRISN
>vim|2843321|nam|NA|tax|373903|org|Halothermothrix orenii H 168
PVTIKDIAKKANVSVTTVSRVLNNKPDVSEKTKSKILKIINELGYNPNGVARGLVLNRTHTIGLIIPDIRN
>vim|2843351|nam|NA|tax|373903|org|Halothermothrix orenii H 168
MVTIKDIARIAGVSTATVSRVINNYPQVNEKTKKKVLEVMKENNYRPNSVARSLSTSRSYTIGIFFTDHFD
>vim|2843356|nam|NA|tax|373903|org|Halothermothrix orenii H 168
MATIKDIAKIAGVSTATVSRVINNYPDVSEKTKKKILKIMKENNYRPNSVARSLSTSKSNIIGIFFTDHFN
>vim|2843731|nam|NA|tax|373903|org|Halothermothrix orenii H 168
AVTIKDIARAAGVSKTTVSRALNNKGRISPETREKILKIAAKMNYRHNKIATSLRSNKSMVIGLIFPGFMA
>vim|2843764|nam|NA|tax|373903|org|Halothermothrix orenii H 168
MITIYDVAKEAGVSPSTVSRVLNNYNNVTETTRKKVEAACKKLKYVPNANASSLKKDNTKTLALIIPDIEN
>vim|2843841|nam|NA|tax|373903|org|Halothermothrix orenii H 168
APTIKDVAEKAGVSPATVSRVFNNKGSIADHTRKKVLEAAKKLKYTPRNYTKNNRKKGENVGIIFSKRIST
>vim|2843847|nam|NA|tax|373903|org|Halothermothrix orenii H 168
HHTLESIAKLAGVSRSTVSRVINNKGNVSEKARKKVLSVIKKEKYYPNASARSLASRKTNNIGIIFWGHDP
>vim|2844231|nam|NA|tax|373903|org|Halothermothrix orenii H 168
NVTIKDVAKYADVSPSTVSRVISNSPSISPETQQRVREAMKKLGYHPNVIARSLVKQKTNTIGLVLSRPTK
>vim|2844647|nam|NA|tax|373903|org|Halothermothrix orenii H 168
GLTIKDIAQKAGVSTATVSRVLNNSKPVSPQLKKKVLKVVEETGYRPNALARGLIKKHTALIGVIIPDVAN
>vim|2844672|nam|NA|tax|373903|org|Halothermothrix orenii H 168
PLTLKDIAKIAGVAESTVSRAINNKPGVGEETRKKILKIVEEYNFQPNKLAQGLAKKQTHILALLLPDLSN
>vim|2844881|nam|NA|tax|373903|org|Halothermothrix orenii H 168
AVTMKDVAKLAGVSPSTVSRVLNNSSLVKEDTARRVMEAVKKLNYEINDQARILRTNSSRLIGMIGAGMEN
>vim|2844998|nam|NA|tax|373903|org|Halothermothrix orenii H 168
KITMKDIAKAAKVSKSTVSRALSNDPRVNEETRKKVVKIAREMNYRPHQVAQALAKKNTNIIGVVLPTFPR
>vim|2859284|nam|NA|tax|314282|org|Psychromonas sp. CNPT3
SVTFKDVAQLAKVSTQTVSRVTNGSKNVAAETRKRVFIAIEQLGYVPNKGAQILARAKSKFVGVITVDILH
>vim|2859938|nam|NA|tax|314282|org|Psychromonas sp. CNPT3
MATLKKIAGEAKVSLATVSRVLNEDPTLSVKEETRRRIFEIAEKLEYKTSRTRKLAASLPTNTK
>vim|2860449|nam|NA|tax|314282|org|Psychromonas sp. CNPT3
IATIKDVAREAGVSIATVSRVINKSPKAGKASIQSVQSAMKLLGYRPNANARALVNKNSHTIGVLVNDIAD
>vim|2861674|nam|NA|tax|314280|org|Photobacterium profundum 3TCK
MATITDVSRLANVSKATVSRVLSGTRGVREDSRQAVLRAADELQYKPNAAAQALAGKASEYVGVILSSADA
>vim|2861903|nam|NA|tax|314280|org|Photobacterium profundum 3TCK
RPTLQDIADRIGITKMTVSRYMRNPESVAVATREKIAKIVEELGYIQNRAPAMLSKSSSKAIGVLLPSLSN
>vim|2861940|nam|NA|tax|314280|org|Photobacterium profundum 3TCK
RVTLADVAKLAGVGSMTVSRALRTPDQVSDKLRDKIQQVVDELGYIPNKAAGALASGQSYSIAVILPSLAE
>vim|2862392|nam|NA|tax|314280|org|Photobacterium profundum 3TCK
MATIKDVAKEAGVSVATVSRVINKSPKASKSAIDAVSIAMRKLGYRPNANARALVSQSTNTLGVLVGDVSD
>vim|2862553|nam|NA|tax|314280|org|Photobacterium profundum 3TCK
MATIKDVAKLAGVSTATVSRVINNTTYVEPVTQERVQKAMKELNYHRDARAAALASRSNNTLGLLTGNLAD
>vim|2862821|nam|NA|tax|314280|org|Photobacterium profundum 3TCK
MATIKDVCKLAGVSKATVSRVLNSTGQVKKSTADAVYQAISILDYKPNSLARALATNSTNTIGLVVSAFEG
>vim|2863789|nam|NA|tax|314280|org|Photobacterium profundum 3TCK
MARIKDVALLAGVNRSTVSRIINGEGKFRADTKRKVEQAMAELNYRPSAIARSLATASSNMAGLLVTYYTG
>vim|2865600|nam|NA|tax|314280|org|Photobacterium profundum 3TCK
MATMKDVAQLAGVSTATVSRALMNPEKVSASTRKKVEQAVMEAGYSPNSLARNLRRNESKTIVTIVPDICD
>vim|2866835|nam|NA|tax|314280|org|Photobacterium profundum 3TCK
MASLHDVALIAGVSKSTVSRVINDEYGVKGATKIKVQKAISECGYIPNQVAKDLKSQKTNLVGVIVPRVSS
>vim|2869361|nam|NA|tax|314269|org|Aurantimonas sp. SI85-9A1
PVTMATIGRLAGVSQVTVSRALSDPSKVSPATLAKIREAIAVTGFVPNALAGALASRRSRLITALVPSITN
>vim|2910567|nam|NA|tax|314266|org|Sphingomonas sp. SKA58
AVTIKHVAADAQVSLQTVSRVINNEPNVRPEMRERVQASIDRLGYVPSIAAQRMSGSRSYLILALNDRERT
>vim|2910710|nam|NA|tax|314266|org|Sphingomonas sp. SKA58
KPTSFDIAYLAGVSQPTVSRALRGSRSVSLATRQRVEAIARELNYSVDKNASSLRSQRSNTIALLFFEDPTPDESN
>vim|2911220|nam|NA|tax|314266|org|Sphingomonas sp. SKA58
MTSIHDVAALAKVSIKTVSRVVNKAPNVSDALRDRVQAAIAQLGYRPNQSARRLAGGRSFMIAFLYNNPAP
>vim|2911450|nam|NA|tax|314266|org|Sphingomonas sp. SKA58
TIGLVELAKIAGVHVSTVSRALDDNPRVSAKTKARIRALAEEHGFRLNQTASFFRRRRTGAVGVVFPLGHE
>vim|2913205|nam|NA|tax|314266|org|Sphingomonas sp. SKA58
APTINDVARHAGVSPMTVSRVINGEQVVRPETRAKVEAAIAAMNYAPSAAARMLAGGDEIRVGLLYSNPSS
>vim|2972811|nam|NA|tax|366602|org|Caulobacter sp. K31
SVTVKEVAAHAGVSVATVSRAMQLPDKVAADTVAQVMRSVAALGYRPNPHARNLRTSRTHLIVTLVPNLAN
>vim|2972812|nam|NA|tax|366602|org|Caulobacter sp. K31
PATIKNVARAAGVSVATVSRALQMPARVAPDTRAKVSAAVERLGYTPNVQARNLRTSKTSMIVALVPDISN
>vim|2973206|nam|NA|tax|366602|org|Caulobacter sp. K31
MATIQDVARDAGVSTATVSRVFSAPERVLEATRNKVIEAVNRLGYEPNFAAKSLRTLRTEKILVTVPDISN
>vim|2973333|nam|NA|tax|366602|org|Caulobacter sp. K31
RATINDIARLAGVSKKTVSRVINQSPFVRDETRERIEAVIAEWGYAPDPQARGLAFRRSFLIGMIYDNPNP
>vim|2973556|nam|NA|tax|366602|org|Caulobacter sp. K31
SVTIYDVAARAEVSIKTVSRVMNNEPNVRPQMRERVLEAAGALGYAPNLSARSLAGSRSFVIAVFVDASLT
>vim|2974403|nam|NA|tax|366602|org|Caulobacter sp. K31
RPTIIDVAAEAGVSPMTVSRVINGRTGVGPDTRKAVAAAIQALGYTPNVAARSLVTSAELRIGVIYSNPSA
>vim|2975767|nam|NA|tax|366602|org|Caulobacter sp. K31
KVTIHEVARMSGVSIKTVSRVLNREPNVKNDTRTRVQEAVAALNYRPNISARSLAGSKAYLIGVFFDNPSP
>vim|2976122|nam|NA|tax|366602|org|Caulobacter sp. K31
SATIRDVAALAGVSPMTVSRVINRETTVKSETKALVDAAIRDLNYAPNPAARSLAGSAPFRIGLLYDNPST
>vim|2976556|nam|NA|tax|366602|org|Caulobacter sp. K31
MATIHDVALQAGVSPKTVSRVLNDHESVTAKTRERVRGAMQALDYHPNAVARGLRSHAAPAVGILMGDPSG
>vim|2976626|nam|NA|tax|366602|org|Caulobacter sp. K31
GATIVDVARLAGVSRMTVSRVINDGATVRESTRMAVLAAIRELNYEPNLAARNLVMAGELRIGVIYSNPSA
>vim|2976638|nam|NA|tax|366602|org|Caulobacter sp. K31
KPTIDDVARLSGVARVTVSRVLNGGPNVRDEVRDKVMKAVRALDYKVNVQARTLAGGGSRLIAFIFASDLD
>vim|2976847|nam|NA|tax|366602|org|Caulobacter sp. K31
PQNIQELAKIAGVSTATVSRALTGAGHLSAATRERIQKLAADLQFKPSTTARNLRIGRTGAIGVVVPLGHE
>vim|2977485|nam|NA|tax|366602|org|Caulobacter sp. K31
PATIIHVAEKARVSVKTVSRVLNDEPNVTPDLKARVLEAVEKLGYSPSKAARTMAGSRSYLLVAFNDR
>vim|2993931|nam|NA|tax|314231|org|Fulvimarina pelagi HTCC2506
MALKDIARELGLSQTTVSRALNGYPEVGVETRRRVFAAAEKLNYRPNAVARRLATGRAGAFGVVSPRSRR
>vim|3000139|nam|NA|tax|314265|org|Roseovarius sp. HTCC2601
RPTLVDVAREAGVSAITVSRTIRSPEIVSERARRKVEEAIRKLGYTPDPAASALASRSTSTIGLLVPSLTN
>vim|3000414|nam|NA|tax|314265|org|Roseovarius sp. HTCC2601
APRIHDVAKLAGVSVATVSRVLSNPSIVAERTRLAVEKAVAETGYTVNVMARNLRQQQVGGVLALVPNLAN
>vim|3004974|nam|NA|tax|399726|org|Thermoanaerobacter ethanolicus X514
AVTIKDIAKLANVSITTVSRVINNKSEGVSEETRNRILQLVKELGYQPNAIARGLVTKKTKTIGLIIPDISN
>vim|3005501|nam|NA|tax|399726|org|Thermoanaerobacter ethanolicus X514
MATIRDVAKLAGVSTATVSRVLNEQGGVNSETKQKVLDAIKKLNYKPNTIAKNFRQNKTDTIIVVIPDITN
>vim|3005694|nam|NA|tax|399726|org|Thermoanaerobacter ethanolicus X514
MANIREVAKRAGVSVATVSRVLNGSDSVSEETKERVLKAIKELNYHPNLLGRNLRRSETKMILALMPNVSN
>vim|3014922|nam|NA|tax|391038|org|Burkholderia phymatum STM815
RAVLGDVARLADVSTATVSRVYNEPDKVSPSVRERVLQAAAALNWIPNAAGRALASTRTHIAGAIIPTLDD
>vim|3017544|nam|NA|tax|391038|org|Burkholderia phymatum STM815
GLRITDVAAQAGVSPITVSRVFNSPASVAPETLERVRQVVQKLGYVPNRLAGGLSSARSRLIAAIVPTIAH
>vim|3017934|nam|NA|tax|391038|org|Burkholderia phymatum STM815
GLSIAGVAQRAGVSVATVSRVLNGHSNVRPETRDKVLTAVATSGYRVNELARNLRTAESRLLLTMVPDVGN
>vim|3018011|nam|NA|tax|391038|org|Burkholderia phymatum STM815
TPTIKDVAAHAGFSIATVSRAINAPHTVNPVTLEKVRQSIDALNFRPSPLGRQLRGERSRLIGVVLPTLAN
>vim|3019518|nam|NA|tax|391038|org|Burkholderia phymatum STM815
KVRLEDVAKRLGVSVATVSRSLAGHPAISSETRGAVRAVASELGYRIPTQGRRGKKSSTKLIGVVVGALHN
>vim|3021338|nam|NA|tax|391038|org|Burkholderia phymatum STM815
MKLKDLAHKLGMSRTTVSRALNGHPEVSERTRERVIAVAASVGYRPNTMARHLATGRADAIGIICPPTAH
>vim|3021549|nam|NA|tax|391038|org|Burkholderia phymatum STM815
PPRMSDVAALAGVSKMTVSRVLAGRGVAAATRERVQRAIDQLGYVADAAAGALSSGRSAFAAVLVPSLAS
>vim|3022447|nam|NA|tax|391038|org|Burkholderia phymatum STM815
KVRIEEVARMAEVSPATVSRVLNHPEIVRSALREKVQKAIEALAYKPDNAARALMSRKTRTVGIVVPTLRT
>vim|3023611|nam|NA|tax|398527|org|Burkholderia phytofirmans PsJN
RSVLSDVAKLAGVSTATVSRVYNEPDKVSANVRERVEHAALTLNWFPNAAGRALASTRSHIAGIIIPTLDD
>vim|3023779|nam|NA|tax|398527|org|Burkholderia phytofirmans PsJN
MVNLKQVAALAGVSSSTVSRAIAAPERLHPETLQKVREAIASLDYVPFAPARVLRSGRTRTIGIVAPTLMN
>vim|3025872|nam|NA|tax|398527|org|Burkholderia phytofirmans PsJN
GMSIAGVAEQAGVSVATVSRVLNGHENVRPATRDKVLAAVDASGYRVNELARNLRTAESRLLLTMVPDVGN
>vim|3026826|nam|NA|tax|398527|org|Burkholderia phytofirmans PsJN
TPTIKDVAAHAGFSIATVSRAINAPHTVNPVTLDKVRQSIDALNFRPSPLGRQLRGERTRLIGVILPTLAN
>vim|3026922|nam|NA|tax|398527|org|Burkholderia phytofirmans PsJN
ATTIRDVARAASVSIGTVSRALKNQPGLSEATRERVVEAARKLGYDAAQLRPRIRRLTFLLHRQHN
>vim|3027821|nam|NA|tax|398527|org|Burkholderia phytofirmans PsJN
RATIADVADLAQVSTMTVSRALKDPAQLSPEARARVEAAVTELGYVPNHAARTLATSRSHVVAVLVPSLSN
>vim|3035555|nam|NA|tax|399795|org|Comamonas testosteroni KF-1
RVTLSDVAQAAGVSPMTVSRALRGERRVAPALVDKVREVAAFLGYVPDLAARALASQKSTQVLVLVPMLSN
>vim|3057260|nam|NA|tax|392500|org|Shewanella woodyi ATCC 51908
MATIYDVSVLAGVSLATVSRVMNKNTNVSEKTKKKVQDAMDQLGYRPSSIAQSLASNRSNSIGVLVSQLDG
>vim|3058100|nam|NA|tax|392500|org|Shewanella woodyi ATCC 51908
KATSIDIAYRAGVSQSTVSRALRNSPLVNLETRQKIHEIAKELNYKVDKNASNLRTQNSLTLALLLCEDPT
>vim|3058927|nam|NA|tax|392500|org|Shewanella woodyi ATCC 51908
MSTIKDIARVAGVSVATVSRVVNNDPKVKEKTKLKVTKVMLDLNYTPNANARALVTQKNTTIGVIIPSLTD
>vim|3059432|nam|NA|tax|392500|org|Shewanella woodyi ATCC 51908
KVTINDVAKYAGVSIKTVSRVTNNEPSVKQATVDKVNEAIKALDYQPNLAARNLAGTKSYVIGFIYDNPNA
>vim|3064308|nam|kdgR|tax|379360|org|Oenococcus oeni ATCC BAA-1163
QITIHDVAKMAGVSIATVSRFLNGQLNRMSKKTADRIAKIIQETNYVSNASARQLVTRNSGIVAVVAADIDD
>vim|3064960|nam|scrR|tax|379360|org|Oenococcus oeni ATCC BAA-1163
VAKLQDVAKRAGVTITTVSRVLNDFPHVSKKTHDKVYAAIRALNYHPNALARSLQGKSSKFIGLIFPTIAN
>vim|3065249|nam|NA|tax|379360|org|Oenococcus oeni ATCC BAA-1163
SVTIKDVAKAAGVSTATVSRVLSGKDFFYSEKTEKKVKKAIRDLGYRKNTAAVELVTMKSKVIAVILPDTKT
>vim|3066034|nam|NA|tax|384765|org|Stappia aggregata IAM 12614
MPTIKDVARKAGVSVGTVSRVLSKNETVKQPLKERVLAAMRELDYKPNLAARALRTNSIDVIGLVVPDITN
>vim|3066347|nam|NA|tax|384765|org|Stappia aggregata IAM 12614
SVTIDDVARHVGVAKGTVSRVLNNYTDISDATRKRILKAVQDLGYQPSATARNLKRGRQDTLGIVIPVGHG
>vim|3066592|nam|NA|tax|384765|org|Stappia aggregata IAM 12614
NPTVQDVARAANVSTATVSRALTTPDRVTAETRRRVSEAVEKTGYVLNHAARNLRRRDTGTIVALVPDIGN
>vim|3069917|nam|NA|tax|384765|org|Stappia aggregata IAM 12614
PPTIKDVAEQAGCGIATVSRVLNGTGSASADTRRKVLSAADALGFEFSALGRSLQSSSTKTIGCIVPSLAN
>vim|3070155|nam|NA|tax|384765|org|Stappia aggregata IAM 12614
RPTLRTVAQEAGFAVTTVSRALAGDPRIAEATRERVSEVAERLGYVPNRAAQRLRTGRTKVISLLLNTRHE
>vim|3070401|nam|NA|tax|384765|org|Stappia aggregata IAM 12614
TVTMKDVADKAGVSVMTVSRAFKQHASVGEETRKRILQIAEELGYVFDSTAANLRSQRTGFVAVSIPSINN
>vim|3071130|nam|NA|tax|384765|org|Stappia aggregata IAM 12614
IARIQDVAREAGVSTATVSRALSNPELLTEATRQTVFAAIRSTGYRVNRAARNLRTQQAGAILVLVPNLGN
>vim|3071207|nam|NA|tax|384765|org|Stappia aggregata IAM 12614
SLNIKDLAQHLGISIGTVSRALNDKPDVNAKTRERVLNAAVELGYSANASGRSLRRGTTQTIAFMLETGQS
>vim|3071365|nam|NA|tax|384765|org|Stappia aggregata IAM 12614
PATIEDVAKLAGVSIATVSRALRSPEKVAESTRKKVTAAIARTGYTANAMAQNLRMQRSQMVLVLASSIAD
>vim|3086294|nam|NA|tax|406425|org|Burkholderia cenocepacia MC0-3
RSVLGDVAKLAGVSTATVSRVYNDPGKVSADVQQRVRDAALALNWIPNAAGRALASTRTHITGAIIPTLDD
>vim|3096331|nam|NA|tax|394503|org|Clostridium cellulolyticum H10
MNNIFDIARMAGVSKTTVSRVINNQPGVREETRIKVQEAIKKLNYVPNHAARSLVSRKSGVIGVVLNEFNA
>vim|3133809|nam|NA|tax|156578|org|Alteromonadales bacterium TW-7
MATIYQVSELAGVSLATVSRVMNKNTKVSDKTTKKVLDAMHTLGYKPNSIAQSLASNCTNSVGILVSELHG
>vim|3133837|nam|NA|tax|156578|org|Alteromonadales bacterium TW-7
MATIYQVSEMAGVSLSTVSRVLNDNDYVSKKTKKKVLEAMKELGYQPSSIARSLASSRTNSVGILVSELDG
>vim|3135127|nam|NA|tax|156578|org|Alteromonadales bacterium TW-7
KATINDVAKDAGVSIKTVSRVINNEASVRDNTREKVMASVEKLNYHPNLAARSLAGTKAYSIAYIYDNPNA
>vim|3136245|nam|NA|tax|156578|org|Alteromonadales bacterium TW-7
KVTINSVASHAGVSKKTVSRVLNNEPNVSAATREKVLAVFKELDYTPNPIARGLAQNRSFIIGCLYDNPSK
>vim|3136247|nam|NA|tax|156578|org|Alteromonadales bacterium TW-7
KATSFDIAHYAGVSQSTVSRALRNSPLVNEETRKRVHDIAKKLNYKVDKNASNLRTQQSSTLALLLFEDPT
>vim|3147870|nam|NA|tax|390235|org|Pseudomonas putida W619
RVTISEVARVAGVSKATVSRYIGGDRQLLAEATAKRLEEVIERLGYRPNQMARGLKRGQTRLIGMLVADILN
>vim|3153068|nam|NA|tax|391008|org|Stenotrophomonas maltophilia R551-3
SISINDVARVAGVSKSTVSRVLGGGPVSEAVRGRVEAAIRQTGYHPNLQARRLRARHTGIIGLIVADIRN
>vim|3154176|nam|NA|tax|391008|org|Stenotrophomonas maltophilia R551-3
AITIKDVAREARVSVATVSRALNGHENVAEPVRQLVLEVAARLRYTPHAAARSLSSRRTNTVGVVLPDLYG
>vim|3154390|nam|NA|tax|391008|org|Stenotrophomonas maltophilia R551-3
KATSLDIAHLAGVSQPTVSRALRGSPMVNAETRERILRIARELNYKVDKNASSLRLRNAGTLALLFFEDPT
>vim|3154408|nam|NA|tax|391008|org|Stenotrophomonas maltophilia R551-3
MATIYDIARHVGVSAGTVSRALSRPDKVLPATRTRIEQAAAALGYVPNTVARTLKTQRSGKILVTVPDIAN
>vim|3155822|nam|NA|tax|391008|org|Stenotrophomonas maltophilia R551-3
AATINDIARLSGVSKKTVSRIINNSPLVRKDTRDKVEALMREVGYVPDPLARGLAFRRSFLIGLVYDDPGA
>vim|3155881|nam|NA|tax|391008|org|Stenotrophomonas maltophilia R551-3
RATIKDVAEKAKVSLKTVSRVINNEPSVMQATRARVLRAIAELDYEPDPSARNLRSGTTFVIGLVYDNPNP
>vim|3173208|nam|NA|tax|402626|org|Ralstonia pickettii 12J
PPRMADVARVAGVSKMTVSRVLAGGSVSPETRARVQEAIDALGYVATAAAGMLSSGRSEFVAALVPSLAS
>vim|3174168|nam|NA|tax|402626|org|Ralstonia pickettii 12J
AVTVDDVAAHAGVSIKTVSRVLNHEPNISEKTRAKVVEAMQALDYRPNPAARRLASKRADIIALVYDNPSD
>vim|3174636|nam|NA|tax|402626|org|Ralstonia pickettii 12J
GSSIKDVATHAGISIATVSRAVNTPERVSASTLARVQAAMDALHYRPNALGRQLRAERTGLLGVVLPSLAN
>vim|3190989|nam|NA|tax|345219|org|Bacillus coagulans 36D1
KVTIYDVAKKAGVSKSTVSRYLGGRFHELSPKTQQKIKQVIDELQYRPNNLARGLKSSHSYLIGALVADITN
>vim|3191042|nam|NA|tax|345219|org|Bacillus coagulans 36D1
MVTIRDVAKAAGVSTATVSRILNNKGEASPETIERVRKIAEEMNYKPNTLAKSLSKGNTNLIALLIPSLEN
>vim|3191229|nam|NA|tax|345219|org|Bacillus coagulans 36D1
MVTISDVAKQANVSKMTVSRVLNHPEQVRDDLKKLVYEAMEQLNYVPNYAARALVSHRTQVIKFLILEEMD
>vim|3192227|nam|NA|tax|345219|org|Bacillus coagulans 36D1
MATMADIAKMAGVSIATVSRVLNYDDKVVASDETRRKIFEAAESLNYTKHINKKTARREKIAIVQWSSQE
>vim|3192649|nam|NA|tax|345219|org|Bacillus coagulans 36D1
MTNIRDLAKMAGVSVTTVSRVLNNHPYVSEEKKNAVLKAVKATRYHKNINAVHLSKGKTKLIGVVLPFTDH
>vim|3192741|nam|NA|tax|345219|org|Bacillus coagulans 36D1
MATIKDIAEKAGVSISTVSRVLNNDPSLSVSDDTKKRIFEAAEALSYKKKTARKPEKIKIALVYWYTEQ
>vim|3201632|nam|NA|tax|399804|org|Shewanella putrefaciens 200
KVTINDVAKYAGVSIKTVSRVTNNEPSVKQATIDRVNEAIKALNYQPNLAARNLAGTKSYAIGFIYDNPNA
>vim|3206565|nam|NA|tax|76869|org|Pseudomonas putida GB-1
RVTISEVARIAGVSKATVSRYIGGDRQLLADATAKRLEEVIERLGYRPNQMARGLKRGQTRLIGMLVADILN
>vim|3334821|nam|NA|tax|207559|org|Desulfovibrio desulfuricans G20
QYTIKDIARELGVSPSTVSRALSGHPGISARTRSRVQELARLHNYQPNLLAKSLQQKHSSTIGVIVPEIRH
>vim|3335559|nam|NA|tax|29362|org|Clostridium papyrosolvens C7
NIFDIARMAGVSKTTVSRVINNQPGVREETRIKVQEAIKKLNYVPNHAARSLVSRKSGVIGVVLNEFNA
>vim|3348672|nam|NA|tax|41514|org|Salmonella enterica subsp. arizonae serovar 62:z4,z23:--
KVTIADVAQLAGVGTMTVSRALRTPDQVSAKLREKIEAAVHELGYMPNLAASALASASSHTIAMVVPNLAE
>vim|3349412|nam|NA|tax|41514|org|Salmonella enterica subsp. arizonae serovar 62:z4,z23:--
PPTIYDIARIAGVSKSTVSRVLNKQTNISPEAREKVLRAIDELQYQPNKLARALTSSGFDAIMVISTRSAK
>vim|3349533|nam|NA|tax|41514|org|Salmonella enterica subsp. arizonae serovar 62:z4,z23:--
MATIKDVASLAGVSTATVSRVINQTAWVEPVTRGRVEKAMRDLNYRRNAAAIALAKRSGDMLGLLTGNLAD
>vim|3350950|nam|NA|tax|41514|org|Salmonella enterica subsp. arizonae serovar 62:z4,z23:--
PVTLYDVANHAGVSYQTVSRVVNQASHVSAKTREKVEAAMAELNYIPNHAAQQLAGKRVPLIGVATANLAL
>vim|3351312|nam|NA|tax|41514|org|Salmonella enterica subsp. arizonae serovar 62:z4,z23:--
RLTIKDIARLSGVGKSTVSRVLNHESGVSERTRERVEAVMNQYGFSPSRSARAMRGQSDKVVAIIVTRLDS
>vim|3352203|nam|NA|tax|41514|org|Salmonella enterica subsp. arizonae serovar 62:z4,z23:--
RPVLQDVADRVGVTKMTVSRFLRNPEQVSVALRGKIAAVLDELGYIPNRAPDILSNATSRAIGVLLPSLTN
>vim|3352761|nam|NA|tax|41514|org|Salmonella enterica subsp. arizonae serovar 62:z4,z23:--
MATMLDVSRHAGVSKATVSRVLNGMGQVKESTRQKVFMAMQAQNYRPNFLVRSLANRTSDSIGSVVSTFDG
>vim|3358610|nam|NA|tax|266265|org|Burkholderia xenovorans LB400
ATTIRDVARAASVSIGTVSRALKNQPGLSEATRERVVEAARKLGYDAAQLRPRIRRLTFLLHRQHN
>vim|3361488|nam|NA|tax|266265|org|Burkholderia xenovorans LB400
TPTIKDVAAHAGFSIATVSRAINAPHTVNPVTLDKVRQSIDALHFRPSPLGRQLRGERTRLIGVILPTLAN
>vim|3365106|nam|NA|tax|266265|org|Burkholderia xenovorans LB400
AVRMIDVAKAANVSLMTVSRALNEPERLSKETRKLVLDTVRRIGYVPNHIASNLASARSNVVGQIVPSIQN
>vim|3368043|nam|NA|tax|266940|org|Kineococcus radiotolerans SRS30216
NVTITEIAREAGVSVPTVSRVVNGRGDVAAATRERVEELLRRHGYRRPLRARPVLRAGLLDLVFDDLDS
>vim|3368075|nam|NA|tax|266940|org|Kineococcus radiotolerans SRS30216
AVTIHEVARRAGVSVSTVSRALAVPDLVRASTRDRVLAVADELGYQPNRAARGLITGRTGNIGVVVPDVAN
>vim|3370214|nam|NA|tax|266940|org|Kineococcus radiotolerans SRS30216
PVTMHDVARVAGVSPQTVSRVLSDHPAVRESTRRHVREVVRRLGYQRNDAASRLARGPRRTAARTSS
>vim|3370456|nam|NA|tax|266940|org|Kineococcus radiotolerans SRS30216
LPVLADVAQLAGVSQQTVSRVVRGSPSVARRTRERVEAAIAELGYRPNIAARTLVTRRSHRIGVVAADTSL
>vim|3371121|nam|NA|tax|266940|org|Kineococcus radiotolerans SRS30216
PPTMRDVAAHAGVSISTVSRVVNAERYVDPATREKVEASVAALGFLRNESARTLRPGQRTATLALVVEDLTN
>vim|3373160|nam|NA|tax|272563|org|Clostridium difficile 630
MVTIKDIARNLGISYSTVSRCLNNNPNVSEKTKKKVVEEANRLGFHFNVNARNLAKKETNRIGVIFSNNFN
>vim|3373464|nam|ccpA|tax|272563|org|Clostridium difficile 630
NITIKDVAKQAGVSISTVSRVINDSKPVTDEVKQKVLEVIKETGYIPNPLARSLVTKKSQLIGVIVPEVSD
>vim|3374251|nam|scrR|tax|272563|org|Clostridium difficile 630
KITINDIANLAGVSKSTVSRYLNNKDISDSTKEKIKTIIDEYGYEPNAFAQSLRAKKTYFIGIITPCLDS
>vim|3376983|nam|lacI|tax|272568|org|Gluconacetobacter diazotrophicus PAl 5
RPTIMDVSARAGVSRMTVSRALRTPDLVREDTRRAIERAIADLGYVPDRAAEALSTRRSGFVGLVVPTLTN
>vim|3380874|nam|NA|tax|272620|org|Klebsiella pneumoniae subsp. pneumoniae MGH 78578
SATLEDVARHAGVSYQTVSRVLNKSANVSEATRRKVEKSIEALRYVPNRLAQQLVGKESQTVGLVTISLAW
>vim|3380982|nam|NA|tax|272620|org|Klebsiella pneumoniae subsp. pneumoniae MGH 78578
MSIQKIARLAGVSVATVSRVLNNSDTVKAKNRERVLQAIKESNYQPNLLARQLRTARSNMILVMVSNIAN
>vim|3382051|nam|lacI|tax|272620|org|Klebsiella pneumoniae subsp. pneumoniae MGH 78578
TATLEDVARAAGVSQQTVSRVLNRPEVVSARTREQVIRAMQALHYVPNRSAQLLAGKAAPSIGLITASLTL
>vim|3382188|nam|NA|tax|272620|org|Klebsiella pneumoniae subsp. pneumoniae MGH 78578
KITLTEVAEFVGVSAMTVSRALRMPEKVNPELRDRIDAAVSQLGYVPNLQARNLASVHSDLILAVVPTFSS
>vim|3383029|nam|galS|tax|272620|org|Klebsiella pneumoniae subsp. pneumoniae MGH 78578
MITIRDVARQAGVSVATVSRVLNNSALVSPDTRDVVMKAVTQLGYRPNANAQALATQVSDTIGVVVMDVSD
>vim|3383490|nam|ascG|tax|272620|org|Klebsiella pneumoniae subsp. pneumoniae MGH 78578
MATMLEVAKRAGVSKATVSRVLSGNGYVSQETKDRVFKAVAESGYRPNLLARNLATKTTQTLGLVVTNTLY
>vim|3383517|nam|NA|tax|272620|org|Klebsiella pneumoniae subsp. pneumoniae MGH 78578
MPTIDDVSRLANVSRATVSRVLTGTRGVREESREAVLRAVEELNYRPSFAAQNLASQTSSHVGLVISAQDE
>vim|3383686|nam|galR|tax|272620|org|Klebsiella pneumoniae subsp. pneumoniae MGH 78578
MATIKDVARLAGVSVATVSRVINNSPKASEASRQSVGAAMETLNYHPNANARALAQQSTETVGLVVGDVSD
>vim|3383691|nam|NA|tax|272620|org|Klebsiella pneumoniae subsp. pneumoniae MGH 78578
MATMLDVSIRAGVSKATVSRVLNGTGQVKESTRQQVFKAMEELGYRPNFLARSLANQTSNSIGLVVSTFDG
>vim|3383703|nam|NA|tax|272620|org|Klebsiella pneumoniae subsp. pneumoniae MGH 78578
MASLKDVAKLANVSLMTVSRALNTPERLKPETLARVQAAIAETNYVPDLSAKKIRGARATPSTIGVLALDTVT
>vim|3384279|nam|gntR|tax|272620|org|Klebsiella pneumoniae subsp. pneumoniae MGH 78578
RPVLQDVADLVGVTKMTVSRYLRNPEQVSEALRGKIAVALDELGYIPNRAPDILSNATSRAIGVLLPSLTN
>vim|3384530|nam|NA|tax|272620|org|Klebsiella pneumoniae subsp. pneumoniae MGH 78578
MSTINDVSRLAGVSKATVSRVLSGSRGVKEASRQAVLQAAEALNYRPNMIAQSLLSQSTGCIGVICAQDNI
>vim|3384679|nam|NA|tax|272620|org|Klebsiella pneumoniae subsp. pneumoniae MGH 78578
MSLKAIAKQLGISVTTVSRALNGYDDVSQETRARVEAEAQRRGYRPNTFARRLKMGTIDAVGLVFPVRPA
>vim|3384706|nam|cytR|tax|272620|org|Klebsiella pneumoniae subsp. pneumoniae MGH 78578
AATMKDVALKANVSTATVSRALMNPDKVSQATRNRVEQAALEVGYLPQSLGRNMKRNESRTILVIVPDICD
>vim|3385130|nam|treR|tax|272620|org|Klebsiella pneumoniae subsp. pneumoniae MGH 78578
RLTIKDIARLSGVGKSTVSRVLNNESGVSERTRERVEAVMQQHGFSPSRSARAMRGQSDKVVAIIVTRLDS
>vim|3385348|nam|lacI|tax|272620|org|Klebsiella pneumoniae subsp. pneumoniae MGH 78578
PVTLYDVAEYAGVSYQTVSRVVNQASHVSAKTREKVEAAMAQLNYIPNRVAQQLAGKQSLLIGVATSSLAL
>vim|3390587|nam|NA|tax|272994|org|Salmonella enterica subsp. enterica serovar Paratyphi B str. SPB7
AATMKDVALKAKVSTATVSRALMNPDKVSQSTRSRVEQAALEVGYFPQSMGRNVKRNESRTILVIVPDICD
>vim|3395934|nam|NA|tax|279238|org|Novosphingobium aromaticivorans DSM 12444
KPTINDVARIAGVSKKTVSRVINRSPLLNEATREKVEAVIAELGYVPNPQARALALRRNFLIGLIHDNPNA
>vim|3396252|nam|NA|tax|279238|org|Novosphingobium aromaticivorans DSM 12444
APTLDDVASRAGVSTATVSRFVNNPSVVAAATAERIRDAIAATGYIPNLLAGGLASSKSKMVAVLIPYLTD
>vim|3396365|nam|NA|tax|288705|org|Renibacterium salmoninarum ATCC 33209
VATIADVAIAAGVSVATVSRTLSANYPVAESTKVRVLEAVQKLGYVANAHARALAGVTTRTVGIVIADVAD
>vim|3399325|nam|NA|tax|288705|org|Renibacterium salmoninarum ATCC 33209
PVTIKDIAVAAGVATSTVSRALSRPDRVNPRTREMIETLAAEMNYVPSTQARALSSGRTGAVELLVPDVTN
>vim|3399379|nam|NA|tax|288705|org|Renibacterium salmoninarum ATCC 33209
SQRLAEVAHKVGVSEATVSRVLNNKPGVSPSTREAVLTALDILGYERPTKLRGERARLVGLVLPELQN
>vim|3402157|nam|NA|tax|290338|org|Citrobacter koseri ATCC BAA-895
KVTIADVAQLAGVGTMTVSRALRTPEQVSDKLREKIEAAVNELGYMPNLAASALASASSRTIAMVVPNLTE
>vim|3402309|nam|NA|tax|290338|org|Citrobacter koseri ATCC BAA-895
MVTIRDVARQAGVSVATVSRVLNNSALVSPDTREAVMKAVTLLGYRPNANAQALATQISDTIGVVVMDVSD
>vim|3403964|nam|NA|tax|290338|org|Citrobacter koseri ATCC BAA-895
RLKISEIAARTQLSVSTVSRVLAGKANTSEKARNKVLECARELGVMDGMAAGRLLLNSLVVFAPQRA
>vim|3404269|nam|NA|tax|290338|org|Citrobacter koseri ATCC BAA-895
MSIQKIAQLAGVSVATVSRVLNNSDTVKAKNRERVLQAIKESNYQPNLLARQLRTARSSMILVMVSNIAN
>vim|3404460|nam|NA|tax|290338|org|Citrobacter koseri ATCC BAA-895
RMTLQDIATLAGLNKMTVSRYLRDPNQVSQRSRELISKIMEENNYIPNRAPEILLNARSKTIGVLIPSFRN
>vim|3404493|nam|NA|tax|290338|org|Citrobacter koseri ATCC BAA-895
PVTLYDVADRAGVSYQTVSRVVNQASHVSAKTREKVEAAMAELNYIPNRVAQQLAGKQTPLIGVATANLAL
>vim|3404730|nam|NA|tax|290338|org|Citrobacter koseri ATCC BAA-895
AATMKDVAMKAKVSTATVSRALMNPDKVSQSTRNRVEQAAMEVGYLPQSMGRNSKRNESRTILVIVPDICD
>vim|3405240|nam|NA|tax|290338|org|Citrobacter koseri ATCC BAA-895
RLTIKDIARLSGVGKSTVSRVLNNESGVSERTRERVEAVMNQHGFSPSRSARAMRGQSDKVVAIIVTRLDS
>vim|3405739|nam|NA|tax|290338|org|Citrobacter koseri ATCC BAA-895
MTTMLEVAKRAGVSKATVSRVLSGNGYVSQETKDRVFQAIEESGYRPNLLARSLAAKKTQTLGLVVTNTLY
>vim|3405882|nam|NA|tax|290338|org|Citrobacter koseri ATCC BAA-895
MATIKDVARLAGVSVATVSRVINDSPKASEASRLAVTSAMESLSYHPNANARALAQQSTETIGLVVGDVSD
>vim|3405883|nam|NA|tax|290338|org|Citrobacter koseri ATCC BAA-895
MTTMLDVSRRAGVSKATVSRVLNGTGQVKESTRQKVFKAMQALDYRPNFLARSLANRTSNSIGLVVSTFDG
>vim|3406527|nam|NA|tax|290338|org|Citrobacter koseri ATCC BAA-895
RPVLQDVADRVGVTKMTVSRFLRNPEQVSVALRGKIAAALDELGYIPNRAPDILSNATSRAVGVLLPSLTN
>vim|3407074|nam|NA|tax|290339|org|Enterobacter sakazakii ATCC BAA-894
RLTIKDIARLSGVGKSTVSRVLNNESGVSERTREKVEAVMRQHGFSPSRSARAMRGQSDKVVAIIVTRLDS
>vim|3407099|nam|NA|tax|290339|org|Enterobacter sakazakii ATCC BAA-894
MSTINDVSRLAGVSKATVSRVLSGSRGVKEASRQAVLKAVDELNYRPNVIAQSLLSQSTGCIGVICAQENI
>vim|3407273|nam|NA|tax|290339|org|Enterobacter sakazakii ATCC BAA-894
MVTMRDVSVRAGVSKATVSRVLNNTGQVKESTRAQVFRAMEELGYRPNLLARSLAHRTSNSIGLVVSSFNG
>vim|3407279|nam|NA|tax|290339|org|Enterobacter sakazakii ATCC BAA-894
MPTIKDVARLAGVSVATVSRVINDSPKASDASRQAVLSAMEQLNYHPNANARALAQQTTETIGLVVGDVSD
>vim|3407895|nam|NA|tax|290339|org|Enterobacter sakazakii ATCC BAA-894
MITIRDVARLAGVSVATVSRVLNNSALVSPETRETVMQAVTQLGYRPNANAQALATQVSDTIGVVVMDVSD
>vim|3408459|nam|NA|tax|290339|org|Enterobacter sakazakii ATCC BAA-894
SPTIYDIARVANVSKSTVSRVLNNQTNISDAARERVLKAIEELHYQPNKMARALTSSGFDAIMVISARSTK
>vim|3408833|nam|NA|tax|290339|org|Enterobacter sakazakii ATCC BAA-894
MSTINDVARLARVSKATVSRVLSGNRGVKEESRLAVLRAAEMLNYQPNAIAQSLSSQMTHCIGVICASEHI
>vim|3408915|nam|NA|tax|290339|org|Enterobacter sakazakii ATCC BAA-894
MVTLEDVAAHAGVSRATVSRVVNGDTNVKSQTRARVEAAIQALGYSPNPAARALASSQSHTIGLVTTSYRG
>vim|3409786|nam|NA|tax|290339|org|Enterobacter sakazakii ATCC BAA-894
LSTLDDVAQKAGVSHQTVSRVLNKPEMVSPATRQRVLEAMDALQFVPNRSAQLLAGKATRTLGFITVSLAL
>vim|3410222|nam|NA|tax|290339|org|Enterobacter sakazakii ATCC BAA-894
SATLEDVARHAGVSYQTVSRVLNKSANVSEATRRKVEEAIAHLRYVPNRLAQQLVGKQSMTLGLVTTSLAL
>vim|3410662|nam|NA|tax|290339|org|Enterobacter sakazakii ATCC BAA-894
MSLKAIAAQLGLSVTTVSRALNGYDDVSQETRARVEAEAARRGYRPNTFARRLKMGKIDAVGLVFPVHPV
>vim|3411595|nam|NA|tax|292414|org|Silicibacter TM1040
PLTLRDVSDATGVSEMTVSRVLRNRGDVSEKTRQKVLEAAKELGYVPNKIAGALASKRVNLVAVIIPSLSN
>vim|3421326|nam|NA|tax|315749|org|Bacillus cereus subsp. cytotoxis NVH 391-98
MSTIKDVAKLAGVSVATVSRVLNKNGYVHEDTLKKVERAIELLDYKPSTVARSLYNKKSRLIGLVVPNIVN
>vim|3421627|nam|NA|tax|315749|org|Bacillus cereus subsp. cytotoxis NVH 391-98
MSTIEDVAKLAGLSRTTVSRVINNHPYVSDEKKKRVQLAMKHLGFVPNSAARRLRKQKTETIAVLVPRITN
>vim|3423498|nam|NA|tax|315749|org|Bacillus cereus subsp. cytotoxis NVH 391-98
TVTIKDVAKKANVAPSTVSRVIADNPSISEKTKRRVRKVMSELGYHPNLNARSLANQTTKTIGLVMPSSAN
>vim|3423590|nam|NA|tax|315749|org|Bacillus cereus subsp. cytotoxis NVH 391-98
MATIRDVAKVAGVSVATVSRVMNEKGYVHEDTVKQVKQAIEELNYRPNAVAKALFTKSSTIIAILVPNLRN
>vim|3423689|nam|NA|tax|315749|org|Bacillus cereus subsp. cytotoxis NVH 391-98
MVNIKQIAQTAGVSITTVSRVLNDHPYVSQEKRERVLHAVEQLNYAKNINAIHLIKGKTFTVGVMLPFINL
>vim|3423869|nam|NA|tax|315749|org|Bacillus cereus subsp. cytotoxis NVH 391-98
ISTIEDIAKLAGVSKATVSRVLNRHPYVRPELRARVEAIIEEQNYVPIATAKDLRRLQTNLVGVVVPNIYH
>vim|3425151|nam|yhjM|tax|315750|org|Bacillus pumilus SAFR-032
MCTIYEIAKRCGVSTTTVSRVLNHHPYVSEEKRQLILQVMKEMEYTPSSAARTLRSHQTKTIAVSVPAVDH
>vim|3426189|nam|NA|tax|315750|org|Bacillus pumilus SAFR-032
MANIREIAKRAGVSVTTVSRVLNHHPYVKEEKRERVLDAMKELKYTRNIQAVHLAKGYSNMLGIVLPTIDH
>vim|3426666|nam|msmR|tax|315750|org|Bacillus pumilus SAFR-032
MTTLKDIAHNAKVSVSTVSRVLNGDQTLAVSHATRQNILDIAKKLNYTPVRARKADQAEEKSPSESPIIGIVVAQSID
>vim|3427535|nam|ccpA|tax|315750|org|Bacillus pumilus SAFR-032
NVTIYDVAREANVSMATVSRVVNGNPNVKPTTRKKVLEAIDRLGYRPNAVARGLASKKTTTVGVIIPDISS
>vim|3427925|nam|NA|tax|315750|org|Bacillus pumilus SAFR-032
TVTIKDIAKLANVSHTTVSRALNNSPFIKEKTKQKILSIAKQLNYSPNVHARGLVSQKSFTIGLFFTSLTE
>vim|3428185|nam|kdgR|tax|315750|org|Bacillus pumilus SAFR-032
KVTINEVAAYAGVSKSTVSRYINGRTNEISIEKVKKIKKAIEELHYRPSQLAQGLKVRKSKVIGFIVADITN
>vim|3428203|nam|rbsR|tax|315750|org|Bacillus pumilus SAFR-032
MATIKDVAKAAQVSVATVSRVLNDTGYVHTDTKTRVTQAMQELNYFPNEVARSLFKRESRLIGLILPDITN
>vim|3428551|nam|lacR|tax|315750|org|Bacillus pumilus SAFR-032
AAKIKDIAEKAGLSIATVSRVLNQDPNLSVTDQTREKVYAAAEALSYQKKTFKHSLKKIAFLYWMTEK
>vim|3428980|nam|NA|tax|316274|org|Herpetosiphon aurantiacus ATCC 23779
QLTIRQIAQLANVSRSTVSRVINNHPSVRPEVRQRVLEVIREQDYVPQAAARSLASRRTNVVTLLIPRSSA
>vim|3429145|nam|NA|tax|316274|org|Herpetosiphon aurantiacus ATCC 23779
SLTIEQIAELAHVSIATVSRVLNNQPHVRAEVRERVLAVMQEHHYTPHAAARTLAGQRPKVIAVFISRTTA
>vim|3431106|nam|NA|tax|316274|org|Herpetosiphon aurantiacus ATCC 23779
STTIMDVAREAGVSYATVSRVVNNKEYVKSDTRERVLKAITSLGYVVNQQARSLAGGRSYAVGLLVRDLGS
>vim|3431174|nam|NA|tax|316274|org|Herpetosiphon aurantiacus ATCC 23779
RITIHDIARKAGVSPSTVSRVLNSTTPVAEAKRQAVTTAIQQLDYRPNLIAQGLARGTSTIIGVLTQDIGS
>vim|3432384|nam|NA|tax|316274|org|Herpetosiphon aurantiacus ATCC 23779
KVTIKDIAKLCNVSTQTVSRVLNNRPDVSPQTREAVEKAIADMGYQPSALARSLVQQQSFTLGVITAGLQY
>vim|3433448|nam|NA|tax|316274|org|Herpetosiphon aurantiacus ATCC 23779
MSSIKDVAKAANVSTATVSRVLANHPHVRQEVRERVLAAVAQLEYRPNLIARNLRSQQSNTLGLIVSDIRN
>vim|3433535|nam|NA|tax|316274|org|Herpetosiphon aurantiacus ATCC 23779
AYTIKDVAKRAGVGIATVSRVLNESPNVLPETRARVLAVIDELGYRPNHAARQLVTAKTNAIAIILPFLTR
>vim|3443463|nam|NA|tax|78245|org|Xanthobacter autotrophicus Py2
IVTIRTVAERAGCSIATVSRVINRSAPTSTAVEARVRAAVAELGFRPSEIGRALKTLRTRTLGVVIPSLTN
>vim|3443747|nam|NA|tax|78245|org|Xanthobacter autotrophicus Py2
KPTMRDVSRLARVSPMTVSRVFTDPDTVAAPTRERVLKAVEQLGYLPDLVAGALSSRRTNFVGLILPTLTN
>vim|3450772|nam|NA|tax|324602|org|Chloroflexus aurantiacus J-10-fl
VQTLEDIARLANVSRSTVSRALNNSPLISKQTRERIQAIAREHNFCLNVSGRNLRLRSSRTIAFVAPMCFP
>vim|3451562|nam|NA|tax|324602|org|Chloroflexus aurantiacus J-10-fl
MTLEEIARLAGCSRSTVSRVINHDPHVSPEMRERVWQIIKEHDFQPNLAARALAGRRSRVIGLVIPHPLS
>vim|3455617|nam|exuR|tax|326423|org|Bacillus amyloliquefaciens FZB42
MVTIKDIAKLANVSHTTVSRALNGSPYIKEHTKQKILELASQLNYTPNVNAKSLAMQKSHTIGLFFTSITN
>vim|3455741|nam|ykvZ|tax|326423|org|Bacillus amyloliquefaciens FZB42
MATIRDIAGAAGVSVTTVSRVLNDHPYVSKDKRERVKKAMQSLGYTRNIHAVHLSKGFSDMIGVVLPSVNL
>vim|3457095|nam|msmR|tax|326423|org|Bacillus amyloliquefaciens FZB42
MVRLKDIALQASVSSATVSRILNKDDSLAVTDETREKVLRIADELGYQPSAKRRKNRSRSDSAPLIGVVSCLSPEVER
>vim|3457516|nam|NA|tax|326423|org|Bacillus amyloliquefaciens FZB42
MTNITEIAKKANVSRTTVSRVLNNHPYVKPEKRDAVLKAMKELNYVPNFNAINLSRGKTNVFGVIVPKINH
>vim|3457561|nam|NA|tax|326423|org|Bacillus amyloliquefaciens FZB42
KPNIHDVAKIAGVSSTTVSRVLNNRGYISEKTKEKVYKAMEEINYFPNDLARSLFRKRTNLIGLIIPNSSN
>vim|3457685|nam|rbsR|tax|326423|org|Bacillus amyloliquefaciens FZB42
LATIKDVAGAAGVSVATVSRVLNDNGYVHEDTRTKVMLAMEKLNYYPNEVARSLYKRESRLVGLLLPDITN
>vim|3458170|nam|ccpB|tax|326423|org|Bacillus amyloliquefaciens FZB42
MANIKEIAKLANVSVATVSRVLNRHPYVSEEKRRLVNQVMKELDYTPNRTAIDLIRGKTNTIGVILPYSDH
>vim|3470328|nam|rafR|tax|331111|org|Escherichia coli E24377A
MSLKAIATALGVSVTTVSRALGGYADVSASTRARVEAEARRRGYRPNTQARRLKTGKTDAVGLVYPGRDV
>vim|3481216|nam|NA|tax|338187|org|Vibrio harveyi ATCC BAA-1116
RTTLQDVADKVGVTKMTVSRYMRNPESVAEKTRVKIAAVIEEMGYIENRAPAMLSKSSSKAIGILLPSLSN
>vim|3481435|nam|NA|tax|338187|org|Vibrio harveyi ATCC BAA-1116
MATMKDVAQLAGVSTATVSRALMNPEKVSSSTRKRVEDAVLEAGYSPNSLARNLRRNESKTIVTIVPDICD
>vim|3484034|nam|NA|tax|338187|org|Vibrio harveyi ATCC BAA-1116
MATIKDVAKEAGVSVATVSRVINKSPKASQSSIDAVTQAMSKLGYRPNAAARALVSQSTNTMGVLVGDVSD
>vim|3484043|nam|NA|tax|338187|org|Vibrio harveyi ATCC BAA-1116
MATLKDIATEAGVSLATVSRVLNDDPTLSVKEETKHRILEIAEKLEYRTSSSKKATKEAKQKHHFLALYNYKQE
>vim|3484329|nam|NA|tax|338187|org|Vibrio harveyi ATCC BAA-1116
MARIKDVAELAGVNRSTVSRIINGEGKFREETKKKVEAAMAELNYRPSAIARSLATSSSNMVGLLVTYYTG
>vim|3486646|nam|NA|tax|338187|org|Vibrio harveyi ATCC BAA-1116
AASIYDVAKLAGVSPSTVSRFLNRTTFVSDDKSQNIEKAIKSLGYKPNYQMGQGTNTRSMTIGVLIQHPES
>vim|3486653|nam|NA|tax|338187|org|Vibrio harveyi ATCC BAA-1116
MATIKDVSEYAGVSQATVSRVINGTCRVSHDKKLKVEKAIKELGYRPNSIAQALASSRTGSIGIIVPELGG
>vim|3487218|nam|NA|tax|339671|org|Actinobacillus succinogenes 130Z
MSIQDLARRAGVSVATVSRVLNNQPSVKPQNKEKVLAAIKELNYQPNLLARQLRTAKTGMLLVMVSNIAN
>vim|3488307|nam|NA|tax|339671|org|Actinobacillus succinogenes 130Z
MASLKDVAQLAGVSLMTVSRALNNPDKLSDKTYQAVKQAIDKLGYVPNFAAQNIRGAAGKTIGVLSLGTAT
>vim|3488617|nam|NA|tax|339671|org|Actinobacillus succinogenes 130Z
RPTLQDIANHLGITKMTVSRYLRNPDTVAPETQIRIAQAIENFSYIPNKAPNMLSNAKSGAIGVLVPSLTN
>vim|3489123|nam|NA|tax|340100|org|Bordetella petrii DSM 12804
RPSILEIARKAGVSPATVSRAFNQPGLLRPETRARIEAVAQRSGFRPNRVGRSLRAGRTRTIGLLLPTLAN
>vim|3489205|nam|NA|tax|340100|org|Bordetella petrii DSM 12804
RITMQQVARRAGVSAITVSRTLRSPDKVAPALRERILRICQELGYVPNHAASALASSRSRIVVALIPSLSN
>vim|3494012|nam|NA|tax|340100|org|Bordetella petrii DSM 12804
PVTLRSLAQQLNVHVSTVSRVLNGTDDDARTAAAPETVERIRELAHQLNYRPNPHAIGLRTQKTRTVSVLVPQLSD
>vim|3496711|nam|NA|tax|340322|org|Corynebacterium glutamicum R
MPTSRDVARAAGVSQATVSRALNRPETVSQKTRERVQAAVQTLGYHPHSGAIAMKTQRTKTIGVVVSELSN
>vim|3499084|nam|NA|tax|340322|org|Corynebacterium glutamicum R
KATIYDVAKVAGVSPSTVSRAFSQPGRVSFSTAEKIRNAARQVGYGRRVETPAFQRQNTGIIAMVAADASN
>vim|3499920|nam|NA|tax|342610|org|Pseudoalteromonas atlantica T6c
MTNIKKVSELAGVSTATVSRTLKMPDMVTARTKEKVMKAVREAGYRPSWLATSVKTGRTNTIVVLVPNLIN
>vim|3501649|nam|NA|tax|342610|org|Pseudoalteromonas atlantica T6c
KLTLNDLAGLAGVSASTVSRALSDNPLIKKDTRVRIQALAASHNFSINTAASRLRTQKTKVVAVILNLIDH
>vim|3502013|nam|NA|tax|342610|org|Pseudoalteromonas atlantica T6c
KATSFDIAHQAGVSQSTVSRALRDSPLVNKETREKVQAIALELNYKVDKNASNLRRQHSKTLALLLFEDPTSDN
>vim|3502526|nam|NA|tax|342610|org|Pseudoalteromonas atlantica T6c
MATIKDVAKLAGVSPATVSRVLSSTVVVSPKTKARIEKAIAELDFRPNAHARALVNKSTHTIGVVISQLAD
>vim|3502536|nam|NA|tax|342610|org|Pseudoalteromonas atlantica T6c
MSNIRQVANLAGVSVATVSRALQQPERVSPKTRNKVMLAVNEVGYKPNLMAVKFRSGKTHSLVALVPTVAN
>vim|3503134|nam|NA|tax|342610|org|Pseudoalteromonas atlantica T6c
KLGIKDIAAISGVSPATVSRTLRNPDIVSEETRKKVMKAVEEGGYTPSRFGANLRTQKSGNIIVVMPDITN
>vim|3504973|nam|NA|tax|347257|org|Mycoplasma agalactiae PG2
NFSYKDIARLAHVSISTVSRFYNGGYVSKQTKARIQDIVTKYNYYPNHGARLIRGSDNSVFIIMPEQSP
>vim|3505598|nam|NA|tax|349102|org|Rhodobacter sphaeroides ATCC 17025
TVSIKDVARAAGVAPSTVSRALGKGPVSAEVRTLVEAAVAATGYRPNLSARRLRSQAPTTVGLVLADIRN
>vim|3507692|nam|NA|tax|349102|org|Rhodobacter sphaeroides ATCC 17025
VATIQDVARLSGVSTATVSRTLSHPERVAETTREAVLRAVRDTGYVANSMARNLRRRRTGSILALVPNLAN
>vim|3513593|nam|NA|tax|349163|org|Acidiphilium cryptum JF-5
AVSIKDVARAAGVSPATVSRTLGGGPVSAALRDKVEEAVRRTGYRPNLSARRLRSQESQTVGLIVADISN
>vim|3515017|nam|NA|tax|349163|org|Acidiphilium cryptum JF-5
APTMDDVAAAAGVSKMTVSRALRGARVAAATRARIMEAVARLGYVPHAAAGALASRRSGFVAAIVPSMDN
>vim|3515884|nam|NA|tax|349163|org|Acidiphilium cryptum JF-5
AVTLNEVAAGAGVAPITVSRALNNPASVSPALRSRIEQAVEQLGYVPNRMAGALASARTRVIPVIVPSLSN
>vim|3517706|nam|NA|tax|349747|org|Yersinia pseudotuberculosis IP 31758
STTLEDVARHAGVSYQTVSRVLNKSAKVSEATRRKVEQSIELLRYVPNRLAQQLVGKQSMTMGLVTTSLAL
>vim|3530330|nam|NA|tax|351627|org|Caldicellulosiruptor saccharolyticus DSM 8903
TVKMKDVARLANVSPSTVSRVLSNSSLVAEETRRRVLEAVEILKYRPNRLGRNLRKLTSKIVMVVFPDITN
>vim|3530371|nam|NA|tax|351627|org|Caldicellulosiruptor saccharolyticus DSM 8903
MATIKEIAKEANVSPSTVSRVLAGSSKISPETTKRVLEAIKKLGYVPNANAKGLVVKKSFTVGVFVPREPE
>vim|3530387|nam|NA|tax|351627|org|Caldicellulosiruptor saccharolyticus DSM 8903
NVTIKDIAKALGISPSTVSRALNNYSDISPETRDKVIEMAKKLNYVPNIFAKGLVTNKTKRVGLFIEDLER
>vim|3530747|nam|NA|tax|351627|org|Caldicellulosiruptor saccharolyticus DSM 8903
MPSIEDVAKRAGVSKATVSRVLNNSANVSEKKRKAVLDAIKALNYTPNVTAKNLAKRKTETVGIIIQSLSG
>vim|3531128|nam|NA|tax|351627|org|Caldicellulosiruptor saccharolyticus DSM 8903
MPTVKDVAQRAGVSVATVSRVLNNSEKVSEQTRQKVLKAIEELGFKPNLLARNFRKDKSNLILVILPTIAN
>vim|3531186|nam|NA|tax|351627|org|Caldicellulosiruptor saccharolyticus DSM 8903
MVTIKDIAREAGVSPSTVSRVLSGKAKISPETTKRVMEAIERLGYIPNASAKSLVMKKAYSIGLFMPRRLE
>vim|3548451|nam|NA|tax|374931|org|Haemophilus influenzae PittGG
MSTIRDVAKLANVSVATVSRVLNHSISVSENTRLVVEQAIAQLYYQPNANAQALAVQNTDTIGVVVTDVTD
>vim|3556950|nam|NA|tax|376686|org|Flavobacterium johnsoniae UW101
KVTIYDIAEKLNITAATVSRALNNNPKIKESTRELVIKTAASMNYKQNKLALALKSGRSNNIGVIVPRIDS
>vim|3562264|nam|NA|tax|381764|org|Fervidobacterium nodosum Rt17-B1
MANIREVAKLANVSIATVSRVLNGSDRVSEETRKRVLNAVKKLNYKPAFSFKEGTGRLLRTIGVLMPDIRG
>vim|3562401|nam|NA|tax|381764|org|Fervidobacterium nodosum Rt17-B1
FVTIRDIAREAGVSINTVSRALNDKPDINVETKKKVLEVADRLGYIRDATAVSLRYGLTRVIGVILEDSSN
>vim|3563589|nam|NA|tax|381764|org|Fervidobacterium nodosum Rt17-B1
MVTIKDVAREAGVSIATVSRVINGFSNVNEETRKKVLRAIKSLGYKPMPSLRKASELLYTIGVLLPNLKG
>vim|3563619|nam|NA|tax|381764|org|Fervidobacterium nodosum Rt17-B1
RITIKDVAEFAGVGVGTVSRVLNNNPHVDSKTRQKVLDAIKKLGYIPNPHARRLSTGESNLITVITPEMKG
>vim|3563633|nam|NA|tax|381764|org|Fervidobacterium nodosum Rt17-B1
MANIREVAKLANVSIATVSRVLNGSDKVSPETRKKVLSAMKKLDYKPSFSFKDSTTKLMHTIGVLMPDIRG
>vim|3564036|nam|lacI|tax|382245|org|Aeromonas salmonicida subsp. salmonicida A449
MSTIKDVARLANVSVATVSRVMNNSPKASAASREVVQKAMAELGYTPNANARALVSKTCDTMGVLVGDVAD
>vim|3564298|nam|NA|tax|382245|org|Aeromonas salmonicida subsp. salmonicida A449
MANITDVSRLANVSKATVSRVLSGSRGVREESRLAVLQAAEQLNFRPNATARSLATQATDCIGIILSPQLG
>vim|3564307|nam|treR|tax|382245|org|Aeromonas salmonicida subsp. salmonicida A449
KLTILDIARLSGVGKSTVSRVLNQDPKVKQATRERVEQVIAEHGFVPSKSARAMRSQSQQVVGIIVSRLDS
>vim|3566213|nam|galR|tax|382245|org|Aeromonas salmonicida subsp. salmonicida A449
MATIKDVALLSGVSVATVSRVINNSPKASQASRDAVFKAMNELNYHPNANARALAHQSNETLGLVVADVSD
>vim|3566620|nam|galR|tax|382245|org|Aeromonas salmonicida subsp. salmonicida A449
VATIKDVSRLANVSISTVSRVINNTAQVAPEKRVAVLAAMKELNFRPNSFAQALVSKRSNCIGVLVGDLCG
>vim|3571242|nam|NA|tax|383372|org|Roseiflexus castenholzii DSM 13941
RSTIREVASRAGVSYQTVSRVINNSPDVADATREHVLRVIAELDYHPNAQAVSLSRNRTDIVGIIVDTVTS
>vim|3571640|nam|NA|tax|383372|org|Roseiflexus castenholzii DSM 13941
GVTIRDVARAAGVSVSTVSRVLNGKDDVAPETAAAVRRVIEELGYASSLAARSLRSRATHVIGVIVQDMWH
>vim|3577246|nam|NA|tax|386656|org|Yersinia pestis Pestoides F
RVTLQEVADYAGVGSMTVSRALRTPEQVSDKLREKIEQAVEKLGYIPNRAAGALASGHSDTVAVLIPSLTD
>vim|3585527|nam|NA|tax|390874|org|Thermotoga petrophila RKU-1
MPSIKDVARLAGVSIATVSRVINGYDNVSEETRKRVIDAIRKLNYHPVYAVKGAVLKRTIGVLVPNFGG
>vim|3585533|nam|NA|tax|390874|org|Thermotoga petrophila RKU-1
YVTIRDIAEKAGVSINTVSRALNNKPDISEETRRKILKIAQELGYVKNATASSLRSKQTNIVGVIIADSAN
>vim|3585769|nam|NA|tax|390874|org|Thermotoga petrophila RKU-1
KVTIKDIAREAGVSPSTVSRVINKSAPVRKELEEKVLEVIRKMGYTPNLVARSLRKGYTDTVGFIVPDITN
>vim|3586191|nam|NA|tax|391037|org|Salinispora arenicola CNS205
RPTLEAVARRAGVSRATVSRVVNGSTTVAEPIREAVHRAVAELGYVPNLAARSLVTQRTDSVALVMPEAAT
>vim|3586552|nam|NA|tax|391037|org|Salinispora arenicola CNS205
RARLSDIAQQAEVSEATVSRVLNDRPGVAPETRQAVLTALDVLGYERPARLRKRCAGLVGLVVPELDN
>vim|3587326|nam|NA|tax|391037|org|Salinispora arenicola CNS205
RPTLDAVAARAGVGRGTVSRVVNGSHQVSPEARAAVQQAIAELGYVPNRAARALVTQRTDSIALVVSESGE
>vim|3589319|nam|NA|tax|391037|org|Salinispora arenicola CNS205
RPTMVDVARHAGVSLKTVSRVVNNEPAVGPELAGRVMTAISELGFRRNGIARNLRSQQVSSTIGLLIEEIAN
>vim|3589810|nam|NA|tax|391037|org|Salinispora arenicola CNS205
MTRIDDVARLAGVSTATVSRALRGLPTVSAATRHRVLAAAEQLQYTVSPNASRLAGGRTGTVAVVVPRITR
>vim|3592357|nam|NA|tax|391295|org|Streptococcus suis 05ZYH33
SITMKDVARVAGVSVGTVSRVINNEPGIKESTLEKVNAAIKELNYIPDVYARGMKKNKTETIALIIPTVWH
>vim|3592838|nam|NA|tax|391295|org|Streptococcus suis 05ZYH33
VAKLTDVAQLAGVSPTTVSRVINKKGYLSEKTIRNVEEAMRELGYKPNNLARSLQGKSAKLVGLIFPTINN
>vim|3593087|nam|NA|tax|391295|org|Streptococcus suis 05ZYH33
MTTLADVARLANVSKMTVSRVINHPEQVTQELRTLVTAAMEELNYKPNVAAKALAQQRTLIVQAVILEKMD
>vim|3593607|nam|NA|tax|391296|org|Streptococcus suis 98HAH33
MVTIKDIAKQAHLSSATVSRVLKGDLTLSVSQETRDRIFNLAQELGYTKHIKKQAPQQKGTIGIVQWYTES
>vim|3603117|nam|NA|tax|398578|org|Delftia acidovorans SPH-1
SISINDVARAAGVSKSTVSRALAGGSVSEEVRARVAAAVQATGYRPNLMARRLRARDAGPMGVLVADIRN
>vim|3604222|nam|NA|tax|398578|org|Delftia acidovorans SPH-1
RITLSDVAQAAGVSPMTVSRALRGERRVDPALVEKIRTAAAQMGYVPDPAARALASQKSAQVLVLVPMLSN
>vim|3608636|nam|NA|tax|398580|org|Dinoroseobacter shibae DFL 12
SPTLQDVAQAAGVSTATVSRCLNSPELVVEQTRERVLAVVQELGYAPNFGARALAAKRTNTIGAIIPTMEN
>vim|3609757|nam|NA|tax|398580|org|Dinoroseobacter shibae DFL 12
RVTARDVARAAGVSQPTVSRVFSRSAAVDPAKADRVRAAARELGYIPNLVARSLNSGHSFRIGIVLAYLKN
>vim|3609940|nam|NA|tax|398580|org|Dinoroseobacter shibae DFL 12
PLTLRDVSEASGVSEMTVSRVLRNRGDVSDATRAKVQEAARALGYVPNKIAGALASNRVNLVAVIIPSMSN
>vim|3618500|nam|NA|tax|399741|org|Serratia proteamaculans 568
RLTIKDIARLSGVGKSTVSRVLNNEGSVSPQTRERVEAVIRQQGFTPSKSARAMRGQSDKVVGIIVSRLDS
>vim|3618543|nam|NA|tax|399741|org|Serratia proteamaculans 568
MATILEVANRAGVSKATVSRVLSGSGYVSPEKRERVDKAIAETGYRPNLLARNLATKTTQTIGLVVTNTLY
>vim|3619553|nam|NA|tax|399741|org|Serratia proteamaculans 568
PTTIRDVAKRAGVSVATVSRVLNHSALTSKETREQVLKAVAELGYRPNANAQALATQSSDTLGVVVMDVSD
>vim|3619970|nam|NA|tax|399741|org|Serratia proteamaculans 568
MATLKEIAEAANVSVATVSRVLNDDPTLSVKAQTRQKILEAAERLEYKVQPSKRHSGHRLTFAALFTYKQG
>vim|3620079|nam|NA|tax|399741|org|Serratia proteamaculans 568
MASLKDVAKLAGVSLMTVSRAINEPDKLRPDTYQRVKLAIDQLDYVPDLAARRIRGDSSRVQTLGVLALDTAT
>vim|3621202|nam|NA|tax|399741|org|Serratia proteamaculans 568
KATASDVAARAGVSKWTVSRAFTDGASISPHARLRVQTAARELGYRPNLLARSLSKKSTRIIGLVADELKN
>vim|3621298|nam|NA|tax|399741|org|Serratia proteamaculans 568
RVTLQDIALLAGVTKMTVSRYLRTPDKVAAETAAKIAQVMKEVNFTDSDEARSSQKPRIGVLIPSFNN
>vim|3621631|nam|NA|tax|399741|org|Serratia proteamaculans 568
MATMKDVARRAGVSTATVSRVINSTAYVEPVTRERVEKAMREFNYHRNAAALALAKRSGNMLGLLTGNLDD
>vim|3621856|nam|NA|tax|399741|org|Serratia proteamaculans 568
MATIKDVARLAGVSVATVSRVINHSPKASESSRTAVLAAMEQLQYHPNANARALAQQSTETLGLIVSDVSD
>vim|3621858|nam|NA|tax|399741|org|Serratia proteamaculans 568
MITMLDVSIRAGVSKATVSRVLNGTGQVKKSTRDAVFKAMDDLGYRPNFLAQSLANKSSNSIGLVVSNFDG
>vim|3622607|nam|NA|tax|399741|org|Serratia proteamaculans 568
MSIEKVAKLAGVSAATVSRVLNGQQIVKPATRDKVLAAIRACDYQPNLLARQLRTSRSRMLLVLVSSITN
>vim|3622626|nam|NA|tax|399741|org|Serratia proteamaculans 568
MVTLEDVAALAGVSRATVSRVVNGDTNVKGQTREKVEKAVAQLGYTPNPAARALASSHSNTLGLVTTSYRG
>vim|3622686|nam|NA|tax|399741|org|Serratia proteamaculans 568
RPVLQDVADKVGVTKMTVSRYLRNPDQVSAVLQQKIAVALDELGYIPNRAPDILSNSTSRAIGVLLPSLTN
>vim|3622831|nam|NA|tax|399741|org|Serratia proteamaculans 568
MATMKDVAEMAGVSTATVSRALMNPEKVSTPTRQKVEQAVLAVGYSPHALSRNIKRNESRTILVIVPDICD
>vim|3623118|nam|NA|tax|399742|org|Enterobacter sp. 638
MSTINDVSRLAGVSKATVSRVLSGSRGVKEASREAVLKAADELNYRPNVIAQSLLSQSTGCIGVICAQDNI
>vim|3623533|nam|treR|tax|399742|org|Enterobacter sp. 638
RLTIKDIARLSGVGKSTVSRVLNNESGVSERTRERVEAVMNQHGFSPSRSARAMRGQSDKVVAIIVSRLDS
>vim|3624033|nam|lacI|tax|399742|org|Enterobacter sp. 638
AITLYDVARLAGVSYQTVSRVINDAEHVSSRTREKVQQAMAELHYVPNRGAQQLAGKRTRTLGLITTDLAL
>vim|3624170|nam|NA|tax|399742|org|Enterobacter sp. 638
MSIQKIAQLAGVSVATVSRVLNNSDKVKANNRERVLQAIKESNYQPNLLARQLRTSRSYMILVMVSNIAN
>vim|3625280|nam|NA|tax|399742|org|Enterobacter sp. 638
SPTIYDIARVAGVSKSTVSRVLNKQTNISPEAQEKVLKAIDELNYQPNKLARALTTSGFDAIMVISTRSTK
>vim|3625887|nam|NA|tax|399742|org|Enterobacter sp. 638
MITIRDVARIAGVSVATVSRVLNNSALVSPETRENVMKAVTQLGYRPNANAQALATQVSDTIGVVVMDVSD
>vim|3625984|nam|NA|tax|399742|org|Enterobacter sp. 638
KVTISDVAQLAGVGTMTVSRALRTPEQVSDKLREKIEAAVHELGYMPNLAASALASASSWTIAMVVPNLAE
>vim|3626341|nam|NA|tax|399742|org|Enterobacter sp. 638
MTTMLEVAKRAGVSKATVSRVLSGNGYVSQETKDRVFQAIEESGYRPNLLARNLATKRTQTLGLVVTNTLY
>vim|3626435|nam|NA|tax|399742|org|Enterobacter sp. 638
MATIKDVARLSGVSVATVSRVINDSPKASDASRQAVQSAMETLNYHPNANARALAQQSTETVGLVVGDVSD
>vim|3626440|nam|NA|tax|399742|org|Enterobacter sp. 638
MATMLDVSLRAGVSKATVSRVLNGTGQVKESTRQQVFKAMEELGYRPNFLAQSLANQTSNSIGLVVSTFDG
>vim|3627014|nam|NA|tax|399742|org|Enterobacter sp. 638
RPVLQDVADRVGVTKMTVSRFLRNPEQVSLALRGKIAAALDELGYIPNRAPDILSNSTSRAVGVLLPSLTN
>vim|3627223|nam|NA|tax|399742|org|Enterobacter sp. 638
PATMKDVAQKAKVSTATVSRALMNPDKVSQTTRNRVEQAALEVGYLPQAMGRNLKRNESRTILVIVPDICD
>vim|3627262|nam|NA|tax|399742|org|Enterobacter sp. 638
MSLKAIAKELGLSVTTVSRALNGYDDVSSETRARVEAEAQRRGYRPNTFARRLKMGKIDAVGLVFPVHPV
>vim|3643395|nam|NA|tax|402882|org|Shewanella baltica OS185
KVTINDVAKYAGVSIKTVSRVTNNEPSVKQATVDKVNEAIKALNYQPNLAARNLAGTKSYAIGFIYDNPNA
>vim|3643441|nam|NA|tax|402882|org|Shewanella baltica OS185
MATIYDVSVLAGVSLATVSRVMNKNTNVSEKTKQKVLDAMAQLDYRPNAIAQSLASNCSNSVGVLVSQLDG
>vim|3644634|nam|NA|tax|402882|org|Shewanella baltica OS185
KATSIDIAYRAGVSQSTVSRALRNSPLVNLETRQRIQAIAKELNYKVDKNASNLRTQNSHTLALLLCEDPT
>vim|3645676|nam|NA|tax|402882|org|Shewanella baltica OS185
MATIKDVARVAGVSIATVSRVVNGQGKVGAQCRTRVQKVIEQLNYRPNSNAKALVKRSTNTIGIVTPNLSM
>vim|3646416|nam|NA|tax|402882|org|Shewanella baltica OS185
RPTLQDVADQVGITKMTVSRYLKNPTRVAQSTQEKIAIALETLGYIPNRAPEILAQATSRAIGVLVPSLTN
>vim|3646807|nam|NA|tax|403833|org|Petrotoga mobilis SJ95
NPTIKDVARLANVGIATVSRVLNNSEKVSEKTKEKVLEIIEELGYSPNINARTLSSKNINSLSFVTPDMGN
>vim|3647257|nam|NA|tax|403833|org|Petrotoga mobilis SJ95
MATIREIAKASGFSIATVSRVLSGSENVTEETRKKIFKVIKELDYRRSQSIKGSSFRGIGVLVPDLKE
>vim|3647608|nam|NA|tax|403833|org|Petrotoga mobilis SJ95
FVTIKDIAEKAGVSVNTVSRALNDKPDINPQTKEKIEKIAQELGYVKNIYATMLKSNVTHTIGVIMPDSSN
>vim|3647698|nam|NA|tax|403833|org|Petrotoga mobilis SJ95
QITIKDIAKEAGVSISTVSRVINSSLPVKKETKEKVLKAIEKLNYYPDSLARSLRVGYTKTIGIIIPNIAN
>vim|3648387|nam|NA|tax|403833|org|Petrotoga mobilis SJ95
KTTIKDIAKALNISPSTVSRALNGKNGVSEKLSVTIREKAEELGYVGNFAARSLKTSQSKTIGVTVSDIRN
>vim|3649332|nam|NA|tax|405566|org|Lactobacillus helveticus DPC 4571
EVTIYDVAREAKVSMATVSRVVNGNNNVSKETRDRVLEVIKRLHYQPNAVAQGLASKRTTTVGLIVPDLTN
>vim|3650296|nam|NA|tax|405566|org|Lactobacillus helveticus DPC 4571
MRTIKEIALKSGYSPATVSRLLNNDPNLSITADTKNKILEIANKLGYWEDHQEKKIKPTIALLYRVNHK
>vim|3651700|nam|rbsR|tax|405948|org|Saccharopolyspora erythraea NRRL 2338
MATISDVATRAGVSTATVSRALNGKSTVDPELAARVLAAADELGYRPNGPARNLRKQETAVLALIISDVEN
>vim|3652423|nam|malR|tax|405948|org|Saccharopolyspora erythraea NRRL 2338
VAGLSDIAKAAGVSVSTVSRVLNRRAGIKEDTRQRVLAVLNEMPHTARGIGALRRTGVIGLLVPELSN
>vim|3653282|nam|NA|tax|405948|org|Saccharopolyspora erythraea NRRL 2338
MVTILDVARAAGVSKSTVSRVLDERLPHSRSATAERVRKAAAELGYVRDPLASGLRRAGTSTIGVIVPRLTD
>vim|3653838|nam|NA|tax|405948|org|Saccharopolyspora erythraea NRRL 2338
MVTSRDVAQLAGVSQMTVSRVLQGSTKVAAATRERVLAAMKEAGYRPHAAARTMRTRRTGTVGVVVADITN
>vim|3654531|nam|NA|tax|405948|org|Saccharopolyspora erythraea NRRL 2338
RPTIKDVARSAGVSYQTVSRAMNDKADIDPRTKRRVLAAADALGYRPSRFARGLVNPGSTTLGLVVPDVGN
>vim|3655060|nam|lacI|tax|405948|org|Saccharopolyspora erythraea NRRL 2338
PPSLADVAALAGVSHMTVSRVVNGAGPVRADTRRRVLDAIDHLGYRPNSLARGLATGRSRTLGVVALDSVL
>vim|3655536|nam|NA|tax|405948|org|Saccharopolyspora erythraea NRRL 2338
ASTLADVAARAGVSTATVSRVLNGNYPVSAATRERVQRALEELSYVGNAPARALAAHSSDVIGVIVSDVSD
>vim|3655759|nam|NA|tax|405948|org|Saccharopolyspora erythraea NRRL 2338
RPTIYDVARRCGVAASTVSRTFSHPSRVNHATREKVRAAADEVGYLPRPLARAEAPRRTRTITLVVTDIAN
>vim|3657320|nam|NA|tax|405948|org|Saccharopolyspora erythraea NRRL 2338
RPTLEDVAARAGLSRATVSRVINDSPRVSPEARELVRVAVQELGYVPNRAARTLVTRRTDAVALVLSEPEN
>vim|3665182|nam|NA|tax|114615|org|Bradyrhizobium sp. ORS278
KVRLTEVAALAGVSPITVSRFFRNPDTVSAGRRLRIESAAKDLGYVPNLAARALASQRTEVIGVLIPSLTN
>vim|3666429|nam|NA|tax|114615|org|Bradyrhizobium sp. ORS278
DVSLATVAVKAGVSVSTVSRIVNGQTHRASAATVMRVREAIAAVGYRPNPVGRALKRRQSQLVAMIAANLDN
>vim|3672556|nam|ccpA|tax|413999|org|Clostridium botulinum A str. ATCC 3502
AVSIKDVAKEAQVSIATVSRVLNNIDVVNEDTKKKVLDAIDKLGYRPNIVARSLKTQKSKTIGIIIPDISN
>vim|3674054|nam|NA|tax|413999|org|Clostridium botulinum A str. ATCC 3502
KVTIKDVAKEAKVSPSTVSRVLSDNPRISDETKEKVYKVIEKLKYKPNAIARGLVNNKTRILGVVLPEEAE
>vim|3676221|nam|NA|tax|416591|org|Thermotoga lettingae TMO
KITIKDIAKKLGVNASTVSRALNGKPGVSAQLREKIIQLAEKMGYLPDLTAMGLKKGQTKIIGVLIPDISN
>vim|3677138|nam|NA|tax|416591|org|Thermotoga lettingae TMO
YVTIVDIAKRAGVSINTVSRALNNKPDISEDTKKRILSIARELGYIKNITASLLRQKQTQTVGVILADSSN
>vim|3677262|nam|NA|tax|416591|org|Thermotoga lettingae TMO
MATIEEVAKMARVSTATVSRVLNNSGYVSEKTRLKVWQAMRKLGYKPQISARALASKRLFHVAVVISQRIAN
>vim|3677360|nam|NA|tax|416591|org|Thermotoga lettingae TMO
FVTIKDIAKKAGVSINTVSRALNNKPDINPETKKKVLEIAKELGYIRDLSALSLKNGVTRTIGVVFEDSSN
>vim|3677555|nam|NA|tax|416591|org|Thermotoga lettingae TMO
TSNIKSVAKLAGVSISTVSRVINNPDSVSEKLRSKVKHAIEYLGYHPNQIARSLRTGSTKLIGFIIPDITN
>vim|3677680|nam|NA|tax|416591|org|Thermotoga lettingae TMO
MITIKDVAKYAGVSIATVSRVINGSNRVSEEVRKKVLKAIRELGYKPKPHYSLNGELLRTIGVLLPDLGG
>vim|3694009|nam|NA|tax|420246|org|Geobacillus thermodenitrificans NG80-2
MANIRDLAKEAGVSVSTVSRVLNGYPYVSEEKRKAVWEAVEKLNYTKNIQAVHLAKGRTMIVGVMLPYIHH
>vim|3694124|nam|NA|tax|420246|org|Geobacillus thermodenitrificans NG80-2
TVTIKDVAKRANVAPSTVSRVIADSPRISEKTKQRVREAMKELGYHPNFIARSLASQATQVIGIVMPSSAD
>vim|3694331|nam|NA|tax|420246|org|Geobacillus thermodenitrificans NG80-2
MTTIKDIAKAAGVSITTVSRALNGYSDVNENTRQKIIDIARQLNYIPNTLARGLVMNKSKTIGLLVSGLTK
>vim|3695526|nam|NA|tax|420246|org|Geobacillus thermodenitrificans NG80-2
MASIKDVAKRANVSTATVSRVLRNAGNVTEETKQRVLEAIEALNYQPNVLGRYLRRMETETVLVVVPDITN
>vim|3695599|nam|NA|tax|420246|org|Geobacillus thermodenitrificans NG80-2
MATLKEIAEKVGVSVATVSRVLNYDTTLSVSDETRKRIFEVAQELNYKTLRERSQQARESFRLGLIHWYSER
>vim|3696229|nam|NA|tax|420246|org|Geobacillus thermodenitrificans NG80-2
TVTIYDVAREANVSMATVSRVVNGNPNVKPSTRKKVLEAIERLGYRPNAVARGLASKKTTTVGVIIPDISS
>vim|3696708|nam|NA|tax|420246|org|Geobacillus thermodenitrificans NG80-2
MATIRDVAKRAGVSVATVSRVLNQNGYVNEETEKRVRRAMKELNYKPSEVARALFKKTSKTVGLIVPDITN
>vim|3700238|nam|NA|tax|425104|org|Shewanella sediminis HAW-EB3
KVTINDVAKYAGVSIKTVSRVTNNEPSVKQATIDKVNEAIEALNYQPNLAARNLAGTKSYVIGFIYDNPNA
>vim|3711960|nam|NA|tax|431943|org|Clostridium kluyveri DSM 555
ATSIKDVAKEAGVSIATVSRVLNDVDVVNEETKKKVLAAIKKLGYRPNIVARSLKTQKTRTIGIIIPDISN
>vim|3722372|nam|NA|tax|435591|org|Parabacteroides distasonis ATCC 8503
QITIKDIAKALHISPSTVSRSLADHPDISQETKNIVNAYAREHKYKPNALALSLRTNNTKTIGVILPQIVH
>vim|3727416|nam|lacI|tax|438753|org|Azorhizobium caulinodans ORS 571
TVTIRTVAEHAGCSIATVSRVLNGTARTSAEVEARVRAAVAELGFRPSEIGRSLKTLRTRTLGVVIPSLTN
>vim|3729268|nam|lacI|tax|438753|org|Azorhizobium caulinodans ORS 571
KPTMRDVSRLAGVSTMTVSRVLADPETVSRETRSRVLAAVEQLGYVPDRVAGSLSSRRTNVVAAILPTLTN
>vim|3729436|nam|lacI|tax|438753|org|Azorhizobium caulinodans ORS 571
AATLADVASAAGVGESTVSRVLRNHGSFSEKTRKRVMEAAAQLGYVPNRIAGTLASSGSRLVGIIVPSLSN
>vim|3729517|nam|lacI|tax|438753|org|Azorhizobium caulinodans ORS 571
RITILDVAAAAGVSKSTVSRILDERLPRSESETARRVREVAARLGYVRDVSAASLRRGQTNTIGVIVPRLTD
>vim|3731683|nam|NA|tax|439375|org|Ochrobactrum anthropi ATCC 49188
RATIHDVARLAGVSIKTVSRVYNDEPNVREAIREKVRQAGSELRYRPNAAARNLVERRSHLIGLFFENPSA
>vim|3736868|nam|NA|tax|441768|org|Acholeplasma laidlawii PG-8A
KPTIKDVAKKANVSISTVSRVINKRGYVHEDTRLLIEKSIKDLGFVPNQLARSLTNRSSKIIAVIVPHIGP
>vim|3737524|nam|NA|tax|441768|org|Acholeplasma laidlawii PG-8A
NATIYDVAGAAGVSLATVSRVLNSPEKVKEETRLRVLKVIKELGYRPNVIARGLASRKTTTVGVVISDITR
>vim|3748931|nam|NA|tax|443906|org|Clavibacter michiganensis subsp. michiganensis NCPPB 382
APGMVDVAQVAGVSHVTVSRVLNGHPSVRPETRARVEAAIAQLGYRRNTVARALKSKRSSTIGVVMAGSGL
>vim|3749332|nam|NA|tax|443906|org|Clavibacter michiganensis subsp. michiganensis NCPPB 382
RLGLREVAERAGVSHMTVSRVLNGHPQVKESTRQRVLEVVAELDFRPNSAARQLVTQQALRIGVLIESAVE
>vim|3749792|nam|NA|tax|443906|org|Clavibacter michiganensis subsp. michiganensis NCPPB 382
APSIRDVARLAGVSHQTVSRVLNDSPSLRAETRQRVLDVMEQVQYRPNRAARALVTSRSRTIGVLTAQSSQ
>vim|3750076|nam|NA|tax|443906|org|Clavibacter michiganensis subsp. michiganensis NCPPB 382
PTTQRMIAELAGVSITTVSRVLNSREEHPGRWAGPETVAAILDIAERSGYRPNPHAASLRTSRSDLVGVLVPRLQD
>vim|3751670|nam|NA|tax|443906|org|Clavibacter michiganensis subsp. michiganensis NCPPB 382
TVSMADVAAHAGVSAQTVSRVSNGAQNVEASTRQRVMDAMAELGYRPNSAARALKTGRFRSIGIIMFTLST
>vim|3751820|nam|NA|tax|443906|org|Clavibacter michiganensis subsp. michiganensis NCPPB 382
RPTMKHVARLAGVGIKTVSRVVNGEPNVSAEMTARVQAAVEQLQYQPDLHAGNLRRADRRTNTLGLLVGSVAN
>vim|3760611|nam|lacI1|tax|448385|org|Sorangium cellulosum 'So ce 56'
AAVMVDVAKLAGVSYQTVSRVLHDSPHVHRDTRERVLDAIRQLDYRPSSVAQALVTGRSRTLGVVSFDTTH
>vim|3760850|nam|lacI2|tax|448385|org|Sorangium cellulosum 'So ce 56'
AAVMVDVAKLAGVSYQTVSRVLHDSPHVRRDTRERVLDAIRQLDYRPSSVAQALVTGRSRTLGVVSFDTTL
>vim|3761723|nam|NA|tax|448385|org|Sorangium cellulosum 'So ce 56'
QIRIEEVAKRARVSPATVSRVVNGRGKYSAETRERVLAAIDELGYVPNTAARSLAQGKTGVLGLLLPNIST
>vim|3785009|nam|NA|tax|458817|org|Shewanella halifaxensis HAW-EB4
KVTINDVAKHAGVSIKTVSRVTNNEPSVKQETIDKVNTAIRELNYQPNLAARNLAGTKSYVIGFIYDNPNA
>vim|3785930|nam|NA|tax|458817|org|Shewanella halifaxensis HAW-EB4
KIKLADIAKVANVSSITVSRALSTPEKVKPATCEKIQKIAQEMGYIPNLMAKGLKSKSKTIGVIVPTIIN
>vim|3789087|nam|ccpA|tax|467705|org|Streptococcus gordonii str. Challis substr. CH1
TVTIYDVAREAGVSMATVSRVVNGNKNVKENTRKKVLEVIDRLDYRPNAVARGLASKKTTTVGVVIPSITN
>vim|3789218|nam|purR|tax|467705|org|Streptococcus gordonii str. Challis substr. CH1
MATIKDIAHAAGVSSATVSRVLNQDQAMSVSDETRNKIFTIAKQLGYKKSKKTNKRSKSSHRIAIIEWYTEQ
>vim|3789619|nam|NA|tax|467705|org|Streptococcus gordonii str. Challis substr. CH1
SITMKDVASRAGVSVGTVSRVINNEKGIKKVTLKKVQEAIEELNYIPDNYARGLKTNKSSNIALIIPTIWH
>vim|3790173|nam|NA|tax|467705|org|Streptococcus gordonii str. Challis substr. CH1
VAKLTDVAKLAGVSPTTVSRVINRKGYLSDKTISKVEAAMRELAYKPNNLARSLQGKSAKLIGLIFPNISN
>vim|3820864|nam|NA|tax|203122|org|Saccharophagus degradans 2-40
MSNIREVARVAGVSVATVSRALSHPEKVSPASMKKVKQAIEEVNYRPNMLARNFRSAKAYSIVVLVPDIAN
>vim|3820949|nam|NA|tax|203122|org|Saccharophagus degradans 2-40
KPTSFDIAYRAGVSQSTVSRALRDSPLVNLETRQKVQAIAKELNYKVDKNARNLRSQQTNTIALLLCEDHG
>vim|3821044|nam|NA|tax|203122|org|Saccharophagus degradans 2-40
MATIKDVARVAGVSTATVSRVVHNGGQVGDACRARVKKVIAELGYRPNTNARALVSKKSDTLGVVTPRLSM
>vim|3821265|nam|NA|tax|203122|org|Saccharophagus degradans 2-40
MTLADVAETAGVSAITVSRVINQPDKVSASMRDKVQKAIDKLGYIPNRSASALASARSGVLGVVIPSLSN
>vim|3821771|nam|NA|tax|203122|org|Saccharophagus degradans 2-40
MATIYDVSELAGVSLATVSRVMNNNARVSDKTKQKVTAAMEALDYRPSAIAKGLASNKSGSVGVLISELHG
>vim|3823444|nam|NA|tax|203122|org|Saccharophagus degradans 2-40
KPTIKDVAKLAGVSFKTVSRVVNKESTVGEALQEKVWKAINELGYKPNLSARGLRGAASSIGFIYDNPNS
>vim|3824364|nam|NA|tax|203122|org|Saccharophagus degradans 2-40
TPQMSDIARLAGVSKSTVSRALANSPLVNQETKDLVQKIAREQNYRLNTVARNFRLKESLTIAVLIPSAGN
>vim|3839707|nam|NA|tax|155919|org|Xylella fastidiosa DIXON (almond)
RPTIKDIAERADVSLKTVSRVMNNELSVMPVTRARVLRAIADLNYEPDLSPSARNLRSAMPCVIGLVYDNPNP
>vim|3841805|nam|NA|tax|155920|org|Xylella fastidiosa ANN1 (oleander) spp.
RPTIKDIAERADVSLKTVSRVINNESSVMPATRARVLRAIADLNYEPDLSPSARNLRSAMPCVIGLVYDNPNP
>vim|3845498|nam|NA|tax|155920|org|Xylella fastidiosa ANN1 (oleander) spp.
RPTIKDIAERADVSLKTVSRVMNNELSVMPVTRARVLRAIADLNYEPDLSPSARNLRSAMPCVIGLVYDNPNP
>vim|3858764|nam|NA|tax|63737|org|Nostoc punctiforme
RISIEDIARRAGVSHSTVSRALRDNALISPKVREEIKQLAQEMNYVPNAIAQSLQNKRTNTIGVVVTSIAD
>vim|3864124|nam|NA|tax|286604|org|Streptococcus suis
TVTIYDVAREAGVSMATVSRVVNGNKNVKENTRKKVLEVIDRLDYRPNAVARGLASKKTTTVGVVIPNIAN
>vim|3864994|nam|NA|tax|286604|org|Streptococcus suis
MVTIKDIAKQAHLSSATVSRVLKGDLTLSVSQETRDRIFNLAQDLGYTKHLKKQAPQQKGTIGIVQWYTES
>vim|3865266|nam|NA|tax|286604|org|Streptococcus suis
VAKLTDVAQLAGVSPTTVSRVINKKGYLSEKTIRNVEEAMRELGYKPNNLARSLQGKSAKLVGLIFPTINN
>vim|3865383|nam|NA|tax|286604|org|Streptococcus suis
SITMKDVARVAGVSVGTVSRVINNEPGIKESTLEKVNTAIRELNYIPDVYARGMKKNKTETIALIIPTVWH
>vim|3978079|nam|NA|tax|349123|org|Lactobacillus reuteri 100-23
AVTLHDIADKAGVSIATVSRILNNDVTLSVNEKTRQRVLATAEEFNYTKHKRARNNQVQRVAVVQWYSLT
>vim|3978441|nam|NA|tax|349123|org|Lactobacillus reuteri 100-23
KPTIKDIAQRAHVSTATVSRVLSKKAKSYRPETAAKIEAIAKDLGYKKNLAAAELAANSSMLIAVILNNTQT
>vim|3978908|nam|NA|tax|349123|org|Lactobacillus reuteri 100-23
VAKLKDVAQLAGVSVTTVSRVINNYGSLSQKTIDKVHAAMRELNYQPNALARAMQGKPSKFVGLIFPNLIN
>vim|3979216|nam|NA|tax|349123|org|Lactobacillus reuteri 100-23
SVTIYTVAREARVSMATVSRVVNGNPNVKPETRQKVLDVIKQLNYRPNAVARGLASKKTTTVGVVIPNITD
>vim|3979855|nam|NA|tax|349123|org|Lactobacillus reuteri 100-23
MATIKEIAKKSGYSPATVSRLLNNDQNLSISPSTRNKIMTVANELGYWNNHKKNSQQQPIRPNLALLYRVSG
>vim|3989045|nam|NA|tax|383407|org|Xanthomonas oryzae pv. oryzicola BLS256
SISINDVARVAGVSKSTVSRALGTGPVSENVRAKVEAAVRQTGYRPNLMARRLRSQQSGILGVIVADIRN
>vim|3990745|nam|NA|tax|383407|org|Xanthomonas oryzae pv. oryzicola BLS256
RPQMADIARMAGVSESTVSRALAGSPVVAERTRAYIKQIAADAGYQVDPVARSLRAKRSNTVSVAVPMMHA
>vim|3997180|nam|NA|tax|392917|org|Paenibacillus larvae subsp. larvae BRL-230010
MATIRDVAKHAGVSVATVSRVINETGYVHKDTRKKVETAIRELHYTPNEVARSLYKRKSRLIGLLLPDITN
>vim|3998060|nam|NA|tax|392917|org|Paenibacillus larvae subsp. larvae BRL-230010
MATLKDIAEQANFSISTVSRVLNVDQTLSVSDETKRRIFEIAEQLNYRKSSAKANSKRMKVGLMFSSAYE
>vim|3998916|nam|NA|tax|392917|org|Paenibacillus larvae subsp. larvae BRL-230010
MATIKDVSKLAGVSVATVSRVLNQNGYVHEDTEKKVLNAIKELNYAPNLVARSMTKKTSKTIALIVPDITN
>vim|4000814|nam|NA|tax|392917|org|Paenibacillus larvae subsp. larvae BRL-230010
KINILDVAKKAGVSVVTVSRVLNNTPSVREKNRQKVLRAIKELDYCPNSAARSLARGKTGVIGLTLTTLQD
>vim|4001694|nam|NA|tax|392917|org|Paenibacillus larvae subsp. larvae BRL-230010
MANIKQIAIAAGVSVTTVSRVLNGHPYVSREKREAVLKAVKDLNYARNLNAVHLVKGKTNLIGVIIPYITN
>vim|4005914|nam|NA|tax|393116|org|Listeria monocytogenes FSL F2-515
MPNIKEIAKLAGVSVTTVSRVLNNHPYVAEEKRVRVQAVIDELDYSPNRSAMDLARGKTNTVGVIIPYNDH
>vim|4009307|nam|NA|tax|393118|org|Listeria monocytogenes FSL J1-175
MANIQEIAKLAGVSSATVSRVINKRDYVSDETRKRVQTIIDQLDYVPNINAVSLKKGATKLIGMVIPSFTD
>vim|4010639|nam|NA|tax|393118|org|Listeria monocytogenes FSL J1-175
MATLADVAKRANVSKMTVSRVINHPDQVSDELKMLVYSAMEALEYVPNYAARALVQNRTQVIKFLILEEID
>vim|4016830|nam|NA|tax|393121|org|Listeria monocytogenes FSL J2-071
MANIQEIAKLAGVSSATVSRVINNRDYVSEETRKRVQTIIDKLDYVPNINAVSLKKGATKLIGIVIPSFSD
>vim|4017740|nam|NA|tax|393121|org|Listeria monocytogenes FSL J2-071
NVTIYDVAREANVSMATVSRVVNGNPNVKPVTRKKVLDVINQLGYRPNAVARGLASKRTTTVGVIIPDISN
>vim|4018798|nam|NA|tax|393121|org|Listeria monocytogenes FSL J2-071
KITIQEIAKLSGVSVSTVSRVLNNSPSVSVAKRQKIQAIIDEHNYTPSVFARGMVNKQTKNIGVILPDISN
>vim|4081835|nam|NA|tax|367336|org|Rhodobacterales bacterium HTCC2255
NVDIIDVAIKAGVSPATVSRSFNHPNKVLKSTRKKIEKAIFQTGYIRNRAAQAIQGKRSGTVGLIVPTLDN
>vim|4083658|nam|NA|tax|367336|org|Rhodobacterales bacterium HTCC2255
MATIYEVAELAGVSLATVSRVMNGNVKVSDKSRSKVQSAMKELGYQPNIIAQSLASNRTNRVGVLVSELSG
>vim|4085317|nam|NA|tax|367336|org|Rhodobacterales bacterium HTCC2255
KATSFDIAYLAGVSQSTVSRALSNSSLVNAETRERVQQIAKELNYKVDKNASNLRKQRSSTIALLLFEDPSSDD
>vim|4087032|nam|NA|tax|375450|org|Yersinia pestis FV-1
MATMKDVALRAGVSVATVSRVLNNTAYVEPGTRERVEKAMREYNYQRNAAALALAKRSGNMLGLLTGNLAD
>vim|4098145|nam|NA|tax|405534|org|Bacillus cereus AH187
KSTIKDVALEANVSTATVSRVLNESGFVSDDIKDRVHLAVKKLNYQPNAIARSLKQDKTYTIGVVIPDITN
>vim|4166973|nam|gntR|tax|417398|org|Vibrio cholerae MZO-2
RATLQDVADQVGVTKMTVSRYLRSPDSVAAATREKIALAVEALGYIENRAPAMLSKSSSKAIGILLPSLSN
>vim|4177968|nam|NA|tax|410291|org|Vibrio harveyi HY01
MATIKDVSEYAGVSQATVSRVINGTCRVSHDKKLKVEKAIKELGYRPNSIAQALASSRTGSIGIIVPELGG
>vim|4177974|nam|NA|tax|410291|org|Vibrio harveyi HY01
APSIYDVAKLAGVSPSTVSRFLNRTTFISKEKTIAIEDAIKALDYKPNYQMNQGSNTRSMTIGVLVQNPES
>vim|4181295|nam|NA|tax|410291|org|Vibrio harveyi HY01
MARIKDVAELAGVNRSTVSRIINGEGKFRDETRKKVEAAMAELNYRPSAIARSLATSSSNMVGLLVTYYTG
>vim|4184639|nam|NA|tax|419109|org|Vibrio parahaemolyticus AQ3810
RTTLQDVADQVGVTKMTVSRYMRNPESVAEKTRVKIAAAIEEMGYIENRAPAMLSKSSSKAIGILLPSLSN
>vim|4185914|nam|NA|tax|419109|org|Vibrio parahaemolyticus AQ3810
MARIKDVAELAGVNRSTVSRIINGEGKFREETRKKVEQAMAQLNYRPSAIARSLATSSSNMVGLLVTYYTG
>vim|4190233|nam|NA|tax|411461|org|Dorea formicigenerans ATCC 27755
IREIAKMAGVSTATVSRVMNHPEKCSAKTIEKVTKIIEDNHYIPNDTIKSIFANESNIIAVFIQDINN
>vim|4191155|nam|NA|tax|411461|org|Dorea formicigenerans ATCC 27755
KMNIYDIAKEAGVSISTVSRVMNNKGNVNAATRKKVEAILDKHDYTPSAIARGMVSKTMKTVAVLTVDIRV
>vim|4191574|nam|NA|tax|411461|org|Dorea formicigenerans ATCC 27755
LATISDVARLSGLSVSTVSRVINNKPHVSEEKKRKVKEAMDALGYSPLQAARQMRGSGSGNIAVSIPSITN
>vim|4192110|nam|NA|tax|411461|org|Dorea formicigenerans ATCC 27755
AVNIYDVAKLSGVSIATVSRVVNGSTKVSEKTRRKVLDVMEQCGYTPNVFARGLGLDSMKTIGILCPDISD
>vim|4194741|nam|NA|tax|411462|org|Dorea longicatena DSM 13814
AVTIKDVAALAGVSPSTVSRTCKNNPSISEETKERVRKAMAELGYEPNFQASNLASQNSRTIGIILPASAK
>vim|4195190|nam|NA|tax|411462|org|Dorea longicatena DSM 13814
MASIKDVAQKAGVGVGTVSRVLNNSGYVSDETREKIEEAMKNLQYTPNELARNLYRKKSGIIAVLVPTVEI
>vim|4195289|nam|NA|tax|411462|org|Dorea longicatena DSM 13814
KLTINDIAQMSGVAKSTVSRYLNGGSVKDATAQKIKKIIEENNYEPNLFARLNAKESRIIGLTVPGFNS
>vim|4197021|nam|NA|tax|411481|org|Bifidobacterium adolescentis L2-32
KPTTQDVANKAGVSAATVSRTFAHPDKVLQETREKVMIAAQELGFTISRSASALKSQQSFRIAVLISEPVA
>vim|4198023|nam|NA|tax|411481|org|Bifidobacterium adolescentis L2-32
RAGIREVAKAAGVSISTVSRAFTRPELVSERTRRKVLETADKLDFNISRSATSLKSGQSYRVAMLMNEEIT
>vim|4198040|nam|NA|tax|411481|org|Bifidobacterium adolescentis L2-32
KSSIQDVAQLAHVSISTVSRSFTRPDLVSKATRDKVMKAADELNFSISRSAAALKTGRALRIAVLISGRLN
>vim|4205647|nam|NA|tax|411476|org|Bacteroides ovatus ATCC 8483
HITIKDIARHLSLSVSTVSRALINDKNIRQETKERVLETAKMLGYKPNPVATNLKYGHTNTVGVIVPEMLT
>vim|4205925|nam|NA|tax|411476|org|Bacteroides ovatus ATCC 8483
HTSLKDLAQALGVSIPTVSRALKDSPEISRELCAKAKALAKEMNYRPNPFAMSLRKNAPRIIGVIVPDIVT
>vim|4216915|nam|NA|tax|388413|org|Algoriphagus sp. PR1
KATIHDIAEKLNITASTVSRALNNNPRISDATKKKVLKVAKQLNYQPNHIASALRSGKSRLIGVIVPTANR
>vim|4218685|nam|NA|tax|388413|org|Algoriphagus sp. PR1
RTSITDIANALNVTPSTVSRALNGGGKVSEKKRLEILALAKNLGYRPNPIAKSLLENRTHTIGLIIPEFTH
>vim|4221260|nam|NA|tax|388400|org|Bacillus sp. B14905
TVTIYDVAREANVSMATVSRVVNGNQNVKPATRKKVLEVIERLEYRPNAVARGLASKKTTTVGVIIPDIAN
>vim|4223310|nam|NA|tax|388400|org|Bacillus sp. B14905
LVSSKDVAKHAGVSQTTVSRVLNTPELVKPKTVEKVMKAIEDLNYIPNDIARSLVQKKTGIITLISGPLHN
>vim|4238505|nam|NA|tax|388401|org|Rhodobacterales bacterium HTCC2150
KADIVDVARAAKVSASTVSRSFNHPNLVNPATRKKIDRAVKKLGYIRNRAAQAMHGKRSGTIGLIVPTIDH
>vim|4244740|nam|NA|tax|388399|org|Sagittula stellata E-37
PLTLRDVSEASGVSEMTVSRVLRNRGDVSQATREKVLEAAKALGYVPNKIAGALASQRVNLVAVIIPSLRN
>vim|4245576|nam|NA|tax|388399|org|Sagittula stellata E-37
MATLKDIAKITGLSATTVSRALRGFDDVTPATRERVQVVARKLNYRANHSARKLVSGRSGIVGLVLDTPPA
>vim|4248020|nam|NA|tax|391593|org|Roseobacter sp. CCS2
PLTLRDVSEASGVSEMTVSRVLRNKGDVSAATRQKVQDAAKRLGYVPNKIAGALASQRVNLVAVIIPSLGN
>vim|4248099|nam|NA|tax|391593|org|Roseobacter sp. CCS2
KPTLIDVGKESGVSAITVSRALRDPDRVSVALRKRVFAAIEKLGYVPDAAAATLASNRSSVIAVLVPSFSN
>vim|4254811|nam|NA|tax|388739|org|Roseobacter sp. SK209-2-6
PLTLRDVSDATGVSEMTVSRVLRNRGDVSEKTRVKVLTAAKELGYVPNKIAGALASSRVNLVAVIIPSLSN
>vim|4255649|nam|NA|tax|411470|org|Ruminococcus gnavus ATCC 29149
MNIYDISQKAGVSIATVSRVLNGSEKVSEKTRKKVLAVMEENSYTPNAFARSLGLNSMHTVGILCSDSSD
>vim|4256146|nam|NA|tax|411470|org|Ruminococcus gnavus ATCC 29149
MATLKDVAKLACVDVSTVSRALNNTSYVHPDTKARILAAVKELSYQPNVLAKGLRQGKRHTIGIVVPRLSM
>vim|4256988|nam|NA|tax|411470|org|Ruminococcus gnavus ATCC 29149
MASIREVAKIAGVSPATVSRVMNGTANVDEEKKQRVLEAIQETGFKPNELARALFKKSSKIIGMIVPNIEN
>vim|4257188|nam|NA|tax|411470|org|Ruminococcus gnavus ATCC 29149
VMNIYDIAKEAGVSISTVSRVMNHKGNVNPETRKKVEEILEKNNYTPSAIARGMVSKSMKTVSVLTVDIRV
>vim|4260398|nam|NA|tax|411479|org|Bacteroides uniformis ATCC 8492
QITIKDIARALNVSPSTVSRALKDNPDISKETRDLVHAYAREHNYKPNVLAVNLRASRSNTIGVIVPQLVH
>vim|4265122|nam|NA|tax|411466|org|Actinomyces odontolyticus ATCC 17982
KVSLADIARRAGVSTNTVSRVVRGDPEVSEKTRARIAKLVEELGYVPNYAARALAAKRTNVLQVVLAAPMF
>vim|4265207|nam|NA|tax|411466|org|Actinomyces odontolyticus ATCC 17982
RVTLDDIALAAGTSIATVSRALGGSPRVAAPTRERIEKVAEQLGYRANIAASLLASARPQILGLVCSLSQE
>vim|4265776|nam|NA|tax|411466|org|Actinomyces odontolyticus ATCC 17982
MVNLGDIAKATGYSKATVSRVLSGDPSFTAKESTRHRVIQVANELGYALRSSRSGIPQMMAVLENFDA
>vim|4266123|nam|NA|tax|411466|org|Actinomyces odontolyticus ATCC 17982
EPTLADVAELAGVSLTTVSRVLNNRGYLSEKTKKNVADAIETLGYRPNSLARALHGKRTQTVGLIVPAVSL
>vim|4304061|nam|NA|tax|411489|org|Clostridium sp. L2-50
MTTIKDIARWANVSPATVSRILNDDPTLNVLPETKERVLRAAKELHYTKKKSARLKKSFQLGLVLWFSAE
>vim|4356539|nam|NA|tax|391574|org|Vibrionales bacterium SWAT-3
MVTMLDVANRAGVSKSTVSRVLNGKNIVRPDVAKKVFDAIQETGYRPNLLAQQLATKKTNFIGFVITNELF
>vim|4356558|nam|NA|tax|391574|org|Vibrionales bacterium SWAT-3
RTTLQDVADKVGVTKMTVSRYMRNPDSVAAKTRVKIAAVIEEMGYIENKAPAMLSKSSSKAIGILLPSLSN
>vim|4358181|nam|NA|tax|391574|org|Vibrionales bacterium SWAT-3
MATIKDVAKEAGVSVATVSRVINKSPKASASSIESVTKAMSKLGYRPNANARALVSQSTNTVGVLVGDISD
>vim|4358186|nam|NA|tax|391574|org|Vibrionales bacterium SWAT-3
MATLKDIATEANVSLATVSRVLNEDPTLSVKEETKRRIFEIAEKLEYKTSSSRKTVSSKKQHHHFLALYNYKQE
>vim|4360618|nam|treR|tax|391574|org|Vibrionales bacterium SWAT-3
KLTILDIAKLSGVGKSTVSRVLTNDPKVKPETRERVERVIQESGYTPSKSAQSMRGGSQKVIGVIISRLDS
>vim|4368467|nam|NA|tax|406558|org|Streptococcus pneumoniae SP9-BS68
VAKLTDVAKLAGVSPTTVSRVINKKGYLSEKTIQKVNEAMRELGYKPNNLARSLQGKSAKLIGLIFPNISN
>vim|4430524|nam|NA|tax|407976|org|Shewanella baltica OS223
AMTLSDLAKIVGVSESTVSRALNNSSLISEKTRLNIQAKAKEYDFKINTTARSLRLQKSNTIAVVLLIGSQ
>vim|4432916|nam|NA|tax|407976|org|Shewanella baltica OS223
MATIKDVARVAGVSIATVSRVVNGQGKVGAQCRTRVQKVIEQLNYRPNSNAKALVKRSTNTIGIVTPNLSM
>vim|4434778|nam|NA|tax|428127|org|Eubacterium dolichum DSM 3991
RITIYDVAKEADVSLATVSRVINGSEVVREDTRIKVQEAIEKLGYKPNAIAQGLALSKTTTIGLIVPEASY
>vim|4436597|nam|NA|tax|411490|org|Anaerostipes caccae DSM 14662
KITMADVAEMAGVTKSTVSRYFNGGYVKKATREKIQKVIEEYNYAPNTFARLKAKESNVIGVVVPTLNS
>vim|4437102|nam|NA|tax|411490|org|Anaerostipes caccae DSM 14662
MATIKDIAEKAGVSSATVSRILNQDDTLSVTEETRARVLKIADGLNYRKKGKGTTKRTTIGVFQWYSLFQELED
>vim|4440697|nam|NA|tax|426117|org|Methylobacterium sp. 4-46
PVTLADVAREARVGESTVSRVLRSHGSFSERTRAQVEAAVARLGYVPNRIAGTLASTGSRLIGIVIPSLTN
>vim|4446091|nam|NA|tax|426117|org|Methylobacterium sp. 4-46
TLTIREVAARAGVSASTVSRVLNDSGYVRAEVRARIERVIAETGYVPSGIATNLKRSTSTMVGVVIPRINS
>vim|4448051|nam|NA|tax|441165|org|Burkholderia thailandensis TXDOH
ALRIKDVAEAAGVSVATVSRVLSNSGPVRDTVRRRVLEVIERLDYRPNAAARRLRSGDTATIGLIVSDVRN
>vim|4457679|nam|NA|tax|441166|org|Burkholderia ubonensis Bu
TPTIKDVAALAGFSIATVSRALNAPHTVSPATLAAIRTAIDTLKFRPSPLGRQLRGERTRLIGVVLPTLAN
>vim|4462410|nam|NA|tax|441163|org|Burkholderia oklahomensis EO147
TPTIKDVAALAGCSIATVSRAINAPHTVSPMALEKIRAAIDTLRFRPNPLGRQLRSDRTQLIGVVLPTLAN
>vim|4467554|nam|NA|tax|441163|org|Burkholderia oklahomensis EO147
ALRIKDVAEAAGVSVTTVSRVLSNNGPVRDTVRRRVLEVIERLDYRPNAAARRLRSGDTATIGLIVSDVRN
>vim|4522060|nam|NA|tax|441157|org|Burkholderia thailandensis MSMB43
ALRIKDVAEAAGVSVTTVSRVLSNNGPVRDTVRRRVLEVIERLDYRPNAAARRLRSGETATIGLIVSDVRN
>vim|4573649|nam|NA|tax|428128|org|Eubacterium siraeum DSM 15702
SVTIKDVAKSANVSVATVSRVLNKKSNVSEEAIQAVNSAVQALGYSPSFLGRDLRKSETRRILAIIASTEQ
>vim|4573810|nam|NA|tax|428128|org|Eubacterium siraeum DSM 15702
PLTIKDIARLAGCGVSTVSRALNGSNEISEQTKERINEVIRQYNYTPNGNARRMRRSAEKTILLIVNGSSN
>vim|4575370|nam|NA|tax|428125|org|Clostridium leptum DSM 753
LANLSDIARLAGVSLATVSRVVNGTARVAPEKRERILKAMRETGFQPVESAKAFYKQPSSLIGYVIPSLHN
>vim|4576107|nam|NA|tax|428125|org|Clostridium leptum DSM 753
RVTLKDIANECGYSVNTVSRALRGDTKLSEQTRKKIQQTAKEKGYIRNNLASSLRSGASHIIAVIVNDIRN
>vim|4578774|nam|NA|tax|428125|org|Clostridium leptum DSM 753
MLTIKEVAQAANVSVATVSRVLNHDKRVALKTKEHVLKVVKELDYTPNTLGRNLRVSATKKILVLLPSVLN
>vim|4579527|nam|NA|tax|411902|org|Clostridium bolteae ATCC BAA-613
MTGIRDVAKLAGVSPSTVSRVMNGTARVDDEKRQKVERAILETGFKPNEVARSLYKRSSKIIGILVPNIIN
>vim|4579806|nam|NA|tax|411902|org|Clostridium bolteae ATCC BAA-613
KTTIKDIAKKANVSIATVSRVLRRTDYPVSQDVKKRVFDAADELEYKPNLFGRMLRGDASIEIGIIVPSINN
>vim|4579890|nam|NA|tax|411902|org|Clostridium bolteae ATCC BAA-613
MATIKDVAKLAGVSICTVSRALANKENITPKTMEKVLSAVRELDYKPNYSARSLKIGSTDTLGLIVPDITN
>vim|4580412|nam|NA|tax|411902|org|Clostridium bolteae ATCC BAA-613
AVTIKDIAKRAGVSYSTVSRALNGIGAENTESRKNILRLAQEMGYVPNQAAINLKKSRSYVIGLYFSTISK
>vim|4580875|nam|NA|tax|411902|org|Clostridium bolteae ATCC BAA-613
KITMDDIANMAGVTKSTVSRYFNGGSVRESTRERIQEIIREYNYEPNTFARLKAKESNVIGVVLPTLNS
>vim|4580956|nam|NA|tax|411902|org|Clostridium bolteae ATCC BAA-613
MNIYDVSEHAGVSIATVSRVLNGNPNVSEKTREKVLKVMDELGYTPNVFARGLGLNTMKTIGIMCSDSSD
>vim|4581019|nam|NA|tax|411902|org|Clostridium bolteae ATCC BAA-613
MNIYDIAAEAGTSISTVSRVLNNKGNVNPKIRDRVEAVLKKYDYKPSAIARGMVSKTMKNIAILTVDVRV
>vim|4581573|nam|NA|tax|411902|org|Clostridium bolteae ATCC BAA-613
YIGIRDIAKLAGVSTATVSRVINNPEMTSEKVRKKVQKVIEEYNYIPNQPVKKIFSKTSNTIAVFIYDMEN
>vim|4581802|nam|NA|tax|411902|org|Clostridium bolteae ATCC BAA-613
PVTIKDVAALAGVSPSTVSRTCKDHPSISRQTKEKVRQAMAKLGYEPNFQASSLATQNSRTVGIILPPSEW
>vim|4583829|nam|NA|tax|411902|org|Clostridium bolteae ATCC BAA-613
MVGIRDVAKYAGVSPSTVSRALSGVAFVEPETKEKVMKAVSDLNYKPNLAARSLKKGGSKLIGLIIPDIMN
>vim|4584961|nam|NA|tax|411902|org|Clostridium bolteae ATCC BAA-613
MKTIKDVAAYSGVSLTTVSRVVNGSDKVSPKTKAKVDQAIKELGYFPNNAARSLVKKQTDSIAILLRNIHD
>vim|4585554|nam|NA|tax|411902|org|Clostridium bolteae ATCC BAA-613
KITIRDIAKQSGVSTATVSRVLNNSPKVSPEVRSTILRVIEELGYHPSQAARELKNKSSKTIALVIADGTN
>vim|4585588|nam|NA|tax|411902|org|Clostridium bolteae ATCC BAA-613
MVTIKDVAKRCGYSVCTVSRALSGKGYLKEETKQKILETVAELGYRPNTLAVNLKTGRRQALALVLPSLTN
>vim|4585873|nam|NA|tax|411902|org|Clostridium bolteae ATCC BAA-613
MNIRQIAYLAGVSVATVSRCINQPEKVSEETRNHIIGVMKRVDYIPNPSAKSLSTGYTKTILCVIPTLCN
>vim|4585991|nam|NA|tax|411902|org|Clostridium bolteae ATCC BAA-613
MASIRDVAKKAGVGVGTVSRALNGTGYVAEDTKAKILAMAAELDYQPNELARNLFRNRTGIIGIVVPDMEN
>vim|4598474|nam|NA|tax|161544|org|Bacillus sp. SG-1
NVTIYDVAREANVSMATVSRVVNGNPNVKPATRKKVVEVIDRLGYRPNAVARGLASKKTTTVGVIIPDISN
>vim|4600040|nam|NA|tax|161544|org|Bacillus sp. SG-1
MANIKDIAKMAGVSVTTVSRVLNDHPYVSEEKRQAVLQAMEQSNYQPNVNAVHLSRGATRLVGVVIPFINH
>vim|4600760|nam|NA|tax|161544|org|Bacillus sp. SG-1
IHTIKDVAKKANVSIATVSRVINDLGGYGAATKEKVLNAIQELNYQPNGLARSLINKKSETIAVLFPSVSN
>vim|4600926|nam|NA|tax|161544|org|Bacillus sp. SG-1
AVTIKDVAKLANVAPSTVSRVIANNSRISESTKQKVREAMKQLGYHPNFIARSLANQSTRVLGLVLPGSAD
>vim|4603095|nam|NA|tax|161528|org|Erythrobacter sp. SD-21
SVTIKHVAADAGVSLQTVSRVINNEPNVRPAMKERVQASIDKLGYVPSIAAQRMSGSRSYLILAINDRDLT
>vim|4604237|nam|NA|tax|161528|org|Erythrobacter sp. SD-21
RVTSIDVAERAGVSQSTVSRALSGSETITEATRRRVEQAAAELGYHVNMRAAGLRKGETGTIAIVVIGRDG
>vim|4604473|nam|NA|tax|391591|org|Vibrio shilonii AK1
MATITDVSLLANVSKATVSRVMSGSRGVKPESREAVLRAAEELNYRPNAAAQTLANQRSDYIGVILSSTDA
>vim|4604937|nam|NA|tax|391591|org|Vibrio shilonii AK1
KVTLTEVAKRAGVSPSTVSRYLNRTSFIAKDKVRAIEEAMFESGFKSKPRKSQPITKRSMSIGVVAASFDS
>vim|4604938|nam|NA|tax|391591|org|Vibrio shilonii AK1
KATIYDVARKAGVSPSTVSRYLNRTTFIAKDKVDTIEKAIFDLGFKPKGRKAQPKTKRNMKIGVVAPSFDT
>vim|4605142|nam|NA|tax|391591|org|Vibrio shilonii AK1
RPTLQDIADRVGITKMTVSRYMRNPDSVAQATRDKIAQVVEELGYIHNRTPAMLSKSSSKAIGILLPSLSN
>vim|4605351|nam|NA|tax|391591|org|Vibrio shilonii AK1
MATMKDVAELAGVSTATVSRVINRSHYVEPVTLERVEKAIKTLNYRRDPRAAALAKRSNNTLGLLTGNLAD
>vim|4605592|nam|NA|tax|391591|org|Vibrio shilonii AK1
MATLKDIANEAGVSLATVSRVLNDDPSLSVKEQTKLRILEIAEALEYKTSSSKKSIQPKKHSHHFMAIYNYKQE
>vim|4606283|nam|NA|tax|391591|org|Vibrio shilonii AK1
MSIKKLAEHLGLSKSTVSRALNGYNDVNPETRQKVLAAAKEIGYKPNPTAKRLASGKSRNVGIILPANSR
>vim|4606515|nam|NA|tax|391591|org|Vibrio shilonii AK1
MATMKDVAQLAGVSTATVSRALMNPEKVSSSTRKRVEDAVLEAGYSPNSLARNLRRNESKTIVTIVPDICD
>vim|4607063|nam|NA|tax|391591|org|Vibrio shilonii AK1
MATIKDVAKEAGVSVATVSRVINKSPKASAASIESVTSAMKKLGYRPNANARALVSQSTNTVGVLVSDVSD
>vim|4608204|nam|NA|tax|391591|org|Vibrio shilonii AK1
TVTSKDVAKLAGVSQSTVSRVFVEGSSVSEKTKQKVFEAAKALNYRPNAFARSLTTNQSKLIGLVFPDADY
>vim|4609501|nam|treR|tax|391591|org|Vibrio shilonii AK1
KLTILDIAKLSGVGKSTVSRVLTNDPKVKPETREKVEQVIAEHGYVPSKSAQSMRGGGAQNVIGVIISRLDS
>vim|4611883|nam|NA|tax|313628|org|Lentisphaera araneosa HTCC2155
KVSLQDVAKVAGVSAMTVSRVINNHPRVLPKTAEKVQKVIKDLGYTAVPSLRKRGRRSRAHTGIHTGQIALVLLGMEE
>vim|4614171|nam|NA|tax|313628|org|Lentisphaera araneosa HTCC2155
SVTVKDIADRANVSTATVSRALNPEQTGIKPEVRNEIVALAERMGYKKRGRKSNKTDNAYVGIIYKREPT
>vim|4614952|nam|NA|tax|313628|org|Lentisphaera araneosa HTCC2155
SVTIYDIAKEAGVSASTVSRVLNSSSLISDERSSNIIEIANRLGYTKRAIKKQKSRAILNIKLVLGQLND
>vim|4617502|nam|NA|tax|391613|org|Roseovarius sp. TM1035
KVDIVAVAKAARVSPSTVSRSFNHPSLVSPATRKRITRAVEKLGYIRNRAAQSMHGRRNATIGLIVPTIDH
>vim|4617559|nam|NA|tax|391613|org|Roseovarius sp. TM1035
LPTLADVARVAGVSTATVSRCLNSPAQVQTATRDRVLSAVATLGYSPNFGARALAARRTGIIGAIIPTMEN
>vim|4620685|nam|NA|tax|391613|org|Roseovarius sp. TM1035
PLTLRDVSEAAGVSEMTVSRVLRNKGDVSEGTRQRVLEAAKRLGYVPNKIAGALASQRVNLVAVIIPSMSN
>vim|4621552|nam|NA|tax|391596|org|Pedobacter sp. BAL39
AATIKHIAQALSVSPSTVSRALRDSHEVSTDTKKLVLEYAKKINYRSNPNAQSLKSRRSNAIGVLVADVAN
>vim|4622099|nam|NA|tax|391596|org|Pedobacter sp. BAL39
LPTIKEIAKKLNISTSTVSRALHDHKSIGAVTTMRVHQAAKELGYEVNKSALFFKQQKTYTIGVIIPNLAE
>vim|4625719|nam|NA|tax|391596|org|Pedobacter sp. BAL39
NFNIKELAKALGLSTSTVSRAFRDNSDISKETKERILAKAREFNYQPNHYASNLREQRSKTIAVIVPELAN
>vim|4628388|nam|NA|tax|443152|org|Marinobacter algicola DG893
RPTLQDIADRVGATKMTVSRCLRGADNVSKPMRERIFAEAEALGYIPNRAPDLLSKSTSHAIGVLLPSLTN
>vim|4633208|nam|NA|tax|58051|org|Moritella sp. PE36
RVTLQDVANKVGVTKITVSRAIRTPEKVSESLRLSIHKAIDQMGYVPNRAASMLSAKQSKTIVLIVPSLSN
>vim|4635083|nam|NA|tax|58051|org|Moritella sp. PE36
MATIKDVAREAGVSIATVSRVVNKSPKAGKASIQSVQAAMKKLSYRPNANARALVSKNTNTIGVLVGDVSD
>vim|4635446|nam|NA|tax|351016|org|Roseobacter sp. AzwK-3b
LPTLADVAERANVSTATVSRCLNSPDRVVEATRERVLKAVQELGYSPNFGARALAARRTGTVGAIIPTMEN
>vim|4635514|nam|NA|tax|351016|org|Roseobacter sp. AzwK-3b
PLTLRDVSEASGVSEMTVSRVLRNRGDVSDATRQRVLEAAKRLGYVPNKIAGALASQRVNLVAVIIPSMSN
>vim|4638347|nam|NA|tax|351016|org|Roseobacter sp. AzwK-3b
KADIVAVANAAKVSPSTVSRAFNHPDLVNPATRKRINRAVEKLGYIRNRAAQAIHGRRNATIGLIVPTINH
>vim|4675288|nam|NA|tax|340101|org|Victivallis vadensis ATCC BAA-548
MTLKEIAQACSTSPATVSRVLNNYTKNFSVNPELRQRILDYVKQSGYEPNMLFKTLRTNVNTPISCLFSTPDI
>vim|4675400|nam|NA|tax|340101|org|Victivallis vadensis ATCC BAA-548
MTLAEIARELKVSPSTVSRVLNGYSKNFGANPEMRARILEMVEKTGYRPNPVFRSIRAKKNRQIAFSFYSRSL
>vim|4675750|nam|NA|tax|340101|org|Victivallis vadensis ATCC BAA-548
KIPISRIAAEAGVSLATVSRVLNRRPGVSPELEKAVQTAIRKHGGDPAEQCRSASGGRRLRHGAIALLLLAEDC
>vim|4675757|nam|NA|tax|340101|org|Victivallis vadensis ATCC BAA-548
DINIRLVAEQAGVSVATVSRVVNNRTDVSETVRRKVSEVIERFNFAPTKSVERRVNIGIVVALDGPLIND
>vim|4675768|nam|NA|tax|340101|org|Victivallis vadensis ATCC BAA-548
GLTIREIAARAGVSAATVSRVVNGTGAVAPEKREQVLAVLGEQQAAPRRRRSANAAGKTLGVLMLPGSESD
>vim|4675966|nam|NA|tax|340101|org|Victivallis vadensis ATCC BAA-548
MTISEIARLAGVSTSTVSRVFSHHPNIREDVRARVLAAAREHGYHPRLSSKQRNVVIVTPYDSV
>vim|4676045|nam|NA|tax|340101|org|Victivallis vadensis ATCC BAA-548
ACSIRDVAKMAGVSVGTVSRVINGFDNIAPERIDAVREAIRVLGYRKNSAAQLLAGRRGGSRLRTGNIGLWMAEMGN
>vim|4676808|nam|NA|tax|340101|org|Victivallis vadensis ATCC BAA-548
MTLKEIAAELGVSPSTVSRVLNGRDKNFTVKPELRKRILDRVAERDYKPNPMYQSMRKKDNQQIAIFLPSYLE
>vim|4676900|nam|NA|tax|340101|org|Victivallis vadensis ATCC BAA-548
KCSIRDVAALAGVSISTVSRILNNHEKAKTIPPEVHKRVQECARQLEYVPNANARRVFSHRAGIIGLLVPSYRQ
>vim|4676909|nam|NA|tax|340101|org|Victivallis vadensis ATCC BAA-548
PVTLTDVAAAASVSQSTVSRVLSRYPRVNGNTRKRVLDTIAKLGYDTSAIQRKQAARNSKATLN
>vim|4677154|nam|NA|tax|340101|org|Victivallis vadensis ATCC BAA-548
AAILEQVAGRAQVSTGTVSRVFNNSSLVPSATRSRVLRAARELGFRPRIGVRNKQIALVTESPDR
>vim|4677177|nam|NA|tax|340101|org|Victivallis vadensis ATCC BAA-548
IVNLKDIAEATGYSISTVSRVIKKKGEIAQATRDRILEVAGRLGYHDNRLSNGMRTGKTGTVGIVSGIHCT
>vim|4677857|nam|NA|tax|340101|org|Victivallis vadensis ATCC BAA-548
SVTLNDVAREANVSVATVSRVLNRKARADALTQEKVFKAVKKLGYDDSAIARKISEKAPSSWGELKTELLL
>vim|4678102|nam|NA|tax|340101|org|Victivallis vadensis ATCC BAA-548
SGVLAQVAHRAKVSAGTVSRVFNNSSLIPSETRCRVLSAARELGFRPRVGVRSKQIALVTEPPHKTV
>vim|4678628|nam|NA|tax|340101|org|Victivallis vadensis ATCC BAA-548
PLTVRDIAEKAGVSLGTVSRVMNNAANIDPALKEHTLTVIRENNYIPLRRPRRNTRRNAAEGGRIAVLFCDMPH
>vim|4720252|nam|NA|tax|445336|org|Clostridium botulinum Bf
AVSIKDVAKEAQVSIATVSRVLNNIDVVNEDTKKKVLDAIDKLGYRPNIVARSLKTQKSKTIGIIIPDISN
>vim|4723452|nam|NA|tax|445337|org|Clostridium botulinum C str. Eklund
TVTISDIAKQANVSQTTVSRVLNNSGYVKDETRKKVLKVMKDLNYSPSAIARSLSTKKTNIIGVIVPDIKN
>vim|4723857|nam|NA|tax|445337|org|Clostridium botulinum C str. Eklund
ATSIKDVAREANVSIATVSRVLNNVDVVNEDTKKKVLEAIKKLDYRPNIVARSLKTQKTRTIGIIIPDISN
>vim|4726356|nam|NA|tax|447214|org|Clostridium butyricum 5521
MNIKDIARLSGVGVSTVSRVINNHPDVKQSTREKVLQIIKDSNYIPNNSARILKQNNTKNIGVLVKGVFN
>vim|4726738|nam|NA|tax|447214|org|Clostridium butyricum 5521
KITIQDVAEKANVSVATVSRVMNGNYPVKAETRETVLKVIKELNYIPNMQARELTKQKSTTIGVVVPSINN
>vim|4726791|nam|NA|tax|447214|org|Clostridium butyricum 5521
KVTIKEVAKEANVSTSTVSRVISDSPQISEKTKEKVREVITRLNYKPNAIARSLANKKTRIIGVVLPSEAQ
>vim|4727228|nam|NA|tax|447214|org|Clostridium butyricum 5521
ATSIKDVAREAGVSIATVSRVLNDIDVVNEDTKKKVLDAIKKLGYRPNIVARSLKTQRTKTIGILVPDISN
>vim|4727493|nam|NA|tax|447214|org|Clostridium butyricum 5521
PVTISDIAKKAKVSQSTVSRVLNGSGYVKEETKNRIEAVIKELNYTPSAIARSLSKRETNAIGVIVPDITN
>vim|4729537|nam|NA|tax|447214|org|Clostridium butyricum 5521
SVTIKDIAKLANVSHTTVSRALNNSPYINEETKAKIKALAKELNYVPNYNAKSLVLLKSYVIGVFFSSISE
>vim|4730091|nam|NA|tax|447214|org|Clostridium butyricum 5521
MATLKEIAEKVGVSTATVSRVLNNDTGIVVSDDTKIEILEVAEELNYKTAKQRKGRNIQKSFHVIGVVEMYDVF
>vim|4733357|nam|NA|tax|445334|org|Clostridium perfringens C str. JGS1495
MATIKDIALKANVSIGTVSRVLNFDETLNVSDRTREKILKIADELQYKALKNRKVKSKNIKKIGILSWYTNN
>vim|4734846|nam|NA|tax|451754|org|Clostridium perfringens B str. ATCC 3626
KVTIQDIANMVGVSKSTVSRYLNGGYVSNENTVKIKEAIEKTGFETNFFAKRLKSKQSKLIGIIVPRIDS
>vim|4736539|nam|NA|tax|451754|org|Clostridium perfringens B str. ATCC 3626
MATIKDIALKANVSIGTVSRVLNFDETLNVSDKTREKILKIADELKYKALKNRKVKSKNKKKIGILSWYTNN
>vim|4753587|nam|NA|tax|428406|org|Ralstonia pickettii 12D
GSSIKDVATHAGISIATVSRAVNTPERVSASTLARVQAAMDALHYRPNALGRQLRAERTGLLGVVLPSLAN
>vim|4754271|nam|NA|tax|278957|org|Opitutaceae bacterium TAV2
MNISSIAKASGVSVATVSRVINNESGVSEELRRKTLAVIEGKGYRPRENIRRGTRIAMVVQADAPS
>vim|4754293|nam|NA|tax|278957|org|Opitutaceae bacterium TAV2
NVNLTEVARRAGVSISTVSRTLNDTGRISEETRVRIRDVMRKMGYRPNRVARRLRSGGSCHLIGLIIPNIQN
>vim|4754981|nam|NA|tax|278957|org|Opitutaceae bacterium TAV2
PPTVYDLCEKSGFSIATVSRVFNGSSKVSDEARRKVLAAADALGYSPSFAARSLARKRSDLVGAIFPRMAS
>vim|4755116|nam|NA|tax|278957|org|Opitutaceae bacterium TAV2
APTPKTIADRAKVSRMTVSRALRNHPSLPRKTCERIQKIATELGCRANPLVSALMAQLRNGRPPLLGTPPAGMSN
>vim|4755296|nam|NA|tax|278957|org|Opitutaceae bacterium TAV2
MATIYDIARTAKVSPATVSRVINGRAGVKDETVALIRKTMETNRFQPRWKAIDRNRLLVLVPEHRG
>vim|4755393|nam|NA|tax|278957|org|Opitutaceae bacterium TAV2
RVTLADIAAAARCSLMTVSRALRSHPSVATATRQRIQKLATQLGYRPDPEVARLMGRLRTSRLAGAEVIAWITA
>vim|4755586|nam|NA|tax|278957|org|Opitutaceae bacterium TAV2
MTTLKDIAIAAGVSVDTVSRVLNGKAGEAWPSAVRRAERIRELATQLNYAPNKAAQIMRTRKTKQIGVLVSELYN
>vim|4755976|nam|NA|tax|278957|org|Opitutaceae bacterium TAV2
MATVTDIARHAGVSVGTVSRVLNGATNISPDNLDSVQRAISKLGYKKHLPAPKPLMARKLAADDRTGNIGMVFAGAGQ
>vim|4756713|nam|NA|tax|278957|org|Opitutaceae bacterium TAV2
MTGLKSIADKAGVSRMTVSRALRNSPLVNAVTRKRILQIARKMGYTPDARLAQTMAGIRGSKQK
>vim|4757026|nam|NA|tax|278957|org|Opitutaceae bacterium TAV2
TITVQDVARNAGVSVGTVSRVLNGAANIAPENLKKVQVAIEELGYQKNHSAGLLATRRAGSISRTGNIGMVYTEAGP
>vim|4757428|nam|NA|tax|278957|org|Opitutaceae bacterium TAV2
STLLSEIAQAANVSTATVSRALHGLPGVSTAKRREINEIVTRLGKPVRKRGRKRIATAANRPEREHGTICILQTNDAY
>vim|4769670|nam|NA|tax|411465|org|Peptostreptococcus micros ATCC 33270
APTIKDVAKLAGVSISTVSRVMNESKPVSPESRRKVLDAIKKLDFKPNELARSLVMRKSNMIGVIVKDIGI
>vim|4811461|nam|NA|tax|420336|org|Epulopiscium sp. 'N.t. morphotype B'
MTLKDIAVMANVSTATVSRVLNDKNTTAASDSVKQLILKIADENGYVLSTSKNRAHTSEVPKKFL
>vim|4812159|nam|NA|tax|420336|org|Epulopiscium sp. 'N.t. morphotype B'
MVTMKDVAEKAKVSRATVSRVLSGHPSISPETRNNVMYWVKKLKYQPNKVAQSLAGNKTYIIGVSIPNLSN
>vim|4830399|nam|NA|tax|411474|org|Coprococcus eutactus ATCC 27759
MASIRDVAKEAGVAICTVSRLINGTAKVEPETQKKIEAAMKKLDYVPNELARGMFKGRSNSIAMLVPNIQH
>vim|4830683|nam|NA|tax|411474|org|Coprococcus eutactus ATCC 27759
KMTIADVAEALNISKTTVSRAISGKGRIGAETRRKVMEYIEKHNYKPSVIAKGLAQSKSYNIGWVMPSDYS
>vim|4832003|nam|NA|tax|411474|org|Coprococcus eutactus ATCC 27759
LMTIKDIARISGYGIGTVSRVINNQTGVSDAAREKILRVIEENGFEPNVNAKLLKMSAKSSVVVIIKGNQN
>vim|4832986|nam|NA|tax|445973|org|Clostridium bartlettii DSM 16795
KININEIAKLAGVSRATVSRYLNNGYVSEEKRNIIAKVIEDTGYIPSAQARILRTKKSKLIGVIIPKLDS
>vim|4833589|nam|NA|tax|445973|org|Clostridium bartlettii DSM 16795
MASIREVAKLAGVSPATVSRVINGTANVDDEKKQRVLKVINETGFRPNELARALFKQSSKIIGVIVPNIEN
>vim|4833650|nam|NA|tax|445973|org|Clostridium bartlettii DSM 16795
NVTIKDVAKLAGVSISTVSRVINDSKPVTDEVKQRVLDVIKETGYVPNPLARSLVTKKSKLLGVIVPEVSD
>vim|4835341|nam|NA|tax|445973|org|Clostridium bartlettii DSM 16795
TITIKDIAKECGVGVSTVSRAINNHPDISDETKERIMKVIRENNFTPNSTARNLKFTQTKTIAVLIKGIEN
>vim|4860202|nam|NA|tax|311424|org|Dehalococcoides sp. VS
KATSVDIAHLAGVSQATVSRVLSGSPLVNAETRKRVEAVVRELNYKVDRHASSLRRQRSGTLALLLFEDPTPDESH
>vim|4863079|nam|NA|tax|441620|org|Methylobacterium populi BJ001
SVGIRDVARVAGVSTATVSRALGRGPVSDAVREQVEAAVRATGYRPNLSARRLRSKAAQTIGLIVADIRN
>vim|4870751|nam|NA|tax|445974|org|Clostridium ramosum DSM 1402
MATIKDVAELANVSSATVSRILNNDKTLSVPEETRQAVFNAAKELNYIKKRKATKNEFTIGIVQWYSLQ
>vim|4871616|nam|NA|tax|445974|org|Clostridium ramosum DSM 1402
KLSIKDIAAISGVSIATVSRVLNNKGGYSKETEEKINALAKSYGYVSNMNAKSLRESKSQTIGLIVPDISN
>vim|4871731|nam|NA|tax|445974|org|Clostridium ramosum DSM 1402
KLTMSDIAKMAGVGKSTVSRYFNGGYIKEETRLKLKKVIDENNYEPSTLAQSLKAKYTKVIGIVVPCLDS
>vim|4871777|nam|NA|tax|445974|org|Clostridium ramosum DSM 1402
MATLKEVAEFANVSIATVSRILNDDNSLTVLPETKEKVIKAAEQLNYIPKSKRKGNHDEALTVAVIQWYSFE
>vim|4873091|nam|NA|tax|445974|org|Clostridium ramosum DSM 1402
KVTIYDVAREAGVSLATVSRVINGSNVVREKTKQKVLDVIDRLDFKPNDIARGLATSKTTTIAIVFPQSLF
>vim|4873821|nam|NA|tax|445974|org|Clostridium ramosum DSM 1402
NISIKEIAKLADVSVATVSRVINNNGRFSDKTKEKVETIIKEYGYTANIAAKSLRTSKSKTIGLIVPNIDN
>vim|4882122|nam|NA|tax|411484|org|Clostridium sp. SS2/1
MATIKDIAQKASVSAATVSRILNQDDTLSVTDETKQRVLKVAQELNYTKHLKNTVEKSISIGIFQWYSVFQELED
>vim|4884946|nam|NA|tax|411484|org|Clostridium sp. SS2/1
KPGIKDVAKVAGVSPTTVSRVLNNRGYISEETRKKVYDAMEEINYYPNEIARALLNNRTYFVGVIVPTVTS
>vim|4885045|nam|NA|tax|411484|org|Clostridium sp. SS2/1
KMTMADIANLSGVGKSTVSRYFNGGYVKDETRAKIQKVIEEYNYTPNAFARLNAKQSNVIGVVVPTLNS
>vim|4886379|nam|NA|tax|445972|org|Anaerotruncus colihominis DSM 17241
MNVREIAKLANVSIATVSRVINRPEVVQPETRAHVLSVMRAHNYNPAARGAAARTGSICLLAEHAGD
>vim|4886683|nam|NA|tax|445972|org|Anaerotruncus colihominis DSM 17241
MATIKDVAQAAQVSAATVSRVLNKDEQICVSPQVRARIFQAAHALGYVSPRQRRAAEHKRRLVIGVADWRIIR
>vim|4887466|nam|NA|tax|445972|org|Anaerotruncus colihominis DSM 17241
RATIKDVAELAQTSVATVSRVLGDSGYGVTAQLRKRVLAAAEALSYVPSAAAQKLRGGGSRDIGLVIPNITN
>vim|4889075|nam|NA|tax|445972|org|Anaerotruncus colihominis DSM 17241
MNIKEIARQAQVSVATVSRVLNHPELVQPETRAHILEVMARHNYTPNWFARRLNLARTNTIALLVPNIEG
>vim|4889327|nam|NA|tax|445972|org|Anaerotruncus colihominis DSM 17241
AATLKDVAEHAGVSIATVSRVLNEPEKVAEQSRIKVLNAIDELGYSSNLLAKSLRKDGLNAVFVLLPSLSD
>vim|4914219|nam|NA|tax|314289|org|Vibrio campbellii AND4
MATLKDIATEADVSLATVSRVLNDDPTLSVKEETKHRILEIAEKLEYRTSSSKKATKETKQKHHFLALYNYKQE
>vim|4914225|nam|NA|tax|314289|org|Vibrio campbellii AND4
MATIKDVAKEAGLSVATVSRVINKSPKASQSSVDAVTKAMSKLGYRPNAAARALVSQSTNTMGVLVGDVSD
>vim|4915470|nam|NA|tax|314289|org|Vibrio campbellii AND4
MATMKDVAQLAGVSTATVSRALMNPEKVSSSTRKRVEDAVLEAGYSPNSLARNLRRNESKTIVTIVPDICD
>vim|4934279|nam|NA|tax|333990|org|Carnobacterium sp. AT7
MTIKDIAQQAGVAKSTVSRYLNGGSVSKKTKAKLDVIVKETGYAPNTFAQSLKAKKTNMIGTIIPRLDS
>vim|4934683|nam|NA|tax|333990|org|Carnobacterium sp. AT7
LATIKDIAEQAGVSSSTVSRVLNYDDTLSVGDDTKKRIFEVAEALDYTKYQKKQSKKQGKLAIVQWYTEK
>vim|4935110|nam|NA|tax|333990|org|Carnobacterium sp. AT7
SVTIKDVAKKAGVATSTVSRTIQDSPSISEKTKQNVRRVMKEMGYRPNLTARGLVNQTTQTIGVILPVSQG
>vim|4936125|nam|NA|tax|333990|org|Carnobacterium sp. AT7
MSTLNDVAKKANVSKMTVSRVINHPEQVTDELKELVFRAMEELSYRPNVAAKALVNNRTQIIKLFILEEMD
>vim|4936312|nam|NA|tax|333990|org|Carnobacterium sp. AT7
MTTIKEVAKLAGVSVATVSRALNNSGYVSEATRIKVEAAVKELNFYPNEVARSLYQKKSKLIGLLLPDIAN
>vim|4936392|nam|NA|tax|333990|org|Carnobacterium sp. AT7
TITIYDVAREANVSMATVSRVVNGNPNVKPTTRKKVLEVIDRLDYRPNAVARGLASKKSTTVGVIIPDVTN
>vim|5027049|nam|NA|tax|439292|org|Bacillus selenitireducens MLS10
NVTIYDVAREAGVSMATVSRVVNGNPNVKPATRKRVHEAIERLGYRPNAVARGLASKKTTTVGVIIPDISS
>vim|5027534|nam|NA|tax|439292|org|Bacillus selenitireducens MLS10
MTTIKDVAKYANVSVATVSRVLNKKGYVGKDSEKAVLDAIKALNYKPNSVARSLYHKSSKMIGLLMPDISN
>vim|5027724|nam|NA|tax|439292|org|Bacillus selenitireducens MLS10
AVTIKDVAKLANVAPSTVSRVIANSPRISERTKETVREAMKELGYHPNFNARSLANKSTNTIGIVMPNSAN
>vim|5027775|nam|NA|tax|439292|org|Bacillus selenitireducens MLS10
MATIKEVAKRTGMSPTTVSRVINNHPYVDDKKRRIVLEAMDELGYVPNSSARRLRGQKTNTIAVIISRIVN
>vim|5027877|nam|NA|tax|439292|org|Bacillus selenitireducens MLS10
MATMKDIAEKSGYSIATVSRVLNQDASLAVTDATKEKIFQVAQSLGYKTLRDKRSEKEAQDPSRLTMGLVYYRTEE
>vim|5027966|nam|NA|tax|439292|org|Bacillus selenitireducens MLS10
MVTINDIARQAGVSRTTVSRVLNQNGYVSDRAKTKVLEVIEETGYVPSEQAKSLRTKKTNVIGVILPRLSS
>vim|5028844|nam|NA|tax|411684|org|Hoeflea phototrophica DFL-43
APRITDVAKLAGVSTATVSRALSKPDTVAESTRNAVLAAAQESGYRVNLSARNLRRQRTGAIVVMVPDLGN
>vim|5029186|nam|NA|tax|411684|org|Hoeflea phototrophica DFL-43
RPTLDDVARAAGVSTATVSRCLNSPNQVIPATRQRVMEAVQSLGYTPDFGGRALASRRTNTVGAIIPTMEN
>vim|5032193|nam|NA|tax|411684|org|Hoeflea phototrophica DFL-43
RVTMRDLARAVDMSPMTVSRALRGDETVNAKTRGLIKQVADDLGYVYDSTAQAFRTQKSGFVAVLLPSINN
>vim|5043084|nam|NA|tax|391624|org|Oceanibulbus indolifex HEL-45
PLTLRDVSDACGVSEMTVSRVLRKRGDVSEATRNRVLAAAKALGYVPNQIAGSLASQRVNLVAVVIPSLGN
>vim|5049043|nam|NA|tax|383629|org|Phaeobacter gallaeciensis 2.10
MNLKELAAYLNLSQTTVSRALNGFPEVSEATRKRVAAAAEQHNYRPNTRAKALATGRAMAIGHVIPLSSQ
>vim|5049048|nam|NA|tax|383629|org|Phaeobacter gallaeciensis 2.10
APTLNDVAKAAGVSTATVSRCLNSPDRVIETTRHRVMQAVESLGYTPNFAARVMAAKRSFTIGAIIPTMDN
>vim|5049454|nam|NA|tax|383629|org|Phaeobacter gallaeciensis 2.10
KPTLKTIAKASGMAVPTVSRALSDAPDISEATKKKVREIADALGYVPNRAGVRLRTGRTNVISLVMSAERE
>vim|5051923|nam|NA|tax|391619|org|Phaeobacter gallaeciensis BS107
PLTLRDVSEATGVSEMTVSRVLRNRGDVSEKTRQKVLSAAKELGYVPNKIAGALASNRVNLVAVIIPSLSN
>vim|5054382|nam|NA|tax|391595|org|Roseobacter litoralis Och 149
NADIVAVANAAKVSISTVSRSFNHPGLVNPATRKKIDRAVRKLGYIRNRAAQTMHGIRSGTIGLVLPTIDN
>vim|5059510|nam|NA|tax|388396|org|Vibrio fischeri MJ11
RPTLQDIADKIGITKMTVSRYMRDPNSVAESTRVKIQAVVEELGYIQNRAPAMLSKASSKAIGVLLPSLSN
>vim|5061835|nam|NA|tax|388396|org|Vibrio fischeri MJ11
MATLKEIANEAEVSLATVSRVLNEDPTLSVKEETKRRIFEIAEKLEYKTSSTRKLASALPKLAK
>vim|5068706|nam|NA|tax|126740|org|Thermotoga sp. RQ2
YVTIRDIAEKAGVSINTVSRALNNKPDISEETRRKILKIAQELGYVKNATASSLRSKQTNIVGVIIADSAN
>vim|5070382|nam|NA|tax|126740|org|Thermotoga sp. RQ2
KATLKDIAEYFGVSISTVSRALSGKPGVSSELREKILEKAREIGYTPNLMALGLKKGNTRTVGVLIPELSA
>vim|5071488|nam|NA|tax|428126|org|Clostridium spiroforme DSM 1552
KVTIYDVAREAGVSLATVSRVINGSSVVRDKTKQKVLEVIERLDFKPNDIARGLATSKTTTIAIVFPQSLF
>vim|5073410|nam|NA|tax|445971|org|Anaerofustis stercorihominis DSM 17244
SAKIKDVAKKANVSIATVSRVINNVPLVNEETRDKVLQAIKETGYRPNAIARSLKLQKTETVGVVIHDITI
>vim|5083108|nam|NA|tax|460265|org|Methylobacterium nodulans ORS 2060
PVTLADVAREARVGESTVSRVLRSHGSFSERTRAQVEAAVARLGYVPNRIAGTLASTGSRLIGIVIPSLSN
>vim|5103600|nam|NA|tax|395491|org|Rhizobium leguminosarum bv. trifolii WSM1325
KLTMAEVAKYVGVSAMTVSRAFRQDASVSEETRKRIMEAVDALGYVLDLSAGSLSSRRSGFIAALVPSINN
>vim|5104612|nam|NA|tax|395491|org|Rhizobium leguminosarum bv. trifolii WSM1325
PATIEDVARIAEVSIATVSRAIHMPEKVANSTRLKVNQAIAITGYTTNAMARSLRLGRSNMILVVAPDIGD
>vim|5105084|nam|NA|tax|395491|org|Rhizobium leguminosarum bv. trifolii WSM1325
RTRLDDIAARCGVSISTVSRALAGEKGVRPEIRKLVLETASAVSYALPASVAGKKVMLVASGAAM
>vim|5105427|nam|NA|tax|395491|org|Rhizobium leguminosarum bv. trifolii WSM1325
KVGIREVAKLAGVSTGTVSRVLNDHPSVTKELRARVTAIIKDLGYTPDPSARSMRGKVSRLIGIVIPDLTN
>vim|5106041|nam|NA|tax|395491|org|Rhizobium leguminosarum bv. trifolii WSM1325
RVTIHGVAAAAGVSKSTVSRILDERLPRSDSETARRVRKVAEELGYVRDVSAASLRRGNTMTIGVIVPRLTD
>vim|5107049|nam|NA|tax|395491|org|Rhizobium leguminosarum bv. trifolii WSM1325
GALMADVARLAGVAISTVSRALANPGRVNEKTRARINAAARQLGYTPNAMARGLRVGKSNVIMIILPGSLY
>vim|5107540|nam|NA|tax|395491|org|Rhizobium leguminosarum bv. trifolii WSM1325
GATIIDVARVADVAVGTVSRYLNGETVRRSNREQIERAIQELGYRRNAAAASIRTDLTHMIGFLVPTFDE
>vim|5108931|nam|NA|tax|395491|org|Rhizobium leguminosarum bv. trifolii WSM1325
TVTLAEVAETAGVGESTVSRVLRNHGSFSDKTRERVMAAVEQLGYVPNRIAGTLASTGSRLVAFVIPSLSN
>vim|5109157|nam|NA|tax|395491|org|Rhizobium leguminosarum bv. trifolii WSM1325
MVSIISVAKVAGVSNKTVSRVINGEPYVTEETRERVERAIRDLGYVPNMAARQIRSSRSNTFGIIADYVST
>vim|5110685|nam|NA|tax|395491|org|Rhizobium leguminosarum bv. trifolii WSM1325
TPSLKDVAAAAGVSVTTVSRFVNGSLDLPFQTKKRIEDAIKTLNYRPNPHARRLSRGRSDTIGLVVPDIAN
>vim|5131262|nam|NA|tax|395492|org|Rhizobium leguminosarum bv. trifolii WSM2304
PATIEDVARIAEVSIATVSRAIHMPEKVANSTRLKVNQAIAVTGYTTNAMARSLRLGRSNMILVVAPDIGD
>vim|5131344|nam|NA|tax|395492|org|Rhizobium leguminosarum bv. trifolii WSM2304
KPTLRTIATIAGLAVTTVSRALSDAPQISLETRQRVHRIAREIGYLPDRAAQRLKTGRTNVIAILLDSHEE
>vim|5131726|nam|NA|tax|395492|org|Rhizobium leguminosarum bv. trifolii WSM2304
KVGIRDVAKLAGVSTGTVSRVLNDHPSVTKDVRARVEGIIKELGYLPDPSARSMRSKVSRLIGIVIPDLTN
>vim|5132280|nam|NA|tax|395492|org|Rhizobium leguminosarum bv. trifolii WSM2304
MVSIVSVAKAAGVSNKTVSRVINGEPYVTEETRERVEKAIRDLGYVPNMAARLIRSNRSNTFGIITDYVST
>vim|5132864|nam|NA|tax|395492|org|Rhizobium leguminosarum bv. trifolii WSM2304
KLTMAEVAKYVGVSAMTVSRAFRQDASVSEETRKRIMEAVDALGYVLDLSAGSLSSRRSGFIAALVPSINN
>vim|5132922|nam|NA|tax|395492|org|Rhizobium leguminosarum bv. trifolii WSM2304
GALMADVARLAGVAISTVSRALANPGRVNEKTRTKINAAAKQLGYTPNAMARGLRVGKSNIIMIILPGSLY
>vim|5133334|nam|NA|tax|395492|org|Rhizobium leguminosarum bv. trifolii WSM2304
TVTLAEVAEAAGVGESTVSRVLRNHGSFSGKTRERVMAAVERLGYVPNRIAGTLASTGSRLVAFVIPSLSN
>vim|5133721|nam|NA|tax|395492|org|Rhizobium leguminosarum bv. trifolii WSM2304
RTRLDDIAARCGVSISTVSRALAGEKGVRPEIRKLVLETASAVSYALPASVAGKKVMLVASGAAM
>vim|5136199|nam|NA|tax|395492|org|Rhizobium leguminosarum bv. trifolii WSM2304
MPTVKDVAEYAGVSVGTVSRVLSGEAAVKPLLREKVNDAISALGYRPNVTARALRTSRTDVIGLIVPDITN
>vim|5139943|nam|NA|tax|324057|org|Paenibacillus sp. JDR-2
IPTIRDVAREANVSIATVSRVLNGLSGYSDKTKQKVIKTIEDMGYHPNAIARYLNNRRTQTIGVMFPAVAS
>vim|5140109|nam|NA|tax|324057|org|Paenibacillus sp. JDR-2
NPKISDVAEKAGVSKTTVSRVLNNRGYISQETKDAVYGAMKELNYFPNDVARSLFNKKTNLIGLILPTVNN
>vim|5140180|nam|NA|tax|324057|org|Paenibacillus sp. JDR-2
LIKLKEIAKKANVSISTVSRIINNQGNFSEETRKKVLDIANEHLKPGIAPSNQIGISYNIVVIVPGNND
>vim|5140358|nam|NA|tax|324057|org|Paenibacillus sp. JDR-2
MATIKQIASEAGVSPATVSRVLNNDLSLSVSEETRSRIFSIAEQLQYKPARLKRMKQDQLLSTIKVGLVMWSTLE
>vim|5140414|nam|NA|tax|324057|org|Paenibacillus sp. JDR-2
PVTVYDIAKEANVSVATVSRVLNNTAPVKKSTRDRVVELMNKYQFQPNALARSLSKKETGMIGIILPDITN
>vim|5140471|nam|NA|tax|324057|org|Paenibacillus sp. JDR-2
MAKLKDIAEQVGVSISTVSRVMKNDSTRSVSEETRKKIWEVAEKLGYKANRAEKLGKSDNKLMVHIGCVVAIPQN
>vim|5140964|nam|NA|tax|324057|org|Paenibacillus sp. JDR-2
MANINDIAKRAGVSVSTVSRVLNHNPYVSEEKRAAVQRVIDELDYTPNRLAVDLNRQETRTIGVIMPYNNN
>vim|5141582|nam|NA|tax|324057|org|Paenibacillus sp. JDR-2
DKKIVDVAKRAGVSAATVSRVLNESSLVSEKTKIKVLKAIEEMDYHPNAAAKHLRSQRTMTLGIIVPDINV
>vim|5141583|nam|NA|tax|324057|org|Paenibacillus sp. JDR-2
DSKIIDVANRAKVSVATVSRVLNRSELVSEKTKKRVLEAIQEMNYTPNAMAKNLRSKKTMKIGVVVADIEV
>vim|5141885|nam|NA|tax|324057|org|Paenibacillus sp. JDR-2
MVTIKDIAKAAGVSPSTVSRVVSNHPRISKETSARVKKIMEEMGYHPNVMAKSLVSKTTKTLAIMLPRPAE
>vim|5142201|nam|NA|tax|324057|org|Paenibacillus sp. JDR-2
QVTVYDIAKEAKVSVATVSRVLNDTAPVRASTREKIEAIMQKYQFQPNANARSLLKKETGIIGVILPDITN
>vim|5142338|nam|NA|tax|324057|org|Paenibacillus sp. JDR-2
MATIRDVAKHAGVSVATVSRMINDTGYVHEDTRKKIETAIKELHYTPNEVARSLYKRKSRLTGLLLPDIAN
>vim|5144642|nam|NA|tax|324057|org|Paenibacillus sp. JDR-2
NPTIKEIARRAGVSKSTVSRIISGNGYSSPEARDKVLGLVEELQYKPNAVARAMVSQRTHNIGVLLYRRDL
>vim|5144819|nam|NA|tax|324057|org|Paenibacillus sp. JDR-2
MVTIYDIAEKANVSAMTVSRVINNTGRISEKTRARVKKVMEELNYVPNQMARSLVLQQTRSLFLLITDITN
>vim|5151721|nam|NA|tax|452863|org|Arthrobacter chlorophenolicus A6
MPRLEDVADVAGVSHQTVSRVINNHPNVSKATREKVEAAIAQLGYRRNTAARSLVTRRSQTIGVLASELSQ
>vim|5152209|nam|NA|tax|452863|org|Arthrobacter chlorophenolicus A6
GVSIEDVAAAAGVSTATVSRAVRGLPRVSPATREKILEVAGNLGYVASSSASGLATGRTKTIGVLAPFVSR
>vim|5154255|nam|NA|tax|452863|org|Arthrobacter chlorophenolicus A6
PATIHDIAALCGVAPSTVSRALSTPDRVNVRTRERIQAAAVELNYTPNSQAKALSSGKTGAVGVLVPDITN
>vim|5155574|nam|NA|tax|452863|org|Arthrobacter chlorophenolicus A6
SATIYDIAKLAGVNPSTVSRALSKPGPRQRPRPRKLIEDAAAQLEYRVNPFARALPTGRTNTLALIVADITN
>vim|5159748|nam|NA|tax|76891|org|Asticcacaulis biprosthecum
KIRLEDLAKIAGVSVATVSRALNDSPAVNRVTKRRVWKIARDHNYVLNQDMPMSMSGSQATIAIVIPPPHG
>vim|5159754|nam|NA|tax|76891|org|Asticcacaulis biprosthecum
PTSIDIAALAGVSQATVSRALSRPASVSEGVRQRVFDAAAKLNYTVDINARKLRSKKINTIAVLVSEDID
>vim|5160183|nam|NA|tax|76891|org|Asticcacaulis biprosthecum
KATINDVASLAQVSKKTVSRVINKSPSVRGETRDLVNDIIARVGFRPDPQARGLAFRRSFLIGLIYDNPNA
>vim|5160671|nam|NA|tax|76891|org|Asticcacaulis biprosthecum
NPTIVEVARLAGVSITTVSRCLNTPDKVGKKTLAKVRKVIQDINFSPNVLAQSFRRGRTNIILVVVHEIGS
>vim|5160675|nam|NA|tax|76891|org|Asticcacaulis biprosthecum
RATLDDVAKRVGVSTITVSRAFGRPDKVSEDLRRRIQQAADDLGYVRNRAASALASNRSMNIAVLVPSLSN
>vim|5161024|nam|NA|tax|76891|org|Asticcacaulis biprosthecum
IVTIHDVARHVGVSPMTVSRVINGEKNVREETRAKVLASVEALNYSPNLAARSLATQDSARIGLLYSNPSV
>vim|5161224|nam|NA|tax|76891|org|Asticcacaulis biprosthecum
RPTIIDVAEKAGVSIKTVSRVINNEKHVSADMRGRVRRAIADLSFEANTSARGMRALNPERSYVVGQLYGDPGG
>vim|5161314|nam|NA|tax|76891|org|Asticcacaulis biprosthecum
KPTIDDVAALAGVARVTVSRVLNGGPNVSEKARKAVLAAVDKLQFKVNMQARFLAGGKSHTVGLLYSSDLE
>vim|5161328|nam|NA|tax|76891|org|Asticcacaulis biprosthecum
QPTCIDVAATAGVSQATVSRVLNKSSLVKDSTRDRVLKAAEVLKYKIDNNARFLRSSRVRTLALLILEDME
>vim|5161329|nam|NA|tax|76891|org|Asticcacaulis biprosthecum
KMRLADLARLAGVSVATVSRSLQDSPLINRTTKSRVRQLAADNGFFLPQAGPAAVKRVTVAVMMPVREEAL
>vim|5162017|nam|NA|tax|76891|org|Asticcacaulis biprosthecum
NLKLDDVAARAGVSASTVSRYINKPSVVAEDTAQRIQSAIDAIGYVPNLVAGGLATQKSDLVAVLIPHLTS
>vim|5162353|nam|NA|tax|76891|org|Asticcacaulis biprosthecum
AITIHDVAKHCGVSPMTVSRVINGETNVREETRQKVLASVAALNYSPSTSARTLASRDDTQIAVLYTNPST
>vim|5162695|nam|NA|tax|76891|org|Asticcacaulis biprosthecum
VSTINDVARLAGVSIKTVSRVMNDEPNVRDETRAKVKEAANLLHYRPNLLARSLAGARSFMIGLLYDNPSQ
>vim|5162846|nam|NA|tax|76891|org|Asticcacaulis biprosthecum
KLTIVDVAREAGVSIKTVSRVLNHQTGVGPETRARVARIIQVHDFKPNAAARALPGTRSYSLGFLTRSIYS
>vim|5162893|nam|NA|tax|76891|org|Asticcacaulis biprosthecum
MATIQDVATMAGVSTATVSRVLSGYAHVSPSVRDRVTGAVEKLGYEPNYAAKSLRTLKTSRLIVTVPDITN
>vim|5162908|nam|NA|tax|76891|org|Asticcacaulis biprosthecum
RPTSLDIAALAGVSQTTVSRALAQSPLVSEDAKRRVLEAARALRYKVDVNARKLRSKKIHTLAVLISEDLD
>vim|5163681|nam|NA|tax|203119|org|Clostridium thermocellum ATCC 27405
KDIAKIVGVSRSTVSRVINNYPDIPQATREKVLKAIKEYNYYPNASARRLAGMKSSTLGIFIIDIKD
>vim|5166324|nam|NA|tax|203119|org|Clostridium thermocellum ATCC 27405
MTSEEIAKLCGVSRATVSRVINNSPNVKEETRQKILAVIKEKNYVPIAPARRLAGIDSNIIGLFVLDIDI
>vim|5167513|nam|NA|tax|357809|org|Clostridium phytofermentans ISDg
NINIKDIARLSGVGIATVSRVINQTGAVSEKTKKKVMDVINEYNYIPNNNARNLKLTQSENIALIVKYMSN
>vim|5167890|nam|NA|tax|357809|org|Clostridium phytofermentans ISDg
TITIKDIAKLCGVGVSTVSRAINNHPDINNETKTMIINTIKQYNYVPNNSARNLKRVEAKAIAILVKGITN
>vim|5168269|nam|NA|tax|357809|org|Clostridium phytofermentans ISDg
MATLLDIANLAGVSKSTVSRALREDPTLDIGGETRKKIFEIAEKLDYKVKKEKLLTERPVFVIVHKDTH
>vim|5169557|nam|NA|tax|357809|org|Clostridium phytofermentans ISDg
MNIYDVSQKAGVSIATVSRVINGNPNVSEKTKQKVLDVMKEIGYTPNVFARGLGLNTMKTIGIMCSDSSD
>vim|5170429|nam|NA|tax|357809|org|Clostridium phytofermentans ISDg
KITIDDVANALGVSKTTVSRAVSGKGRVGESTRNRVLNYIAENNYKPNLIAKSLAESKTFNIAVVIPGDYN
