# Supplementary material for: Local Gene Regulation Details a Recognition Code within the LacI Transcriptional Factor Family
Source: PLoS Comput Biol. 2010 Nov 11;6(11):e1000989. doi: 10.1371/journal.pcbi.1000989 (PMC2978694; doi:10.1371/journal.pcbi.1000989)
Supplement: Dataset S1 — Sequences of proteins, domains, intergenic regions and binding sites. (0.67 MB ZIP) [file pcbi.1000989.s001.zip › 03_truncated_intergenic_regions_for_the_TVSR_set.fa]

% Truncated intergenic regions associated to the TVSR set. Header information includes:
% 1) VIMSS ID of the full protein (www.microbesonline.org),
% 2) upstream (U) or downstream (D) location of the intergenic region with respect to the operon encoding the transcriptional factor (TF),
% 3) recognition helix of the TF. 
% Note:
% - Although the TVSR set comprises 1490 HTH-LacI domains, intergenic regions associated to 20 domains with an exclusive sequence in the 
% recognition pair (AA-15, AA-16), i.e. not found in any other domain, were not considered.
>vim|7170|reg|U|rh|VATVSR
CCTGTTTTTTATCAATGTAAACGATTACATTAATTTATACTAAATTATTGTAAATAAACCGTGATCTTTGTCACAAAATAAGAAAATAAGCAAAATTTTTTATGATTTAGTTCATACTTATGAAAGTAACCGCTTTCAATTTATCGTAAATTATTTATGATCAAAATATAAGATTTATAGATTATAACAAGGAAAAAGTT
>vim|16918|reg|U|rh|VATVSR
CAACCTGAAGCCAAACGCCACCAGCGGTCAATCGCAACAGCGTTTCGCAAAGTGTAACCAAAGGTTTGCAATCTCTTTTTTTGTCTTACTTATTTGCGTTTGGCTCACATTCCCACGATGAAAACACGCCACCCCTTGAACCAACGGGCGTTTTCCGTAACACTGAAAGAATGTAAGCGTTTACCCACTAAGGTATTTTC
>vim|40131|reg|U|rh|VATVSR
TTTAATAAAACTTAATATTTGTTCAAGAAATCTTCATCCATATTTGTGAAGACTTTGTCAAAAAAAGAGTGAAAACCTTAAATTTTTCAATTATATATACAATTTACAATTAGATTTCTTTTGATATTTTTATTGCTAACTTCGGATTGTTCATGATAATCTATCTATGTAAACGGTTACATAAACAAGGAGGAGCTGTT
>vim|54924|reg|U|rh|VATVSR
AACTCTTATCCTTCTTAATCATTAAAAACGTTTACACTTTACGCCAATCCCTGTTGAACAAGCGTCATGGCTCACAATTCACTCTTATGTACTCAGTTACAATTGCGCTGTTTTCACAGGGAGCGCTACTATTGCGCCTGTGATAGAGAAGGAATCTT
>vim|66308|reg|U|rh|VATVSR
ACCCATTATAGGCTCATGGCGAACAATGAATTAGAAATGCTTTCATTCGTTTTCCTCACTCATGGCATGTTTCTTTTGATTAATCTGCACAAATATCACACTCTTCTTCCATTTCACTTCCTATTAAAAACAACTATTGACAAAGATTCGGTTTCATTTTATGATATCTGTAACCGGTTACACATATAGGCGGGATGAAC
>vim|80112|reg|U|rh|VATVSR
CGGTTACATTTTATTTTTGGCATAAGATACCAAATTATCAAAAATAAACTGTTAACTAGATCACAAAATCAAGAAATCCCTTACGATTTTACTTTGTTTTTTGTGTATAAGGTGTCAGATTTAGTGCTAAACGTTTTCAAACCTAGCAAAATTTTATAGGATGAAAACAAGGGTTTCTCACAGGAAAGGTCATATTCGTT
>vim|120563|reg|U|rh|VATVSR
TTCTTCCTTACATTCTCCTGAAATTTCAAAGTAAGTGCCACGTAAGCGATTACTAAAAAATATTATTTTTTTAGTAATAAATGTTCACAACGAACACAAATCGCTCATAAAACACATTGAAGTTACTTTATTTTTACTGAATTTTATCTTTACTTTTTTATAGTAATCGATTACTATATTATTATAAAGGGGGAGTTAAA
>vim|130512|reg|U|rh|VATVSR
GCTGGCTGCGGTCTCCGGAGAAGAGGCTTGCCGTCAGCCGGCAGGCGCTGGGTTTCCGACGGTAGAACGCAAATCTCGAAAAATGACATTGACAGCCCAGCGTTTTTACATTTCCTTGTAAACCGGTTTAGTAAATCGCTTTACAAAGCCGGTAGAGGTCGAGAAGGCCCGGATTGAGTGGAACAGAAAGCGGAAGTTCA
>vim|131332|reg|U|rh|VATVSR
CCCGGCAGCGGCGTCATGGGTTTGACGCATTCATTCTTCCTCATCCCTGTGCCTGTCACAGGGATCCAGCAGCGCCGCGTCGGCGGCGCGGGAGAATCCTTTCGGCCCAAGGATCTGGGCTGGCTGGATTCCTGTGACGAGCACAGGAATGAGGAACGGGAGGAGGGCCTCCCCAAACCGAAGCGAACGGACGAGTTTCC
>vim|144255|reg|U|rh|VATVSR
GGTCAATACACTGTCATTTCGGTCAATACACAGCCATTTTGGGCGATGGCGCGATAGCAAACAAACGCGGCAAGCCATTCTGCTCATCTCCTTTTCTTTGGTTTTTCTTACTAAGTTGCGACCATCCCCCCTTGCGGGTAATCTTATTTTCCGCAAAACTGAGTGATGTAAGCGGTTACCCTAGGATCTCTGGAACAAAA
>vim|149517|reg|U|rh|VATVSR
CGATCTGGATCACATTCATTAACAAAATGGCTGTAACCGTTTCCATCCCTGTGATGTTTCTCACGCAGCCCTGGGCAGGGTGCTGACAAAATAGCCGCCTGCTAACGGGGCATTTGTGAGCATTTTTGAACTCAAACAGGGCAGTGAAT
>vim|150309|reg|U|rh|VATVSR
ACCTGACTCGCTGGCCTGCCAGCAGACAATCGCAACAGCGCTTCGCAAACTGTAACGAAAGATTTGTATTGTCACTTTACAGACGCATTTCTCCCGTGCAGGTCACATTTGCCCGACACGGCGGGGCAAGAGGCTTGAACAGACGTTCATTTTCCGTAAAACTGGCGTAATGTAAGCGTTTACCCACTATAGGTATTATC
>vim|156960|reg|U|rh|VATVSR
CTTTGAGATAACGATTACTCATTAAACAAATAAAAAATAAGACTAATATGAGTAATCGTTTTACCTTTTTCAAGTTAAATATATCACCTTTCTCAAATCGTGTCAATATTTTATTTAAAATTTCCCTATTTGATAATATATGATTAATGTGCGAAAATAGAGTAATAAATAAAAACGTTTACTCATAGAAGGAGGATACT
>vim|239679|reg|U|rh|VATVSR
ATTGCCTGACCTTTTAGGTTGGGCTTTTTTAATTATTGATTTTTTAAAATTTAGTGGTATAATAGTTAATGTAATGCGTTACAAAATTGCAGAAAAGATGGTTGAAATTTATTGAAAAATATTATGTAATCTGTTACATAGGAGGCTTGCG
>vim|243068|reg|U|rh|VATVSR
CCTGCTCCTACCGTCCGACCGGCCCGGACGGTACTCGGACGGCCCGTTCGGGGCGGCGGGCCGGGGCCGGGCACCGGTCCACCGCCCCGGGTCGGGCCCGGTCACGATTGGGTCTCGGCCGGAACCCACCCCTTGATTTGCGCCCGTGTAATCGTTTCCAATCCTCCGTGTAATCGATTCCACGAGGAGGTGGAACGACG
>vim|253506|reg|U|rh|VATVSR
AGACCGGCGTCGCGCTTCGTCTGTGGAGCAATCGCTGCGGGGTTGTTGCGACGCAGCATACTTATTCACGCATCCATCACTTCTAGATGCTTGATCTGTAAGCGTTTTCACAAGCCCATTCACAGGGGTTTACGCCTCCGTATGAAAACGCTTACAGTCCGCGCCAGATTTTGGGAAGTCGGTCGCGGAGGGCGACCCGA
>vim|255410|reg|U|rh|VATVSR
GTAAGGATTCGCCCGATGCTGCAATGCATCATGTAAGCGCTTGCAGTTCCTGTTAGCGTGCGCGCCATCTCGCTCTGAGGTCGCCATCGGATGGGGCCGATGTCATTCATGCGCAAGTTCGCCACGAACGCTCTGCCCGTATGGACCGTCCGCCAGCCCCTGGCGCGCGTCGCCTGGCGCATGCTTTGGGGAAACACGCC
>vim|258176|reg|U|rh|VATVSR
GTGACCTGCATCGTGCTTGGCTTGTGGACGCATGGGAACATATTTGTTGCGTCGCAGCACATTGCTTCACGCGCTCCTCACCTGCAGCTAGTTGATCTGTAAGCGTTTTCACGCGTGTGAAGATAGGGGTTTACGCCTCTGTATGAAAACGCTTACAGTCCGCGCCAGTTTTGGGAAGTCGGTCGCGGAGGGCGACACGA
>vim|260117|reg|U|rh|VATVSR
GCGTTTGATCGCATGCTGCGGCGCATCATGTAAGCGCTTGCAGTTCCTGCTAGCGTGCGCTGCATCTCGCTTGGGGGTCACCATCAGATGGGGCTGATGTCATGCATGTGCCTGTCCGACACGGGCGCTCGGTGCCAGCAGGCCGTGCGCCCTACCCCGGCGCGCGGCGCCACGTGCGTTGACCTGGAGAACGCCACAGC
>vim|273704|reg|U|rh|VATVSR
CGCCACCGCACATACTCAAAGCACCATTTCGACTAAACATAGTCATTTGGGGCGATACACTGTTATTTGGGTCAATACACTGTCATTTCGGTCAATACACAGCCATTTTGGGCGATGGCGCGATAGCAAACAAACGCGGCAAGCCATTCTGCTCATCTCCTTTTCTTTGGTTTTTCTTACTAAGTTGCGACCATCCCCCC
>vim|280261|reg|U|rh|VATVSR
TTAATAAAAACAGCACTATTTAGGTATTTACCTTTTAGTGCTGTTTTTTTATGTCTCCATAATATTTGTTGGGTTAAAAGAAAAACAGGAAGTTATACATGTTCACCTTGATGTATTAGAGAAAATTTAAAATTGAATTGACAACAATGTGTGAAAAAAGTAAAATTTTTGTAATCGATTACAAAAAAGGAGGGATTCT
>vim|340905|reg|U|rh|VATVSR
AATTAAAACCTCAGTAAAGTTTTACTAAAAAGATAACGTTTACACTATCAGTAAGCTTAATAAATACAAGTGGTAAAGATCTCATTTCCGAAAGCAAATCCTCTATCAAATTGCACTTATTACACAATGGGTGTTTAATACTTTCAGTCAAAATTTTTAGCCACTAAAGGTTCTAT
>vim|358011|reg|U|rh|VATVSR
TGAAGAAGCATCGCCTTATGGCGGTGCTTTTTTGAGTATAACCTTAAAAGCTTTTTAGTGAGAAATGATTGACGTATTTTTAGAAATACGTTATATTATTTTCTGTAAACGGTTACATGAAATGAGGAGAAAAGAGA
>vim|518267|reg|U|rh|VATVSR
GGCGTACCTCGTTCTTGGACTCGATATGGCTGGCATTGAAAACGATTACATTTTTGCTGTCAATCGGACAGAACTGGTTAAAATCAAACTTGTCGCGCAATTCGGAAAACTGTGGCGATTTTGCGCTTGCCAGCGCGGCGCGCGCTGGTGCAGCATCGCTTTCTTCAATTGAAAACGATTTCTCAGTC
>vim|531371|reg|U|rh|VATVSR
TGTTTTTCCTCCTTATTTTTTACTTGTTTTTCTCACATCTCTATAATATTATGTAACCGGTTACATTACAATAAGCAATTACTTAACTAGCACTAAACTAATATTTATTATTACTTGCGCTATAATAGCTGCTGTAACCCAGTATTTTCAAAATAAGGATTTAAAAAT
>vim|551229|reg|U|rh|VATVSR
ACTTAGTCAGGGTAAACGATGGAATATGATACTTAATAAGTCCATGATGCAAATCAGCTTCATAGCTCATTTTCAAAGTTAGGTCGTAGATTTGGTTGTTAAGATCTTTATTGTCGGTATATTGAGAATCCAATTCATACTCCCAACCGCTTCTATTAGTCGGGGTATGATTTATTTTACATAATCGCTGAGGTGAGAGC
>vim|605784|reg|U|rh|VATVSR
GGCATCAGGCCGTTCATTCTCTTATGGCATTCATCCCGCAGGTACAACGCCCGCGGGATGCAGCCAGAGATATTTATGGTAATCTGCTCAGCCAAGCATAAGTAGCGTGAGTACCTTCTGAATT
>vim|607569|reg|U|rh|VATVSR
ATTTTGGAAGAGAGAAATGGCCGATGATTGTTGATAGCGATCACATAAGTACGGTCTGGATCAAAAAGGAAAGGAGGTCGGATAGGTAACATCCGCAAAAAACCTGTACATTTATAAATATAAGTAATCGATTTTTTCTTTTAACTTGCGCGTTAGGCTGCGGTCCGCCTCACCACGCATTTGACCGTTCAGGAATGCCA
>vim|615813|reg|U|rh|VATVSR
ATCGGTTCTTGCTGCACTCCTGTAACTTTTTGCTCACGAATTGTGGAAACGGTTTCCGAAGGAGACGAACGACGTGAAG
>vim|617415|reg|U|rh|VATVSR
ACGCCGGCCGCCGGTGCGCTGGGCCTCGCCGGCCACCACGGCTTTGCAAGAAAGGGACCTGTCGATCATCCGGAGGAGGTCGTTCATACCAAAGGATGAATCGCCTATTGACAGGTTGAAGGATTGGCGGATACGATGTGAAAGGATGGTGTGGGTAAACCTTTTCCCATCGCAGTCGGTCGATCGGAGGGGAGTGACCC
>vim|631289|reg|U|rh|VATVSR
ACTTTACCTCATCCTCCAAATACCGTTACATGTGATACACTTATATTGTATCACAATGATAGAAAAGGGGAGAAATAGGAA
>vim|647449|reg|U|rh|VATVSR
TGATGTAACAATTTTCAGAAATATAAGTTATTAACCTTGACGAATATTGTAATTTAGGTTACCGTAAAATTGTAATCTATTACCATATTAAGGGGTGACGAT
>vim|680054|reg|U|rh|VATVSR
ATGTTGATCACAAAAGCGAATGTCGACAAATATACATCACCGTTTGTGATGTCAGAGTAAGTTATTATCTCTCACCGCTGATGAGCCAAACCAGTGAGTCAGCGGTGTCATTTAATCATTATTGAGACTGAGGAGGCGGGTTATCACCAGCGCCAAAGGTTTTATTTTATGTCTAATCAGCTAAAAGTAATGGATTACCA
>vim|680836|reg|U|rh|VATVSR
GGCTCTCTCAGGCAATGAAATAAAACATCAAGGTAACATTCGCCACCGCACATACTCAAAGCACCATTTCGACTAAACATAGTCATTTGGGGCGATACACTGTTATTTGGGTCAATACACTGTCATTTCGGTCAATACACAGCCATT
>vim|729808|reg|U|rh|VATVSR
TTCAGATTTTAGGTTAAAATCCTAGGATTTAAAAAGCCATTAATTTTTTTCAATGATAATTCATCAAACTTTAACATTTTTAATTTTTCTTACTATTCTCATTGTTACTGTATTCGCCATTAAACGCCCCTATATATGTCTCGATATCCCAGCCCGGTCTAAAATTTCAGTGTTCATCCATTTTTTTATTGTGATTTTAA
>vim|760128|reg|U|rh|VATVSR
TTGCGAATAAAGATAGCACAATTAAATAAATAAACTGTGAGCAAGATCACATTTATCCAATTTAATCTGATATAAAGGCAATTATTTTTGTAAAATATATACAAATTTTAAAAGTAACCGTTTTCAATAATGATAATTTTTCTATATGATAGAAAACCATAATCCTTAGAATTTCTTCATTATTACGGCAAGGAGAAAAT
>vim|761042|reg|U|rh|VATVSR
ATTTCCAAGGGATTAGCCTGTGAATAAATGCTTAATTAAATGAGAAAATT
>vim|773803|reg|U|rh|VATVSR
TAAATAAGAGCTCAACTATATTGTTCATTCCATTGCCCCAATAGATTTTACTGATAACGATTACAAAACCTTTCAGCACTGATTTACAAGGAATACTACGTAGTCTTACTATCAATTTCATGATCTCGATTTGCGTTATTTTCACAACCGTTGTTAAATGGTACAGGTAATAAAAATACTGATATTTATTAGGATTATGT
>vim|825048|reg|U|rh|VATVSR
GAGTCGCATCATTTGAACAAACGATTTGCCCATTCCGGAGTCTGAAGCACTTTTACGTGAAAGGGGGAAACCGTTTCTTGCTTTTTAGCCGTCTGTAGTCAATTGGGGATAACCATTAAATGAAAGAAATTGTCTATTGACAACCATGCGCTTCCGTCATATATTATCTGTAACCGGTTACATGTGTTAGGAGAATGAGT
>vim|854018|reg|U|rh|VATVSR
GTTTGGGCCTCCTGTTCCTTCTTAAATGTTAATGTTTAGGATAGGTTGATTTTAACGAATTATACGGACAAGGAGGGCATTTTGTTTCTGACAAGAAGCCTGCAGTCATGAACAAACATCAAAGTAGGAGTTTTTCATTGACGAATAGTAAAATTTTAACTAAAATATTTATTATAAGATGATCTTAAGGAGGCTCTTTC
>vim|855120|reg|U|rh|VATVSR
CGACGAAGTACAACGGATTCGAAAAGTTGAAGGGGATAAAATGATGTTTTTGTTGCAAAGTTTTTCAGTTTGAGAAACGTTGCTGGGGAGCAACATTTCCCCTTAAATCACTAGTATTTAAAAAAAGCTTGATGGCGCACAAAAAATAGGATATACTATGTGTAACCGGTTACACATAGACAGAAAAGAAGGAAGCGAAC
>vim|866060|reg|U|rh|VATVSR
AAGTTTTCCTCCTAACGTTTCTCGCATCTCACTTGATTTATTACATTCTCATCATAATATGTAACCGGTTACATTACAATGTAAATTTGCTTAATTAGTGCTAAACTAATAATTATCATTAATCGCTGTATAATAGTAATGTAATCCGTTACATTTATAAAGAAGGAACTAAACTT
>vim|917053|reg|U|rh|VATVSR
AATTAATTATATAGTATCATATTCTTTTTACGATGTGTATAATTCCAAAATTAAAAAGTCGCGATATATCAATAAACATAAATATTAAGACGACGGCCATTCACAAAAGAGTTAATTTATAAATGTTTTATTTAATATTGCATTTAAAAGAAAAAAGTGATAAATTTTCATGTAAGCGGTTACATAAAAGGAGTGGCAAA
>vim|921081|reg|U|rh|VATVSR
GATCTAATGTTATCTATTCGAAATGATTTTTATTGTAGCTAAATAGCTATCCTAATTATTTATGTTATATCAATAATAACAATTTTAAGCATTATAATTATAGTGTGAAAAAATAATTAAATAACAAGTTTATGAAAATAGACTATTAAATAGTAAAATCTTATGTTAATATGAAAACGGTTACATAAAAGAGGTGAAAC
>vim|945923|reg|U|rh|VATVSR
TTTAATTTATCCTTACAATTAATTAATGATAACGTTTACAAAATCAATCCTATTGCATTAAGATTGAAAACGAAATAAAAGTTTACTAAAACTTTAACTCGATCAAATTAATAATAACTAAGGCTCCATT
>vim|960501|reg|U|rh|VATVSR
TATCCATATATCCTGCCGCCTGTTTACCCGCGGGCGGCGCAGCAGCTGACCTTTCTTCGGAAGGGTCTTTTGCTTTTTATGCAGACTTTTCACACTTATTCTGTCAATTTTTTCATATGTGGAAGTTGACTTGAAGAGCGCGATGTGTTATAATTGATATGAGAAAGGACTTGCGTTTTATACGTATGGGAGGATATAGA
>vim|971513|reg|U|rh|VATVSR
TTCTCACTTCCTATATTGATTTATTTTCACTCATTAAATCATTTACTAAAATTAAGTAAAATGTAAATGTTTACACTAGCATTAAGCCTAATAATTACAAGCGGTAAAGATCTCATTACTGGAAGTAAAATGAGAGTTTCGTTGCCTTGCACTCATTGTCGGTGTTAAATAGATGCAGCAATGTATAGAGGTTAAAA
>vim|1155957|reg|U|rh|VATVSR
TCTGGCGTCAGTTAACTTTGCGTGCTGCCGGACCGGCAATATCTAAAACATCAAGATAACGATCTGGATCACATTCGTTGACAAAACGGCTGTAACCGTTTCCATTGCTGTGACTCGATTCACGAAGTCCTGTATTCAGTGCTGACAAAATAGCCGCCAGCAAGCAGTCATTTACTGCAATCTCATAACAGGTAGTGAAT
>vim|1286897|reg|U|rh|VATVSR
AGTTACAACATACTGTAACATTTCATTTTGACAGCCTTTTTACTTTTCTCTGCCGTATATTATCCGGGTTTTATGCTGTAAACGTTTTCTGTCCTGTGACCTGATTCACGATGTGTTTAATTTAAATCCGTTAGGATAAGCGCATATGTTTCGTAATTGTTATCACAAGGAGTGAGAAACATGAGAAAAGAGCTGATTGT
>vim|1287944|reg|U|rh|VATVSR
TCTTTATTGCTGATTAAACTGGCGGAAAAATATCATTTCTCCTTAGGCAGCGCCAAATAACTTCACCGGGTTGAGGGAAGAAAATCGCCGTCGCTGCAGCTAATTTTTAGCGCATTATGCTAACTTCTTGCGGTTAAAGTTATTTTCCGTGACACTAGCAAATTTAAACGATTACTACCCCCGACGTCGGAAATGTGCTC
>vim|1769613|reg|U|rh|VATVSR
ACCGCCGTCCCCCGCATGGCGGGCTGAAGGAGCCTCCGGCAGGCTCTCCA
>vim|1788928|reg|U|rh|VATVSR
TTTCTCGCTCCTTGAGATAACGATTACCCAAACAATACCATCATGGGTAATCGTTTACTTTTTTTATGATTTTATTATATCATCAGGAAAACAACCTGTAACCCCTCAAATATTATTAGTTATTTGCTAAAATTGTTTATATATGAGAGAATTATATCAATAAAAGATAACGATTACTCAAAAGGATAATTCT
>vim|1807656|reg|U|rh|VATVSR
TGGTGTCCCTTCCGTTCTTCTTTGCTTCGACGGCAAGGGCTCTAAACCCGTCGCATCGCCGGTGACATTGCTCACAAACTGCAAGCGTTTCCACACACTACA
>vim|1811708|reg|U|rh|VATVSR
TGGACTGTCTCGACCGGTCTCATAGGTGAGTGTAACCGGTTACATTTCGCTGAAAGCTAGTCCGTGAACCGCACGGGTTCAATGAGACCTAGGTCGCAGGGAGGCGAACGGGAGTAGCGGTGAGCCAGGGGCGATGATGCAGTAGACTGGCCCGCATGATGGTGCCGAGGTAGGCGACGAGGGGAGGTAGACAGCCAGGC
>vim|1866778|reg|U|rh|VATVSR
CATGAATCCTCCTGATTGGTATATTTGCGGTAACGTTTACGCAAAATTCAAAAAATTGAGCCGTTTGCCACGGCAAGCTTGAAAAGCCTTATCATTGCTAAGTTTATTCAAATTTGGTATTATTGTGTAAACGTTTTCGCATCTTTCAGAATCTATTAAACAACGTGTCCTGTGAAAAGTCAAACAAAAAAAC
>vim|1998713|reg|U|rh|VATVSR
TGTATCCAAAGCGATTTGAATTCGTCTTGGTAGAATCCCTAGTCCCAGCGCAGATGCAGAATGAATCTGCGGAATTTATCGGCTGTGCGGTGTCTGAAAAACCCGGAGCAGCAGGTTCGTCGGCGTTTTCCTCGCGTAGCAAGAGCCGATATGGCCGCTGGCTGGTCTCCAACGCCGCTTACTGGGGGCAGAATGCGGAG
>vim|2035755|reg|U|rh|VATVSR
ATCTCCACGCTGAAAAAAGCCTGTGAAGGAGTCTAGCCGAGGGGCCGGCGGGCAAACTGTGAACTGGCTAACAAATATGTGTAAACGATTACACTTGTTTTGATGGTCATCATTTCAGCAATATGGTTTTCCCCCCTGTTATCAGTGACATTGCTCGGTATAATGGCGCCATCCCGAGCCGTGAAATAAGTGAAAACAGC
>vim|2052112|reg|U|rh|VATVSR
CCTTTGAGATAACGATTACTCATGCTATAAATAAAAAAGGAAAGTCTGTACGGGTAATCGTTTTACCATTTTCTGGTTAAATATATCATCTAAATCATTCTATGTCAACGTTCAATCTCCCTTTCCTTCATTTGATAAAGTTAAATGAATATGCGAAAATAGAGTAATATATAAACGTTTACTCAAAAAAGGTGGATACT
>vim|2078692|reg|U|rh|VATVSR
GGACTAAGCTGCCGCGGGCTATTTTGTTGGTAGACATCTGACAGGGTGACTTCGTTTGTCGCCAATATCGCGCCATGTTCCTAATTTCTTTTTCTTTGGTTTTTTCTCACCAAGTTGCGATCATCCCCCCTTGCGGACAGCTTCATTTTCCGCAAAACTGAGTGATGTAAGCGATTACCCTGAAAATATCTGGAAGAAAA
>vim|2119306|reg|U|rh|VATVSR
TGGAAAAGGCACGAAAAATAAAGAAAGAAATTCCACGTATTGGGTATGATAATATCCCAATTTTACATGAGATTCAGTTAGAGTATCGTTTAATGAAATGATGTAACAATTTTCAGAAATATAAGTTATTAGCCTTGACGAATATTGTAATTTAGGTTACCGTAAAATTGTAATCTATTACCATATTAAGGGGTGACGAT
>vim|2272218|reg|U|rh|VATVSR
AATAATTTTCAGCTATGCTATCACATCGCTATTTTGTTTAACTGTGATCCATATCACAATTATTAAATTATAAATATTGAGATAAATAATAATTTTGTGAAGTCGCTTTTATTTTAGTTTAACAACCGTTTCCAAACATAATTTATTTGGTTATGATAAGTGGCAATTCATGCAAATTTTAAACCGTATGGGTGAATAAG
>vim|2294978|reg|U|rh|VATVSR
AGAAGTCCGGACAAACGTTCTGCTGCAACGTTTATCCGGACTTTTTTTGTTGTATTCCGAAAAAAATAAAATATATTTTCGTAAAAAAGATTGATGTGTAACCGGTTACACAATATGATACATATTGTAAGCGTTATCAAAAGAAAGAGGTGGCGAAC
>vim|2500159|reg|U|rh|VATVSR
AGCTTCACCTTCTTATCATTAAAAACGTTTACACTTTACGCCAATCCCTGTAGAACAAGCGTGATAGCTCACAATTCACTCTTATGTACTCAGTTACAATTGCGCTGTTTTCACAGAGAGCGCTACTATTGCGCCTGTGATAGAAAAGGAATCTT
>vim|2520290|reg|U|rh|VATVSR
GGGCGTAAGTTCCTGCTTCTTGGGGCAGGGGCTATGGGAGTGCTTAAATACCGCCTGCTGGGAATAGGCACTCTCTGAAAGGGCGGACTATAAATAGCCCAGCCTTCTAAACTAGTGCAGTTTTGCACAGTTTAGATGACCAGGTTACA
>vim|2564873|reg|U|rh|VATVSR
TGATGTTTTGGTACTAAGGAAAATGCCAGCGATAGGGGGCAATAGTGCATCTGGAGTCGCGAAAGCAACCGCTAATACGCCTAATTGCTTTTTCTTTAGTTTTTTCTCACCAAGTTGCGATCATCCCCCCTTGCGGGCAAGGCGGTTTTCCGCAAAACTGAGTGATGTAAGCGATTACCCTAAAAATTTCTGGAAGAAAA
>vim|2568159|reg|U|rh|VATVSR
TGGGATAGGCACTAAGGAAAATGCAGACGATAGAGGCGTAATAAGGGTGCGCTAACGGCCAAAAGCAACAGCTAATCCGCCTAATTATCTTTTCTTTAGTTTTTTCTCACCAAGTTGCGATCATCCCCCCTTGCGGGCAAGGCGGTTTTCCGCAAAACTGGGTGATGTAAGCGATTACCCTGAAAATTTCTGGAAGAAAA
>vim|2573108|reg|U|rh|VATVSR
ACCAAAGCACAATTTTTACTAAACAGTGCCATTTTGTACTAAAGCGAATACAAGAGGCCTAGCCTCTACAGGTATTATTCCTATTTTCATGTTCTTTGATTTTTTCTCATCAAGTTGCGATCATCCCCCCTTGCGGAGCGTCCTGTTTTCCGCAAAACTGAGTGATGTAAGCGATTACCCTGAAAATCTCTGGAAGAAAA
>vim|2576788|reg|U|rh|VATVSR
CCGTTTCATCTAATGCCGCTGGGCTAACCAAGGCAGGCCTAATCGGAACCTGTGGCTTGCGAAAACCACAGGTAATCGTGCTAATTGTTGTTTCTCTAATTTTTTCTCACCAAGTTGCGATCTTCCCCCCTTGCGGGCAACACTGTTTTCCGCAAAACTGAGGGATGTAAGCGATTACCCTGAAAATCTCTGGAAGAAAA
>vim|2664948|reg|U|rh|VATVSR
CGGGCGTGGCACTCACGGGCAACGGGTGCGCGAATGTGAGCGGACGGCATACCCAATGCTCCGTTTCGAGCACGTTACGTGATCGTGACCGGGCAATCACGGGGAAACCGTTCCACTGGCGATGTAACCGCTTTTACACTCCAAGCGGATCCCTCAGCGTCGAGGTCTAGAAACAGGCCACGGCGCGTCCCCTGGAAAAG
>vim|2769592|reg|U|rh|VATVSR
CATAACACTAGCTCAAATTTACATAAATCCTACAAATAACCTTTGACGTTTTAATGAAAGTGCGTATTCTTTTGCTTAAAATGAAAACGGTTACATATTAATTTCACGTAAATTTTGAATTCGCTACCATCGTATAGACCACACCTCTACTGGGTTAGGTTTACAATGCGCGAGTGAATTAACAAACAACAATAACGTAA
>vim|2772734|reg|U|rh|VATVSR
GACTGAAACTGAAAAGACCGGCTTGAACATTGAGCCGGTCAGGTTTGTTACAGGTTTTCAGGACATTTTCAGGGAAAATCGGTAGAATCCGCTTGGAAACCAACATGTAACCGGTTACATTATAACCAATCACCGCTGGGAATGCGCTC
>vim|2831948|reg|U|rh|VATVSR
TTTTGTGGTGCCAGGTACGCTCCGTGGACAGATGGGGTGAAGTGTCTTTTTGTGGTGCCAGGTACGCTCCGTGGACAGATGGGGTGGAAGTGTCTTTTCATGGTACCTGGCACCCACCTATAAGTATATTGACAAACCCGCTGTGTAATTATAGATTCAAAGTGATAAGAAAACGTTTTCCTGAAGGGTGAGAATAAACT
>vim|2843172|reg|U|rh|VATVSR
TGTTATGTACTATTTTTTAGGTATAACGTAAACGTTTACTAAAATGCAAATGAATATTTACATAAACAACATTAACTAATATTAAAAATGAAAATAACATTTACTAAATTGATATTTACTAAATTTATACTTACTAAATTGATATTTACCAAATTAATATTTACTAAATTAACCAATATTATATAAGGGGTTTTAGGGAT
>vim|2862392|reg|U|rh|VATVSR
CCAAATAAAGGCTTAACTATATTGTTCATTACATCACTTCTGTAGACTCCACTGAAAACGATTACATTAACTTTTAGTGCTGATTTACAAGGAATAGTTGCAGCCTATCTATCAACTCTATGATCTTAATTTGCGTTATTTTCACAACCGTTGTTAAATAGAGTAGGCAAAAAGAATACTGATATTTATTGGGATAATGT
>vim|2972811|reg|U|rh|VATVSR
TCGCAAAGGCGATCTGGCCGCGTCCACGGACGCGGTCAGCCGTCTTCTGACGGTTAGGGCTGGACACGCGGCGATGTAATCGT
>vim|2972812|reg|U|rh|VATVSR
TCGCAAAGGCGATCTGGCCGCGTCCACGGACGCGGTCAGCCGTCTTCTGACGGTTAGGGCTGGACACGCGGCGATGTAATCGT
>vim|3000414|reg|U|rh|VATVSR
GTGCCCTCCCAGGTCGCCGATAGTAGATGTAATCGGTTACATATAGTGCTGACACACTCTGAAAAGGTTTTCAATACCGTTTGAAAGTCGTATTGTCGCATTTGAATGAGAGGAGACAGCCG
>vim|3005694|reg|U|rh|VATVSR
GGGCGTAAGTTCCTGCTTCTTGGGGCAGGGGCTATGGGAGTGCTTAAATACCGCCTGCTGGGAATAGGCACTCTCTGAAAGGGCGGACTATAAATAGCCCAGCCTTCTAAACTAGTGCAGTTTTGCACAGTTTAGATGACCAGGTTACA
>vim|3017934|reg|U|rh|VATVSR
CCTCTGCAGATGGCCATGTCGACGTTGCACGCGCGCCTCGGTGAAAGTCCCTACGCAATAGCGCTTGCGGTTCGCCGCTGTGTCGCCCAAGAATGTAATCGATTACATTTCGGGGGCAGAGCCCG
>vim|3019518|reg|U|rh|VATVSR
TTGCTGTCCTGTCGAAGGTTGGTAATCAGGTGCTTCCCCTTGCGGGAAGAC
>vim|3025872|reg|U|rh|VATVSR
CGCGAGACGAAAGGTGGCGATGCCCGGCCGCGCACGCCCCCGTGTTTATCCCTAGCGATCTTTCCTTGCGCTTCCCGCGTCCATCGCTCAAGAATGTAATCGATTACATTTTCGAGGCGAATTCAC
>vim|3058927|reg|U|rh|VATVSR
TGATATTTTAAACAAGTGCCACATACAATAACGAACAAGGTTAAACCCTTTAAATACAGACTATTAATGAGAAAACAAAAAGAGTTACTAACCTATTAACCAAGCTATAGATGAACAAAGAGCTAGACTCTTGTTTAGATTCATTCCTATGTGTATATTAATCAACAAATACGATTTTCAAATAATGTAAACGTTATCTT
>vim|3154176|reg|U|rh|VATVSR
GGCCTTGTCCCACGCTGTCCTGGCCGGTCCCCGCAGGGGCCGGCACAGACAGATTTCCATGTCCATTTCGGGACATTCGCCTAACGGACTGTTTACAAGCCCAGATGGAAACGCTTACATTCCGCGCCAATGCTGGTAGGTCCAAGCCGTGGAGGGCGGCTTC
>vim|3380982|reg|U|rh|VATVSR
TGTTGCGCCTCCTGCGCTAATGAGAATATGAAACGGCAAAAGGATGCGCGTTAACGGGGCGGGAGAGAAGCCCTGATTATTAATAGTTTCCCGGGACACCGTCTCGCTGAGCTACGCTTTCGCGCCAGGCTGGCAGGCCAATCAGAGGTCATTTATGATAGCCTGCAGGATCCACCTCTATCGCAGGAAGTGCAGGGTTT
>vim|3383029|reg|U|rh|VATVSR
CGATCTCGATCACAATCATTAACAAAACGGATGTAAACGTTTCCAGCCGTGTGACCTCACTCACGCAGCGGACCGCGGGTCGCTGCCAGAATAGCCTCCTTGCTAAGCACAGGAGGTGAATGTGACGTGCTGTAATTCTCTTAAGGTTGCTGAGT
>vim|3383686|reg|U|rh|VATVSR
AACAGCGCATCGCAAAGTGTAAGCAAAGGTTTGTATTTCCCTGCGCCGGTTTCAATTACCGATCGCGTCAATGTAAACAGGTCACCGATAAGCCCGCGCTGAATCACATTTGCGCCATTCCTTCGCCGCCGCGCCTTGAATCTGCCGCTCTTTCCCGTAACATAGCAGTATGTAAACGCTTACCCTAGAAAAGGCATGGT
>vim|3396365|reg|U|rh|VATVSR
ATACCTAGTAAGCGTTTTCTATTTTGCTCAGTATGCCCTCAGGGCCATGTGATGTCAATCACATGGTCCTGAGACTATCCTTATATCTATTGACTTGATTACTGTTGAGTAAAGCTGTGATTAGATGACTAGGATAGAAAACGTTTACATATAGGTGTGAGACCTCCGCATCACACCACGACCCCTAACGAGGACGATCA
>vim|3402309|reg|U|rh|VATVSR
CGATCTGGATCACATTCATTAACAAAACGCATGTAACCGTTTCCAGCCCTGTGACCTTACTCACGTAGTCCTGAACGAAGCGCTGACAAAATACCCACCTGCTAAACACAGGGTGTCTGTGAGCAACGGCAATCTCAAACAGGGTAGTGAAT
>vim|3404269|reg|U|rh|VATVSR
ACCTTCGCCCGGTTCGCCGGAGGGCGATTTTATGGTAGCCTCAACACAAAGCGCAAACCGCAGGATGTGTCGCCGTT
>vim|3405882|reg|U|rh|VATVSR
TTTCCGTAACACTGACGAAATGTAAGCGTTTACCCACTATAGGTACTGTC
>vim|3407279|reg|U|rh|VATVSR
CAACAGCCCATCGCAAAGTGTAACTAAAGGTTTTACCTGAAATTATTTGGCTTTTTCTGGTTACATCCGTAGGGTCTTCTTCTTATTTTTCTCCCGATCTTTTGTGAGCAAGCGCCCGCCCGACCGGCATTCGGCTTGAAGTGACTGCGCTTTTCCGTAACACTTACCGCAGTGTAAACGCTTACCCCTGAAGGTACTGA
>vim|3407895|reg|U|rh|VATVSR
CGATCTGGATCACAATCGTTAACAAATCGTATGTAACCGTTTCCAGCGCTGTGATGCGCTTCACGCAGCGCGTTCAGGCGCACTGCCAGAATAGCCACCTGACTTAACACAGGGGGTTTCTGTGAGACGCATTTCAGCTCTTCAGGGTGGTCGCC
>vim|3421326|reg|U|rh|VATVSR
TAAAAGCATCGCCTTATGGTGATGCTTTTATTATATGTATAACATATACTCTTTTTGAGTAGAAATGATTGACGTATTTTTGCGAATAGGTTATATTACTTCGTGTAAACGGTTACACAAGGTAGGGAGGAAAAGA
>vim|3423590|reg|U|rh|VATVSR
ACGGTCGTTCATGTAACAATTTTCAGAAATATAAAACAACAAACTTGACGGTATGTATTTTTTAGATTACTTTTTAGTTGTAAACTATTACCATATTAAGGGGTGACGAT
>vim|3428203|reg|U|rh|VATVSR
GAAAAGGAAGATGTGATCTTTCTTTTCTTTTTTTATTTTTTTAAGATTGTCATTTAAAAGCTTTCGTGATAATCTATTTGTGTAAACGGTTACACATCGAAGAAGGGAGGCTCTCCA
>vim|3457685|reg|U|rh|VATVSR
AAGAGACCGCGGTCTCTTTTTTTGTTGCCAACCGAAATAATTCGTGTTACTCTTTTTATGTAAACGGTTACATAGTTGAAGGAGGAGTGT
>vim|3458170|reg|U|rh|VATVSR
TGAGATAGCAGTAAGAGAAATCCACTCTTGCTGCTTTTTTATCACTGAAAATGGAGGAGCAC
>vim|3484034|reg|U|rh|VATVSR
CACATCAATGATCGCGATTTTTTGTTTTCATGCGACTAAACAGCGCCCTACCTAAGATAACGTTTATACATCACATATATTCAATAAATTCATAGAGTAAGACCAAATTCATCGCAATATAAAAATGGTGTTGATTGCACTTATTACACAATGGGTGTTTAATACTCCAATTAACGTTTTTAGCCCACGAAAGGTCCCTC
>vim|3487218|reg|U|rh|VATVSR
AACACCGGATCTTATTTTTGTTATAAGTTGAAGTTATCCTAACATAAAATTCAGGGGATTTGATCAACATCTTGTTTGCGATAGTTATTCAACATCCGATAATATATAGGAAAAATCATTCAAGGAGAGTTTT
>vim|3502536|reg|U|rh|VATVSR
GTAATTAGCCATTAGTATGATAATTTATCGCTTTAAGTAAATTTTTCGTTGCAAAAACGTACTCAAAATCGCTCCTATTGAATAATATAGCTAGATTTTTAATTTTCCTGCGGTATTATTTTTACATTAAATGCTAACGGTTACATTTTGACTTTATGTATGAAATAACGTCACTGTGAAAAATACAACGACAGGTTTCT
>vim|3531128|reg|U|rh|VATVSR
GTTGACGTTGTTGCCCGGATATAGTTCAAAATAATTACAAATGTTGAAAGGATTTTGTCAAAGGTATAAAATAAAAAACAGAAGTAAAAGTATCTGGGGGTGTAAA
>vim|3548451|reg|U|rh|VATVSR
CTGTTTTTTAGCAATGTAAGCGATTACATTAATTTATACTAAATTATTGTGAATAAACCGTGATCTTTGTCACAAAATAAGAAAATAAGCAAAATTTTTTATGATTTAGTTCATAATTATACAAGTAACCGCTTTCAATTTGGCTCAAATTATTTATGATCAAAGTATAAGATTTATAGATTATAACAAGGGAAAACGTT
>vim|3564036|reg|U|rh|VATVSR
TTCTCCATGCTGAAAAAAGCCTGTGAAGGAGTTTAGCCGAGCCTCTGACGAGCAAACTGTGAACTGCTTAACAAAAGCGTGTAAACGATTACACTTGCGCGTGTGGTCATAAATGACACGACTTGGCTTTTTCCCCTGTCATCACTGATGATGCCCGGTATAATGGCTCCGTCTTGAACTGTGAAATAAGTGAAAACAGC
>vim|3566213|reg|U|rh|VATVSR
TTTTTGTCACAAATGGTCTTCGGAAAGCTGGCTTGTCGGGATTTTGTGTATGTAAGCGAGTTACACTGCCGCCGACATGTATTGATAGGATGCTCCCGCTTTTTAGATGAAAGCCGTGTCAGGCATGGGAAATGCCGGTAGTATCTTGAACCCATGAAATAATGGTTTTTATTTGTACCGTTCACCGGAAAAGCTAATCC
>vim|3619553|reg|U|rh|VATVSR
GATCTGGCGCAGGTAGGTTAAAAAAATGTATGTAAACGTTTTCTTTCCTGTGACGGGATTCACGCAGAGGAGGATGACAAACGGGGTAGGATAGCGCCACTGTCAACTACCCCGACCTCAGGATTTTTC
>vim|3619970|reg|U|rh|VATVSR
TAACATCAGTAAATCGTTAACTTGATCACAAAGGGTGAAATCGGTATCTTCGCTATTAAGCATTGCGAACCGTCTGCAAGCGCCGCGCGGGGCGCGATAAGGATGCTTCTGGCGGATAAAAAGGGGGGATGGGGCATCAGGGCGTATACCTTGCTGAGCCGTCCCGGTAAGCTAGCGTTTTGTCTATCCATTGAGACTCT
>vim|3621856|reg|U|rh|VATVSR
GGATACACAAAAGTAACATTAGCTGCCGTGCGCCGCCAAAGCACAAATGGCTCTATTACTGAGCTGCGCAGGTCTAAGCACAGAATAAATCGCCCATATCTGCAACAGCCGCCACAAGTTGCGATCGCCAGCGCTTGCAGCCCCGGGTTTTTTCCGCAAGACTGAGGAATGTAAGCGATTACCCAGGATGTATGACAGAT
>vim|3624170|reg|U|rh|VATVSR
CCCGTTGCCCGGTTCGCCGGGCAGCAAATTTATGTTAGCCTGAGTAAAACGCTAACCGCAGGATGTGCCGTCGTT
>vim|3625887|reg|U|rh|VATVSR
CGATCTGGATCACAATCATTAACAAAACGGATGTAACCGTTTTCATCTGTGTGAGCTTCTTCACGTAGTCCCCTCTCCGTCGCTGCCAAAATAGCCTCCTTGCTAAACACAGGGGGTGTCTGTGAGTTGCTGCAATCCTACAAAGTGTGGTGAAT
>vim|3626435|reg|U|rh|VATVSR
TCGCAACAGCGTGCCGCAAAGTGTAACTAAAGGTTCCGTTTAATATTATTCTGATACGTCTGGCCATGTAACGATTACACCGATTTCTCATGTTCTGCATCACGTTTGCGACGGCCTTTCACGCACAGCCCTTGAATGCACCTCGCTTTTCCGCAACACTGATGAGTGTGTAAACGCTTACCCCCAAAAGAAGGTATTAA
>vim|3695599|reg|U|rh|VATVSR
TCCGTTCCGCCTCCTTTAATAAATAAGGTGAATCAATACTCGAATGTTTATACGTATAAAAAAAGATCGTGTTTCACAATTGATTTTAAATAAAATATTTACTAAAATATTTACAAAAAAGAGAATAACTCAATTTGATTTTTAAGGAGGCCCTTCC
>vim|3696708|reg|U|rh|VATVSR
TCAGGACATTGGTGGCTGCCAATGTCCTGCTTTTATCGTATGTTTTCCACCTTTATTATAACCATACGTGCGCAAAATCACAATATGACTGACGCGTATGTTCAAAAGTATTCTCGGGATAAGAAAATGCTTGATGGCTTAGTCAAAATCATGTATACTTTGTGTAACCGGTTACACAAAGTGAAAAGAAGGAATTAACA
>vim|3820864|reg|U|rh|VATVSR
TTTATCAAAATATCAGAAACATAAATGTAATCGGTTACACCATTAATTGCAAGCCAACTCGCGGTGCAAAAATAAAAAAAACCAGTATTCGTATGACGAATTGCGCGTCTTAGGCCGAAACAGACTATTTGATTTTGTTACATGAAACAGGTTACATTTGGCGCACTATAAAACTAAATATCTAGCCGAACAGAGGCACC
>vim|3997180|reg|U|rh|VATVSR
GTTAAAACTTAAACTTGTCAAACAAAAAATGATGTGCTATTTTATAGTTGTAACCGGTTCCACATTGAGGAGAGAATAAGATT
>vim|3998916|reg|U|rh|VATVSR
AACAGCTTTCCCGTCCCTTAAGGAGGAAGCTGTTTTTTATTTATCCAAAAATGGAATTCATTACTGCAATAATGAGAGAGAATTTTTAAAAGACCGATTGACAACGGATACAAGCCTGAACTATAATCAAAGCATGAAATATGTAATCGGTTACAAATAATGTGTAACCGATTACAGAAGAGGAGGCGACATTACCGTTT
>vim|4087032|reg|U|rh|VATVSR
GTTGCTATCGATGTTCGGTGGTTATAAAACAGCTAAAGAGAGTGCCTAAATGGGGAGTGACGT
>vim|4358181|reg|U|rh|VATVSR
TTCTCACTTCCTATATTGATTGATTTTTTACCCACCAAACATTTACTAAAATTAAGTAAAATGCAAATGTTTACACTAACACTAAGTCCAATAATTACAAACGGTAAAGTTCTCAATAATAGAAGTAAAATAAGAGTTTCATTGCCTTGCTCTCATTGTCGGTGTTAAATAAGCACAGCAATCAAATGAGGTTAAAA
>vim|4448051|reg|U|rh|VATVSR
ATGTGCGTATTGAAATCGATACCACTTTGACCGTCAAGCGTTCCCCGATTTTGGGAAAGCGCGTGAAATGTGCGGCAAGCGCCGATAGAATAGGCGAACGGCCTGTCCGCGGGCGGTGACGGCGCATACGCCGGGGTTCGCTTCCGCCGCCGCGATTCAGGGTAAATACCGATCCCGAAGAGAAATCGATTTCAGTCGCC
>vim|4573649|reg|U|rh|VATVSR
AGCGGATTCAGGGTAAAAAACGTACACTTTTTAAGAAAATAATACGTTTTTATGAAAACCGTTATCACGATTTTTTTTGAAGTAAAAACCTGCGCTTTGTAAAAAATGATAAAATTACATATCGAATTTTGGTCAAATGTTACATTGAAAACGGTTTCACAATACTGTATAATTGTAATGTAGTTTAATTAAGGGAGAGT
>vim|4578774|reg|U|rh|VATVSR
AAATTCCCACTTAAATCCTGTGGGATTTGTCAATTGAAAATTAAGGGAGG
>vim|4585873|reg|U|rh|VATVSR
TATATCGGATACTTTCACAGATAAAAAACGGGGAATCCTGTAAAACAGGTTTCTCCGTTTTTTTATCTGTTTTACTCCTTTATATAGTATAATACTGTATAGATAATGCATAAAAAGGAGGTTATATT
>vim|4607063|reg|U|rh|VATVSR
TATCTTTAAAGCCCCGACTCGGGGCTTTTTTTGTTCTAGAACGATATATAACTCCCTCAAAGTGCGAAACGTTTACATTGGCATCAAGTTCAATATCTACAAGGCGTTACACATCACAAAATGTCTAACTTTGTGAAACTTACATTGCGATATTTACACGATAGGAGTCTAATGAAGTCATATCGAATGAGAGGTTTCAA
>vim|4675757|reg|U|rh|VATVSR
GCCGTTTGTGTCATAATTAATTTACGAAAATAAATCAAAGGGCATTGGGA
>vim|4677857|reg|U|rh|VATVSR
AAAAATTACGTAATCTTACATGATTATTTATGTAATCTTACACGGAGATCAAGAGG
>vim|4726738|reg|U|rh|VATVSR
ATTAATTAAAAGTTGTTAGTTAACAATTAATGTGCTTAACAGTCAGAAGTTCATTTATTATAATGTTTATAGAAATCTTCACAGAAGATTTCATCCTTTGACTATTAACTATTACTTGTTAACTGATAACTAACTAAGTTTTCTTTTACAATATAAAAATAAATCAAAATTAAAGGGCGGTAATCTT
>vim|4754271|reg|U|rh|VATVSR
GATGATTTTCTCCGTTGATTTTCGTTGAAAGACAAAGTGTTGGAAAAATGAGCAATAAATTTAGGAGATTTTTATTGCATGTTTTCAAAATATGTCGATGAAAGTTTCGTAACTTTTATAGCGAATCATCATTTTTCCCCACACCCGCTCATTCTGAAATAGCCCGCGCCCGCCTGCCTCTCTTCACTGCCGCG
>vim|4873821|reg|U|rh|VATVSR
ACAATCCTCCTATATTTTGAGTAAACGTTTACCTTTCGTTCATACTCCTATTATATATATCTTGAGTAAACGTTTCCACATATATCCATGGCACAATATGTGCCGTTGTATTTATTCACCTTTTTCTTTGTGAGTAAGCGATTACATTTTATTGAAAATATCTATTTTTTAATCTATAATGAAAATGGAGGGGAACAAAA
>vim|4887466|reg|U|rh|VATVSR
GATTAAAAACGGGTAAAATAAAAAGGATCATTGGACAAGGGGTGGGATGG
>vim|4889075|reg|U|rh|VATVSR
CGATTCCGTTTGTGTGATTCCCCCGACTCATTCTTTGTAACCGCTTTCATTACAAATTTTAACCGTTGTCTTTTTATACAATTTTATATTTGATACATGTCCAATCCTCTTGCATTTTGCATGTTATCTTGGTAATCTATATACAGAATGATAGGGACGATCGATTGCGGCGTTTGTGTTGTATGTAAGGAGGAGGCTGC
>vim|4914225|reg|U|rh|VATVSR
AAGTTTGCGCAAGGGATCGTTCCTATCGACTAAGGCCCAAAAGAACTTTGACTCTAGAAACGTTTACACAATGAGTAAGCTCAATAATTACAATAGGTAAAGATCATAACTTGGTAAGTATACACCGCATAAATTGCACTTATTACACAATGGGTGTTTAATACTTCGATTAACGTTATTTAGCCCACGAAAGGTCCCTC
>vim|4936312|reg|U|rh|VATVSR
ACGTGTTAAAAAAGCATTCAATTCTTTCTTTGAATGCTTTTTTGCTGCAATGTAGTCTAAGGAGACTCTAGTAACCTCTATTTTTTAAACGTTATAGCGCTTAAAAAAAGATTTAGAAAACGCTTGCATATATTTTTTTAACGTGTTAAGCTATGTGTGTAATCGGTTCCACATTACTTTGAAAATAAGCGAGGAATAAC
>vim|5027534|reg|U|rh|VATVSR
CAGCCGCAGCGGCACGGAGAACATCCGGGGTCTGCTGAGGCTGTTTTTTGTTTCAAGGGTTCTCATCACAATTGTTAGGTTGACGAATGAAAACACGCCTGTATGGCAGCAAAAATTAAAAAACTAAAAAAACGTTGACAAACAGCAATCAATCGATTATTCTGTGTGTAACCGGTTACACAATCGAGGTGCAGATCATT
>vim|5140414|reg|U|rh|VATVSR
GAGCTTCCAGGCATGAAGCCTACCCGGCATTCGCTAAAATGACGGGTAGGTTTTTTGTCATGTTGGGCGGCGTTAAAGGTATAGGTCGTTAATACTAAATCCAAATAATTGCAAGAGATTGTTTTTATTTTCGAAAAAATCTGCTATTCTACTGGTGATCAGCTAATGGATTGGGGAGTGATAACTT
>vim|5141583|reg|U|rh|VATVSR
GCTTGGCCTCTGTCCGTATGACAGAGGTTTTTCTTTTGCACAAAACGGCTCTCCTAAACAGTGGCTATATTGAACTTGCTAGAATTTACTCATATAATTAGAAAAAACGTTACGTTAAGGGATCATATC
>vim|5142201|reg|U|rh|VATVSR
CCGCTGCTTGGATGATGTGTTCAATTTTTTGAATCACTCATATCGGGCAGCGGTTATTTTAGAGTTGTTGTAATCGATTGCATAACTACAAAAATTTATAGGCAGATTGGCGGATAGCGGCTGCTTAAATCCGTTTCTTTAGTAACCTAACTTTGATATAATTTCTACTATATTAGATGTTCCAGAGGAGAACCTATCAG
>vim|5142338|reg|U|rh|VATVSR
TTCATAAAGAAGTAAAGACCAGGAAGCGCGGATATTTTTTCTCGCGCCCTGGTCTTTTTTTATCCTTCTCCAGGGAATACATCAAGTTTTCCAAGGGAAGTTTAAAACGGACTGTCAGGGGCAGTGTTTTCGATGCGAAAAATGAGAAAATGAGGTGGAATGCAT
>vim|5159748|reg|U|rh|VATVSR
AAATTTTTTCATAAATAGGAAAGCACTTGCTTTGGAAGGGTAAATCAGGCTCCTTTGCGCCTAATCAAAGGCAGGGTGGCGTAAG
>vim|5161329|reg|U|rh|VATVSR
TGTTTCGGGAGCCAAGAAACGCCTGACTAATTCGTGTTCATTCGTGTTCATTCGTGGTTTCAACCTCTTGCTGTCCATTTGCCGCTACGCGGCGGATTCAGGTCATCCTATAAAGAATGAATACGTTATCATTTTGATTTTTCGGGTTTTCTCCCGATTGCGCCTGCGCGATAGTTTCCAAAATGAAATTGCAGGGAAAC
>vim|7170|reg|D|rh|VATVSR
TTTGTGACATGGATCACAAATTCATAATTTTTTATGTAATCATTTTCATTTTTGCAAATTTGCTCATAGATTAATTACGATAATTTATTTATGATGTACACAACCTTATCTATCCACATCAACCTTCCAAATAGGAGTGTTATT
>vim|40131|reg|D|rh|VATVSR
TTGTCTGATGTTTAGGAACCTGCGATAACGTGAATAGAGATATAGAATGAATTATTTCTCTTACGTGAGGAGAGGAACGGC
>vim|54924|reg|D|rh|VATVSR
ACCAATTGTGTAAACGTTTCCACAATTTAAATAGAGGTCGATATTGACCCAATTTTTCTATTTCTGAATCGATTCATACGATTGCCATCATAATGGTGTAATTTTTTACACATTCGGAGTTGTTCTGCGCTTTGACTCTCCATAACCTATGCTCCTACGGATGTTGACCTTCCATTGATTACGGATGACTTCAGATCATT
>vim|80112|reg|D|rh|VATVSR
TTTTTTTATAGTAAAAAAACACCTTGAAAGTGTGATCAAGGTAACAGTTTCATGAGTCAATTGTAATCGTTTTCACAAATGTGAGTGAGATCACAGTCTTGGAAAATATTTTCCAGTATGATTCACCCCAGTTATCTAGGCAAAGTGGGTTAAACGCAAAAAGATAACAAAATCTATTCGTTCTAAATAGGAGAGTTATT
>vim|131332|reg|D|rh|VATVSR
TTCTTTCGCTCAACCAGGTCGGGAACCTTCCTGCCGGAGCGCGGTTTGCTTCGGC
>vim|149517|reg|D|rh|VATVSR
GGCGAGCGTAGCGAGTCAAACCTCACGTACTACGTGTACGCTCCGGTTTTTGCGCGCTGTCCGTGTCCAAACTGGCTGCGCCAATAACGCCTGGTGGGATAGGCTCTAAATACGCTTCGGCGTTCAGTAACACGCGTTAACGTGCTGAACAGCCGGGCATTTTTTTACGCTATACCCTACATAATAAAACCGGAGCTACC
>vim|239679|reg|D|rh|VATVSR
TCTTTGGGGGTCCCTTTTGGGATTCCTTTTTTAACTCCAAAAATTCCATAAAGGCCAATAAAAAATTTAGAAATAAAGGAGGATTTTTTGGATTTGTGTAGAATTAATATAATGAAAGCAATAAAAATCCACAAATAATGTTAGGATTTTAACATCTTATAACATAGGAGAGGGTGTAG
>vim|253506|reg|D|rh|VATVSR
ACACGTGGCGCCGGTCGTTGCGGGCAACAACGTCGCGGCGCTATCGCGGCCGGTTCGGTGTGTTGATGGTGCTGGCCCTGTCCTGCACGGGTGCGCACGCGGAGCAAGCCAACGTCCAGAACGCAGAACAAACATCGCGCTCGCAGCAAACCGCCAGCGCGGCCCCGCGCGAG
>vim|255410|reg|D|rh|VATVSR
GGCGCGTGCGCCGCGTCGCATCTTCACGCGATCTTTGCAGTTTCTTATGGTTTTTTAACTTACGCCGTTTGCTTGATTTGGTTGCCGCTGTTCTTGAAACAACGCATTACACGCGCCACGCCAGCGACTGCCGGTAGGCGCCTGACCCCTGGGAGGGGGACGCC
>vim|258176|reg|D|rh|VATVSR
CCTTTCCGGCCACGCGTCTCTGGGCCGCCGACCCTTTCGCGGGCGTTCTGTCCGCTCCCGCTGCCCCCGCAGCGGCTGTTCCTGCACCACTGCACTGCCACAACAACAATCTGTACCGATCCCTGGAGGGACGACC
>vim|260117|reg|D|rh|VATVSR
GCTGCATCGGCCACGCCCCCACTGTTTCATCCGTCTCGACCCGTGCCTGAAGGAGCAAGCACCCGTCACCGCAGACTCTTGTTGTTCTTGCAGCCCTCGCGGCTGTCGTTGCCTGTTGTCCCTGTGTTCCACACCAAAGCACCAATCCAACGCGCCAGTCACTGCACTGCGTCGCGCCTTACCCCTGGGAGGGGGAAGTC
>vim|280261|reg|D|rh|VATVSR
TCTTAAAATTTAAAAATCATGTTGACAAGTTCAAGAGAAACGTTATAATAAACTAAAATGTAAACGATTTCATTTTACAAACTATTTTGTACAATGGAGTCAAAAAATAAAAGGGGGATTTAAG
>vim|358011|reg|D|rh|VATVSR
AGATGCTGTGAAAGCGGTTAACGATGGGCGTATGGCTGCAACAGTCGCTCAAAAACCAGAATTAATCGGAGAGAAGGCGATGCAAACAGCAAAAGAGATAACACAAGGTAAAAAAGTGGACAAATCTATTCCGATTGAATTAGAGCTTATTAAGAAAAATAAATAAATATAAAATGAAAATTAGGAAGGAAGAACAACAA
>vim|551229|reg|D|rh|VATVSR
TGAAAAGCGTCGTAATAAGCGTAAAAGCGATATACAGATCACATTTCACATCTTATGAAACCAATTACATGAACAAGTAATATCTGTCACATTTCATTCAAAATAAATTCATTATTCTATTCTGTTTCAACAACCCATCTGAAACTGGAGTTTTAAT
>vim|607569|reg|D|rh|VATVSR
AATAAACCGAAAGTGGCCTATAGCACCGTTAACTTAGTGTAATTTTTGGTGTAACTCTTTTGCATTTTGTGAGAGCAATCATGTCACGCCGCATTTTATTCCCCCATAATCCTTCGCCATGAGTGGAAACGTTTTACCTCCGTTCACGTCATGTTATTTGGAACATCCACATTCTTACCCGAATAAGCGAAAGGTATATT
>vim|615813|reg|D|rh|VATVSR
GCCAGCGGTGTGCGGCGCGAAGGGAGGCCCCGTCCGGGGCCTCCCGCTTTCTTATGGACTCCATCCGCATCCGAGCCGCCGAACATAACGGATAATGTGTCCAAATCGGCGTATCCGATTCTCGTCACTGTGGGGGAGGATGAAACCT
>vim|617415|reg|D|rh|VATVSR
GCAGAAGAGGCCTATTGGGCTTCTTGTGCGGCGGGGACCCATGGGGTACGCTAATGGTGAATCTATGACTGGATATGCATATCTGGTCAAACTCCTGAAACGGGGGTCGGCAGGGGATGGTGCTCAGGGGGAGAGGCGAGCGCAACGAAGGCCGGGTGGGGAGTGCGGGAAGGGCAGGTGATGCGCGCACCGCAGGCGAC
>vim|680054|reg|D|rh|VATVSR
GAATCTGGGGCTTTGTGGTCATGACAACGCCGATGAACTGGTCCTGTTTTATCTGTTGGCTGCGCTTCAACTTTTGCTGACTTACCTACGCTAATGCAACTGAGCCATTATTTCCACAACCAATCCCCCGAGGATAAGTTTTATAAAATTTGATGTTGTCTTGCATGAAACGGCCAATCCATCTCTATTACTACCGTGCG
>vim|760128|reg|D|rh|VATVSR
AATTTATGTAATCGTTTCCACATATTTTCAATATTGTGAAAGCGATCACAGTATTAAGTTATTAAACATTGTATTTTAAGCACCACGTTATCCATTGATATCCGTTTTAGTGGGTAATTAAATACACATTTTATTTCCAGTCTTTAGCACAGAGGAATTTCATT
>vim|761042|reg|D|rh|VATVSR
AAGAATATACTATTACAGATTACCCCGTGAAAAACGGGATAACTTGGAAAAATAGTCTATTTTTGAGGATGATT
>vim|855120|reg|D|rh|VATVSR
TGAAGAAGATAAGTTATACCAGAAAATGATTGTGCCCAAGAAGAAAAACAAAGAGGAGGGTTTCATGCGGACGTTTTGTGGCTGCGCAAAAAGGTGGACAGCTGGCTTTGTTCCTCCTGGTATTGTGGCGGTCATGTGATAATGAAACGACTTTTGGTCCATAATACAAGGGACGAAATGTAAAAAGAAAGGGACTCGCC
>vim|1155957|reg|D|rh|VATVSR
ATATGTAACAGTGAATAATCACTTTCACCGAGGTAATAGCGTCATAACAACAATTAAAGCCGTTTTCTGGAGCGTTACCGGGCATGGAAGAACGAATTTTAAAAAGTGAGCTTCGGCGTTCAGTAACACTTCATTAACTCTACTGTCCCGCCGAGCATTTATCTCAAGCACTACCCTGCATAAGAAAAACCGGAGATACC
>vim|1286897|reg|D|rh|VATVSR
TAACATCCCTCCCGATATGCTGTAGCCGTTCTCCCGTCAGACATGGATAAATGCGTCGTTCGAGACGTTCTCGAATGGCGCAACTGTAACGGTCCGTGATGCCGTCTGGCGGGGCTATCCGGCCTGGCCCCTTTTGCCATGACCTGAAAGCATTGTGAGAGACTCACTGAGTGCTACCCTACTGATATCCGGAGAGACTA
>vim|1287944|reg|D|rh|VATVSR
TTTACAGACATAAACCCCTCTCCGCGGTGGGTACAGGTTAACGGGACCGGCAGAGGCCGGTAAAATCGAACGGTGCGTTATTTTGGTATGCCAAAGATAGAGGATTGGAATCATTTTTCTGTCATAACGCTCGCAACGCGACACACGGGAATTCCAATATAGTGAAATCACGTCAATCTGGAATACCTAGAGGAGGGGTT
>vim|1866778|reg|D|rh|VATVSR
TTAGAGCTGTAATCATAGTCGCAAGTATCATTATCGTTGAAATAAATTTCAGATATTGGAACGTTTCGAAAAATATGGAATGGGTTCCTATTTGCTTGAAACCGCTTGCATAAAGCTGCCGTTCGCAGAATACTCAGTATGTACCCGGGGAGAAAAGAAATCGAATTGAAGTTATTATTTCGGTATAGGAGGACTTATTC
>vim|1998713|reg|D|rh|VATVSR
GCCATGTCGATAGCCCCAGAACATGGCATATTCCCATTGATAGATGGATTGGTGACGTCGTAAAAAAACGAACGAAACCGGGTGTAAACCCTAGTAATGCAATCGATTGCATTAAATCATAATCGCTCCCAAGGTGCTCGCCACCTTCAAGACCGTGACCAGATATAGGCGCGGAAAACGGCCCCCATCAGGAGACATAG
>vim|2035755|reg|D|rh|VATVSR
GTTTACCGCTCCGGATCGCCATTTTTGCGGCGCTTGATCCGGAGCCTTGGTCTTTTACCTGCATTTAGCGCATTTTTACCCTGTTTTACTTAACAAATTCAGTGTAATCGTTTACATCTGTGTGAGCGAGATCGCCGATCACCGGGCAAAACTCCCCTACACTGCATACGTTTTCGGCGTTCATGCAGGGAGAGAGAAGA
>vim|2272218|reg|D|rh|VATVSR
AAGCTTTAAGTGATCAAGAGCTTGCTCAATATTTAGAACGTATTTCCGGT
>vim|2520290|reg|D|rh|VATVSR
CTTTAATAACTTTAAAAAAAGCTCAACCTAATAATCGGTTGGGCTTTTTTTTAATGTAAACATACTGTAAAATATAAGATATACGTTAAGTGATGGGGGAGATAAAA
>vim|2576788|reg|D|rh|VATVSR
GCAGATGACTGAGAACTGTCGCTAACCAAGAGCTGCGACCCGCCTGCGCT
>vim|2769592|reg|D|rh|VATVSR
CGTTTGAACTTATTGTGCGTGAGAGCACGGGCAAAGCTTTGGGTTAATTG
>vim|2772734|reg|D|rh|VATVSR
GCAGTTGGCCAAAAGTCATCTTTGTCCAGCCAAACGACTAATTAGCCGCCGCGTTCGTCTATACTCCCCCGCTGCGCCGCACCGGTGTGCAGAACCGCTTTTAGACGCCCTTAGTTTCCGGGCGACCTGATTCTCCTGACAGGACCCATTGA
>vim|2831948|reg|D|rh|VATVSR
TTTTTTGCTGAATTTAATACTTTTAGGAAATCGTTTTCAAAAGTACTTGTCAAAATATTAATAACTTAATATAATCATAATTGTAAGAGCTAGGAAAACCTTTTCACAAATTCATGCAGAAGAGCTTAATGGTCTAATCTGCTAAAACTATTCTCAAACAGAGGGGAAGTAAAAAA
>vim|2843172|reg|D|rh|VATVSR
TTATGTTAAAATGGGGGTGTTATTTTTAAGGAAAACAGGCATATAGGTTTTAGTGAGGTATTAAAATTATTTAAGTGTTTAGTAAACGTTTACTCAAATAAAAAATGGGGGACTGTAATATTTCTTAAAATAAAAATAGTTAATAATGGAGGGATGGCCT
>vim|2972811|reg|D|rh|VATVSR
AAGGCGCGCCCGACACCGCGCCGAAGATCGTCGCTCGATCATGGCGCGCGAGCCCTCCAACGCCCTTGAAGCCTCAATGTAATCGCTTACAATCGCCGTCGCGACGCCTAGAGCGCTGAGGAGCGAATAGCG
>vim|2972812|reg|D|rh|VATVSR
AAGGCGCGCCCGACACCGCGCCGAAGATCGTCGCTCGATCATGGCGCGCGAGCCCTCCAACGCCCTTGAAGCCTCAATGTAATCGCTTACAATCGCCGTCGCGACGCCTAGAGCGCTGAGGAGCGAATAGCG
>vim|3005694|reg|D|rh|VATVSR
AGAATAAAGTTTTGTCTTAAAAATACAAATTTAAATATAATCATGGGAGGAATTTTT
>vim|3058927|reg|D|rh|VATVSR
TATGTTAACTGCGGTGTAAAAAACCTGTATATTCGATTTCAAGAATAACTGCATTGTTATGCACCACTATTCATTCGTGTGAAGGTCTATTCATTTTTAATTAGTTGAATGTAAGTGTTATCACCTATGTGTACCCTAGAAAATCTAAAAAACACCACTGTCGTTTTAACAAAACAAAGCATTAGCTCCAAGGTGATATT
>vim|3154176|reg|D|rh|VATVSR
AGCCAGAGGCGTTCCTTCTTTTTTTGATTGATCGCAGGGACCGCGCGAGCGGTCACCGCCACCCGGAGATTGAGTTG
>vim|3383029|reg|D|rh|VATVSR
TTATGATGGCAGCGTTTACCAGTCTGAACCACGAGGTGATGGATATTCCTCACTTTATTTAGTAGGAACAAGGCGTTAAACGAGTTTTACAGTCGTATTTTTCTGGAGCGTTACCCGACACGGAAGACCGAATTTTCGTCGTGAAATGCGTTGTGCGGTAACACTAATGCAACAAATCCCGCCTGCATTTTCTCACAATA
>vim|3396365|reg|D|rh|VATVSR
TAGTCGCCGACTTCACATTGCGGTACCTCTTTTCTGAAGAATACGGCCAAATATCTCGGTAAACGCTTACTTAAAGCGGAATGACCCGGACAAGTGTGACGCCAAAATCGGTATAAAAATCCTTTTAATCGCAACACCATTGACAGCGCAATCGCCGAAACATACGATGTTTCGCATAGTAAACGCTTACTATAAATAAT
>vim|3402309|reg|D|rh|VATVSR
ACTATGTAACGGTGAATAATCACTTTTAACGCATCGTCAGGGCATTAAACAGCAATTAAAGCATATTTTTGGAGCGTTACCGGGCACGGAAGAAAGATTTTTTAACAGTGAGCTTCGGCGTTCAGTAACACTTCATTAACGTTCTGCCCTGCCGAGCATTTTTCTCAAGTACTACCCTGCATAATAAAACCGGAGATACC
>vim|3407895|reg|D|rh|VATVSR
GGGCCTGAAACTTTATGTAACGGCGATTTAACACTGACGTTATCTGCCGCCCCTGAACGATAAAAAAGCTTTACTGGAAGCATTACCGAGCAAGGAAGTGTTTTTTATTAGTGAACTTCGGCATTCAGTAAGGTTTTTCTCCTTACCGTCCTGCCGCCCGTTTTTCACGATTGCTACCCTGCATAAAAACCGGAGATACC
>vim|3457685|reg|D|rh|VATVSR
CCGGCCGATGTTTAGACTTCCGGTAAAACGTGAAAGGATGAAGTAAAAGGAGAGATACAG
>vim|3458170|reg|D|rh|VATVSR
GCTGAAATGGGTTTCATGCTTTATAAATAGATTGAGAAAAAAGGGAGGCGGACAT
>vim|3487218|reg|D|rh|VATVSR
ATATTTTGTGATTGAGATCACAAAGTTGAAAATTTTTTCTTCTCAATAAAAATGTAATCGATTACTTTACACTTAATTTGATTTTGTAATCGATTACTTTAGGAGGCAAT
>vim|3531128|reg|D|rh|VATVSR
CTACGTATACATTTTGCGGTTGGCAAAGATTAGTTTTTGCCAACCTTTTTATTTATAATGCTTACTCAAGATATAAATTTTAAAAATAGTTGACATTTAAAAAAAGGTAAAAGTATAATATTGTCAAAAAATACTATATAAACAAGGGGAGAGGAAAGA
>vim|3548451|reg|D|rh|VATVSR
TATTAGCGATAAAATGTGATCTAGATCACAAATATTAATTTTTAATGTAATCGTTTTCATTTCTGTGAGTTCGATCACAGATTCTGAAAGAAAATTCAGTTATGATGCGAGCAGTTGCCGTTCTGAGCAACATTTATCAGTGAATATCAACATTCCAAATATAGGAGCGTTATT
>vim|3564036|reg|D|rh|VATVSR
TCCCTCCTGTTTCCGTCAGTTTCCTATCCCGGATCGCCCTTTTTCAGGTGGGCGATCCGGCTGCGCTCATTTTTACCTTCATTTAGCGATTTTTTACCCTGCTTTACTTAACACAATTGGTGTAATCGTTTAGATCTGTGTGAGCAAGATCGCCGATCCCCAGGCAAAACTCCCCTACACTGCATAGGTTTTCAGCGTCG
>vim|3566213|reg|D|rh|VATVSR
CAATCAACAACTTAAAAATGGTTCATTATTGTTTGTTTAGTAATTAAATGCTTCAGTGATGTAATAATTACAATTATGTGAGTTGTATCATGTCAGTGGTGGCTTGAATCTTTCTATAATCCACTCCGGCTAGTGAAAGCGCTTTCCCTCTGGATTGGTGAGCGTTCATCAAGATAACAATGCAACAGTGGAATAAAGGA
>vim|3619553|reg|D|rh|VATVSR
ATCACGCCGTCTATGCTCTAGTCGTTTTCCAGCGTAAAGGCACTTGCCGCTGCTGTTCTTTACCTCGCGCTGGCACCACACTTTTCAGGAATAACATGATTCACGGATGACAGGGAAACTGCCAGGCCCGGTTGTGCATTCGCCACCGGTTACCTTTGGCCTAACACCGAGCAAGACCCTACATAAACCGGAGACACACA
>vim|3619970|reg|D|rh|VATVSR
TTAATCTTCCCTGTGCGGCACGCCGATGGCGGCTGCACAGGGAGGCCCGCCAGAGTAAAAATTAACGTCATGATTAAAAAAGATATTTAATATTTTTTGTGATCCCGTCGGCATTGGGTAAATATGTTCTGTGAATTTTACTAAATATTTACTATCGTTCTCCCATTGAAAGCTGTCGGGAGACGTGAC
>vim|3625887|reg|D|rh|VATVSR
TATGTAACGGTGATTAATCACTTTCACCATAGTCAAAGTGCCGCAAACAACCATAAAGCGCATTTCTGGAGCGTTACCGAACACGGAAGAGAGAAATTTTATAAGTGAACTTCGGCGGTCAGTAACGTTTATTTAACACCTGCCTGCCGATCGTTATTCACAAGAAGAACTACCCTGCATAAAAAAAAACCGGAGATACC
>vim|3997180|reg|D|rh|VATVSR
GATGCCCGTGACGTTTACGGAGCGGGAAACGACGAGGAAGGTGGAGCAGC
>vim|3998916|reg|D|rh|VATVSR
GCGGCAAGAGCAAACAACGGGAAGGATAATGCGAAATTCCCGCTCCCTGCCGGATTTCTCCCAAATGGCCTGAAGGGATAAACAGGCATTAGGGAATACTTCCAAATAATTATACTATCTGATGTGTAATCGGTTACACATAGTTTATTCCAATAAAAAAATTAATCTTTCCCTTAACAAATACAAAGGAGATGTTGAAC
>vim|4087032|reg|D|rh|VATVSR
GGCAATCAATAGCTAAAAACGTGACTATCATCACCAATATAAATCGGAACCTTACGTTATATTAAATGCCACACCAGGGAAATTACACAATCTCGTTTACAGTCTCCAATATCTAAATATC
>vim|4573649|reg|D|rh|VATVSR
TATAATAATTGATATAAAAAAACATCACCCCGTTCACTTATGTGAACGGGGTTTTACATTGTAGCTTTAGCAAAAATAAACCACCGCTTGAAGCGGTGGAATAAAAGACTTTAGTAAAAAGCCCTCCTATGATATAATAGAAGTGGGTTTGGCAACCACATGAATATCAAAAGGAGGACTGTCAA
>vim|4675757|reg|D|rh|VATVSR
GAGCTGGTGATCCGCGACTCTGTAACCACCGTCAAATAGGGGGAATCTTC
>vim|4677857|reg|D|rh|VATVSR
GGAGAACCGGTAATTTCCGGAACATGAATTCCCGCAGGACGGGAGAAAGG
>vim|4754271|reg|D|rh|VATVSR
GCCTCCGTCCCCCCCCCCCTTTTTTTTTCCGGAGGAGCATCCCTTTCCCATCTGTCACCAAAATCCAACTACACACATCCG
>vim|4887466|reg|D|rh|VATVSR
GGGCAGGCGGAATAAGAAACTTACAAAGCAGGGGCGCCGCCCCTGCTTTT
>vim|4936312|reg|D|rh|VATVSR
ATTGCCTGTAACGTTAAAAATTAGAGAATCAGTCAGAGAGAAGGATGAAG
>vim|5140414|reg|D|rh|VATVSR
GCAATACACGGTTCGAACAAAAATGAAACCCGTTTCAATGCAATCGGCTATCATCATATTTTCCACATGAAATGCACGTAAGAATACCGTAAATATGACAGTTAATGTTGTTTCGGATCGAATGTGTATTTTATTTTTACCAAAAAATGAAACGGGTTTCATGAAACGGGATACATGTTATCGATCGGGGGTCGTCTAGA
>vim|5141583|reg|D|rh|VATVSR
AGCCTCTTTTTTTGCAGAGGAAAGAAATCGATTACATTTTCAACTTATTCAGCTTATTTTGAAGTCACGGAGGAATGCCGGT
>vim|5142338|reg|D|rh|VATVSR
GCGAAATTCGCGTCTTTGAGGCTGTTTGTTTTACTAGCCGAGATATTGATCAATAAATAGCGCCTCATAACGATTCATTATGACCTCCCAACTTAACGGTAGTACAAACCGTCCTTACGGAGTGTTAAAGTATGTTCACTGGCCGAATACTTTCGGTCGGGAAAGATCATTTTAGATATTAGTCAAGGAGGCTGTTATCG
>vim|5159748|reg|D|rh|VATVSR
TGAAAGTCACAACATTACGATTTGTTTAAACAAACGACTGCAAAATTTTGCAAAGCCTTGCAAAAAGAACCGTGTTGTAGTGATAGTCAGCCAACAGCACCGGAAGAGTGTGTTTTAGGGTTGAGATACATGGCGCAGCGCCGCGGCTCATACGCCGGCGCACGCCGATATCGTCGAAACGACACCAGGAGGAAGTTCAA
>vim|5161329|reg|D|rh|VATVSR
GTTTCGCTGTTATATTTTAAAATGTGGCGGATTACGCTTTGAGTTTATTGCTAATTTGGGGCGCAGATTTTACATTCAGGACTCAGGCGTCCGGCAGAGGCGCTCAGGTTGAGATAACAATAAACCAGGACCTGTACACGGCGATCACGCAGGGAACGCGTTGGCATCGCCACAAAAACAGACTCATCAGGAGGATAGAC
>vim|17973|reg|U|rh|TATVSR
ACCGCTCACGATGCGAGGCGGATCGAAAAATTCAATATTCATCACACTTTTCATGAAAATTCTGTAACCGTTTTCACGCGCTATCTGCTAAAAATGTTGCCGATGTGAAGTAAACATGGATGTAGTACGCCTGACGTGCCAGGCGAGGAGTGAGT
>vim|55261|reg|U|rh|TATVSR
CCGTAACTTTCTGTTCTGAATCCCTTAGACTATCGGTAAAATCCACTCAGTGAATCGTTTTCGTTAAGCCCAACGTCATGGTTATGGCCATGATTTCTAGCATGAACAAGATTTACTGATTGCAGGTTAAGTCTTACAAGATCAGTCATCATGAGTGTGATGCTCAACATCACTCGATAGAGAAAAGAGGGTAAAAATAC
>vim|98447|reg|U|rh|TATVSR
GCCTTCGTCCTCCCCGACCCCCGGGCGGCCGACTTTTCGCCTCTTCAGACGCGCGCCGCTCCAATGTAATCGAATTCATCGATAACAGGGGTCCGCGAAAGCGGCAACCGTTGCAAGGCCACAACGCGCGGTCTGCGATGCTTGCCAAGCCACCGGCGACCCGCCAGTGTCCGGCCG
>vim|143603|reg|U|rh|TATVSR
ACGAAGCAATCGTTTACCCTCCTTTCTGCGAGCCAGTTCGAAAAAACCTACTTACGTCACATTTTTTATGCAAATTAGGTAACAAATTACCCCCACTATCTGTATAGAATGACGGCAAGTCAGTATTTAACCGAAACAACACGGCCATAAAAGTCTATGAGCGCGCTTACTGGCTCGGAGCTAGAGTAAGGAGAAGGGCG
>vim|148895|reg|U|rh|TATVSR
ATTGTTAGTCATGTTATCGTAGAAAATTCAGTGGTCAATAACTCATTGAGGTAGCTACTAAAATTTGCAGTTACCAGGATTTAGGATGATTTTAAAAATGTTTATAAATTCAGGCTGCGCCGCAGTGATTGCACTGATTTCCACGTAACATGATAATCAATGGCTTTGATACCCTTTAAACGAACAAATATGAGCTTAAC
>vim|151356|reg|U|rh|TATVSR
TCCTCACGATGCGAGGCGGATCGTAAAATTAAAGATCCATCACACTTTTTATGAAAATTCTGTAACCGCTTCCACGCACTATCTGATAAAAATGTTTTCGATGAGTGTTACCAGGGATAGATCTGCGCCAGCAGTTCCCAGGCGAGGAGAAAGA
>vim|280767|reg|U|rh|TATVSR
AACCCGGCTTTCTCAGCCATGCAAACCGTTACATTTGCAACCTGTTACATTCCAAAGCTATTGAGACCATATTGGTCTATATTTTCGGCGTGTCGCAATATCGCAACCCATTGCACTATGACTGTCGTAAAACGTACTGCAATGATTTACAATGAAGAGAAGTTTGTCACACCGTCAACTTTGAAAAACCGGGAGGGGCC
>vim|309519|reg|U|rh|TATVSR
GAAAATTGCAACAATTTGCTTCTTTACGTGATGAACATCACGAATGAAATGCGGATTTTGTTAATTCGCCCGTAACTTTAAATAAAGAATTGAATAGACTATTCAAATTACAACGAGGCAACTCATAATTCGATTTTATTTTCCGAATCAGAACAATAACTAAACGTCATAATTGGCGAACATTTTGAGAGGGTTAGTAT
>vim|327632|reg|U|rh|TATVSR
AATGATGTTATAATTAAACTGTAGTAATCGTTTACTACAGTTATTACATATTACTGGTGGAAAACAATATATAGTAATGAACTATATCTTATAGTTTAATCAGTAAAATTGATGTTTAACAATAATGTTTATTAATATATCATAGTTTATTTTATATATTTGTAGCAATAGTTTACCGAAAATGACCTAGGAGGATAGAT
>vim|338764|reg|U|rh|TATVSR
GGGTTTACCCCATAGGCTTAGATTAAAACAATGACTATTCCCAAAATTTGAAGCAGTAGCCAAGCGATGCTTTATCGCCTACTCCCTAAAAATAACCACTAACAACGTGATTAGATAGGCACTGATTACCAGTGATAAAAACCTACGACTTCTGACAGGGAATAACGTCATCTTGGCAAAAATTTGAGAGGTTAAACACT
>vim|552292|reg|U|rh|TATVSR
ATCGAATAAATGATTTATATCACACTTTTTTACAAACTAAGGAATAAATGAATTTGCCAAACTGTTTAGAATGATCTCTTAATAACATTGTCATAACCTTAAACCGCATGTCGTTACTTTCCTTAAAGTCACTGACGGTTTCCCGGCAACCAGAAAATGACAATCATTTAACTAATCAGTCAGGAAATGAGGAGTGAGTT
>vim|608702|reg|U|rh|TATVSR
TCACACTTTCTGTGCAAATTAAGCAACAAAACCTGCGTTCAATCTGTTATCACTGTCTGCGCAGGCAGTATGCTGGGGTCCGGTGCCAGTCAGTCGGCATACTGCGCCGAAAAGCGTTACCCGTAATCATATAGCGTCAACAGACAGGAACGTTCTGCTGACAGTCAGCGCCAGTTAACGCTGACGCAAGGAGAAAAGCG
>vim|610866|reg|U|rh|TATVSR
GTGCAGGCGCGTGGGAACGGACATCGTTGGTCTTTCCTTGCCGCTTGTGAAGTGTTCCCGCCCGGGGTTGTAGTCTTCCGGCCGGTGGGTCTATGGTCACTGTAACCGGTTACTGAAATCGGTTACCGGTTGAGAGTACCAGTGCCGATGCGAGCACGAGAGCACCGGCCGGATGCGCCGCAGACGACGAAGGAGTTGAC
>vim|771985|reg|U|rh|TATVSR
CGGAGATCAACAGACACGCTACTATTTTCATCGTTTATCGACTAAGTATAACTAAGTGCTCTATCAATGGCGGCTAGATTGCTAATCAATTTGGGATAAACTGTCGTGCGTTGTACACTTCAAACTCAATCAGTAAACCATCTGTGACGCTTTAACAGCATAATGCTTTAAAATAGTCACAGCTTCATCTTCGGTTAGTT
>vim|853979|reg|U|rh|TATVSR
GGCATCGATTCATCCCATACTTACGCTTATGCGTGGAAGTGGAGGTCTTCCCGGTGCGGGATGATAAAAATCCATTTCTTTATATGAGAAAGGGGCAAACCATGTCTAAGACGGATCGAAAAAACAACGCTTGACAACCGCCCTGTCTTTCATATACGATGAATATGTAATCGATTACATAACTGAGAGGACTATAACGA
>vim|907725|reg|U|rh|TATVSR
ACATTCAGGGCAAACAGGGCAAAGAGCGCGGCCGAAATCAAAAGCATCGGGTCCTCCGGATGGGCAAAAACACGATTCGCCCCCGCAATGTAAGCGCTTACATTTGACGATGCAAGCGCTTACACGCTATGCTGTCCGCGGCGGTTGGGGTATCGGAGCCTACTGCCCGCCTCTTTCAACCAAACACGGACCTGCACGTC
>vim|944155|reg|U|rh|TATVSR
CAACCTTAAATAATACTGCACACCCTTGTGCTCAATCAGATAATACAATGAGATAAATGAATGATGTATTAAATATTTAAGACTATTAATAAGAAGGTAATTATAAACGGCATGCTCCACAGAATTTGATAGTTCTAACATCTTTATCGAAAAATCCGCGCTACACTCTGACTCAATGTTAATCACCATAAGTAGTCATC
>vim|945210|reg|U|rh|TATVSR
TGTCGGTTTTATCAACAATTTTCCTGTTGAAAAAGTGAAACAATCGGCCTTCATGTGAGAGAAATCACAATACAGATGTAATTTTTGTTAAACGAGCCGTATTTAAATCTTTATTTTATGAATAAAATATCTTCTTATTCAAATAGAGCAATCGTTTACTTTAAGATAAAAGTATTAGGGAGAAGATAATT
>vim|967106|reg|U|rh|TATVSR
TATTTCATATTTCTCGTGAGCAACCTCACACTAGTCATGTGATTTTTGTTAATCTAGCCGTAACTTTACACGGATGAAACGAATAAAATATTGCAATAAAAAAAGTGTTAGCAACACTTTCATAATATCTATCCGATTGTATTAATTATTCACGCCTTAAATACTTAGGCGACAAAGGAACTTAAAAGAGGGTTTAATTT
>vim|975140|reg|U|rh|TATVSR
TCTAAAGTGACTTGTTTGCACAGGCTTAGATTAAAACAATGACTATTCCCACAAATTGATATCGCGGTGAAGAATCCATTTTCCCACTCGTTAACACGAACTGAGCGAAGAGCAAATACAGCTCTAACTCGGTTTGATTACTCTGATTTCAAACCGGAATAACGTCATCTTGGCAAAAAATAAATGAGAGGTTAAAAACT
>vim|1057407|reg|U|rh|TATVSR
CGGAGTGGCCGTCGTCGATGAAAATCTCACGATGTGGATAGAATATGGGTCTGACATAATACGGAAGCACGTCAAGATAGCGCTTACATTCTCACAGGGTCGAGCGGGAATGCAAGCGGCGCCACCATGAATCGAGGGTAAACATTGACGCATTTGACAACTCGTAGCGCCGCCATCGCCGCTACGCCGGGAGACAGCCG
>vim|1141367|reg|U|rh|TATVSR
GCGATTTCCTCCCTCCGGTCGCCACCGGCGCAACTCCTCCATCGCGACCGCTGTCGTTGATGTAATCGTTTGCAGAGTCACTATAGACGCGCGACAAACGTTTACAACGATTTTCCTGCGGCGCAGGATGTCGCGGAACAGCGAGGCGTC
>vim|1146676|reg|U|rh|TATVSR
GCTCCTGCTGTTTCTATTTGGATACATCACATACCTTCGACATGTAGCACAAGCCGTTCTGAGACGTGGCGGTACGGGGGATCCAGGTCCGGGACAATCGTCCCGAGCGTCCCTCTACAGGGTGGCCTGAAAAATGCACGTGACCTGTGTGCCGTTCGCAGCATCGCAGACGCACATCACCTTGACATTGTACTACCCCA
>vim|1247707|reg|U|rh|TATVSR
GGCAGGCATGGCGAGCTGACCCCCCATGTACGGACCCGGAAGAAGTCCCCGAAGATCAACGGTTTCGTGAACGCTTGCGCACGTTGAGGTAGGCTCGCTTGCAAACGCTGTAGGGCCGGGCGCCTGACGGATTGGCCGCCTGGTGGATTGGCCGCCTGATGGGTTCCGGCGGGAGGTCGGGCGCTGAGGAGGAATCCGGG
>vim|1251557|reg|U|rh|TATVSR
GCGCTTACATTTCGTGTAGCATTGGAACCGTGGCGGTTTTGGCCGATTGTCATGCCATCCATGCTTTCACCCCCAGGTTGAGCCCAG
>vim|1251607|reg|U|rh|TATVSR
CTGGGGCGGTCCTATCGGTGGCTCAAAAGGCAGGTGAAGCAACACACCCCGGCGGCCTGAGCCCGCGATGCGCGATTCCGTTAACGTGTGTGTAAGCCCTTACATTACGTCGATGCAAGCCATTACAATTGCGGTCGCCACTCCGTAGCCTTATGGTCCCAGACAG
>vim|1251669|reg|U|rh|TATVSR
ATGTTGGACTGGCTGGTCAAAGCCGCCCCCCTTCTCCCTGATCTCCGCCCTTAGAATTTTCTTCTTTGTCGGCTCTGAAATCGATTACATACTCGAACCAGCGACGGATTCGAGTCAAGACGTAATTCAACTTTCGCGGGGGCCCC
>vim|1807202|reg|U|rh|TATVSR
GAACCGCAGCCTCGGTTGCGTTGCGCATTACGTCGCCGCGTAACCGAGGGCTGCAAACCACAAGTCCACAATTAAGGTGTGAAGGCGGAGCAACGGCGGCCGGAGAGGGGAGCCT
>vim|1815023|reg|U|rh|TATVSR
GAGCTGATCCAGAGCTCAAGGCTGGGCGGATTAGACTGGCTTGTTGCCGCAGGGGAAGCACAGGTAGCAAGAATCTGCGAACAGCAAGCAAGGGGAAACT
>vim|1868564|reg|U|rh|TATVSR
TCATGCTCACAATGAGCTACTGCATTAAGATCAACGTTTATGTCACAAAAGTCGGCATATCAGGGTCTAAAACAAAATGACCACTGACACGTCGGCTTTTTGTACGCTTGGCTTTAACTGCTTGTTATACTGGAACTGGAGGTGCTTTT
>vim|1889390|reg|U|rh|TATVSR
CGGAAAGGCCGTCGTCTCTGAAAATTTCGCGGTGCGGGTGAAATCCATGTCTGACATAATACGGAGCAGCATCAAGATAGCGCTTACATTCTCACAGGATCGAATGAGGATGCAAGCGCGGCCACCATGAATCGAGGGTAAACAATGACGCGACTGGCAACGCACGGCGCAGGCAGGCCTACCCCGCCGGGAGACGGCCG
>vim|1917387|reg|U|rh|TATVSR
CGGAAAGGCCGACGTCGACGAAAACTTCGCAATGCAGCAGGAATCTATGTCTGACATAATACGGATTCGCATCAAGATAGCGCTTACATTCTCACAGGCCGGATTGGAAATGCAAGCGGGACCACGATGAATCGAGGGTAAACGATGGCGCTTTTGAGAACGGGCGGCGTCCACGCGGCAGCCGCGGCCAGGGGGGCCCG
>vim|2067923|reg|U|rh|TATVSR
CCAAGGCTCCGGCGTTGGTTTGGGATGGGTTTGTAAGCGCTTTCATTGTTGGCTTTCCAACCCACCCCTGTCAATCGGCGATGGACAGCAATCGCTCATTGATAACCCGGTGTGGAAAACCCCGACACCGGGGCTGAAAGCGCGTACATTCG
>vim|2075497|reg|U|rh|TATVSR
ATGCCAATGATTTTGGGAGTAAAATTGCATCATAAAGCAATCGATTACCCCTCTTTCTGCGAGTCAGTTCGAAAAAACCTACTTATGTCACACTTTTTATGCAAATTAGGTAACAAATTGCCCTCACTATCTGTATAGAATGACGGAAAGCCTGCATTAAGCATGAGTGCTGGCTCGGAGCCAGAGTAAGGAGAAAGGCG
>vim|2173417|reg|U|rh|TATVSR
CATGCGCTCCACGGTAGTGCGTGGGCCACCGGAGTGGGAGCGCTCCCGCT
>vim|2188081|reg|U|rh|TATVSR
CGGACGGGCTCAGCGATTAACAGAAGTTGCAGAAGGTGCATGGTATCGTGGTGGCCAGCCATTCAGGTTGAGAGTGTGCAGTCAAAAATAGCGCGGGCAAACCGTGTGTGCTCGTCCTGAAAGCGTCGTGGACCG
>vim|2219889|reg|U|rh|TATVSR
TGTCGCCGACTCGTGGAAGTGCGTTCTCCGCCTGGCCGATGATCACCCGACCAGTCGCCCAGCCTGGTGGGGAATCGACGACAAGGCAGATCCTCCTATCCGTGCCTCATTCGTGTGCCTTCGTGGCCCCAAAGATTTTTCTTGTAACCGCTCTCACCAGGCAGTGCGGATCTTAGGATTCCATATACAATGTTAGGGTC
>vim|2246884|reg|U|rh|TATVSR
CGGTCGTCATCGGTGTCCTTCCGTTTCGCAGTTGTTGGTGCCCTACGACGGCACGGCGGGCTCGTACGTACCGAGCGGTGCCGAGGGCGGGGCTCGACCACGATATCGGTCCCGGCGAGGGCAAGCGCTTGCATCGATCTGCTCACGATGCGGCACGGCGCCTCGCCAGGGTCCGTCCCGGCGTGGCAGCATCACCCGTC
>vim|2556544|reg|U|rh|TATVSR
CACAAACACTTTCATCGATGAAAAATTGGCAATATGGGGCGCGTTTGAATCTGACATAATGGCGACTCGCATCGAGATAGCGCTTACATTCGCACAGCCTCAAACGACGATGCAAGTGCGACCATCACGAATCGAGGGTAAACGATGACGTCTACGACAGCGTCCGGCAGCGCCGGTCCGGCCGAGCCGGGAGAGCGGCG
>vim|2566343|reg|U|rh|TATVSR
TAACAAATTGCCCCCACTATCTGTATAGAATGTCGCAAAGTCTGTATTTAACCGAAACCACACTGCCATGAAAGGATATGAGCGCGGCTAACCGATAACCAGGGTTGACGTGTGACAACTCGTTAATATCCTGAGCCATTGGCCTCGGGATATCTCAAAGCAATTAGTGCTGGCATGGAGCCAGAGCAAGGAGAAAGGCG
>vim|2574535|reg|U|rh|TATVSR
TGTATAGAATGACGGAAAGTCTGTATTTAACCGAAACCACACTGCCATGAAAGGATATGAGCGCGCTTACCGGACCTACCGGTTTACGTGTGACAACCCGTTAATATTCTGAGCCATTGGCCACGGGATATCTCAAGCATTAGTGCTGGCTCGGAGCCAGAGCAAGGAGAAAGGCGTTGGAACATAAGAAAGAATTCACG
>vim|2612266|reg|U|rh|TATVSR
GGGGGATCCTGTCGCAAAGGGGTTTCGGGGGCCGGGCGGGGTGCCGCGGGAGAATCTCTTGAGAGGCAATGTAAGCGCTTGCATGGCGTTATTGCAAGCGCTTACATTTGTGCCATGCGCGGCGGGCCCGATCTGGCGTCTGCTGCCGCGACAGATTAGAGTGCGCCC
>vim|2668245|reg|U|rh|TATVSR
GAAACCTCCCGCGGCGCCGTCCTCCCGGCACCTTGAAATCGATTACATCCGATTCACGGCGTGATTGCAATGAAAAATGTAATCGATTAACCGGAGGCAGGATCAGGAGGCGGC
>vim|2696810|reg|U|rh|TATVSR
GATGCCCTCCTCTTCGTCGGGTCTTTCGACGATTCGAGACAAATGTAAGCGCTTACATATTTTCACGCAAGCTGTTATATTTCCCGAATGTCGTTACAGGCATGTAGATCGAAACACTCTTGCTCCGGGTCCCAGG
>vim|2714333|reg|U|rh|TATVSR
TGGTTTCTCCGGGCAAACAGCGAAAGGCTCGATTCGCAAAATCAATGTAAGCGCTTACATGGCGATTATGCAAGCCCTTACATTGACGGCAACCAACCTAGACACTTAGGCTTTGAGATGGGGTGTAAAAATCTCAGAAATGCGATACTGAGCCAAAATGACGACTGACCACAATAAT
>vim|2794375|reg|U|rh|TATVSR
CCAACAATGCGACAAAACTCACATAGTGAATGTAATTTATGCTAATTGAGGCATGTTTAATCCTTTGTTTACATTCTACAATATCAATAGTATTGACTAATATCAGTCATTTACTGCTTTGCTGGTTTCCGTCTCAGTCCTTTTGACCTCGAGCTACCAGCCGCACAATAAGAGAGATTTAGATAAAAGAGGAAAGCAAT
>vim|2824032|reg|U|rh|TATVSR
GTAATTTACATCCACACGTTATATTGTAAATAGAAGTTATTTATTATATTCATTGCTTATAACCACAGATTAAGGGTATTGATTAAACCCATATCGATCTGTGATGGAATTCACTTCTATAAAAAGTTAATATCATATGTAATTTACATGGCAGATAAATGGGATCTTAAGCGCAA
>vim|2843351|reg|U|rh|TATVSR
GGGATCATTAATCCCCATGATTCCCCTCCACTATAAAATGTTGAAAAAGTAATCATTCTATTTTTATATGAATATATTTTTATAAAAAAAATTATTAAAAAAATTAAAATAAAGAAGGAATTTAAAAAACTATCGCGTAATTATATAATAGAGGGTACCGAAAACGGTTACAATTAAATAAAGTAAATGGGGGACTGAAT
>vim|2843356|reg|U|rh|TATVSR
ACAAAAAAAGTTATCAAGAAAAAGAATGAAGAAAAAGATGCAAAGAAAATGCGATGTAGCCGTTATCCATTAAATTTGAAAAACAGTAACAAAAAATCAACGAAATAAAATTCGAGGAAGGAATTTAATATTATATCAAGAATTTAAATAACATAATGAAATCGATTACGATTATTTGTTTAAATATGAGGTGATAAAAC
>vim|2844647|reg|U|rh|TATVSR
CCTGTGATTTACCCATTTGAGGAAAATAAAACTGGAATTATATCGTAGTGTAACGAATATAAATATAATAAAGGTAACAGTAACCATTTATATAACAACGTTTTAAAGGTGGTATATAGTGCCAGATGTTTTTGCAATTATTTTTTTAGTCCCCGGGAAAACCTTTACATAATACTAATATAAAGTAAGGTGAGTGAGTA
>vim|2862553|reg|U|rh|TATVSR
ATACATCAAATATTTATACGCCTTTCACGCTAAGTGGCAGCCTTTAGGTTGCCACTTTTATATTCAACCCTTTAAAAATCAGCCTGTGATCTCTCTTCGAGCTTTTGATGCAACTAACATTTTTGCACTGATAATCTATGTAAACTGCCGCACACTTTCAGTATCACGATAAATGAACCACTTTT
>vim|2865600|reg|U|rh|TATVSR
AATGAACAATGCGATGTAAGTCACATGTTGAATGTAATTTATGCTCATAAAGCCATGTTTAATCAACAACAGAGCGCATACAATAAGATGCTTGCTGGTCACGGTATCTGCTCATTTTGGCCAAGGTCCTCCAGCATATTAAGAGAGAAATAATAGAGAGGAACTGCAAAT
>vim|2973206|reg|U|rh|TATVSR
GGTCCTGGCCCTCCCCGACCAGCATAGGCGGCTCGTTTTGGGCCGTTTGGGCCACGTCCGCTCTGATGTAATCGAAATCATCGATAACAGGGGTCCGCCAAGGCGGCAACCGTGTAACCGACCAAGGCGAGCCCGACAGCCGCGTCTTGCCAAGGGGGCGGCTTGTCGCCAGTGTCCCGCCG
>vim|2976847|reg|U|rh|TATVSR
CCCTTCCGTACCTGGGTTTGGCGTGGCGACCTTGACGAACAGGCATCATTGGCGTCCGCTGAGCCGCCTATGCTTCTTTCATTGAGGTTGCC
>vim|3005501|reg|U|rh|TATVSR
ACTAAATTTAATAAACAGCTGTAGAAATCCCAAACAATATACAAATTACAAGTTTTAGTATTCAAAAACAAGAAGGAATTTACAAATTTACGTCGAATATTTATATTATACAAATAGTTACCGATTACATATACAATCGGTAAATCATATTAAAATAAGTCTTTGAATCATACGTAATAGATTACAAGGAGTGTGAGCAA
>vim|3014922|reg|U|rh|TATVSR
TTTCGGCCGAACTGCGCGAAAATTGCAAGCAGGATCATGCAGTTCGAGGGTAAACGCGCAGCCTCTTGCCCAGGATCGCGCTGGAGAAGACACGACGACGAGTGACGTGCGGCATCGTTGCGGGCGGCACGCGCCTCGCCCTGTAAGATGACGACGGCACACGCCTCGCGCAGAGTTCATTTACGACCAGCACAACGACC
>vim|3023611|reg|U|rh|TATVSR
CCGTTGGACGGGGTGGAGGATTTCCGGATTACAGGTACATCCGCTGAAGCCGTCACGCGCGTTCACGGCGGTAAGATGGCGGGCGTTCCCCGATTCACTTTGCGCTCACCAACCTG
>vim|3065249|reg|U|rh|TATVSR
AAATTATTCTCCTTAAACTAAAATAATTTTTTTAAGTTTTTAAGTAAACGTTTACAAAAAAGAATATTAACACATACAGTAAACGTTTACAATGGCTTTTTAACAAGATAGTAAACGTTTACTATAAAAATAAAAAATACTCATAATGTTAGACTTTATTTATAAAGATATTTAAAATGGGAGAGCTTA
>vim|3066592|reg|U|rh|TATVSR
CTCCAGTCAGTCAATCGGCCCGGCAGACTCCAAACTGCCGGGCCTCCCCCGTTTCGGGGCGGGGCACAGTGGTCTTGCAGGAAAGACCTGACTGGCAGATGTGTATCCGGACTGTGGAGACATCCGGTCGGAAAAATTCTTTTCCTCCGCGTTTGAAAAAACGTGCGGCGCCAGAATGTTCTCGGCTAACATTCGCGCAA
>vim|3071130|reg|U|rh|TATVSR
GTCCTCACTATGCGGCCTCCACCGCATTTTTGTAATCGATTACATCTTATTGTGTGCTATATGTAATCGATTACATTTCATCATTCTCGGGAAATGGTCTTGAGTCAACCCGGAATGTAGGGCCTGACACCCACAAGGACGAACAAGACAGGGCGGCGGCAACAGTCCAGGCGCCTGTGTGAGAAAAACCGGAGCAGGCC
>vim|3086294|reg|U|rh|TATVSR
GCTTGAATGTAACCGCTTACATTCGAGATCGACAAAATGGCCGGAAAGGCCGTCGTCTCTGAAAATTTCGCGGTGCGGGTGTAATCC
>vim|3191042|reg|U|rh|TATVSR
TAACATATAGAGATGGGAAATCAAACGTTTTTGCAGCTATCCTGATTATTGCTGGCAAATTGGATAAGTTCTATATATAGAAGAAACCGGGGAATATACGAAAAAAATGATTTTACAAAAAGAAACCGTTGACAAAATAAAGAAAAAGGCTTACATTAGTAACGTAATCGGTTACGTAAGACGAAAAGGAGTTTATGCTC
>vim|3349533|reg|U|rh|TATVSR
TGCGAAAACAGGTGGATGATCCCCTTTAAAGGCACAAATATGAGTTTACC
>vim|3384706|reg|U|rh|TATVSR
GCCTTCTCTTGCGAGCCGGATCGAAAAATTTAACAAGCATCACGTTTTTCATGAAAATTCTGTAACTCACTGCCGCGACTATCTGATAAAAATGATGCAGCAGTTAGCGCCCAAGGGAAATGCCAGCGCCATTCAGCGAGGAGAAACCAGGTGAAGCCCAAAAAACAA
>vim|3390587|reg|U|rh|TATVSR
TACGCTCCCGGAAGCGCGGAAAGTTAAATGGGTTCTGGACGTCGATCCGA
>vim|3396252|reg|U|rh|TATVSR
ACGTGCGGGCGCGATTGTCAGCGCCCCGGCAGTCGCGCTAGGCAGGCACG
>vim|3404730|reg|U|rh|TATVSR
CGGGTCACGATGCGAGGCGGATCGTAAAATTAAATATCCATCACACTTTTTATGAAAATTCTGTAACCGCTTCCATTAACTATCTGATAAAAATGTTTTCGATGTGAGTTAAACAAGGATAGTTCTGCGCCTGATTTCCCAGGCGAGGAGAGAGT
>vim|3433448|reg|U|rh|TATVSR
TGTCAATACTTTTCACAAGAGGGCTTGATTTTACAATGTTTTTCAGTAGAATAAGCCTATCAAGCCACTATTTGGCTTAGGTACTAGCATTCTATTGTGAAATCGATTACAATACATCCTAAGAAAAAGCGCACTAATCTGCTATAATGCCGCAATCGTTTTCAGCACTGCAATCGACTACTGCCAAGGGGAGTCTCGCT
>vim|3481435|reg|U|rh|TATVSR
TTTAACCATGTAATGAATTGCCTTTTAATGTGATGAGATTCACATTAGGATTGCAATTTTTGTTAAACAGACCGTAACTTTCCCTTTAGAAATGAATAGACTATTCAAATTAGTAAAGTCTAAAGTGGATCAGTCACATAGGCTTCAATTAGAACAATGACAAACGTCACCTTGGCGAATATTTTAAGAGGGTAAAAACT
>vim|3499920|reg|U|rh|TATVSR
CCAATTAAAAGCCAAAACAAGCGCTTACTACTGAAAAAACGGCTGTTCGACCGTTGTTTTGTTATCGATTACAGTAATTACTTTCGTCACAAGATTGATATTATTTACATATTCAGGTATTTACTTTACCTAAGCTATTGCTCTAACGGTGCAATTAACTAACCACGGCCATAATGGGGCCTGACTTTCGGAAGTCGTAA
>vim|3507692|reg|U|rh|TATVSR
GCGCTTTCCTCCCTCCGGTCGCCACCGGCGCAACGTCCCCATCGCGACCGCTGTCGTTGATGTAATCGTTTGCAGATTCACTATAGGCAGGCAACAATCGTTTACAACGATTCTCCTGCACCGCAGGATGGCGCCGAACCGGAGGGTGAG
>vim|3589810|reg|U|rh|TATVSR
CTGGTCGAGCTGCGGCATCGAGGTTTTCAGATCGTTACCTGCTCGTGTCGTCCTTGGGGTGGACCGCACCTACGTGCAAGCGCTTACGTGTGGAGCACGCCCATCGGACGGCGCCAGGTTCGTCGTACGGACCCGCGCCGGCAAGGAAGGAGGACGGC
>vim|3608636|reg|U|rh|TATVSR
CGCTTCGTCCTCCCAAACGCCCCGAGTCGCGCTCAATGTAAGCGCTTACATAAATTCATGCAAGCAATTACATTGGCCCAAGGTCGCCTTTCGTCGCGGACCCGGACAGGCTAGCCTGTCGGGATTGGACAGCTGGCGACGCTGCGGTTGTAGGAGAAGC
>vim|3621631|reg|U|rh|TATVSR
CGTTTAACTCCCTGGCAGCCTTTACGCAGCGACACTCGTCGGCGCAAGATCCGAATATGGATGAATAATAGCAGCGCTGTTAGCATCAGACCCAGCTCAATTTTTTCCCTTCAACAGAAAGGGGCCACCCAAGCCTGAAGCAGGAAATGAT
>vim|3622831|reg|U|rh|TATVSR
TTTTTATGCAAATTAGGTAACAAAGGCAGGACGTATTCTGTTTAGAATAACTGCGAAGGCAATTTGTCACCTCTTGCAGGACAGTGATGGAATGTTTGAGCGCGGATGGCGCTAAATGATAACAACACCACCGCACGCCAGAATTTGTGAGCAAACTGAAGTCGTCGCGTTGGCATGGGGCTAACGCAAGGAGAAAGGCG
>vim|3627223|reg|U|rh|TATVSR
AAACGATGCGAGAGGGATCGAAAAATCAAACGCTCCTCACACTTTTTATGAAAATTCTGTAACCGCTTCCATTCACTATCTGTAAAAATGAATCAGTCAGTAGTTGGTGGTCCTGCGAGGAGAAGACG
>vim|3651700|reg|U|rh|TATVSR
CGACGGCGGGGAGGGATCGCAGACGACCTGCGCCCCGGACGCCCGCGACTCCCCGGTGGCGGCCACTCGAACGGGAAGGTTTTTCACAATGCGCCGTACGAGCTATGAGCAATCGTTTTCTCGGACGCTATTCTCGTATAACACGGGCTGTCAAGGCTGACGCCCGGTGATCACGCGGGAAGAGGACAACGGGAGGAACG
>vim|3655536|reg|U|rh|TATVSR
GAGCGCCACTTCGGGCAACGGACCAGTCCCATCCGTAGAAAGCGCTTGCTGTCCGAGTAAGCTAGGCACCCACTTGGAAACTGTCAACGCGGCGGCCACCGGCCGTTGGAGGAGGACCGCGAAGGAGTGCCG
>vim|3677262|reg|U|rh|TATVSR
ACGATTACATATAAATATTCCATTCACTAAAGCGGGTAAAAAACCCGGCAAGTCTAAATATATTCTATATAAAGCTTATTATAAAACCCATTCTTGTTCTGGCTTAAGATTGCTCTGTTTTGTTATATATTACGTTAATTGAAATAATATCTGTGAAATGTATAATAAATATGAAAAGGATTACACAACGAGGTGATAAG
>vim|3695526|reg|U|rh|TATVSR
TTTTTCGCCAAGTTTTTTTGAACTAAAAAGGTTTTTATCCGTCGCTGCCAACGGAAAGATTGTGATACTGGTTGCTCATTCCCGCGTAAGGAAGCAAACATTGAAGATTTTTAATCGTATGAAAAGGGGACTTGACAACGGTACTAAGCTTCATATACGATGGTAATGTAATCGATTACATATTTGAGAGGATTTCATCT
>vim|3821044|reg|U|rh|TATVSR
AAAAACAACAGCTTAAAAGCAACCCCCTCGCTTGCCAAGCAAACCAAAATCTAACTACTATGATCTATAGGTAGTCTATTTTAAAAAGCCATATGCTTTAACTAAGCCTATAACTTAGCCTATAACTTAGTCTTTAATTAGGCCCTTATATTGTGCAGCATAGGAGCATTGTTATTACGCGCGAATTAAGCACAGTAAAT
>vim|3978441|reg|U|rh|TATVSR
TAACTAGGTAGGCTGAAAGGAATTTTCTTTCGGCTTATTTTTGTTTTAAATAATAATTAAGCCCCGTTTGAAAACGTTTACAAAGAGCTGTTATTTTCTTATAATAGATTTAATAAGGAAAATAATAAAGGAAGCCCGATT
>vim|4098145|reg|U|rh|TATVSR
ACTCCATTCACGTTTTTCAGGTTATCTGATGAATAGGTGTATTTTTGTGAAAAAAATGTTTATAAAAAGCCTTGAAATATTCTGAAAATTAAATTATTATTATCCATGTAAACTACTAAGTAATCGTTTACATGGATGAAATAAGGGTTTAAACAAAACTGAAGTAAACGATTTCTTGAAAATTTAGAAAGAGTGATGAA
>vim|4190233|reg|U|rh|TATVSR
ATAATAGTTAAAATAGGTGTGCGTTATTTATTGGGGATTACAAGACGGAGGTTTATCTGTAGAGTAATCCCCTTTTGTTCTATATATGGAAAGAAATTGACATAAAAAAATGGCTATATTATAATTTGAAATAAATAGAACGGACGCCCGAAGAGAGGCCCCTTAAAATAGTTGGGGGGATAGAATATATTA
>vim|4581573|reg|U|rh|TATVSR
TTTTTTCTCTTTTTTAGCGATTTTTCCTTGTCCATCCATGCTGCACACTACAATCGTTTGATGCGCAAAGTAAAACTGTTACATTTTTACGTATTTACATTTAATTTTATTTAAACTATAATATGATATGGTCGGATGAAACTTATTTTTTCTTTTCATGAAACAAGTTTCACCCTTTCAGGACCAGGAGGAGAAATCGT
>vim|4585554|reg|U|rh|TATVSR
GCCCGTCCGGGTATCTTCCATTACAGCAGCATAGTTTGAAGGAGTTTCTT
>vim|4605351|reg|U|rh|TATVSR
TAGTTATCAGAGCCTGCTCATTGACTCGAGCAGGCTCGTTTTTGCTAGCCGATTACTAACGTTGACACTTCAATGATCAACACTTTTATTGATACAGAAACTGGAGTTCCACACGCTTTCCTCCTATCATCCGCACATATTTCTGCGATCGTGTAAACCTATC
>vim|4606515|reg|U|rh|TATVSR
AATATGTTAATCAGCCCGTAACTTTCCGTAGATAAATGAATAATATTTATTAATAGTTCATCATTAAAGCAAACGTTTCATTCGCGCTATTTATTAGATAAATGAAACATTTAACCAAGTTATAACCCGTTAGATTGCATAATAAAACACAATAAGTCGCAGTCTAATTAGTCACACTGAAAATAAGAGGACTCACGTTT
>vim|4614171|reg|U|rh|TATVSR
CAATTAATCAGGTGACGATGAAAACTTACATCGCAGAGCGATGGCACTTTAAATAGCCCCACAAGTAATGTGGGGTTTAGTACAAGGGCAAATTTGTTGCGTATTTTGCATGATGTTTACGTAAAATATCTATTTGATCGTTTACTTAAGCACAAAGAGCGTTAATTTAATTTCAATAAATAATTTAAGAGAATAGATTT
>vim|4617559|reg|U|rh|TATVSR
GCGGCCCTCCCTCTCGCCGGAATTGCCGACGATTCGAGAGAAATGTAAGCGCTTACATATTTTCACGCAAGCTGTTATATTTCTCCAATGTCCTTACAGACGGATAGATTCCATCACGCAGACACCGGGCCACAGG
>vim|4635446|reg|U|rh|TATVSR
GAAGTACCTCCCTCTCACCGGTCAGGACCGATGATTCGAGAATAATGTAAGCGCTTACAAATTCTCATGCAAGCGCTTACACTTTGTGCTATCACTCAGCGCCCACGCCCTTTTGCAAAGACAGCTTTGACACCGGAGCCGCCCAGAACCAAAGGCCACGA
>vim|4730091|reg|U|rh|TATVSR
CTAATTTATTGATGTTAACATAATTAAGTAGTTTTATGAATATATCAATTATAATTCTTAATTAAAATTTGAATATTACAACCTCCTTGTGATTTTTTGTAAAATATCACAAGGAGGTTTTGTTTTACCATACATTTAAGAAAGTATATAATAAAATGTATAAAAAGATTTGAATACGCATATTAAGGGAGTGAGGATAT
>vim|4757428|reg|U|rh|TATVSR
ATTTGTGTGATGATTCTGACGCAGGTCGTCAATAGCAATTTCTTAAGTAATTACTCTTTTGTTGCGTTGATTTATCTTCGAATCGGCTGCTTTTTATGGGGGAAATTAGCAGATCAGAAGGTGTATCAGGGAGAGGCAAAGATTCTATCTTGCACCGATAGACATTCTTGGAAAATTGGACCTTATTAAATTCGCAAGAA
>vim|4811461|reg|U|rh|TATVSR
AAACAAGAACTTTATCTCTCTTTGCGTAAATATTCTTGATTTTTGATACCACTTGTGTTAATATTCAGAAAATACTTTTTATATGGAGGCGATT
>vim|4863079|reg|U|rh|TATVSR
GCATGGCGTGCTCTCCTCGACCTAGGGGACGCCCCGGGTTGTTCGGCCGG
>vim|4915470|reg|U|rh|TATVSR
TGGTCATGCAGTGAATTGCCCTTTAATGTGATTGATCTCACATTAGGAGAGCGATTTTTGTTAAACAGACCCTAACTTTACCGTAAGAAATGAATAGACTATTAAATTTAGAAAAGTCTAAAGTGAACGCAGTCAGACAGGCTGCCATTAAAATAGTCTCAAATGTCATCTTGGCGAATATATAAAGAGGGAAAAAAACT
>vim|5028844|reg|U|rh|TATVSR
GCTCCGGGAACCATTGTTCTTACAAAAACCAGACTGGATCCTCACAACAGCCAGACCGGCATTTGCAATCGATTACATTTTGCTGACATGTTGCGCTGCAATCGATTACATGAAGGTTGACCGCGATGGGTTTTGGAGTCAAGTGGTAATTCCCTCGGCGCGATCAGCGTCACACGGAATGATAAGGACTTGAACGCCAC
>vim|5029186|reg|U|rh|TATVSR
GACCCCTCCCAAGGCTCCAACAAGATCAGTGTAAGCGCTTACATGGTGATGCGCAAGCGCTTACAGTGTCCATTGCGCATTTTCTTCGTATAGTGCCGCCAGGAGCATTG
>vim|5049048|reg|U|rh|TATVSR
CGAAAGATCCCCGTTGTTATCTCTACAGTATTTGTAAGCGCTTACATTGATAATGCAAGCGCTTACATTGATGGCTGGCGGTGGCCATGAAATCTGCTAAAATAAGCTAGGGAAATTACAGGTACGAC
>vim|5152209|reg|U|rh|TATVSR
CCGGTCACAGAACGGGGGCACGTCCTGCGCGGTTAACACCGCGTCCACGCAGAATGCGAAAATACGAAGTCTTGGGGGTAACGCAGGGCGGACAGCCTTACGCTGCAAGGAGTTATTGAGGGGGGCACC
>vim|5162893|reg|U|rh|TATVSR
CGGCCGCTCCAACGGAATTCGTTGGATTGCGTGCACGGAAAGCCGTAGGATTTCAACCCTGATTCCAGGGATTCTT
>vim|17973|reg|D|rh|TATVSR
AGTAAACCTTTAAGACTGCCGTGACTGGTCAAAGGCCCGCCGCTTAAGTAACATGGCGGGCTGACGAACGAATAAATACAGCGAAACGATA
>vim|55261|reg|D|rh|TATVSR
CCCACCTTCGAAACCGAGTTTCATGCTTGAAAGGTTTGAACTCGGTTCCTTTTTTCGTTCCTGTCGCAGCGCTGAGATCGGCGATAAGGCCAGTTGTTTGGGCGTAACTCTGTTATCTGGCAGCGATCTGCATTAACATGTGGACAATTTTGTTAATTTCCGAACAACAAC
>vim|143603|reg|D|rh|TATVSR
AGTATGGAGTATCCCGAGTGGGAGGCATCGCCTCCCACTCTTGTTTTTATCGTATTATGATTCTTATCGCATTATGATTTTGATAACGTCATAATTTTTTGACATGATAATTTTATTAACATTATTTCCATTTGGCATGATCCCGTTTTCTTACACGCCGAGATTAAGGCGGACCAGACTCCTATTGAATGAAGCGAAAA
>vim|148895|reg|D|rh|TATVSR
ATGCGTCGTCAACAGTAAAAACTGTGATGGCTATCAAATTAACCCTTCTCATGTAATCGGTTACATGGACGAAAGTAATGGATCACAGTAGTGGGAAGCGTATCCCCCTACCCTTGAGCTACCTTACTGACCGGAGCTCCATT
>vim|151356|reg|D|rh|TATVSR
AGTAAATAGCTTTAAGACTCACCTGTCTGGTCAAAGGCCCGCCGCTTCAGTAACATGACGGGCTGACGAACGAATAAATACAGCGAAACGATA
>vim|280767|reg|D|rh|TATVSR
CGGGCCATCACGACAAACACCAACACCTCTAGCCTCGTCCAACTCACCGAATGTATTGCAATCGTTGTCAATATGAGTTACGGTAGAGGCAGAACAGCTCGAACATTGGTCTGTCAGGTTGCCGGAACCTCAACGCAGAGCGGCCCTCGAACAGCAATGCAAACGACTAGCAGTACCCGATTTGCAAGCAAGGAGTCATC
>vim|309519|reg|D|rh|TATVSR
AACCAAAACCAACCGGCAGCGAGGTTATTTGCAGCCTCGCTTCCTTTTCTGCGACGTTTCCCTGTTAACGCTTGGCATTCTGCATTACCATAGCGGGCTAGCATAACAATTGTTTGTATTTTCC
>vim|327632|reg|D|rh|TATVSR
TACGATAAAGTAAAAACTCACATTTATAAATGTGAGTTTTTATATAAGAAAAGAGTTATTAAATTATATAAGGGAGGGATTTAA
>vim|338764|reg|D|rh|TATVSR
GCGTTCGGTAGTCCAACGCGACCTATCATGTAAACTAACGATAAGCGGTACCCATTGGTGCCGCTTTTTGTCTTCTCTATCTGATACGTAGCTATCAAGATTACATCAATAGGGTGTTTTCTCGACCCGTTCTGGATTAACATATTTGGAAGAATCCTTGATGACCAGAAGTAACC
>vim|608702|reg|D|rh|TATVSR
ATGAGCTTACTCAGGTAAGTGATTCGGGTGAGTGACAAATCTGCCGGAGGCAGATTTGAACGCTGCTTGCAGCGGCCCCAACGGGGCGAGGCACACGTAAGTGTGCCGAGTAGCCCAGCCAACGCACATGCAACTTGAAGTATGACGGGTACATTTACCTATCAATTCACAGCGAAACGACAGTGGCACAAAGAGACTAC
>vim|610866|reg|D|rh|TATVSR
CCCGCACTCTTCTCTCCCCGCACCGAATCCCCCGACACAAGGAGGTATCCACC
>vim|944155|reg|D|rh|TATVSR
TGAGCATCTTAGGTAAGAACTTCATGTAAGCGCTTACATGAGTGCGTTACCTGTCTCTCATATTCTAATTAATAGAACTCTTATTATGACCTCATAAAAACAAAACAACCCTACAACTTTTTATGAGGAATACAAA
>vim|945210|reg|D|rh|TATVSR
AACGTCTCGATTCATTCTTTAAGCCACGTTAACGCCAAAAAGTCATAACTCTAGACAATCAATTTGTCTAAATAGTGACTTTTTGCGTACTTTTTTACACAAATACTGGTATGAGTTCACACAACTGATTACCATAAACGACCATCA
>vim|967106|reg|D|rh|TATVSR
AATCTTAGCAAAAGCCGAAAAACAAACTCCGAAAGCCTCCCATTGTGGAGGTTTTCTTTTATTTACTCCCTTTAGTCAGTTTTCCTTACAACTTCCGCCGATAAGTTGCGCGACATCACTCGCCCTTCCTTGAATTATCCGAGCACCATCCTCATATACTTTTTATACCCAAAGATAAGAAATATTAAGAGGCCCTACTC
>vim|975140|reg|D|rh|TATVSR
GCTATCAAGATTCTATCAATAGGGTGTTTTCTCAACTCGTTCTGGATTAACATATTTGCAAGAATCCTTGATGACCAGAAATAACCGTGGCAAATAGAGATTATGTAAGACGGGGGCGAGGCGCCCCAAAAAAGTCGACAAAAAAACAGCCGCCGAGAAGAAAAAAACCTTGGCGCAGTGGCCTGCTCGCTATCTTGCTC
>vim|1141367|reg|D|rh|TATVSR
ATCCGCCGGCAGAGCGTTGCCCCGCCACCCCCCGGCCAAGGAGACCTGCC
>vim|1146676|reg|D|rh|TATVSR
AGGGGGGCGTTCGACATTTGTTTCGAATGTAAGCGCTCTCCCAACAGGGCATTGGTAGGAGGCATCGTGGGGTGGTGTGGAACGGCCCCGGCG
>vim|2067923|reg|D|rh|TATVSR
CCCGATGCGGCCTGGCCCGCTGCTTGCAGTAGATTGAATCGGAAGCGCTA
>vim|2075497|reg|D|rh|TATVSR
AATGGTTCGCCAATTAAGAGTGGGAGGCGCTGCCTCCCACTCTTATTTTTATCGTATGATCGTTTTGAAGTTTTTAACTCGCCGATATAGGCGAACCAGACTCCTATACAATGAAGCAGAACATGAGCCAATCAACTAATACCCGCTTAACCAGCACCAGCCAGACCCAGGCTTGGCTGGAAAGCCTGCGGCCAAGGACA
>vim|2219889|reg|D|rh|TATVSR
GCTGAGACGCCTAGTGCGTCCTTGACACGAAAGTTGAGGCCCCATACTAT
>vim|2566343|reg|D|rh|TATVSR
GCAAATATTCAGGGGTTCAGTAACATGACGGACTTATCCCATCATTACGACGCAGCGAAACGATAGTGGCACAGAGAGATTATGTAAGCCGAGGGCGCTCAGGAGCGCGGCGCAAAAGCCCCAGCCGGAAAAAACGCAGTGCTCCAGCAATATCTAAAACC
>vim|2574535|reg|D|rh|TATVSR
TGGTTCGCCAAAATAATATTGAGTGGGAGGCATCGCCTCCCACTGTTATTTTTATCGTATGATTTTTGTAACTCGCCGATAATAGGCGAACCAGAGACTCCTAAGACCCAAAGTCATTGGAGTTGCAGGTAGGCTACCACCGATGAGCTAACTCCCTGCAGCGTCAAGAACTAAGGGTTTATAATAAAATGAAGCGGAAA
>vim|2612266|reg|D|rh|TATVSR
TTTGTCGGCAATTGGCCGCATAATCCGCTTATTTCCCCTGTGCAATCCGTTCTGCCACGTTAAAAAGGGGCAACTGACGCGGCGCAGGAGGCCTGCCTCGCATCACCAAGCCTGGAGGACGCGACATCATGGCAGATGTGAACAGGGGCGACCGCCCGCTTTCACCCCACCTGACGATCTATCGGCCGCAACTGACCTCG
>vim|2668245|reg|D|rh|TATVSR
AACCGCCTGCGACATTGTCGCGAGCCGGGGAAGAGGTGGTTGCGAAGCCGTAACAAAACAATACTCTGTCGCTCGCGTTCCGGAGCAGATTCCCAGCCGAGATCTGAAGGGGCCGGAAAACGCGGACCGCACCGGAAGAATGCGGAGGGGCGGCACCCGCCCGGGTGTCAGGGCAGTACTGCAAGGGACGGAATGAATAC
>vim|2794375|reg|D|rh|TATVSR
TCATAAAAAGACTGTGAGCTTATGAAATAATCATAAGTTCACAGTTTTTGCATACTATTGACCTTAACCAACACATTATTAGTGATAAAAACTAGTCAGTATCATTCCAACTTTGTAACATAGAGTTCTTTCCTTCTCTCAACATATTTGTCTATCATC
>vim|2824032|reg|D|rh|TATVSR
AAGTTATCTTTGATAGTGTGATTTAACTCCCACTGTTGGACTTTATTGAAAGCTTGCGCGTAAAATAGTCGTCCTTACATTTAATGCGGTTATACAAGGTACAATTGTTG
>vim|2843351|reg|D|rh|TATVSR
TTTATTTTATGCAATAATGTAATCGATTTCGATATTAGAAATATTTGTTTAATTAAAAATTTTACAGTTATATCTTTAAATTGAATTATTCTAATTAAATTATCTAATTAAATTGTTCTAAATGTAGAGGAGAGGAGTGATCCC
>vim|2843356|reg|D|rh|TATVSR
AACCTTAAACCGTTCTTGTATGGATTAGTTAGATACGAAAGCAATCTTTATTATCTAAAATCGATTTATACATATAGGATTTACATATATATAATAATAACCAAATAAATATAAAAGTGCGAATTTAATTTTTATTTAAAAACGTAACCGGTTACGATTTAATACATATAATCCCTTACATTAGAATTGAGGAAGATATT
>vim|2844647|reg|D|rh|TATVSR
AATAAGATGATTTTATTAACCGATATGATATTTTTCCAGGAGGGATTAAA
>vim|2862553|reg|D|rh|TATVSR
AACCGTGATCAGGTTCAAATGTGAAGATCTCATGTAACCGCTTACATGAAACGGATACATAAGTCTCATTTTACCCAGTGTGTACCTCTTATTATGGCTATGTTGAAACAACCTACGATTATAAAAAAACTCTGTACGACTTTACTTTTTAAGAGGACAAATCA
>vim|2865600|reg|D|rh|TATVSR
TCACACGCAGAAATAAGTGAGCTTATTACTTTTTTGGACATAAGCTCACACTTTCCCATCGTAAAAAAGCGATTATTCCTCAAGTGATTGATTCAAACACTAGTCAGGTACGGCGCAAGTTTGTACCATAGCCTAATTGTGATTCTTGTAATGTTTTATCATT
>vim|2976847|reg|D|rh|TATVSR
GCTCGCCTTTCACGAGGCGGCGCTTAGGACGGCTAAATTTGCTTTCTTTCTCAGACTTTTGTTGACCGGCAATCGTTTGCAGGTCACTGTTCGGTCGTCGCCGGTAAGCAAACATCAATAAGGCTGAGGCGTAACCCCCGCCAATGGACGAGCGGGGGAGGAGCGACGTGACGCGCTCAGGCTTTAGGGGAGGTACAGGG
>vim|3005501|reg|D|rh|TATVSR
AAATTGATGAAAAACTTATTTTTGAAGGAGACTTTTATTACGAAAGTGGTTATAAACATGCAAAGCAAATCTTAGAAAACGAAGCAACTGCTGTATTTACTGCATCGGATGAT
>vim|3014922|reg|D|rh|TATVSR
ACGCGTTCTTGATGAAACGATCGACTCGCTCCGTGTCAATCGGCCGCTCCAGGGACGGCGCTTACCGCGGCTCTGGTCCAATCTCCGGCGACGCGCTGAAAGCAGCACGCCGATATGCGCTGGCGCAAAGGTTGCGCTGAAAAACACCGGTATGCTCGCGGGCTTTGTCCTGCGAAGCCCTAGCC
>vim|3066592|reg|D|rh|TATVSR
GGTGTGGCCTCATAAATGAAGACGAAATGGTTTGAGGCGGATTGGTCTGCCTCAAGGCGCGGCAGCGCAGGAA
>vim|3071130|reg|D|rh|TATVSR
TTATTGTAATTTATGGCGGGGGTTTAGCAATTAGTTAACTTGAACATGTCACTCTAGATAGTACCGTCAATTTTTGGGTGATAAAAATGCGTAGACTGGCATTTGCCTTGGCATTGTCCCTTTGCACGTTCTTCCTACAGAGTGATCCTTCTTCGGCGCAATCTTCGCTCAATGTTGTTGGTACAGGCGACGGCCTTGAA
>vim|3191042|reg|D|rh|TATVSR
GGATGGAGGGCTGAAAAACGCACCTTGATTCTTTGGAAGAAGGTATTTCCGTCCCCATTTGTTAAGCAAAAAAGGAAATGATGAGTCCGGGGCAAGGTTTTCAATTTTAGCTTCATGTAAGTGGGCGTTGCCCCTGTTTCGGTTTCCGTTTTAAAAAGAAAAACCCCCCATGGTGCGGGGTTATACGAGGAGTGAAAAAG
>vim|3384706|reg|D|rh|TATVSR
GCTTTCGGGCCTGCTCTTCTGGTCAAAGGCCCGCCGCTTAAGTAACATGGCGGGCTGACGAACGAATATAAGACAGCGAAACGATAGTGGCACAACGAGATTATGTACGCCGCAGCCAACCGGCTTCTTCGCGGCGCAAAAAGAGCACGACCCGAAGCTCAAGGAATAAGCAAAGCAGCCTTCCGGCGATTTCACCGGCG
>vim|3404730|reg|D|rh|TATVSR
ACCTTTAAGACTCACCTATCTGGTCAAAAGCCCGCCGCTTAAGTAACATGGCGGGCTGACGAACGAATAAATACAGCGAAACGATAGTGGCACAACGAGATTATGTACGTCGCGGTCAACCGGCACCTTCGCGGCGCAAAAAGAGCACCTCACGGAAAAAGCAACGCAACACGCCTGCGGTTTCACCCGCA
>vim|3433448|reg|D|rh|TATVSR
TTTTTAACCACGAAGGACACGAAGAACCACGAAGGTAACTAACTTCGTGTCCTTTGTGCGCTTCGTGATTAAATTTCATACTTCAGCATTCATCCTTGCTTAAAACAGGCTACAATACATCCAATCAACTCTTTTGTGTGAGGCTTTTACTG
>vim|3481435|reg|D|rh|TATVSR
GAAAACTCTTCCGCAGCAACAACCGTTTCATTCTAAGCGACGCATTTAGCGTCGCTTTTTAATGTCTACTTTCCTGCACGTAGCTAACAAGATTATCTAATTAGGGTGTTTTCTCGTCGCATTCTGGATTAACATATTTGCCAGAATCCTTGATGACCAGAAGTAACC
>vim|3499920|reg|D|rh|TATVSR
ACATGTTATAAGAGTGGCTCTATATTTTTCCGGTAAATTGTAATCGATTACATTTTATTGGGTAGGAATTTACTAATTCAGTGTTCTGTAAAAAGCATAAAACAAAGAAAAAATAAGCGGTTACTAAAGTGGGCTGTGACACATGTTCACGGTTACATTTGGTTAAACGGAAATATCCGATGGCGATTAGGAAAACACAT
>vim|3507692|reg|D|rh|TATVSR
CTGATCCGGCGGCAGAGCGTTGCACCTCCTTGCGGCACAGGAGCATCCCC
>vim|3608636|reg|D|rh|TATVSR
AGGTCCGGTCCGCTTCGCCCCCGACGAAAACTGCCCTCCTACCTTCACGGTGCCCTAGTCGACGCGGTGCGTCGCTCCCGCGTTGCGCTCCTGCCGCGAAGCAGGCAAGGTGCCAGCGTGAGGGAAGATCGAGCGGGCATGTCAGACAGGTACACAGCGCAACTTGCGCCGGACACATCCGCCGCCTGCCGGGGTGCGCC
>vim|3621631|reg|D|rh|TATVSR
GAGGCAACGCACACAACGCCTACTCATGAAACCGATTACATGGACAGTTGCCCAGGCTCACATCTCAATCAAAACGAATTCATTAGGCTGGCGTCACACCCTCATCCTTAACCGGAGTTGTTA
>vim|3627223|reg|D|rh|TATVSR
AGTAAACGGCTTTAAGACTCCCTCATCTGGTCAAAGGCCCGCCGCTTAAGTAACATGGCGGGCTGACGA
>vim|3655536|reg|D|rh|TATVSR
ACCCGGAGAAGCTGAGCACGCGTCCGTCCGGCAGCGGGAGCGCGAGCGCGGCCCGACTCGGGCGTGGTGATCGCGAGCGCGGGCCGACTCGGGCGTGCCGCGTTCGGCCGTTGACGCACCCGGAGGCGACCTCTAGCCTTCCGCGGCAAGGCTAGTAAGCGCTTTCTACGCGGGCTGGACGCAGCGCGGAGGTGAACCCG
>vim|3677262|reg|D|rh|TATVSR
CATCAAAAATGGAAATTCTACTCCCCGTGCCTTATGGCACGGGTTTTGTTTTTTTCTATCGCAGTGATAAAATAGTACTTAATGCGAACGAAAAGGAGGGGTTTC
>vim|3821044|reg|D|rh|TATVSR
TATTTATATGTAGTTTACATAAATTCATTCACGAGCATTGATGGCTTAAAGTCTAATGGCACATTATTCCTTTTATTGGTGCTAAACTGTTTCGTTTATAACTCTTAAAACGAAATAGGGCGAGGCT
>vim|3978441|reg|D|rh|TATVSR
AAAGTCGCTATCTTTTATTAAATCAGATCGCGACTTTTTATTATTATTTTTTTGCAAGCGGTTGCACAAAAATAACAAGTTTGTTATATTAATCGTGTAAGAGCTTACACAAGCTCAAATTGCAATTATTTTATACATTTTTCGTTAGGAGTTGTTGTTC
>vim|4098145|reg|D|rh|TATVSR
AGTAGTTGAAACGTATTTTCGTTAAGATAAAAATCGGAAGGGAGATAGAA
>vim|4190233|reg|D|rh|TATVSR
TGAAATATGAGGATATATTGAAGCCGCAACTAAGGCGCGCAAGATAATAGAAAGGAATTGAAAA
>vim|4581573|reg|D|rh|TATVSR
AAACTTATGCCGGGAAACCATCCGAAAAAGCAAAGGCTGTACAATGTGCTTTTCCGGATGGTTTGGGGAAATATCTCAAAAATATTTCAGAAACATTTTAAACCAACAAATTTAATCCAACAGATAAAAAACCTCTTGATTTATCAGAGAAAATATGATAGACTATACCACGTCAAAGTAATAACATATTTTCAT
>vim|4585554|reg|D|rh|TATVSR
ATCAGCTGACAGCGAATTAATTAAAACCATATTATAACAGACGGGTTGAAATTTCTGAATTTTCACTCCGTCTGTTGTTTATTTTCCACCTTTTTGTGGGATTGTCGGATTTACTTTCCCAGCCCAAATGCTAAAATTAAGTTATGAAAAATGTGGTGCAGCAAAAAAATATGTTTAAGGGAGGAATGTTCAT
>vim|4605351|reg|D|rh|TATVSR
TTATCAATGAAAAAACGTGAGAATGTTCACATCAGATAATCTCATGTAAGCGCTTACATGAAACAGTCATCTAGCTCTCAATTTTGGAATGAGGCTAAGGATATTATCTCTGCGAACAAACCCTACACAGTTTTTGAGGATATACATT
>vim|4606515|reg|D|rh|TATVSR
TTAGCACGATACTGACTTGCAACTTGACCTTGTGGTATTTACCATGAGGTCAGTTATTTAATTCAATTTAGAACCTATCTTC
>vim|4730091|reg|D|rh|TATVSR
AAATAGGACAAGTAGAAATTTATTATGGAGAGTATAAATTTGGGACAAGAAATGAAAGTATAATTGCTTCATTTCAAACATTACTTGTAAAAACAGCATCAGCAGTAGCAGGATGGTCAGTTGGGGTAGGTCTAACTATTGTTGGGTATGTTGCTGATTCAGTTCAAACTGATGCAACACTTTTGGGGATGAAAATATTA
>vim|4811461|reg|D|rh|TATVSR
GAGAAAGCAGTTCAGCTTGTCTAAAATAACGAAAAGGAAGAATAAATATT
>vim|4915470|reg|D|rh|TATVSR
CCATCATTGCAATAAACACTAATCGTCACCGTAATAACGACACATCCATGCCAAGCGGCGCGTCCAGCGTCGCTTTTTATCTCTTTTTCCTGCATGTAACTAACAAGATTATGCGAATAGGGTGTTTTCTCATCGCATTCTGGATTAACATATTTGCCAGAATCCTTGATGACCAGAAGTAACC
>vim|5028844|reg|D|rh|TATVSR
GTATTCCTTCATGTGTGTCATTGTTCACGGAGATAAGCCAAGAGCGCCATGTGCTCACCCCTCTCCTTTCAGTAGCCATTGGCTGGCTTCAAACTGGCCTTAGAAGATGTCGAACTGGCGCTAGCTCCCAGCCTTGACATTTGTGGGGCCGCGGGGTCCGTTTGCAGAGGGTCACGGCTTTGTCTGCCGGATCGCCAGCA
>vim|5049048|reg|D|rh|TATVSR
CAAAAAACCTGTTGCCATAGGCCGTCCAGCCGTGCTCCAACTGCTGTACAACCCTGGCAATAAAGGCATTGCGCGCTGCTGTCCGGGTGAGCGGAGCCTTTTCTGCTCAAAAACGGACCGCCTCTTGGTCTGTCGCGTGCAACTGGCTCCCTTCATGTGACCAAAGGCGGCGCGCCGCCATAGCCAAGGAGTGAGCACAT
>vim|2102|reg|U|rh|IATVSR
AGAGGTAGAGGAGAATCATAAGGTACTCTGTTTGAAGGCAGGGGATTGAA
>vim|2731|reg|U|rh|IATVSR
TGATATGGAAAACCTTCAAGCCCCCATCAGGGGGCTTTTGTTTTTTGTGAGTTTTGATTAAAATTGAGATTTTGCGTCATAATCCTGAATAATTTCTCTTAATCGGAAATAGTTGAAGGTATTCGCTTGAAATAGATCTTGATTTAACACGGAAATTTTTTGTATAAACGATATGTAAGCGCTTACAGGAGGTGCAAACT
>vim|64097|reg|U|rh|IATVSR
TGAAACAAGAGTATGAAAAAGAAGATGATCTTTGTCCTACAGGCAGATCATCTTCTTTTTCATATGGTCAAGATGGGGCAAACGTTTCATGTCCCACTCCTATTCTTGACGACCGATTGTCTTCACTCTATAATCGAATCACAGAAAACGTTTTCGTTTAAGGAATGAGACAT
>vim|117285|reg|U|rh|IATVSR
ATGAATTCTCCTTTGACTGTCCGTTAAGCCATCTTAACGTGTAATCGTTTTCTTTCTATTATATCCAAGGAATTTTCCAAGGTCAATCCTTTTTACTAAAATTTTAGTAAAATATCAGTAAAAAGAAGAAAAACATGATATACTAACCTAATCAAGGAGGATTT
>vim|120636|reg|U|rh|IATVSR
GGTAGGATCATAAATAAATTTTAGACCTACTGCTTATCATTTATTATTCTAATGATATTAATTGAAATTTTAAGTATATGTTATATAACAATAGAAAATTTGCGTTTTACCAGGAAATATGTTATAAAAAGATTATAACTATTAGTTCAGGTGAGATACAATTATAATAGCTTAAATATAGAATTATAGGAGTGATTTTT
>vim|129258|reg|U|rh|IATVSR
TGCGTCGTTATATCCCGTTTTCGAAGGGATTATGTTTGCTGTTTCATTGGCATTTTCCACAGCTGCCGCTCGGCATTTCATTCCCTCATACGTATCCCGATAAAAATCATTCTCGGGATTGACTCGAATATGAAACCGGTTACATTTGTCGATGTAAACGGTTTCATCGTTGAGAACCGTGCTTGGAGGAGCAAACTTTC
>vim|132739|reg|U|rh|IATVSR
AGGTTTACATAAAGACATACACAGGAATTTGCCCGGTCGCCTTTGACGTTGCCCGCGGTGTGTGTAGTGTCCCGCCGTGTACAGCGCCGCGCGTTCTTATCGGACACGCAAAGGCCGCAGCAGATTGAATTGGCTGCTTGTTTTATCCTTGAATCGGGATCTGGGGAAACATGCAGTAGGGAGACGCAAGGCAGAGCGCA
>vim|170067|reg|U|rh|IATVSR
GCCAGCCGCTACGGTGCGGACGGCGCGCCACGCTTTCCCCGATTTCGTAAGAAGCATATGCGAGCTTTGTAAGTTTGCTATTCGCGACGCGGGGCATGCGGTGTTGCGGGCGCGAGCGCGGTGCCGCATCGGCTGTCATCAAAGCTTCACTGCCGGCGCCTACGATGTAAACGTTTACAAGCCCTGCGGAGGCGCCGGCA
>vim|185938|reg|U|rh|IATVSR
TTACCTTAAAACTTTATTGTAATTTTAAGTAAATTATAACATAAAATGGAAATAAAACAAGGGAAATTTGTTAAAAAATAATAAAGAAAGTATTATTTTATATTTGTTTAGTTAAATTTTATATATTATACAAAGAAAAGGTTAGAAAATTTTAGTAAAAAAATATATAATATAAAATAAGAAAAGTAAGGAGTGATTAT
>vim|187137|reg|U|rh|IATVSR
ATCATATTTGCATTGAATTAATATTTGAATTTTATTACAATTATTAATAAGAAAACGTTTTTTTGAAAAAAAATTAAAAGGAATTTGACCAAATTGCAGAAATATACATAAATTCCTTGTATAAATGTAAAGTTATCATTATAATATTGAAGTATTAAGAAATAGATAGGCAATAAGTTAGAGTATAGGAGTTGAGTTAG
>vim|238308|reg|U|rh|IATVSR
AAAATCTATTGACAAAATCTCTAAGAACAAGTAAAATAACATAAAGCGAAAACGATTAAGCCTGGGAGTGATAGGA
>vim|238608|reg|U|rh|IATVSR
ATTCCCCTTTTAAAAAGGGGAATAATTTTTTATAAATTCCTCTTGAAATTTTGTGAAGATGATAATATAATATAACTGTAAGCGGTTACAGTAAATCTGGAAAAGGGTGTTAAG
>vim|309896|reg|U|rh|IATVSR
GTAAGATAACCTCAGTAAAGTTTTACTAAAAAGATAACGTTTACACTATCATTAGAGCCTGATATTACAAGTGGTAAAGATCGCATTTTTAAAATGAAAACTCGCAGTTATTTGCCTAATTTACAGTTCAGAGGTTTAATGAGGGCAGCATAGAAATGAGGTAACAC
>vim|327043|reg|U|rh|IATVSR
TAATATTTAAAGGACATTAGATATATTTAATGTCCTTTATTTAAATTATTTATATAAGTAGAAGTCTACTTTATAAATAATTTAAAATGCTGAAAAGGTTTGCTATTTTTTAGGCTATATCGTAAAATATAATTAGAAAAGAATGTAGTTTAAATAGAAAATAAAAGAAAAACTGTATTAGGAGTTGATAAT
>vim|332094|reg|U|rh|IATVSR
GAGAATCCATCTCCTTAAAAGTTAATCACTTTTCAACAGGGCAATACTAGCACTTAACGTAAACGTTTACAATACTGTTTTAATAATAAAGTAAACGTTTACACTTTTGACGATGATTTTACCTGCTTTTAGCGCTATAATTAATTTAAATGGGAGGGGAGTTGGAAAA
>vim|737811|reg|U|rh|IATVSR
ATCGTTCGACGCGATCCATCCGCCGCGCTCCCGGCCCCCCCGCCTCCTGTCCGCCTCCTGTCCGCCCCGCGTTGCCGAACGTCGGCCGGCGGCCGCACTCCAGCCGCGCCCGCTCGCCTTCGCCGCCGTCATCAGTTCTTCATCGACGCCGCCGATAATCCCGTCGACGAAAACGTTTACACGCCTCCGCTTCCCGCTTC
>vim|824977|reg|U|rh|IATVSR
AATGGTAGAGCGGGACGTAACGAATACACGTAGTTTCATAAGCAAGCATATGATCGAGGCAAATGCCGAGCATACCCTTGTCCACAGGCTAACACGAGTACAGTAAATGTACTCGTGTTGCTTCATGAAAGCGCTTGACTATTTATTATAACGCTCCCATACTAAACTTAGGAAAGTGTGTTTTAGGGGGAATGACGCGA
>vim|1058719|reg|U|rh|IATVSR
TCGACGCCGCCACACCGCCGCCAACGATTTCCTCCCGCGTCGCAACATCCCCGATACAATCGAGTCCGCGTCGTCCGACGGCCCTATCCGTCAGACGTTTGTGTCGTGCTTTTTGCGAAACAAGCGTCGCTTGCGTCATCGCGAAGTCACAAACGTTTTCGATAATTTTCTGGCCGAAAACGTTTACATCGCAAGATTTC
>vim|1079077|reg|U|rh|IATVSR
GCTTCGCCGCTATCGAGGTATCGCCGCATGCCGCCTCGGCCACGATCGCATAGCCCCCCGCGCAACGCGGCCGCGAGCGCCAGCGTGCCGATGCATGCACGCTCCAAAACCGGAGATGTCGCGCCGCTGCTCGCGCCGAGGACGCTCGCCGGTCGAGCCGGCGACGTCACGATGAGCGGCGGATTTTCCGCGTTGCTCGC
>vim|1098357|reg|U|rh|IATVSR
GGGTCGCACCTCATCTGCTTGAACATAAACGATTAACTAAAATGATTTCAAACCAAGCCTGATTTTCTATATAAATACGAAAAATCTCGCTTCTTACTCGATTTTAAGCGGATGCTATGGAACGTAAACGTTTACGTCAACAGAGTAAAACACAGGCTTTTAATGGGGATTTACAGCC
>vim|1100820|reg|U|rh|IATVSR
GTGTTAAGAAAAGCTAAGTTCACTTCAACTTGGCTTTTTTATTTTGACCGGAATACTCGTCTAATTCCTGTTATATTAGGCTTGAAATAGTCTATAATAGAGGGTAGGCATAATCACTTTGGTGCGATTGCGAATGCCTCAAAATAAGTCGTGGCTTATTTTTTTAGTTAAGTTATCGAAGGGAGTCACC
>vim|1267987|reg|U|rh|IATVSR
TCCACATTTCCACTCTGAAAACCGTTCTCGGCCTCAGAGCTAGCTTGCGCCTCCCGCCCGCTTTGACCCTCATGTAAACCTTTACATCGCGCATGTAAAGGTTTACATCGTGAATTTACACAGATCCTCTGAAGCTTGCCTTTGACCTCTCGGCGAGTCTGTGTAGTGTCGCGGCGAAGACAGCCCCAAGGCAGAGCGCA
>vim|1815345|reg|U|rh|IATVSR
TGACCCGGCAGTCGTTTGGAATTGGCGGTTGAGGACACGGAGAACTGAAT
>vim|1818346|reg|U|rh|IATVSR
GGGAGACCTTCCTTGACAATGCCCCAGAACGGCATCAGCGGTGAGCGGGGATACCGATGAGCCTAGGTAGCCGTTGTGACGCACGTCAACCATTTACGGAAAATTTTGCGTTCTGTTTTCATCGTTTGCGGCGTGCCGTTTACGTAGACTGGGGGCACGATGACTTCCGGACGGCTGTTCCGGTGAAGGAGCCTT
>vim|1839055|reg|U|rh|IATVSR
GGTGCAACCTCCTGTGGGCGTGGTCGTGGTTGTTTCTTATCGTGATTTGTAAACGTTTACTGTTCTTAACATACGCCCATGTCAAGAAAAACTTGCCAATCCATGTCATTTCGGGTCCGAGATAGGGACAGGTGATTCAGAAAAC
>vim|1867058|reg|U|rh|IATVSR
AAGGGACATTATGAACCTGATAGAATTTTTAGTAAAAGGAAGATGCTTTAAATTCAGCGATTTTTAAATGGCCGGTAAAACAAAAACAAAAAAATTTGGCTATAGCGCTTCCAATCCGTCATTATTTTTAGTAAAATAAAAACGGTTACAAAAATCAGCAGCGGATAAATAAGCTTAACTTCAATTAGGAGGTATTGACG
>vim|1917164|reg|U|rh|IATVSR
GACGCCCCCCCGCCACAGCGTCATCGATTTCGTCCCGCGCCGCAATATCCCCCGATACAATCACTGCGCCCATTCTCGGAGCGCAAAACGTCTGATGTTTGTATCGTATTTTTCACGAAACAGATGTCTGGTGAGTCATCGCGAAGTCACAAACATTTTCGATAATCCATCGGTCGAAAACGTTTACATCGCGTAACTTC
>vim|1942529|reg|U|rh|IATVSR
CGAATCTCCTCGGTGGGGGATGGGATGGGGAAATGTGATGCGTAAACGTTTGCGTAAATAGCGTGAGGCACGTCACAGGGGGCTGTCAACTCGAGCGGTGAGATTCTTTTTTCGCACTACAGCGTCATGGAACTTGTGAGGATTCAACGCAAATATTTGCGTTACTCGCTTACTGTAGGAAC
>vim|2002834|reg|U|rh|IATVSR
ACGTACGAACGTTTCGACCGCCCGCCATATTCGACGGGCGGTCGTTCTATTCTTAATAAGCTCTTCGCGGCTCGAACCGGTTCATCAGACCAGACCTTTGACCGAGAAGCACACAGGGGTTCAGGGCACCCTTTAGGGCATTTTGAAAAACACTTAGGGAGCCGGCAAACGCAAGCCGGACACGACGGAAAGGACAGCGC
>vim|2057580|reg|U|rh|IATVSR
TATCTGACTAACAGGCAACGCATACGGGGGCGTTGCCTGTTTTTTGTCGTTAAGAAACTTTTCCAGCGGCACCTTTTTCTGGTAGACTAAAACAATAAGCTGATGAACGGTTCAGCTATAAATCCGGGTTAATGGGGCGAATGAAACG
>vim|2126421|reg|U|rh|IATVSR
TTTCTCACTCTTTGAGATAACGATTACCCAGACAATACCATCATGGGTAATCGTTTACTTCTTTTATGATTTTATTATATCATCAGGAAAACAACCTGTCAACCCCTCAAATATTATTAGTTATTTGCTAAACTTGTTTATATATGAGAGAATTATATCAATAAAAGATAACGATTACTCAAAAGGATAATTCT
>vim|2180359|reg|U|rh|IATVSR
CTCCTTTTTATTTTGTACTCATAGATTACCACTTTGCGTAAACGTTTACAATTCATTTATACCAGTACAGTAAACGTTTACTTAGTGTAATAATTGATTTAATCATAAGGTCACGACAAGAATAAGAATTTATTTAATTTATACGATGGAGTAGTGTTGGGATATAATAAAATGAGGTAGTAAGTTAGAAAACGGGGTTA
>vim|2518272|reg|U|rh|IATVSR
GGCCAGCCGCTGCGATGCGGACGGCGCGCCACGCTTTCCCCGGTTTCGTAAGAAGCATATGCGAGGTTTGTAACTTTGCTATCCGCGCCCTGGGGCACGCGACGTGGCGGGGTGGTCGCATCGCAGCCCCGGTTGTCATGAAAGCTTCATTGCGGTTCCCTAGGATGTAAACGTTTACAAATCCAAGCGGGGCGCCGGCA
>vim|2519334|reg|U|rh|IATVSR
TGTGGAAATATTCCCCTGTGTTTTGGGGAATATTTTTTATAAAAAACTCTTGCATTTTTGAAAGAATCATAATATAATATAACTGTAAGCGGTTACAGTAAATTGAGAAAAGGGTGTCAAA
>vim|2556729|reg|U|rh|IATVSR
ACATCGTTCGTCGAATTCGACCACTCTTCCGCTCGCACCGATACAATCGCGTCGGCCGTGCCTGGCGCGCGTCGATCGCACGCCGGTCGTCATACGTTCGGCCCGCGCGCACCACGATGTGCGCATTGCGCCGCGTCATCGCGAAGTCACAAACGTTTTCGATAATCCCGTTGCCGAAAACGTTTACATCGCATCAGTTC
>vim|2612124|reg|U|rh|IATVSR
TCTCATACCTCCGTGACGCTCTGCTTTCCGGCGCCGATTCCAAATTTTGTAACCGGTTACAATTTGATCCGTCAAGATAATTCTAACCGGTTACATAAGCGCAAGACATAGCTATGATAAAAACCATCGGCCTTGCACATCGGGTTTTCAGCGCGGTATCAAGGGCCTGTACGAGGGATGAGGCAGTG
>vim|2663896|reg|U|rh|IATVSR
AGGGCCATCCACGGGGTGCGCGAAGGCTTGTCACCAACCCTTTGCCAAGCCCATACCGGACGCTGACCCTTGCCAGACCCGGCGTTCTGGTGCACGATGGCTCCCAGCCGTTGTAAGCGCTTACAAGGATTTTCACAGCGCCGAACGACGAGGACGACGCACCACCACGACTCAACGACGAGGCGAAGGAGCACCTGCTG
>vim|2791810|reg|U|rh|IATVSR
GCCACTTTCATATATATGTTATCGACAATATTTGATTTAGCACCATAAGATCTTCAGATCGTTTCCTTGTCTACACACTAAGGTCTTCTCGCTATATCTTGGGTATATCAGCAAATAGAAATATCACTAATGCTTGGAAATTTATTGCGTAGTAACGGTTCACACGGTTAAATAAGCACAGTTTAAAAAAGAGAGCAATT
>vim|2825289|reg|U|rh|IATVSR
TGATTAAATAGCTTTTGGGTTTTTGTACTAATCAGGAAGATTTTCTTCATGTAGTATGATGAAAAAACATCAACGAACAATTATCGTATCTTAAAAGTTATTCCGTTATAGCGGTTAGCACAGTTAAATGAGTACCGTTTTAAAAAGAGAGCAATT
>vim|2833056|reg|U|rh|IATVSR
GGCAGGCAGCTATCTCTCTTTTTTATTGTCTAAATAAACTCCATTAGTAAATTTTAAAACTGTTCGGAGAAGTCAGCGTGAATGCGTACGAAATAAAAATTAAAACTTTGTAAATATTTTAGTAAAAATATTGATTTATTTACTAAAAGTAATAAAATAAATGTAAGCGATTTATTCGTTTGTACGGAAGGAGGCTGAGT
>vim|2860449|reg|U|rh|IATVSR
TGTAGCAGACACCTAATAAATGTTTGCAACCTAGCACCCTACTCTTTTATTACGCTATAATGCCAAAAAATAGAACGCACAATATTATCTAGCATTGCTACGAGTTATATCAGCCCTTCTTTTGATCTATACAACTCACCGTAACAACATAATTCAAAGAAAAATTAGTCGTAGTTGATTGATTAAGAGTACATAAATAT
>vim|3018011|reg|U|rh|IATVSR
ATCACCCCGGCAGGGCGGACGCGATTCTACCATCGCGCCACGTCCTGACCAAACCGGCGCGAACCCCAGTTGTCCCGTCCAGCGATCGCCGCGCATTCATCGACCCGTCACAAACGTTCCCGATAATCCGGCCTGCGAAAACGTTTACAACACCGCGCGGCGGCAACGCCGCTCGGCACAGGCTGACGGGAAACCCAACG
>vim|3026826|reg|U|rh|IATVSR
GGGGGTCGAAACGCGTGTGGACGCGAATTCTACCATTGCCCGCCGGGCGTACCAAACCGCCCCGCCGACGCTCCGCCCGCCTCCAGTTCCCCAAGTCGTATCCACAAATACCAACGTCATCCTCAAGTCACAAACCTTCCCGATAATCCGCTCACGAAAACGTTTACACCCGAGCGGAAACC
>vim|3064308|reg|U|rh|IATVSR
ATAAAAAAAGCAGGCGAGTTTCTGTTACTTATGGCTATAAATCAAATCAATATCTTTTCTTATCAATTCTTGCGTTGCAGCAAGATGCCAACTGTTTGTTTTAACAGGAAATTCTCGCTTTTTCAAAATGTCTATCCGAGACTAAAAAATTACTTTAAACTTAAAATGTAGTAAGTGTAACGATTGGATAAAT
>vim|3069917|reg|U|rh|IATVSR
CCCATGACCCGCCGCCTGTCCCCGCGGGCGGCGGGTTTCAAGCCGGGCTCCGGCGAACGTCTGCGCCTTAAAAAAGCGCCTCCCTCCCTTTTTGGAAACGCTTTCATCAAAGTGACATCGACGCCCTGTATTCAGCCTTGGAAACGTTTCCAAGACTGAGGGAGCCAGGA
>vim|3071365|reg|U|rh|IATVSR
TTTTTCCTCCCAAGGCGCCAGAGCATTCTCCCTCTCAAGCGCCATTCGTCTCATGTAAACGTTTTCATGGATCGTGTAAACCTTTACATTGGGCGCTGTAAACCTTTTCATCGTGTGCATTGCGTTCTATACAGCGTAGATGGCGTTGCGATTCATGGACTTATCCGAAGGCCGCACCGCAGCATGTCTGGAAACGGGAA
>vim|3174636|reg|U|rh|IATVSR
CACTGCGCGCACCTAGCATGTAAACGTTTACACCTTCCCGGGGGCGCGTA
>vim|3192227|reg|U|rh|IATVSR
ATCAAAAAAGAAGCAAGAGGCAGGCTCTTTTGACTGCACAGCGTAAGGTCCCTGTTTTTTCATAAGATAAGTTAAAAAATATTTTATAAAAAATTTGATTATCACTAATTGTTCCGTTTACAATAAACATAAGCGGAGTTTTTTTCGTAAAAATAAATAAAAATTTACATATAGTTTTCGTAAAGGATAAGGTGGTTATT
>vim|3361488|reg|U|rh|IATVSR
AGGGTCGGAACGCAGGTGGACGCGAATTCTACCATTTCACCGCGAGCGCTCCAACCCGGCGCGGCGCCGCCACGACATCCCGATCCCAGGCGCCGCACCGGCAAAAACCGAAGTCATCCGGGAGTCACAAACCTTCCTGATAATCCGCTCACGAAAACGTTTACGAGCCGAGCGGAAACTC
>vim|3428551|reg|U|rh|IATVSR
CGGTCCCTCTCCTATCAGAAATCTTAATCCAAAACCTTTCATATATATATCTTACTAATTCCTTCCCAGTGCGTAAAGAAGCGCTTAACTGAAAACAATTTAATAAAAATATTTACTAATTTTTTTAAAGACTCTATACTAGAAGGAGATATTTTCTATAGGAGGTGCTGAT
>vim|3429145|reg|U|rh|IATVSR
ACTGCCGTTGCTTGAGCGTTTCTCCTCAGAAAGGTCGTCGGGCAAAGTACGGCAAACACTGCGCCAACGACCTGGATGCGCTTACCTCGCGTGTTCGAAGCATACTCTCCTTGAACTTCCAACCCAGTCGCTTTGGTTCTCCCGATCGGGGCGGCTGGGTTGGAGGTTTTCAGCGTTAGCAGCGTTGTGAAAGGCAGCCA
>vim|3433535|reg|U|rh|IATVSR
AGTTCTATTGTAGCAGAATTCACACCGATTCGGCGCGTTTGGCCTAGCTGCAAGCAGCCATCTGGCGCAGGGTCGTGGGTTGCGAAATAGGCCTGATTATCCATTGCATTGACCCGCATGGTTGGTGTAGGCTAGGGCTATTGGTTCTCTTGGCTTAGCGATAGGGTGGCACT
>vim|3443463|reg|U|rh|IATVSR
CGGGCGTGCTCCAGCACGCCCGCTGTCCGCGTTTGCACATGAGGTCAGGGTCACCGCGATCCGCTGCGAGACGCACAGCCGAGGTCCCGTTTCAAAGGATCGCGCCAACGGTCATATGCCTGTCGTGCTTTGTAGAATAAGTTCGTGAAAACGATTTCACGGACTGGACGGCCTCCAGTCGCCGGCTTCAGGATCGCTGG
>vim|3562264|reg|U|rh|IATVSR
GGATTGAAGTTTTCTAAAACTTCTTGCAAACTTCCAAGGGAGGGAAAGGT
>vim|3563589|reg|U|rh|IATVSR
TAACTTGATGAAATTCTGAGGAGAGAATATAAAAGAGGTGGAATGTCCAT
>vim|3563633|reg|U|rh|IATVSR
AGAAGCTCTCTGGAAAATCAAGTTAAAATGAGTCAAAAGAGGTGGGAGTT
>vim|3585527|reg|U|rh|IATVSR
AGAAAAGTTGTTGCAAATAATCAGAAATAAATCTTGATAATCCCGGGAGACTGGATTTGGAATGTAAACATTTTCACTGTACATTTACACGTGGAGATAGCGATCTCATACTCTTTTAAGGGGGTGTTCTT
>vim|3645676|reg|U|rh|IATVSR
GGGCTATATCGATAAGCCACGGGAATAAGGCTAACAGGGATCCGCGAGAAGATAACTCTGCGAGTGATGCCGTAAGCCATAGCCTAGATTTAGCGCCTAAAAAGCACCTGCAATGG
>vim|3646807|reg|U|rh|IATVSR
CTTTATCCTTTAGGTAAAGGAGCTTGGAGAAGGGGCAAAAACTCTTTTATCCTTTAGGGTGGGGAGCGTTTGCTGCAATTTGCAAACTATGTTTTTTTGCAGTTTTATGCAAAATGGTTTTTTTCGTAATGTTTTTGAATAACTTTCCTAATCTCATTTGCTTTGCAAATGATGTATTGAATTCGGGGTTTTTAAGGGGC
>vim|3647257|reg|U|rh|IATVSR
AATCATCAAAGAGACGCTATATATAAGGTTTTAGAGTTTTTAAGGTTTTAAAGACAGTACCAAAAAATATTAATAGGAGGAGAAATTTCAA
>vim|3672556|reg|U|rh|IATVSR
GGGAGCTGGAGACCGAAAGATTTGCAAGTAAGTTCTCTCGTATTTCTGCGTTAAAGAATAGAGTCTAATATAATTTTAAGATTATATTGCACTTGAAGATTATTTAAAGTTTTATAGGTGGTATAGCGAATGTAACTTCGTCCTATTATGGATGGAGTTTTTTTGTTTAATATAAAAAATATTGATTATAGAAAGGAGAA
>vim|3677680|reg|U|rh|IATVSR
AGATTTCATCAGGAAAAATCCAAACTGAACTTCCACAAGGGGGTGTTTGC
>vim|3711960|reg|U|rh|IATVSR
TAGTGTTCCAGGATTATCATAGGTGGTATAGCGAATTTAACTTCGTCCTATTTGGATGAAGTTTTTTTATTGTAAATAATCTAAAAATTAATTTAAATAACAATGCTTTAAATATGAATATAATTGTATGCATTTCAAGTCATGTATAAAACAAAACAAATAGTAAAAAATTAACATTGAAGATGAAAGGAGCTCAATTT
>vim|3727416|reg|U|rh|IATVSR
ACCAAATCCGGTTTCCGGCGTTTCACTCACATGACCTCACCTTGGCGCCGCCCCACCGGGCGGCGCCTTTTTCTTTGCCGGGCAGGCATCGGCGCGTGTCACAGGGCTGTTGCAGAGGCGCGATAGGAGAGCCGTGAAAACGATTTCACGGATCCCTC
>vim|3978079|reg|U|rh|IATVSR
TGCCTTAAAATAGTTTTAACCTAAAATGAAGAAAGGGGCGCTGAAGCAGT
>vim|4192110|reg|U|rh|IATVSR
GATGTTTAGGTCAATAAAAATGACAAATCAATTTTGCCCAAAAAGCATTTTTGGAAAAATGCACAAAAACAAGATAACAAATTTGTCGAAAAGATTGCTTAAAAACCATTGATTTCATATGTGTAGTTGGGGTAAAATGTAATAAATGTAAGCGTTTACAATATAGACGATGCAAGCATAGAACACAGGAGGAAAGAAAA
>vim|4255649|reg|U|rh|IATVSR
CAATCGTATGTTATCATTGTGTTTTTTAATTGTCAATTATGTATTTTATATAATAATCACCTGCAGATTTATATAAAATATACAATACCATTTTCGAAAATCATATGCTATTATAGTAGAAAACCACTCTCCTTCTTTGCAATTAGTGTTAGTACTTACATTTTGGATTGGTTTCTGAAATTTTTAAGGAGCATTCAGTT
>vim|4265207|reg|U|rh|IATVSR
GCTTACTCCTTCCCCGCCTCACGGGACGGTCATTAAAGGATCTGTCGTACATCAATCCTACGCTCCTCGTCACGAGCCGGTGTGACGCCTCCACGTGTGAAACACCACGTGAGTGGCGTTAGACTGCAGGA
>vim|4432916|reg|U|rh|IATVSR
GCCGATAGGTTAATTCATTCATAGTACGATTTCCGGTTAAAGGGGATAAA
>vim|4457679|reg|U|rh|IATVSR
CGCATTTGACCCCGTCGAACGCATCCGCTCCAGCGCGAACAACGCCATCCGCCGATACAATACATGCGCTGCCCCACGCCGCATCCTTCACACGATTGCGCACGCGCGTCCGCCGATTCGCCCCCAATCACGCGTCATCGGACGGTCACAAACGTTCTCGATAATCCACTCGCCGAAAACGTTTACATCGCGCCTTCTCC
>vim|4462410|reg|U|rh|IATVSR
CGCTAAACCCCTAGCCCACAGCGATCCATCAAAACGCCCCGTCTACAACGACTCGCCCGAGTCTTCCAACATCCACCACCCGCCCTAATTCGTCAGACGTCACCCTTCCTATCGTCGGCGATCCACCGTCATCAGTTCTTCATCGACGGTCCCGATAATCCCGTCGACGAAAACGTTTACACGCATCCACCGCACGCTTC
>vim|4579806|reg|U|rh|IATVSR
GCTAATATGAGCTCATAGATAACGTTTTCTATATAATATTTGAGGGGCCCCA
>vim|4580956|reg|U|rh|IATVSR
TCCTATCATCTTGTTTTCTTTGATTTTGTGTGCCTGTTCCTTGTTTGCTGTTTCATGACTTATTTTTGTAAGTGCTTACAATTATTCTACTCATTATCAGGTCAGAAGTCAATAAAAAAATAGAAAAGTATTGCATTACTTACTGGGAATATGTATAATATACTTAGCTTGTAAGCGCTTACAGAATGTGAGGTTAGTTT
>vim|4600760|reg|U|rh|IATVSR
AGTCGTACACCTGCAGCGGAAATCACAGCACTAACTTTTTTTGGGGGAATAAACTAACACTGGCTTTAAGAAAATATCAAACCAATGTTATTTTATGGTAAATGCATTTTTTAAAAAAAGATTGAAAGGGTTTACAAGTCGTGTTATGATTTATTTGCAACAACGTAAACGTTTACTTAAATCCTTTGTTTGTTAAGTAG
>vim|4635083|reg|U|rh|IATVSR
GTTTACAGATATGCGATGAAATCCTCGCTATTTGACTGATTTATTTCGAATAAAGGCTTTAATGACATGCGTTAATTTACGTTCGTTATTATTTATATGAGCGCGATGTAAAAAATCATCAACATTAATAATTAGATCGTTTACACTGAATTGGAAAAATGCCTCAGAGTAGATAAATAAACACAGTTTAAGAAGGTAAA
>vim|4720252|reg|U|rh|IATVSR
CATGTATAATTTTATGCATAGAATAAAAATTGTTTATTCTATGCACATTTTTTATTATAATAAGTATAATAAGGGAAAACTACTAAACAAGAGAAAATTTCATAAAGATAAATATGTTAGATTTCAATAAATAATAGGGAGTGATTTTAA
>vim|4723857|reg|U|rh|IATVSR
AGAATCCCTCCTTAGTTGATTGTTTATTAAGATATAATTAGTATGCTAAAAAAATAAAATTTTATGAATTTATTATTATTTTAAGAATAATATATATGTAATGGTCAAAAATATTTTTAGGTAAAAACACTTACTTGTGTTTTAAATGTTTTATATTGTATAATTGATAATAAGAATAAAATAAAGTAGGAGTTGGTAAT
>vim|4727228|reg|U|rh|IATVSR
CTGGGGATTTAAGGGAAACCTTGGATTCTCGGTTTATTTTGTATAAAATAAATATTTAATATTAAAATATAAGAGAATATTATTTAGGGAAAATGACAAAAATTAGAATAAAGATAACTATTTATTTATAGATTATTGATTTATAGTAGATTATATTAGTATAATTAAGTAAACTAGAAAGTTTCAAAGGAGGAATAAGG
>vim|4753587|reg|U|rh|IATVSR
CTGGGCCATGCCGCGGCGCGCGCATTGACGCCTGCCACTTGCCCATGTTCGTAAGAAGCATATGCGAGCTTTGTAACTTTGCCATGCACAACACCGGCGATGCTGCGTTGCGACGATGACTGCACCGCAGCATCGATTGTCATGAAACAGTCACTCCGCCCACCTAGGATGTAAACGTTTACAAATCGAAGGGGCGCACA
>vim|4754981|reg|U|rh|IATVSR
GGCAAAAATCGATTTTTATGGAAACGCTTACACTCGTGATGCCAATCTGTTCAAGTGAATAGCTACTCTGTAAAAAACATTCCTCTTAAAAATCTATTGACGACGTTCTTTTTATTTTGTGTAAGCGCATACAAACAGCAACCCACAGCACCACACACGCGCCGCATCCCCCCCCCCCCCCCCCCTGTTTCTCTCC
>vim|4871616|reg|U|rh|IATVSR
TATAGTTTAGATGCAATTTTCTTGCATTTATTTGCGTAAACGTTTAACCTAACTGGTAAAAAAATAACGGCGCCATCACTTTACGTAAACGTTTACCTAGATTAAAAATACCATACAAATAGGTAAATGTCAACATTTTTACGTAAACGTTTACGTAAAAATTAATAAAACCTGCTAATATTTACATTCATAGCCTATTC
>vim|4871777|reg|U|rh|IATVSR
ACAGTAGAAGTATTCTGATTAAAAGAAGTTTAAATTCTAGACAAGTGAATTTAAACTTTTTTTACTAATAATTTTAATGAGAAATGATTATTAAAAGAATATCTAGAAATT
>vim|4886379|reg|U|rh|IATVSR
ACACACTTGCAGTTCCACAAACTCCAAACTTATGAAAGGCGGTGCGGCAC
>vim|4889327|reg|U|rh|IATVSR
GCCTCCAAAAACGGGTCGGTGCTGCTTATTGTATCCACCAAAAGAAAACGATAACAATTGACATGATAATCAGCTCATGATATGCTGTCATAAGACGGATGGGTTCCTGTCCGTTAGCTCTCCCTCTGCATGGGAGGGTGGGATCTGGCTTGGTATTTTATGGTCCCCGGCGCACAGACAATCAAGGAAGGAAGATTATT
>vim|5027877|reg|U|rh|IATVSR
AATAAATTAAAAAGATTCCCGAGAAAGCCTTTTCATTGTGACAATTATGTGTTATCTTATCGGTAGTTAGTAATTTAATTTAAAAAAGTTAGTTGGAGTTGCGTTCAGGAATATGTGACAGCTCAACATCTTTAACAGCGCACGAATGTGCGAACTAACAAAGGGGGATTTACAC
>vim|5073410|reg|U|rh|IATVSR
TTGTTTCATCTCCTTTATTTATATATAATAATTATATATTATTTTCATACGTTTTCAACTTTTAATATATAAAAAGAAATGTAAAACATTAAATATTTTCATAATACATGATAATCATTTGCAAAAAAAAGTCGACTATGATAAAATGATTTTAATTTAAAACTTTTACATAACTATGTTTAAGTTTATTCGATGTGAAA
>vim|5104612|reg|U|rh|IATVSR
CTGGTCCTCCCCAAAGCGGCTCTCCGTCCACTCAGAAGCCTTATGTAAACCTTTACATACATCGTGTAAAGGTTTACATCGTTGATTTACACAGATCAGTTGAAGCCTGCCTTTGACCTCTCGACAAGTCTGTGTAGTGTCGCGGCGAAGACAGCCCAAGGCAGAGCTCA
>vim|5131262|reg|U|rh|IATVSR
ACATTCCCGTTCTGAAAACCGCTTGCTGTTTTCGGGTGCTGTGCACTGCGGCTCCCGTCCGCTTCGGAGTTTATGTAAACCTTTACATCAGGCATGTAAAGGTTTACATGGTGGATTAACACAGATCCGTTGAAGCCTGCCTTTGACCTGTCGACAAGTCTGTGTAGTGTCGCGGCGAAGACAGCCCAAGGCAGAGCTCA
>vim|5139943|reg|U|rh|IATVSR
TTTACTATTTCAAGGCGATTGACAGAGAGTTTTTCAGGGCCATATACTTTGAGGTAACCGGTTACGTAAAATGGACGGGGCAATACTTCATGGAATGAGATGGATGGTCT
>vim|5167513|reg|U|rh|IATVSR
AGAATTAAAAGGCTGCTGTAGGAATTACGGCAGCCTTTTTTGATAAAAAATATATGATACTGGAGGTTCATGC
>vim|5169557|reg|U|rh|IATVSR
ATATGATTAAACTGTAAGCGCTTACAATTGAAAATATAAAAGCGCTTACATAACTTCTCTAATAAAAGCACTTACATTGCCTCTAGTATCCACCAAAAGTTAACAATAAGTTTAAAGTGTACTTATTTGGCGGAAAATTTTGATGCATGTGAAATTCTATGAGGGAAGGATAAAAAACCCGAGGAGGAGTCAAATCGCAT
>vim|2731|reg|D|rh|IATVSR
TTCAAACTTGTCACTCGAGAGCGGGGATGGCACCCCGCTCTTTGTTAGACCTAATTTTTCCTGTGTAAACACCCATAAATAAAGCCTTAAACGATTCTTCTAAAATGTGTTCTTGATTTGTATCACTGTTATGTTATAAAAATAACAGGACGGAAGAAATAAATGATAAAAAGGCATGACAACAAAAAGGAGGTGAAACT
>vim|120636|reg|D|rh|IATVSR
GTTATAAGTGTGGGGGTTTTATTTTGCATTAAATTCTCATAAAATTATGTCTAATATAATTTAGTATCAATATTTTGCTCCTAATGAAATTAAATTTGAATAATTGTAAATATGTGGTATAATGTTATAAGAAATGGAAAATATAACCATATACTATAGATTATTTTACAATAAAACTTTATTAATATGGGGGAGTTTGA
>vim|129258|reg|D|rh|IATVSR
GTCGCAGCCAATCGGAGGAGACGGCGCGGGCAGTTGAGGCTGTGCCCGGCATGACCCGGTTCATGAGACCGGCAATGGCGGGCGTGTCGTCATATTGATCAAACGGAAAGGGAGTTACGCGTTTGAAAACGTTCAAGTCAAAATTCGCAAGC
>vim|187137|reg|D|rh|IATVSR
TTAATGCATAAAAAATGCATAATCATTAGGTAACATAAGATTAAATTATGTTACCTTTTTTTATTTATGGAAAAATTTAAATTTTAGTAAGGGAGGAG
>vim|238308|reg|D|rh|IATVSR
TTTTTCTTAATAATTTCTTTATATTTTTTTAATCATTGGAAAAGAGGAAAATGGTATTATTGAATTAGAAACAAAAAAGATGAGGTGGGGAAGG
>vim|238608|reg|D|rh|IATVSR
ATTTCTTTTATTTTTAAAACTGTAAGCGCTTTCAATATCAAGCATATCAAATGAGTTAAGAAGGAAAGGAGTAGTAATGA
>vim|327043|reg|D|rh|IATVSR
CAAGAATTTGTTAAGAACTATAACAAGATGAAAAAACACGGCAAAAGCTGTGTTTTTTTTATGTCATGTAAAAGAAAATAATGTTATACGAAAACTTTGAAAAGAAAAACAATAAATGGTATAATTTAACACAAACATAATATATTAGTAATTTTGATTTAAATTACTAAATTAGGGGGATATGC
>vim|332094|reg|D|rh|IATVSR
CTTGATTGTCAGGTCAGCGAAGCTTTTTGGTTACAACGAGATTATTCCGTCACTTTAAATACGTTCTCATTAACGTTAGTATATTGTCGGTACTAAGCGATTGTTTTATGCGAAAAGCAGCAAAGTGATTCTCAAATCGATGAAACCGCTTTATTTCGGATGTTATACTACAGCAAATGAAGTCGAAAGTGGGGGAGACT
>vim|1058719|reg|D|rh|IATVSR
CGGGATGAAGCACGCACGATGACGGGCGGCGGCCGGCCGGTTACACCGGTTATGCCTGTTTGGCCGTTCTGCCCCCCGTCCGGCAGGATTCACGTCGCTCCGGTATGATCGGCAGCCTCGACGGCGCCCCGCCCGCCTGCGCACCCGACGCGTGCGCCGCGCGCTGCGCCGCCCCACTTCCGTCCGCGCAGCC
>vim|1100820|reg|D|rh|IATVSR
GGCTTATCTAAAAGGGTTATTAGTTGATTTTGAATCGGCGCTATTTAATAATATACATATAGTATCTATAGTATAAATCTTATTCATACTGATGGATAATCATAATCTAAAAGAATACGCAGGGGGCCAACAATGAAAAAAATTGTGACGTTAACTTTAGGAACGCTATTACTATCGAGGCTTTGCTGACACAAAATACG
>vim|1839055|reg|D|rh|IATVSR
TTCCTCTTGACAGGAAGGGGGTCGCTCCGTCAGATACGGAAAACGTTTACAAACTATCTGAACGGGAGGCTCGCC
>vim|1867058|reg|D|rh|IATVSR
GAACGGTATCATAACGTGTTCCCCCGCGAAGAAACCTGTCCATAATGACCTCAAGTGCAATGACCAAAAGCGGGTCATCATACTTGAGGTCGGCTGATGCTTTGGTTTCTAACCGCGCTGGCTTACGCTCGTTTATAAAGGAGGACAAG
>vim|1917164|reg|D|rh|IATVSR
GCTTGGCTGCTTGGCTGCTTGGCTGCTTGGCTGCTTGGCTGCTTGGCTACTTGGCCACTTGGCCGCGTGGCTGCGTGGCCGCCCTCCCGGCATGATTCCCGGTGCTCCGGTATGATCGGCACGCTCGATCGGCGCCCCGCCGCCCGCGCAGCCGACGCCGCGCCGCGCGCCACGCCGTCCCACTCCGTTCCGTTGCCGCC
>vim|2518272|reg|D|rh|IATVSR
ACCGATTCCACCGTTTTTTTCCCCACGTCTGATACGCAAGGAGCGTCTCA
>vim|2556729|reg|D|rh|IATVSR
TACCGGCCTTGCGAGCGCGCGCGCAGACGCGCCTTACCGCTGCGCTTCCCTACTTCGTCCGGAGATTCATC
>vim|2663896|reg|D|rh|IATVSR
CCCACGCCCGCGAGCATCGACAAGGCCGCCTTCTTCGAAAGGTCGCGATC
>vim|2833056|reg|D|rh|IATVSR
TAACTGGTTACCGAAAGAGTTTTCTGAAAATTTTGCTGGTTAGAACGCAACTTAATTGAATTTCATTCGTAATATAGAGACAGATATTCCGCTGGATAATTTTCTATAAAACATAGAAACTCCAAAGGCTCTTAAAGATTCTCTCTGATGCAATCCTTTTTTAAACCAATGTTTCCTATCTTGGAAGGGGGTTATGACCA
>vim|3018011|reg|D|rh|IATVSR
GCGAACATGGTGACGGCGGCGGGATTGTCGATCGTGCTCGGCATCGTCAC
>vim|3064308|reg|D|rh|IATVSR
ACGATTTCCTATATTTTTAAATAAGTGATAGAATTATTTTTTGGGAAATGGGTAAGCGTTTACCCATAAAAAGTTGGCGAAAATGGATTTGCCAAATTCCTAGATTGAGGTGAAAAG
>vim|3192227|reg|D|rh|IATVSR
AACGCTTCCCTTGCAAAATATTTACGTAAAAATTATGTAAAAAATCAGCTGAAATGTTTAAATTTTTATTGATTTTTGCGTAAAACGGTGCTAGGATGGGGTTATGAATGATACCGTTTTCACCAAAGTGGAAGAAGGATGGAAACATTGGGTGGCAGTGCACTTAAATAACGGACAACTTGGAGGAATGCGTG
>vim|3361488|reg|D|rh|IATVSR
CCCACGCCGTAACGGCAACGCACACGTCATAGCGTCGTCACATACGTTCCCGATAATCCGCTCGACGAAAACGTTTACATCCCGGACAGCACGGCATGCCCGCGCGGTCCGGAAGCCGCAAAACGTGACGTGCATTCCGTCCGTTCATTCGTACCCGACACAACCGCTGAAGCCACCTTGTCCATCTCTGGGAGATTGCA
>vim|3428551|reg|D|rh|IATVSR
ACAACTGGAAGCCCCGTCCAATGTCGAGGGCTTCTTTTCTTTATTTGAGTAAAAAATTTTACTTAATAAATTTAATAAAATATGTTTACTTTTTTTACTTAAGTTGATATTCTCACATTAAGAAAGCGTTTTCTTATCATCTGTGAAAAAAGAACGAGAGGGGATTATTC
>vim|3433535|reg|D|rh|IATVSR
AATACCCCATCCGAATAATCGTCGGCATTGCAAGCTTAACAACGCAATAGACGACCAAGCCAAGGAGTTTTTGAGTTGCCTAAAACCCTGCTGATCTGCCGACCGCCGAAAGATACGACTTTCGTCCGATTTGCAAAAAAGTAGCACCTATGCTATACTATCAAAGTCAACGGAAGCGTTGAAGATAACTCGGTGA
>vim|3443463|reg|D|rh|IATVSR
AATCGGTTCGACTTTCGTGAAGGCGGCACATCATGAGCGCACCGCGCAAGCGGTAAACGGCGCAATCCGCTTGGCTGAAGGCCGTACCTGACGTACCGATGATGGTCG
>vim|3645676|reg|D|rh|IATVSR
GGCGAAGCGACCTGACTCTATGATGCCGTGATGAGGTGCTTAGAGTGATTTCGCTCCAACAAAGCCTTTCAACGAACTCCTTCAACAAACTATCGTATACCTCTTGTAACATTTAAGCCCTGCGGCTTAGGTAAATCGGTTTGCAACTTTAGTTGTGCTTAACATACAATCGCCTGCCAAATTATTTGAGGAAGTATGGT
>vim|3646807|reg|D|rh|IATVSR
AAGATATTATTATTTTTTTCTATATTGTGGAAACCTTTTCACTATATCACAACTTCAAAAGGAGGTCGGTATTT
>vim|3647257|reg|D|rh|IATVSR
GTCAGAAAAATATAATTTAATGATTTTTTGATATAATTATCAATAAAGAG
>vim|3672556|reg|D|rh|IATVSR
TTTTATAAAAAAGATGTGTAGATAAATAGCACATCTTTTTTTATTTTATCAAAATTGTTAAAAGCTTAAAGGAAACAATAAAACCAAAGAATTTTTAATAATAATTTGTACTACGATTTTTTTGAATATATAGATAGTAAATGGTATAATTTAACATAAAAGTTAATATATTATTCTTTAAAATTAGTGGAGGTGTACAT
>vim|3677680|reg|D|rh|IATVSR
TCCAAATAAATCCAGATTTCACCAATTTGAAGCAAAGCGAAGCAAGCTGGCTTTTGACTGTGTTTTTCTTTCAGAACATTCTTTTTCAACTCAGCTTGATAGTAAAATGGTTCAGCAATCTAATCCAAAATCAATCAAGAAATGGAAAAAATAGCCTCTTGATTATATAAATGTTTGTGATAATATATATACTTGTGAGT
>vim|3711960|reg|D|rh|IATVSR
TATACAGAATTAAGTGTAGTTGGTTCTGATAAGCTTATTATTAACACTGTTTATAGAAAATTAATACAAAAATTCCGGGATATAATATATAATAGAGTATAAATAAAATACATATTTTTCGTGGGAAAGGAACGTATG
>vim|3727416|reg|D|rh|IATVSR
GCCCGGTCGTACCCCCCTCCCTATCCCTCCCCCTCAAGGGGGGAGGGGACATGTCGCGCGGTGGGCTGGGTTGGGTTTGACGCCATTCGCGCGGTCCCACTGTGGGCTGCCCAGCGTATCCGCGACCGCCTGCCGCCGCCTTCCCTTGAGCAAGCCTTCAACCCGTCCGCCGGCGTGCCGCGCGCCGGCACCTTCGCAAA
>vim|4432916|reg|D|rh|IATVSR
GGCGAAGCGACCTGACTCTATGATGCCGTGATGAGGTGCTTAGAGTGATTTCGCTCCAACAAAGCCTTTCAACGAACTCCTTCAACAAACTGTCGTATACCTCTTGTAACATTTAAGCACTGCGGCTTAGGTAAATCGGTTTGCAACTTTAGTTGTGCTTAACATACAATCGCCTGCCAAATTATTTGAGGAAGTATGGT
>vim|4457679|reg|D|rh|IATVSR
TTGCACTGACCGCACCGACTACACGACACGCGCCCCCGCCGCGCCCCACCCGCTCACCCGGAGACCACACC
>vim|4462410|reg|D|rh|IATVSR
ATGAATCCCGCTCTCGCCTTCGTTCGTTTTGCCCCTGCAAGGAGACCCTC
>vim|4600760|reg|D|rh|IATVSR
TTTTTTTTAGACATTTACGTAAACGTTTACACGATTAATCAGCAAACCCAATTCACTTTTTTTTAGCTAATTACGTAAACGTTTACCTAACTTAAAAAGGGAGAGATTCTAG
>vim|4720252|reg|D|rh|IATVSR
TTTATAAGAAAAGATGTGTAGATAAATAGCACATCTTTTTTTATTTTATCAAAATGGTTAAAAGCTTAAAGGAAACAATAAAATTAAAGAATTTTTAATAATAATTTGTGCTACGATTTTTTTGAATGTATGGATAGCAAATGGTATAATTTAACATAAAAGTTAATATATTATTCTTTTAAATTAGTGGAGGTGTACAT
>vim|4723857|reg|D|rh|IATVSR
AAAAATTAATGTATGTCGAAAAGGCATACATTTTTTTTATACACTTAATTGGAATTTTATGGTATAATCAAAAAGCATAAGGTAAAAAATGTAAATAAAAAATAAATTAATTTAGCCTAGGAGGTATGCTT
>vim|4727228|reg|D|rh|IATVSR
TAAATTATATTAACGAAGAGACATGAAGTAAGAAATTCATGTCTTTTCTTTTGTTTAATTATTTTTTAGTTAAATATTATATAAATAGTTGTATATACAACTATTTAGTGTTAACATAGTCAAGTATGTGTATATTTTGTTTTTTTTAAGGAGAAAAAT
>vim|4753587|reg|D|rh|IATVSR
GCCGCTTCCACGGCGGCCGCCATACGGGCGACCAGTGCATCGACCTCGCTTTCCGCTGATGCGATGGACGCGCGTAACCGCTTGTCGGCAAATTCGTCGTATTCGATCGCGACGGATGCCACATCCGTGACGCCGATGTAGCCGAATGCCGTGGCGACGCCGGCCTCGAAGTGGTTCAGGTGGGCAAT
>vim|4754981|reg|D|rh|IATVSR
CATCGAACTCGCCGCGCCCTACAACCTCACAACGGTGCGCGTGCCCATGT
>vim|4871777|reg|D|rh|IATVSR
TTATTAGGATAGTTTTTGCTGCTGTGGTCTTAAAATCAAGAATGTTTGATTATTAGGCCGCTTTTTTTATTTTACTTAAATAAATGTTGAATTTAGTATTATATTATCAATTATTGGCGTAATGAAAGCGCTATCTTTTTAATGAAATACCAGATAAATTATGTTATAATGGGAATATCTAAGAAAAGGGGGAGTGACAC
>vim|4889327|reg|D|rh|IATVSR
AAACGCTCACATCCCTCTAAAATATAAACAAACCTGCCTGATTTGAACGA
>vim|5073410|reg|D|rh|IATVSR
ATATTATATTAAAGCTGACTGATACGGAAACAGCGAAACGGAAACATCAGCGAGATAATGATACAAAAGAATAAGAGAATAAGAAGAACGAATTAAAAAGCAGAAATGCAAATTAAGTCAGTGAAATTTGAGATATGAGTCGGAATTAAGAACAAACAAGATGAGTATCAGTCTGAGGACTGAAACGATAAATTATTTTG
>vim|5139943|reg|D|rh|IATVSR
AACAGAAAATGCGTGGCGGGCCAATGCAAGAGGTCTGCCACGCATTTTCTGCTCTTAGATTGGGTACGGGAGGTTCCACC
>vim|5167513|reg|D|rh|IATVSR
TGTGTGAAAGTGTGAAGAGAATTTCTAAGGCACCAAAAGACGCTGCCTAAGAAATTCTAAAGCTCCACATAACCTACTGAGTAGGCATATTCAAGCGGTAAGAGAAGCGCAGAAATTAGTATAGATTATTGACATA
>vim|15440|reg|U|rh|KSTVSR
TGCTGTCCTGTGCTGCTCTGAAGACCAGAAAAAAAATCATTCGTAAGGATATGAATGTGGGGGCCAGGCCATTGATTATCAACTGCCCGTGTTGTCATCGACCGGCGAACTCCATAAGATGTGCAGCATTCACGTTCGGACGGAGTTCCTGACCT
>vim|18266|reg|U|rh|KSTVSR
TGGGATCAGGTTCCATATAACCTCCGGTAAGTGAAAAAAGCGCCGCAAATAATAAGGAGAATCCAATAATATTCGTAGCATCTATGGCGATATAATACCTGCTGACAACTAAACCAACGATAAACCAGACTTTACCCATTGCTGAATGCACGGGTAACGTTAGGCTCAAATAATTAAACAACACGTTACAGGACAACAGG
>vim|38750|reg|U|rh|KSTVSR
ATTTCAGCATCACTTGAATGAAAATATTTTGGTAACGGTTTCAAAGAAAATTTTAGGATAAATAGTGAAAAGAGTCAACGAAAAAATAATGAATTGACATATTATTAAAAAAACTCTTCCCAAATTTTAAAATTATGGTATTCTTTTGTTGTAACGGTTTTGAAATCGGTTTCAAATATATGAGATACAGGAGCACTTGA
>vim|55999|reg|U|rh|KSTVSR
GATATTAATTTCGGGAACGTTTGCAAAATGATTCTTGTCTGTTTCGGAGTAATGGTCAAAATCAACACAGTGAAAATGTGAATAGGATCGCCAAATTTCGTGAGGATAAACCTTAGAACGGGGTTAAAATCCGATCATTCGTTTGATTGCTGTACTGATTTCTGCAATCCATCCCAGTTTTTGAGCCTACAGGATACGTT
>vim|64436|reg|U|rh|KSTVSR
AAAATATTTAAACAATGTTCACGGACACTTTCATTATCAATAAAGAATGATGTTTTCAGCGATAAGTGTGAGATTGGCTGAGCAAACGTTACATGAAAATCAAATACATCCCCCAGATTCCGCTTTCACCGTAAGGCCGTTTTGTCTATAATAAAAAGGATGACTTCAAATCATAAACACTTCCACAAAAGGTGACGGAC
>vim|78448|reg|U|rh|KSTVSR
TAAGAAAGCCTACTAAAAAGTAGGTTTTTTTGTTATTAAAACGAAATATAAAAAGGATTGACAAATTTAATGAAAACGGATACAATTATAAATGTAAATATGAGAACGTTCCCACACGTGAAAGGAGGAAGTA
>vim|130958|reg|U|rh|KSTVSR
GGGTTGCATCTGATTTCTCCTCCTATCAGCTGCTGGCCATAATCGATCAGCAGTGGGATCGTTAATGGGAACGTTCCCGTTATCGATCTGAATTGTTCTGGAGTCAACTGCCTTTTTCGTGCAATGTATTCGGCAGCGTCAGACAAAAGAATTGGAACGGAAGAAAAGATA
>vim|146985|reg|U|rh|KSTVSR
AAAACCAAACCACATAATCGATATCACCGCAGTAAAAAATACCCTAACGGTGAGAAAATTCGTTAGGGTATTCCTATGCTGCCAGTCATCGGAATATCATGCGTGCCATCTGGTTCTATGCATCTCGAACTTCCCAATACCACTGCATATATAAATAATGAGTTTAAAATGTATTTTCAAACCTGAACATTAGGCAAACC
>vim|151696|reg|U|rh|KSTVSR
TCAGGGTCCATGTCGCCTCCGGTAAGTAAATAATTTGCGCCGCGGATTATACGCATAAATCCATAAGTTTTGTGGCAATTATGGCGGTATCATACCGTTACGTAATTAAACCAACGATAAACCAGACTTTGCCCATTGCCCTTCGCTTGAGTAAAGTTACTCTTTTTATCACCATCAGCGTCACGCCACGGGAAAACAGG
>vim|159063|reg|U|rh|KSTVSR
TCCCACAAGAAGAATTATAGTATGGAAAGCGCTTTCTGTCAAACACAATTTTTAACGTCTTTTCTAACACGTTGCTAATAGTGAGTTTCCTTACATAGATAACATCTAGTTGGACATTTGCTAGAAAATTGAGTAATATAAACATGGATGATAATGACCGGAACCGATACCGGAAACAATAAAGAGAAAGGAAGATTACC
>vim|162031|reg|U|rh|KSTVSR
GCTCCCACAAAAAGAATTATAGTATGGAAAGCGCTTTCTGTCAAACACAATTTAAAAGGAATTTCCTAACATGTTGACAGTATTGAGTTTTTATACCTATATAACATCTAGTTGGACATTTAGCGTAAAATTGAGTAATATAAACATGGATGATAATGACCGGAACCGATACCGGAAACAATAGAGAAAGGAAGATTACC
>vim|186131|reg|U|rh|KSTVSR
ATATAATATTTTAATTTAATTATATTATTAATTAATAATATAATAAATAAATGAAATTTAAATTTGAAATTTATTAAAATATATCTTTAATTCATTTTAAAATATAAAGTTTAAAGCTTGACAGAAACTATATGGAACTGATACCATATATTCAAGAAGTAAAGGATATCAAAAGAGGATAGGTTTTAGGAGGTTTTAAA
>vim|253664|reg|U|rh|KSTVSR
GGCGGGCTCCGGGGGTGGGGAACGGCTGGGAAGTATAGTGGGAACGTTCCCACGGTCCAGGTCAATGTGCGGTGCACAAAAACCCTGTAGTGCTTTCGGGTTAGCATCGGAATCGCAGGGCGCCTGGGTCCAGGTGCGCAATATGGAGCGGGAACGGTCCCA
>vim|258361|reg|U|rh|KSTVSR
GGCGGGCTCCGGATGAGGTGGGGCTGGGAAGTATAGTGGGAACGTTCCCACGATTCAGGTCAATGTGCGGTGCACAAAAACGCTGTAGTGCTTTCGGGTTAGCATCAGGGCCGACACCGCGCCTGGGTCAAGGTGCGCAAAATGGAGCGGGAACGGTCCCA
>vim|263553|reg|U|rh|KSTVSR
CACATATTCCACCTCATATACGTGAGGTGGTTTTTTCTTTTCCTCTTCTTGTTTACGTCCTCCCCAATTCTCCCTATAATAAAATTAATATTTTTATGAATACGAAGGTGAAATAAT
>vim|275420|reg|U|rh|KSTVSR
GGGTTACATGGAAACTATTTACTTTTTAGTAAATAGTTTTTTTGGTTTTTAATAGGAAAATCTCTTTAGTTACGAATAAGTAAATGGAGGAATATTTTT
>vim|308533|reg|U|rh|KSTVSR
GGAGGTCGCTAAGCGGCCTTTTTATTATTGAACGTCTTTCTTGGCCTATT
>vim|314435|reg|U|rh|KSTVSR
AATTATATAAATGACAATCACCTAACACGTCAATTTATTTAATCGTATTCTAAACAATAATTTCAACTATTTAAAGCGTTGGTTCATATGGTAAAATAAAAAGGAACGATTGATGACGTGATAGGTGATTTTTT
>vim|355622|reg|U|rh|KSTVSR
CCGTCTTCTTCCTCCTTGATTAAATTGTTATCGTTTACATCTTTAGGATAAATTATGGGAATGTTCCCATGTCAAGCACTATTTTCAAAAAAATGTATGCTATACTTCTTATAAGAATACATTCCACTTTGGAGGTAAAAA
>vim|550786|reg|U|rh|KSTVSR
CAACATAAATTTAGTTTCTTACAATATTTTTGTAAGAAACTAAATACCTCAATAATATTTTTATGAGATATC
>vim|555399|reg|U|rh|KSTVSR
CAAGAAGCCTGACCGGCACGCTCGACCGAGGCACCAAGCAAACGCCCCAC
>vim|667466|reg|U|rh|KSTVSR
ATTTATATATACATAGAATATTCATTGTCCTGACATTTAACTAAAGGTTGATGTTGGGACATTTTGTTATACAGAAATTTTATTTTGAAATCTTTTTATGAAAGAAGCAGAAATATTATTTAAAGCGGTTACACATATGCTAAAATAAGGCTAAGTGTCACAAATAATGATAGGTGAATAAGT
>vim|729796|reg|U|rh|KSTVSR
GTTTTTGGTAACGGTTTCAAACATGAATTTTAAAGTAAATAATGGAAAGCGTCAACAGTCTTTTCACTTTTTTCTGAATATTGTAAAGGACAATGCTGAAATATTAAAAAAGACTCTTCCAAATTTTAAATGATGTGATATGCTGGTGGTATAAAGTTTTTGAAATCGGTTTCAAATCATAAGGTTATAGGAGTACTTGA
>vim|760739|reg|U|rh|KSTVSR
CGGCAAAAACCTATTTTAAGTATAATTTTTGTTCACAAATTACAACACCGATATTTAGGACAGGCCTTT
>vim|772952|reg|U|rh|KSTVSR
CTGTTATTTTATGGTACTTTTTATAAGACTATACCTTTTTGCAATAGTTGCGTTGCCACAGGCATGAGTGTTGATAAAAAAAGCATTTTTAATGAAAAAAGTGGATGAATGAAGCGTTTTTCTTTTTTAAGAACAAAAAGGATTGAATTATCGATGCCGACGGTGACAATGAAACTGTTCTTATAAGCCAGAATGAAGTT
>vim|825264|reg|U|rh|KSTVSR
GAACAGCGTGCTTCTTTTTTTATCTTATTGCTCTCGGAGATCCAGTAGATCTTGGTGATAGCCTCGGTTTGCTCTCATCTGCCAACATGTTATATTTAAGGAAGGAGAGATAGTTAGGAAAGGGAGAGCAAAGTGTATAGCCAAATCGAAACGATTCCAACAGGAGGGCGGGCAAGAAACAGGCCAGCTGGAGGGAGCGA
>vim|917883|reg|U|rh|KSTVSR
TAATATTATTAGGATAATACATATTAAAAAAGTTACTTTGAGAGATTATTTCTATGATAAAATAATCTTTAAATGAAAATTAATTTAGGTGATTAATCTA
>vim|920482|reg|U|rh|KSTVSR
ATATACATTAAACCAATTTGTTTAATCTAAGGTAGTATACCTTGATTGAAGCAAATTGGTTTTTAATTTAAATAGTATTTAAAGCGATTCCATTATGATAGAATTGATATTGTTCATAATAGTGAAGTAATGAGAGTGAGAAACT
>vim|969968|reg|U|rh|KSTVSR
AATGCATTTTCCAGCACAGTTATGTGAACTGTGAGCTGTCATTTTGCAATGAATTAGTCGGCCTATGTCGGCTAATTTTTTATAAAGGAAAAGAAGCCA
>vim|974725|reg|U|rh|KSTVSR
TCTTCATTACTGACTGAGATAAGGGAAGCCACTGCTTCCCTTTTGTTTGATTCCTTCTTTTAATCTGAACACTT
>vim|1098778|reg|U|rh|KSTVSR
AAAAGTGCTCTTTCTCATCAAAAAATATTAGTAATTTCAATGAGATGAATTGTTGTGGCGGGCTTCTGGCGTAAGCAGGGTTTTATCTTGGGGTGACAGGTTGTCGCGTTATAACGCCATAACTAAGCCGCCGCAGCCTTGACCCTAATAACCCCCCTGCAACATGATTTTGGGGACGTTCCCAACGGTAGAAGCCTGTC
>vim|1183570|reg|U|rh|KSTVSR
CGACGGAGAGGACAAGGCGGGCTCCGGATGAGGTCGGGCTGGGAAGTATA
>vim|1251492|reg|U|rh|KSTVSR
CGGACCTTCGCTGCGGTCGAAAAACAGACGGAGACGGGGAGTGGAAGCGGGCCTTCTTGTTTCCAGTATCCATACAGAATCGCCAGTTTGGGTCGCTGTCTGAGGAGGGGTACCGGTCTGCCCGCGTTGAAACTCTAAAACAAAACTCTTGCCGAAACCGGTTTCGGTTCGCACTCTCGATTTTGGGAGGACAAGTTTCG
>vim|1267490|reg|U|rh|KSTVSR
CTTGGTCTCCTCCTTTGCAATCGCTGCTCACTCACGACCAGCGACGGGATCGTTATTGGGAACGTTCCCACTATCGTTCTCGAATTATCTGGAGTCAATTCTTTTTTTAGTGCATGTTCCCAAACGGCACCCGACTGCCGCGACTCGAATGGGAAACTTCA
>vim|1789087|reg|U|rh|KSTVSR
TTTAAAAGGCCTACTGAAAAGTAGGTTTTTTTGTTATTAAAACGAAATATAAAAAGGATTGACAAAATAAATGAAAACGGATACAATCATACATGTAAATGTGAGAACGTTCCCCCAGTTGAAAGGAGGAAGCC
>vim|1973459|reg|U|rh|KSTVSR
GGTTATTAATTGTTTTTTGGGAACGTTTGCTAAACGCATATTCAGGCAGCCATACGCTTTATTCAAGTGATACAGCTTGTAAGTGTGATGAATGTCATTATTTTTGCTTAAAAAGCAATCAAAAAAGCTACTTGTTACGCTTAACTTCTTATTTTTTGTTAACATACCTGCAAACGATCCCAAATTATAGGAAACAAGCC
>vim|1975766|reg|U|rh|KSTVSR
TCAAACGGTCAGCTGTTAATAAAAAGCCTTTATACTTGTAAAGTGATAAAGGCTTTTTTTAATTATTGATATTCACGCCACTCTGTAAAATCATTAAAATCCCTCCCATCACAGAGATAATAAACAAGTCTTTTTCAACTCGAATAAACTT
>vim|2035497|reg|U|rh|KSTVSR
CTGTGCGATAGACGGGACCCGTGACGGAGAGAGATTGAAGCCGACTGGCGAATAGACCCATGATGCGCGTCCTGTGCGATGGCGAATGGCACGGCGTTCGCCGGGGCCAAAGGGGCATTCTAACGCCATGGGCTTGTATTCACAGGGGTTAATCACAACAATGTGGGCAATTCCACCGCCGAGCCCCTGTGAGCCACTTC
>vim|2054176|reg|U|rh|KSTVSR
CCACAAAAAGAATTATAGTATGGAAAGCGCTTTCTGTCAAACACAATTTTAAGTGAATTTCCTAATGCGTTGATAGAAGTTAGTTTCCAAGTGTAAGCGTCATCTAGTTGGACATTTACTTGGAAATTGAGTAAGATAAATATGGATGCTAATGACCGGAACCGATACCGGCAAGAAGATAGAGAGAAAGGAAGATTACC
>vim|2079140|reg|U|rh|KSTVSR
AATTATTGCCACGGCAAAAATCACCCTGACGGGAATTTCATCCGTTAGGGTAATAATATGTTACCAGTCATAGGGATATCATGCGCTGAGTCTGATTCTGGGCATGGTATGCTTCCCACCGTTCTGGTAAATATAAATAATACGGTAGCTATAAATAATCAGTTTATTATATGTATTCAAACCTAAACATTAGGTAAACC
>vim|2179836|reg|U|rh|KSTVSR
TTTGCTGCTCCTCTAAATTTCTTTAAGTTTTTTGGAACCGTTTCCATTTATTTATAAACTAATTGTAACCGCTTTCAAAAATAATTGCAACCTCCTTTTTAAGTTAAATATTACAAGTTAATGACAACGCTTTCATTGCGTTCATGGTAATATGTGTCT
>vim|2243893|reg|U|rh|KSTVSR
ATTTTTTTAAATAATTTTGATATACACAAAAATACAAATAAGAAAGCTTATGTATCAATAATTAATAGCTTCTTAAAAAAATATGGTCTCTCATGATCATGCAAGCTATTCCTAAATTTTCAAAATCATAGACAAAAAAGAATGTCTATTGTACTATGGAATTATTCTAAAACGCTCCCAAAAAGGAGGTGCATATAAAA
>vim|2441215|reg|U|rh|KSTVSR
AGACGGAGTGGGATATGGGATTCAAAAATTTTTAAAGTAGGAGTCTTATA
>vim|2505002|reg|U|rh|KSTVSR
CGACCGTGGTGCTCGATAGCATTCGCGATGTGCCTCATTATCTACTGCGAGTGAAAAAATAAGGTCGCTTCAGTGACCTTATTGACCGCTCATTCTTTTCTTATCAATGAATACCAATACAAACGC
>vim|2513523|reg|U|rh|KSTVSR
TCTGCACAATTCGCATATTTAAGGGAAGCGTTTGCTTCCCTTTTCTCTTATTACTGTTAAAGTTCAGTCACCTAAGCATTCATCCACTCTAGTTTGATCACTT
>vim|2514047|reg|U|rh|KSTVSR
AATTTTCGGGAACGTTTGCAAAACAGATTTTTGCTCAATAAAACCAAATGATCAAAGATAAAGCTGAGAGAATGTGAGAATGATCGTCAAATTCTCTCCCTAAGAGCAGTATAGGAGGTTAGAATCGCTACTTATCAAAGAGCTTTTCATCTTCTCTTTGCAAACAATCCCAAAAACGAAAAACAGAATGGATAGGAACA
>vim|2564905|reg|U|rh|KSTVSR
GACACTAAACGGCATAACCATGGTTAACACGGCAAAAATCACCCTGACGAGAAGATAATCCGTTAGGGTGACAATATGTCGCCGGTCATTGGGATATCATGCGCTGAGTCTGATTCTGTGCATGCTATGCTTCCCTGTATGCCATCAAGTATAAATAATCAGTTTATTATATATTTCTAAACCTAAACATTAGGTAAACC
>vim|2571232|reg|U|rh|KSTVSR
GACAGTAAACTGCACGATGAATGTTATCACGGCAAAAAATACCTCGACGGCACAGAATCCGCTAAGGTAATAACATGCCGCCAGTCATGGGGGAGATCATGCGCTGAGTCTGATTCTGTGCATGCTATGCTTCCCACGACGCCGCCAAATATAAATAATCTATTTATTATATATTTTTGAACCTAAACATTAGGTAAACC
>vim|2574092|reg|U|rh|KSTVSR
AAACTCTAAACCGCATTACTATAGCGGCTACGGCAGAAATCACCCTGACGGTAATATCATCCGTTAGGGTAACAACATGTTGCTGGTCGCTGGGATATCATGCGCTGGGTCTGATTCTACGCATTCGAGACTTGCCGCGACTTTGGCTATTTAAATAATCAGTTTATTATATGCATCCAAACCTAAACATTAGGTAAACC
>vim|2576913|reg|U|rh|KSTVSR
AGGCATTAAACCGCATCACTGTGCTTGCCACGCCAAAAACTACCCTGACGGTAAGATATACCGTTAGGGCAGTAATATGCTGCGAGCCATTGGGATATCATGCGCTGAGTCTGATTCTGCGCATACTAGACTTCCCGCAACTTCGATAATATAAATAATCAGTTTATTATATGTTTCCAAACCTAAACATTAGGTAAACC
>vim|2725271|reg|U|rh|KSTVSR
GTCATAGTTATCTACTAGGATTTACAAACAGTTAAGTGAGGGAGTTCGCCCTCACTTTTTCTTTCTCTTCCCTTTAACGTCAGACTTTTT
>vim|2831833|reg|U|rh|KSTVSR
GATCATTACTAACGTATGAATTATAAATACGTGTATTAATACTTTAAAATGTATTTCTGATCAGCGGAAATGAGGTAAATACC
>vim|2844998|reg|U|rh|KSTVSR
AATGTTGTTAACACTATCAAAATATATTTAATTGAATTTTTTAGTAAAATTATGTATAATATTCTGGGTGGTATCT
>vim|2866835|reg|U|rh|KSTVSR
GGGAACGTTTGCAATAAAGATTCTTGCTGATCCAGACTAGATCGTCAAAGGGAAACAACAAATTGTGTGAAATTGATCGTCTAAAAGTCTCCATCATGAGCAGAAAGCACTGTAGAATCGGCTTTAACAAAGGGGTTCATAGCTGAAAAATTGCAAACAATCCCAGTTTAATGAAAGTATAACGAGATGGATTAACGAAG
>vim|3153068|reg|U|rh|KSTVSR
CTGAACGGCCATCCGGCCTCGAACAGCGGCAGTTTCCGGGAACGGTTCCA
>vim|3190989|reg|U|rh|KSTVSR
GCTCTTGAAAAAGAGCTCTTTTTCATATGCTGCGGCACAAAACCGGGAGGAGTCGGAAAAAATTTCCGTTCATTTTTGATTGACAGCTCCTCTCACTTTGTTATAATGAAGTCAAATGGTACCGGTTTCATTTTAAAGATGG
>vim|3349412|reg|U|rh|KSTVSR
CGCCGTCCCGTTATGCCTGAAGAACAGATAAAATTATAACTTATGCCTATATATGGGGTCAGGTTGTTGACAATCAACCGCCTTATATTGTCATCCGCGACTTAACTCCATAATATGTGAGTCATTGACTCTCCGCTGGAGTTCCTGGTA
>vim|3351312|reg|U|rh|KSTVSR
CGCGCCGAAGTCAGGCGCAGAAAATTATTCAGGCGCGGCAAAGCCTTGCCCGATGAGCAATTTTTTAATAAAAACAGGGACGTTATCGTGTCACTGTCTTACAAACCGGTAAGACAGCAAAGGCAGACTTACCGGAAAAGGAAAACTCTCCATCGCGGGAGAGGGGTGGGTTCAGGGTCCATATCGCCTCCGGTAAGTAA
>vim|3374251|reg|U|rh|KSTVSR
TAGTAGATAAAATTGAAATTAAATATAACAACAAAAAATGAAAATTACAATTAATTTAATGTTAAAGACTCAATTATTTGGATGTGGAATGGATAGTACAAGTAGTATATAAAAAGTATTGACTGGACAAATAACTATATTTTATTTTAAATATATAATATAATGTAATAAAATATATCAAATGTAGAAGGTGATAACCT
>vim|3385130|reg|U|rh|KSTVSR
GGAGTGGGATCGGGGTCCATAACTATCTCCGGTAAGTGAATATAAACGGCGCGAATTATAGCGCCCTCGCTGAGGATTGTGTGGCAATAATGGCGATGATAAACCCGCGCAACTAAACCGAACGTAAACCAGACTTTGCTCATTGCGGTTTGGTTGAGTAGCATTAGGCTCACTTCTACCATCCCTGACGAGAATTCCGC
>vim|3405240|reg|U|rh|KSTVSR
GTAAAGTTACTCTTTTTGACACAACTTGATGCGCACCACGGGAAAACAGG
>vim|3407074|reg|U|rh|KSTVSR
TCCGCAGCACAATGATTGATAAGCCAAAAATCATCGGCGAAGATACCTTCTGGCGCTTCGCTTTGTGACGTCAGGCACAATGGTTGGCTATATACGCGCGAAAGCCCCCCTGAACCAGATTATGCCCATTGCGCCGCACGCCAGGGGCATTACCTTTACGCATTATCGCTTTTACAGACCGCCAGCCAGAGGAATGGACG
>vim|3408459|reg|U|rh|KSTVSR
ATCCCTGCCCGATGCGTTTATTTCCTCTGATCATAACAGTAAGGCTAAGGCGCGGCGATTCAAGCCCCGCTGACGCCGATTTACAAAAACGTGGCGCATGGACACTGCTCTGTGGCTTCAGTAAGATAATTTTGTTTATGCGATGTG
>vim|3428185|reg|U|rh|KSTVSR
AAGGAAAATATTAGAGGAAAAAGAAGGAGACGTCAACCGTTAATTTGAAATCGCTTTCTTTTTGTTTATTTAAATGATTTTTTGCCATCTTCAAGCAAAAAAATCTTCTGGAATTCAAGAAGTTATGTTATGCTCTTTTTAAGTTATTTGAAATCGGTTTCGAAACAAATGAGAAGACATTGATTGTGGGAGTTTTTTGA
>vim|3564307|reg|U|rh|KSTVSR
GATGCGCGTCCTGTGCGATGGCGAGCGGCGCGGCGATCGCCGGGGCAAAAAAGGCATTCTAACGCCATGGGCTTGTATTCACAGGGCTTAATCACAACAATGTGGGCAATTCCACCGCCGATCCATCTGTGAGCCAATTC
>vim|3603117|reg|U|rh|KSTVSR
CAGTCAATCTGCACTGCAACATAACCCGGCCATAATCCGGCCATAACTCAGCATTTCTTTGGAGTTATCCTCTGCGGCACACCACAACCAACGGGAACGATTGCA
>vim|3618500|reg|U|rh|KSTVSR
AAGATCGAACGACAAGAGCGGCCGTTCAGCGCGGTACGTAAATCCCTGCATTAGCCTATAGCTTTCAAGCTGGTCGCCTGGCTGCAACTTGAAAGATGACGGATACAGCGCCAAGATCCGTTGCGGAAAATAGGCTATGCTGACGGGCATTCAGCGTAGGCCGCCAGTTTACGCCTTTTAACCTCAATGAAAATTAAACC
>vim|3623533|reg|U|rh|KSTVSR
TTTATCCATACCGTTTGTGACGATTCGAGCGGTATGATAAGCCTGCGTAACTAAACCGAACGTATACACGGCACTATTCACGCGGCATTAAGCGTAGGTCCTGAATAGATGAACCGTCGAAACCAGATTTTGCCCATTGCGAAATCGTGGTGTCGCAGTAGGCTCAAATGACGATTTATCGCTGTTACAGGGAATAAAGG
>vim|3625280|reg|U|rh|KSTVSR
CCTGTTTTGCCCCGAAGACTGTCGATATTGACTTCAGAATACAATAAATTGGGGCAGATCGTTGATTTTCAATTCAATCTGGCTGTCATTCCCCTTTTTTCTGCCGTAATATAATAAAATTCCCGCTACGATGGAGTTGTCAGGTGT
>vim|3653282|reg|U|rh|KSTVSR
GACAGGGCTCCGTTCTCGTCGCTGAGTGCGTGGCGCTACATCTGGGGCTCCTCGCTGCCGACCGAGCCTTCTCGGAACGTTCGCGGGAACGTTCCCAAACGATGGCCGATCCACCAGCCGAACGTCAATACCGATCCCGGGAACGTTCCCAGCAAGGTATGGTTCCAGGC
>vim|3729517|reg|U|rh|KSTVSR
CGTCTCGTTCCTTCCCTAGGAGTGTCAGACCGAAATACGGGTCCCGCCTCCGCTCCCCCGTTTTTAGGATCGTTAGCGGGAACGTTCCCATCATCAGACTT
>vim|3824364|reg|U|rh|KSTVSR
TCGCTTTGCAGTTCTGCGAATTTTTAGCTCACAATATTGTCTATTTGCCGCTATCTAGTAGAAACTACCAATGTGTTTGTGCTGCAGCAAGGAAGGCGTATTTGCAACAATTGCGGTCTTATGCGCTCATTCAGCCACATGGTAATAGATCTTGTTATACTCAGTAATATACTTCGATTTCGACAGCAGAAGGTTTCCTC
>vim|3989045|reg|U|rh|KSTVSR
AAGGTCGGGGGTGACGGGGGCGAGCGACGGAGAGGACAAGGCGGGCTCCGGATGAGGTCGGGCTGGGAAGTATAGTGGGAACGTTCCCACCATTTACGTCAATGTGCACTGCACAAAACCGTTGTATTGCTTTAGGGTTAGCATCAAAGTCGATACGGCGCCTGGGTCAAGGTGCGCAAATGGAGCGGGAACGATCCCA
>vim|4195289|reg|U|rh|KSTVSR
ACTGTTATATTTTGTTATTAAATTCTCCGCAAACCCTTGAAAATCTTTGTGTGAATCCTCTATTTCGGACAGGAGATAATTTGACAGGAAATTTCAAAGAAGAGTATAATACATATTAAGACATTTTGAATCGGCATGTGTCCGGAAGAAGCTGTCACTGGCAGGTTCTCTGTATTATAAGCAGGTTCGAAATAGACGCT
>vim|4356539|reg|U|rh|KSTVSR
AATGCCTGCAATTAAACGGCAGCGAGCGTTGCCGTTTCACTAAGCAATACAATTAGCTGGCTTAGGTCGGCTAATTTTTTATAGAAGGGTAAGTGA
>vim|4360618|reg|U|rh|KSTVSR
GCCATCTTTAATCGCTAAGATTTACAAACAGTTAAGTGAGGGGAACTGCCCTCACTGCTTCTTTTCCTTCCTTTGACGTTAGACTTTTT
>vim|4436597|reg|U|rh|KSTVSR
TTTCATGGTCGAAATACCTCCTATATGTAATATATTACATAAATTATGAA
>vim|4580875|reg|U|rh|KSTVSR
CAGACCGGGGTAATGAGGCACAGTGCAGTTATTTTATGATAATAGAGGACAGAACGCCGCGGTTTTGATATACTAATACACAAGAGATAACAGGGAAGCAGACGCAGCTGTCAATACCCGCTTTGCAGGGCGTACTGGGAGTCTGCGTCTGTTATGCTTCCGCTGCAATCAGTATAATCACAGCAAATGAAAGTGAAGGG
>vim|4606283|reg|U|rh|KSTVSR
AACGCCTTTAATTGCTAATCCCCTTCATAGATTTGTGAAGGGGATTTTTT
>vim|4609501|reg|U|rh|KSTVSR
TGCTAAATAGACACAAACTGAATGGGTGTTAGCCTTAAAGAGGAGAAATG
>vim|4734846|reg|U|rh|KSTVSR
TTTTTAGGCTCTGTGATTTTACAGAGCCTGCTTTTAAATATTTCAAAATAGTCTTATATGGTTAAAAACTTCTAGGTAATGATATAATTTATAATATAAGAAGATATATATCTTTATTTAGGAGGAAAATG
>vim|4871731|reg|U|rh|KSTVSR
TAGCTATAGTGAAAGCTGAATCGCAAAATGATTCAGCTTTTTTTAGTATATCAATGATAATGGAATTAAGTTTTATTTATTGAATAATATTTGTTTGACCGTAATCTTAAAATATTGTAAGATTATATTAATAAGACGGGAACTGCCCGTCATTTTCTTTAGGTTAGAGGTTATAATT
>vim|4885045|reg|U|rh|KSTVSR
CTTTTTCTGTGCTAAGATAATGAGAGATAAAGTAACAAAGGAGATCAAAATAT
>vim|4934279|reg|U|rh|KSTVSR
TATTGAAGAAAATAAATAGATTGTTCAAAGAAATGTAAGGTGATAAGATG
>vim|5106041|reg|U|rh|KSTVSR
ATTGGTCTCCTCCTTCGTGCGATCGCGGTTCACTCGCGACCGATATAGGATCGTTTACGGGAACGTTCCCAATATCGTTCTCGAATTCTCTGGAGTCAATATCTTTTTTGGTGCATGCTCAGAATGGCGACGGCCGATTGCCGACTCGAATGGAAAAGGCTCA
>vim|5144642|reg|U|rh|KSTVSR
CGATAAAATTTACATTTTACATAAAACCACCGAAATCATGACATGATTCGGTGGTTTTCCATTTTTCTGGACATTTTTAGCGCTAGATTTACAATTCCTTAGGCTCTGTTTAACGCAGAAGAAACATCCACTCCTTAATCTATACGTATGGGAACGATCCCATATGGGAACGGTCTCACAGCTGTGAAAGGGAGTGCATC
>vim|5168269|reg|U|rh|KSTVSR
TTAGTAACTACTAATCAACTCCAGAAAGTGGTCTTTATGAAGCATTTACTAGAAAATTCTCATAGGATTTTAACTGGTGGTCATCGTGGGTGTACTTGT
>vim|18266|reg|D|rh|KSTVSR
TCGTTTCCTGAACGATAAATTGTGATCTTCGCTGCGTTTCGGGAACGTTCCCGTTTTTAAATTTTTCCGCGCAATATATTCTGCAGCCAACCAAAAATGTCATCTGCCATGGGGCTTT
>vim|38750|reg|D|rh|KSTVSR
GTGTAAGTGGAATTGTTTTTTCATAACCGGAGGATGGGAGAATCCACAAT
>vim|55999|reg|D|rh|KSTVSR
CCATGAAACACTTGCTTTACCGATTTTGCAGCGCTAAATTGAGAACGTTCCCGAATTTAGTGGTTAGGTAAGTCC
>vim|78448|reg|D|rh|KSTVSR
TATAAAAATATAAATTCTGTCGCTAGGACAGAGTTTTTTTATTTTTAAAAATAAAGATGAATAATGAATAAAAATATAAATTTGTCCAAATGACATTTTTAAACTTCGCAAAAAGTAAAATTTATAATATAATAGATAGCTGGGGCTCTTTTAGGTTTGTAAAACTAAAAAGAGTTTATCCTCTAAAAAAAGGAGAAAAA
>vim|146985|reg|D|rh|KSTVSR
AGCATGACTGCTCGCCCATAAGGTGAGCCTTAAAAATGCGACGCATTAATCCTGATGAACTGACTCAGTGTCGCCATTTGGGTGAGTGAGCGTCGCGGTAACACCGAGTAAAAAGGGAATTATAGATTTAATTCGCTGCTGACTTCAGGCAGAGATGGCATCTCATGCGCGCACGTAACCTTTACGGAAAGGACGATAAA
>vim|151696|reg|D|rh|KSTVSR
GTGACTAATTAAACGGAATACCACGAGTAATTTGTGATCGTCGCTGCGTTTCGGGAACGTTCCCATTTTTAAACCAACGTTGAAGAGCTACTCTTGCGCCAACCCATAACATATCTCCTCTGCCATGAGGCTTTACG
>vim|186131|reg|D|rh|KSTVSR
AATTTTTAGGAACCTATTAAAATCCTTTAGTTCTCATATGTTTTTTTATTTTAGTATATTTTAGATTAGAGTTTTATCCTTTAAAATAAAAATAAAATTTTATGATTAGATTAAAGATTATTTTTAACTTTACATATAAGAGGTTATATTAAAATTTAACAGGAATATAGTTTAGTAAAGTGATTTTTTAGGAGGAATCT
>vim|308533|reg|D|rh|KSTVSR
CCCTTTCATTTTTCTTGTTTTTCCGATCTAGACTGTGATCACTTTCAATTAATGGGACTGTTCCCATTTTGTTTATTTATAAAAACTGGCAATATTAAATCAAGGAATGGGAATGTTCCCATTATCTAAAAACTATAATTGAGTAGATCAGAATAGGGTGGACAGAGTT
>vim|314435|reg|D|rh|KSTVSR
ACATAAGTCCGAAAATTTATGAAACAACATTTAAGCATGAACAAGCTTTTAAAGATGTAAGTCAGCAACTTGAAAGAGTACATGATGCTGATGCGATAGTTGGAGCAACTGATACCATTGCTTTTGCAATCCATAAATATTGCTCTGATCATCAACAAAGGTTTTACAATTGTTCAATATATGGATTTGGTGGAGACCCT
>vim|550786|reg|D|rh|KSTVSR
AAATAAAAAATATTTCCGTTTCAATGTGATCTTCAACCCATTTTTGGGAACGTTCCCATGACAAGCATAACCAAATGATATTAGGATGAAATTAGTTTACTAAGCATGCTAATTAGTAATTGATACTAACTTATGATGACTGGCTATT
>vim|729796|reg|D|rh|KSTVSR
AGCGTGCGCAGCGTGGTAAAGACTTCAGGTTTTGCAAGATCGACAGCTTTGCTTTTTCATTAATTTCTAGAATGGGAGAAAAAA
>vim|760739|reg|D|rh|KSTVSR
ATTTTGTGATCACTGTCATATTTTTGAATAAAATTGGGAACGTTCCCATTTACACTTTATTTCTGCAGGTTATAATTTGGCCGATTTCAATGGTTAGAGGAATATCCT
>vim|772952|reg|D|rh|KSTVSR
CATTAAGCCATAATTATATAAATACTAAGAGTGAAAAAACGCTCTCTGTTTGTGAACTCTTTCACGTTATGGGAATGTTCCCATTTCATGTTTGTGAGTGTTTTGTCATTATAGCTCCCAGTTATTGGGAATGTTCCCATTGGATTAAACCAAAGATAAAAATAAGCTAAGCGTACCCTCACAACATAATGGACATTGGT
>vim|825264|reg|D|rh|KSTVSR
TAGGCTAAACAAAACGGATTGTGGATGCAATCCGTTTTACTTTCGGATTTTTACTTAGCCGTGAAGCAATAAAGAAGCTAAAAAAGCTATGGAAAAGGAGGCTGGATCCGTATATGCTAAAATGAAAGAAACTGGAGGTGTCGTTTT
>vim|969968|reg|D|rh|KSTVSR
ACCGTTCGAATTTCATATTTCACCTACAAAAAGTGACGAGCTGCGCATCTCTTCAACCAAGCTCAAACACTCCTTATTCACTGTTATTTAGATGTGCGATATTGCGTTTTTGGTCGATGAATTGACCAGCATTAGTTAAGTAATGTGAAAACGGTAAGTAATGTGAAACTAGCTAAGTGATGTGAGAATAGGTAAGTAAC
>vim|974725|reg|D|rh|KSTVSR
TCCACACTAAAACGATCTGCTCTAAAATTATACTGTGATCATTCTCAATTAATGGGACTGTTCCCATTTTGTTTTTTGTCTTCGAATGGCAATATTAAAATTAAGAAATGGGAATGTTCCCATTTATAAAAACAAAATGATGAATCGAATGTATCCAATACAGGGTGGACAAAGTT
>vim|1098778|reg|D|rh|KSTVSR
CTGAACTGAGTCGCGAGGGGGTCAACTTACAACAGGAAATAGGAAGGCGA
>vim|1251492|reg|D|rh|KSTVSR
AAGGCATGAAAGCAACTGGTTTAAAAATGACTTCAATGGGAGGAAGATAA
>vim|1267490|reg|D|rh|KSTVSR
AAGATCGCGAGAGAATTAGCATGCCGGAACCGCTCAAGAACCTGCTGCATGAAGCGCTGGTCGGCGATATGGCCGACCGCATCGCCGCCAATGCGCCGCCCTTTGACAAGGAGCGTTTC
>vim|1975766|reg|D|rh|KSTVSR
CCAACTAGGGTTGCTCAGTTGGTTTTTTGTTTTGACTGCTGCTAGTTATTCTTTATTTTCTCAACTAACTCATTAACTCGCGATCATATTTTGTCAGTAATCTGCTAATAATCATATTAATTAGAACGACTATATGCTCTAATGTGAGCGGAAACGAACATTATTGTGAGCTATCGAACATTTAAATCAAGGATTCCGAA
>vim|2079140|reg|D|rh|KSTVSR
TTATGCTCCCTGCAAGCTCATTTGGCGTCGTCGGGGCGCTTTGGGCATTAACTAATTCCCGCTGAAATTTTGCACAAAAATTGTCAAATTGTGATCTTGAACGCAAGTTGGGAACGTTCCCATTCCATAAAAATAAATACTTGGCTAACCTTAAATAAGCCACTTGGAACCGATCCCACCTTTACGAAAGGTATGCTGAA
>vim|2505002|reg|D|rh|KSTVSR
GCTTTTTCGCCACTTTCGTGATTTTGCCTCTCTTTTTACTACACTAAATTGACGCATAAATAACGCACAGTGTGATCCCATTCAATTAATGGGACTGTTCCCATTTTTATCTGTTATGCATTGTGTCAATATCGCACCAATTGATTTGGGACTGTTCCCAATTGCTGCAATGATAATAATTCAATAGGGTGGACGAGGAT
>vim|2513523|reg|D|rh|KSTVSR
TCCACACTACAACGATTTGCTCTAAAATTATACTGTGATCATTCTCAATTAATGGGACTGTTCCCATTTTGTTTTTTGTCTTTGAGTGGCAATATTAAAATTAAGAAATGGGAATGTTCCCATTTATAAAAAAATAAAATGATGAATCGAATGTATCCAATACAGGGTGGACAAAGTT
>vim|2564905|reg|D|rh|KSTVSR
GGGAACGTTCCCATTCCATAAATATAAATACGTAGCTAATCTTTAATTAGTCGAATATTTAATCGGTGATGGTTTTAATACTGGCGACCCCCATAGTGCCGACGGCCGTTTTCACTCTTTTTTATTCAAGATAGACCTTACAGATAAAAAAAAAGCTTTATCACTCAGCACGCTATCCCACCGTTGAAAGGTACGTTGAA
>vim|2571232|reg|D|rh|KSTVSR
GGAACGTTCCCATTTCATAATAATTAATATCTAGCTAATCTTTAATTAGCCGAATATTTAATCGGCTATGGTTTTAGTCGTGGCGATAATCTTAATACCGACGACTGTTTTGACTCTTTTTTATTCAAGATAGCGCTTACCGATCAAAAAGCACCTTACCACTCAGCAGGCTATCCCACCTTTACGAAAGGTACGTTGAA
>vim|2574092|reg|D|rh|KSTVSR
AAATTGTCAAATTGTGATCTTCAACTCAAGTTGGGAACGTTCCCATTCCATAAAAATAAATACATAGCTAATCTTTAATGAGCTGAATATTTAATCGGCCATTATTTTTAATTTGTTTTTATTTAAGCCAGAACAGATAGATTTCAAAAAGAACCTTACCACTCAGCATGCTACTCCACCTTTACGAAAGGTACGTTGAA
>vim|2576913|reg|D|rh|KSTVSR
AAAAAGTTGTCAAATTGTGATCTTCAACGCAAGTTGGGAGCGTTCCCATTTCATAAAAATCAATACATAGCTAATCTTTAATGGGTTGTATATTTAACAGGCTATCGGTGTGTTTTTTCTTTAAGACTGACCCTAACTGCTTTTATTAAGAAAAACGAATAAGCCGCACGCTATCCCACCTTTATGAAAGGTACGTTGAA
>vim|2831833|reg|D|rh|KSTVSR
TGTAAAAGTTATAAAACGGTAATAAGAAATAAAATCCGGAACTAATTAGCCCGGGCATTCTACTAAACTGAGGAGGGTCCATAATGAACAATATTGGATTTCGTGTGCTGCCTATTAAAAATAGGGTGAGTAAAGAGATAATCGAACAATATAGAAGTGTTGTAACCCCTCATATTAGCGACAATTTGAATCGT
>vim|2844998|reg|D|rh|KSTVSR
TCCTGACATTTGTCAGGAGGTTTCTTTTTTCAGAATTATTATTTAGAGGAGTTGAGGCTTTTGTGCAGAAGAATAAAGTAGAGTTTTGTATATCTAAATAATAAGGTTTTAACAATTGGTTTTATTTAACAATTGGTTATTTTTTTAGATTACAAACTAAAATTATTCTGTATTAATGTAAGAAGTAAAGGAGGTTCTTA
>vim|3153068|reg|D|rh|KSTVSR
TGAAGTGATCTGCCACGCTTGGTCCCCGCCGCAACCGGGGTTGGCAGCACGTGCCGCCGTCGAGAAAATCCGCGCGTTGACCGCAGACTGCTTCGGCTCGGGAACAATCCCAGCGCCCCACGTTCCAGACCAGGTAGTCCATAGCCTGCCTTCCACGTCGAAGTAGCATCGACGCTTGGAGCATTAAGCACTTCCGCTGA
>vim|3190989|reg|D|rh|KSTVSR
CGCACTGCTCATGGAAATTTTGCAAACTATATAAGTTGTACTTAAGTTCCCAAGCACCAATTTGCACGATGACTATTTTTTACAGCAGGCAACAGAGCTGCGATATTTTATTCAATTTATAAAATACAGATCCGGCATTTGAAAAATGGTATCGGTCCCAAGAAATTCGGTTCCAACACACAAGAAAAGAGGAAACACCA
>vim|3351312|reg|D|rh|KSTVSR
GTCGCTGATTAAATCGAATACTGCAGGTAATTTGTGATCGTCGCCGAATTCCGGGTACGTTCCCACTCTTAAGCGAACGTTGAAGAGATACTCTTGCGCCAACCAATAACATCTCTCCTCTGCCATGAGGCTTTACG
>vim|3374251|reg|D|rh|KSTVSR
AACCGGTTTAATTAAACCGATAGAATAGCAAAATGAGTGCAAAAATAACTGATTGTAACAAAGTATCAAAGTAATTATTAGAGTACATAGGAAATAAATAAAATATAAAAGGTGTAGCACATTGTGTAACAAGATTAAGAATTGTTTTAGATAGCAATAATAAAGCAAATATAAAATTATAAAAGAAAAGGAATAAAAAT
>vim|3385130|reg|D|rh|KSTVSR
TCTCGCTCGGGCGATTTATGTGATCGTCGCCGGGTTTCGGGAACGTTCCCATTTTGCAAATTAAGCGGAACGGTTAGGATGCCCTCAAGGTAAAAACGGCATCTCTCCCCCTCTGTTTTTGAGGCTTCATC
>vim|3405240|reg|D|rh|KSTVSR
TTCTTTTCTGAACGGTAATTTGTGATCTTCGCTGCGTTTCGGGAACGTTCCCATTTTTTAATATTCACCGAAGATATACTCTTGCGCCAACAACGTAAGAGCTGCCGGATGGCGACGCTAAAGCGTCTTATCATCCGGCTTACAGGGACACATTTCATCTGCCACGGGGCTTT
>vim|3407074|reg|D|rh|KSTVSR
GCGCCCTTCCTGCATGTTTATTGTGATCGCGCTCTGTTTTCGGGAACGTTCCCGTTCACGCCATCCCGCTTAAAAGTTACTCTGCGCCCCAGGCCATCCGCGCCTCGTACCTACCTCTGCGACAGGGCTTCATC
>vim|3428185|reg|D|rh|KSTVSR
ATAGGCGCTATCAAATGAACAACTGGCAGATGAATGCCGGTTGTTTGTTCGTTTATGTGACATAACAGCAGGTGAATGCTGACTCATCACGTACAATATTTATGAAGGA
>vim|3564307|reg|D|rh|KSTVSR
GCCCCATCACTTAGTCCTGCACAAAAAACGCGCTTTCTGTGATGTTGACCACGAAATGGGAACGTTCCCATTTCGATCTGATCAAATTGGCTGCATGCTAAATGGGAACGATACCAAAAACGCTCCGGCCGACAGACTGGCCCAAAAGGGCGAGGCAGACCAATATCAATGGAGTCACAGAGGGAAGACTC
>vim|3618500|reg|D|rh|KSTVSR
GCCACCACACAACAACCACTAATCGACCTTCCTCACCCAGCCAAGTAAATTACTGTTTATACACACAGTGCTATCTGTGTGTTTTAGCGGTTTTTCAGCACACGGAATGTGTACCTCCCCAGACCTGCCATTCAGGAGCAACGGAGGGTACCGGACGCTGTTAACCATCAGGAAACAGAGAGTCGAAAAGGAAGATAATC
>vim|3623533|reg|D|rh|KSTVSR
TTCGTTCACCCCAGTCACAGCGTTATCTATGACCCTGGGATTCACTCACTTGCGGCCTTCATGCCGCTTGAATGATTGTGTGGATTAAAGGAATTATTGTGATCTTCACCCGATTTCGGGAACGTTCCCATTTTCGATATTTCGCATAAAGCGTAGGCTTGCGTCCAGGTCATTACCCTCCACATCTGTCATGAGGCTTC
>vim|3653282|reg|D|rh|KSTVSR
AGTGCTGACAGGGATCCCGCCGTGTCCGTACCCCGGACTGCGCCCCTTCACTTCCGCCGACGAAGGCGTCTTTGTCGGTCGCGAGGACGACACCGAGCGGCTGCTCGCGATGTCGCGGTGAACGCCTCACACGCCGATCGGCCCACCACCTCCCTCTCTCACCGCGGCCAGGCTGGTCCAGCATCCTCCTCGTCGCGGAC
>vim|3729517|reg|D|rh|KSTVSR
GGGAGCAAGGGGCGATTTGTGGGGACAAGACGGCTTCGTGACCGCGCGAGAGGGCTTGGTGGCGACCCGCGACCGCCTCCCCCTGTGCTCGAACCCCATCTGAAGGCAGAGAAATCAAAAAGAACATATTGCGAACAGAGAACAAATGAGGTACAAAATTCCCACGGCCATTCCTCTTGCGCCAGGCACGGAGCGCGGCG
>vim|4195289|reg|D|rh|KSTVSR
GAATCAGGCGGATCTGTCAATTTGACAGACCTGCTTTTGTGCAATATAGACAAATTTAGATATCAATTTTTGGAACCGTTTCCAAAAATGAAAGTGCAGTGACGTTTTGTGTTGACATACAAAAGCTGATGTATATAATAAAAACATAGGAACGGAACCGGTTCCAAAACAAAACAATACAAGGAGAAGAGAA
>vim|4356539|reg|D|rh|KSTVSR
GTTGCGTTTGTTGATCATGAATTTTAATGGGGCGTTCACTACAAATCGTGACAGAAAGCGCATCTCCGTAAGCCTCTTAAAACCGCTCTTATTGTGAGAGGGAAAGATATGCGATATTGCGTTTTTTGGTCATTGTATTGACCATTACTGGGTTAATCGTGTGGAAATAGGTAAATAACGTGAAAACAGAAAAACAGAAG
>vim|4360618|reg|D|rh|KSTVSR
CTCAATTAAGCGAAACTGAACCGCTTAGATTAAAATTATACTGTGATCTCTTTCAATTAATGGGACTGTTCCCATTTTAATTTTTCATTCAGCTAGGCATTATAATAACCAGTTTTGGGAATGTTCCCATTAATATAAATCTGAGTGGTTATTACTCAATGATTTAGATGAGTCATTGAATAAAGCCAGGGTGGGGTAGT
>vim|4436597|reg|D|rh|KSTVSR
TCGATAAATAGATTAAGACTTTGTAGAAGACTCCCAAACAGGAGTCTTCTATTTTGTGCAATTTTTTATGGAACCGATACCAGAAAAGTGTTGACGTAGAGAAAGAATCGTCCTATAATACAAATATGGAACCGATACCACAAATATCGTAAGGAGGATAAGAGAAAACT
>vim|4606283|reg|D|rh|KSTVSR
TCCAAACTGGGCAGCCTACAGCTTAAACAATGGTAGGCTGCCTCATTAATGCTACGATTGTTTGCATGTTTTACCATCGGCTGAGAATTCACCTCTACCTATTCCTCGCTAGTCTTTACCATCCGCTCTAACCTGATGCTTGTTATGACCGACAATCATGGATCGCAAGCA
>vim|4609501|reg|D|rh|KSTVSR
CCTGAAGATAAAACTACAGGCTTAGCTCGCTAAACGCTTATCAAGTTGGT
>vim|4734846|reg|D|rh|KSTVSR
GTTTAAAGTAGAGTTTGCTTCACCGAATAATTTAAAGAAAGGTGAAGTAA
>vim|4871731|reg|D|rh|KSTVSR
AAGTGATGATGTTTTAATAAAAAACATCTTTTTTTATTAAAAATGTGGTATCGGTTTCAGTTTTTTGTTAAAAAGTATTGACAGGGTCACAACAATCGCTTATAGTATATTTGTGGAACCGATACCATAGAGGAGGATAAAAC
>vim|4885045|reg|D|rh|KSTVSR
GTATTATTCGGAACGGAGGGCTTTGCCGTTTACCTGTTGTTTTGTTAAGTTGTCTCACATAAAACACAAATAAAAGTAATAAAATAAAAAAATGTGGTATCGATTCCATAAATACTATTGACAAATAGAAGAGAAAGTTATAAGATACAGATATGGAACCGATACCATAATAAGTTTCACAATAAAAAAGGAGAGAAGAT
>vim|4934279|reg|D|rh|KSTVSR
TAGAAGTGTTTTTTTTATGTATTAGTAGACACAGTAAAAAAAATAAGGTAAACTAAAAAAAGAAACCGGTTCCAAAAATGAAAAGGAGGAAAAAGC
>vim|5106041|reg|D|rh|KSTVSR
CTCGCGCCACACGCACACCTCCGCTATCTGCACACGATTGCTCGAGCGGGTGCGATCACTCTATTCTCCGATAGCAAATCGCCAGATGTTTCGCAGACCATGTTGCCCTTATGCGGCCGGCATGCGGCGGCCGCATAGAGAGGAAGGACCAGC
>vim|5144642|reg|D|rh|KSTVSR
CAGTCTACCAGATAACTATATTTCCATATCGAAAGGAGCGATAACCCTTC
>vim|5168269|reg|D|rh|KSTVSR
TCAATGATTTTGACTTTGGTTGTTTGTTCTTTAAAATCAATGATTTTGACTTTAGTTATTTGTCCTTGAGATCAATGGCTTTCGATTTTAGTTGTTTGCCTTTGATAAATTGAATGAATAATTCTCCTATCCTATTGGAATTGCATCATAATAGAGGTATACTTATAGAAACAATATTTTATTTCCTGAGGAGGATATGA
>vim|65504|reg|U|rh|PSTVSR
GATAGGTTAATAGATTTCTAGGTGACAGAAAAAATAGTTGTATTCCTCATGATAACGTAATATAATGGCGTTGGAAGTGGTTGTTGCAACCGGTTTCATTTTTTTCTCGTAGGTTGTGCAAACGATTTCCTAAAATTGCGCTACTGCAAGGTGAGTTTTCGGTCTTGCAGAGAAAATTACGTTTAAGGGGGAAAAACGAA
>vim|101564|reg|U|rh|PSTVSR
ACCGCTTGCAGAAAAAGTCAAGCCTTTTTTTAAAAAAAAGGTCGTTTTTTTTAAAAAAATAGTTTAGAGAATTTGAGTTAAAATGACAAGGGAATCTTGATTGAAGTTGATTTTTTGAAAGATAATTGTATAATGGAAACGAAATACATGACAAACCCATGATAAGGTTTATCTTTGGTAAATATAGTAACGAGGTTAAT
>vim|103648|reg|U|rh|PSTVSR
ACAATCGATTTTAATATTTATACAAACCTTTATATTGATTTTCGGATTGAATTTCAGTATGAAGGTTTTATTTTTATCGTTTTATGCAATCGTTTGCACAAATCTTTTGACTTTTTTAGAAAGAGTAACTAAACTGTTATTATATAGAGGTTGGAAGCGTTTTCCAATGCAGAAATTAACAGGAGGTGATTAA
>vim|118491|reg|U|rh|PSTVSR
ATAATAAATTCCCATATAAAAGGTGTTTTAATTTAATATTAAAGCACCTTTTATTTAATATATTATATTTTGGATAACAAAAACATAATTGACAAAAAAACCTTGATAATATAGACTGTTTAGTATATAAAAGCGGTTGTCTAACTTAGTAG
>vim|185015|reg|U|rh|PSTVSR
TTTTAACTTGAGGTACATCGAAAGGTTTAATATTAACTTTTTGATGTACCTCAAATATTTTTAAATAAATACTCTATGAAATATGTACTTTTATACAATTAAATCACTTTGTAGATTGCAGGAGAATTTTATGGTATATTTTAAAGTGTGAAGGAGTGATTTT
>vim|240248|reg|U|rh|PSTVSR
AAGTTGTTGACCTTTATGGTATAATAGGGTAGAATAGTGGATAGAGGGGAATGCAATCGGTTTCATATGG
>vim|266735|reg|U|rh|PSTVSR
ATATATGAAAAGAAGTGAAATAAATAGTATATTATAGTATAGGAAAAAAGAGCTCTATCCCTTACAATACATGGAGAGGGAGAATATGATAGGTTTTGCAAGATAGAATCAATGAAAGTTTATGACTTCCCCTATTACTTGCAACGGGTGCAAGATGAAAATATATAAAATGGCAGAGAAGTGAAAGGAGGGGGATTTTT
>vim|276058|reg|U|rh|PSTVSR
CAAAAAAAGTCAAGTCTTTTTTTAAAAAAAATAAGAAAAATAAAAAAATAATATCAATTAATACTAAATGAGAAGATTATTTTAGTGAGAGTATTACATTTGCAGAGAAGGCAAACGTTTGTTTTTTTCTTAGATTAGAGTATAATAGACAAAGGACTATACCAAAAGGTATAAAATGATTAGAATGAAGAGGTCGTAGG
>vim|279337|reg|U|rh|PSTVSR
AAGCATTGCCCTTAAATTGTACTATATCTATTAGTACATAAAATTTGTTAAAAGTCAATAAATTCAAAAATATTTTGTGAAAGCGCTTGCGTAAAAATTTGGTTTCGTATAAAATTAAATTGTAAACAATGTGCAACCGGTTGCGCAAACGTATAATACGGAGTCGTACATTGGATTAAACAATAATAGGGGGAGTACGA
>vim|279347|reg|U|rh|PSTVSR
CTCATCCTAGGTTTAACCAATTATCGTTCAGATTTTGAGTGAACTGTTATCTCCCAGCCTCATACTTATTTATCCCGCAGATTCTATTCAAAAACCTGTGGTCATGCTTTTGAGGTAGTAACCTCGGTGAGCAAGAATGAAGACCAAAATACAATGAAGTCTTATTTTATTAGAAGTATTACAAAGGAGGGGATTACGTC
>vim|296254|reg|U|rh|PSTVSR
TTATGCAATCGTTTGCGAAAAATGTCAAGTTTTTTTAAAATTTCATCAAGATATTAAATTACTTTATAAGGAAAGTCTTAAAGAAAGACTTTTTCTTCAATCTGGTTAATATCTGATTCTTGGAAAATATAAAAGGTTAACAATCTTGCAAGCAGAGCAGAACTGTTGTAAAATAGATTCATTAAATAAAGGAAAAGTAT
>vim|312428|reg|U|rh|PSTVSR
TCACATCGCGTAAAGCAACGCATCAACCGTGTTGGCTCTTTAAGGGCTAACACGGTTGATTGAGCTTGTTGAATGGGGAAACTATAGTAAAGTTGTGTGGCTAACTTCCGTGAACAGTGGATATTTAGCCGATAAAGTGACCAGTTTTGAGCTTGCTGGATAAAAA
>vim|332178|reg|U|rh|PSTVSR
GGTAGGCGTAAAGCAAGTACCGTATTTTCATCAAAAGCAATTTAGAGTAGAATTAGTATAAACTATTCTACAGGAGGCGGTTGG
>vim|344216|reg|U|rh|PSTVSR
GCTATTTCCTCCTAAGATATATTTCTTACACTTAATATTATGCAACCGCTTGCAGAAAAAGTCAAGCCTTTTTTAAAAAAAAGGTCGTTTTTTTAAAAAAATAGTTTAGAGAATTTGAGTTAAAATGACAAGGGAATCTTGATTGAAGTTGATTTTTTGAAAGATAATTGTATAATGGAAACGAAATACATGACAAACCC
>vim|361267|reg|U|rh|PSTVSR
GATTTGACATCACATGTGAAAAGAAGTGAAATAAATAGTATATTATAGTATAGGAAAAAATAGCTATATCCCTTACAATACATGAAGAGGGAGAATAGGATTAGTTTTGCAAGATATAAGAAATGAAAGTTTATGACTTGCAATGAGTGCGAGATAAAATATATGAAAAATGGCAGAGAAATGAGAGGAGGGGGATTTTT
>vim|614077|reg|U|rh|PSTVSR
TGACAACCCTCTATGCTATTCAAGGCTGCGACGATTATCGTCACAGCATTGTGGACAGGCAGCATCGCCTTGTCTAGAGATTCGCACCGGAGTGTCAAGGATTGCGATGTTTTGCCATGGTTTGCACCCTGTGTATTACGGGCCTGGATCAGGTAGGTTGGCGATAGAATCAGACC
>vim|647338|reg|U|rh|PSTVSR
CGTATAAAGTCAATGTATAAAGAGTGTAGTAATAATATTTTAAAATTAATATTTGCAAAATGAATAAAAGAATGTATAATGATAGACAAATAGCGCAAACGTTTTCATAGATTGAGATATTGTTTGCGCTTCTATTAAAATATTAAATGCAAACGTTTTCAATCAGTAAGGTACATATACAATTCAGGGAGGTTTTTGGG
>vim|733740|reg|U|rh|PSTVSR
GTCGCTTATTTAAATTCAAACAAATCCACGCATGCAACTCCGCAAACGATTGCATCATAAAAGCGGACTTATAACATACTATCACTGAACTTTTCAGTCTCCTTTACACTATTTTTGTGACATATTAAACAAATCCATATATACATTGGTTTTGTCTTTATATAAATTCATTTACCTTTGGCTGAAAACCAATATGTACC
>vim|825524|reg|U|rh|PSTVSR
AAAGGCAAACGTTTGCAATTTAATTAAAATAAAGTAGTTGTTTTTGAAGAATGAACATAATATAATGGCGTTATAATTGTATTGTAACCGATTTCATTTCTGGACGTTTATTTGTGCAAACGATTTCACCATTGTTTGCATCCTTGCAAGGCAGAGCATCTGGCCTTGCAGAAAAAAAGACCTTTAAGGGGGAAAAACGA
>vim|852558|reg|U|rh|PSTVSR
GCTCAGCTATAATAAAAAGTACGTTAAGAGAAAAGAAAAGTCAAATTTTATAGAAAAAAGGCTTGTAAAATGAAAAATAAGCGTTATAATGGAGATGAGTGGTGCAATCGTTTTCATAGAAAGGATTAAAACTTATTTGCGCAAACGTTTTCCTTATGATTGTACCGCTAAGATTCCGTCATGATGACAGGAGGGGGATT
>vim|916952|reg|U|rh|PSTVSR
GCCAAAGGAAATCAACTTTTTAATTAATATATTACACAATTTCGTTAATCCTCTTGTTAATCGTTCTTTATTTCTAGAAAAAGCTTAGGTTTATATGTACCGTTTCAATATATTTCTATATATTATATAATGACTTTAATAGAGCTTTGTAAATTTATTAAAGAAACGAAGGGGCAAAA
>vim|920930|reg|U|rh|PSTVSR
TATCATAGAGGAGTCCAAGACATTATTGTTTAAATAATAATGTCTTGGCTCTTTTTTTATATGCTAGTGGATTTTAGAGAAAGAAAAAATATTTTCGCGCAAACGTTTGCACAAATCTTTTGACTTTGGTTTATATTTTCTTTATTATTTATTTTAGAAAGAGAAAGCGCTTTATTAGTTAATTAAAGGATGTCGTTATA
>vim|927194|reg|U|rh|PSTVSR
AACCAGCCACAAGAAGTCCAGCACTACCAAGTAATACCTTTTGCCATTTTTTCATCTCTATTCCCTCCAGAAATTTATTTTATGGTATACATTATGAAACCGTTATCATAATATGTCAAGTGTTTTGTTTATAATTATTTTTTTATAATTATTCTTGTATTTTACGACTATAAAGAAATATTTATGAGAATGAGAGGGAA
>vim|970278|reg|U|rh|PSTVSR
CTTAATGATACGAGTTTTAACGAAAGCAGTGGTATGCAGGTAGAAACTGATGGGGAGCTTAAAGCTCTCCGAATGTCACTTGATTAGGGATTCGAG
>vim|1138820|reg|U|rh|PSTVSR
CGACTCCTCCCCAGATCGCCTATGGATTCATCATAGCGGAATGTGGAAACGTTTCCACCAAGAATTTTCCTGTCTTTGGTGTCTTGGCGGTGGAACGGGCTGAAGCCTTGTCAAACGGCCCCGTCCGGCGCATTGTCGAGCGGGATTGGCAGTGGAAACGATTGCGG
>vim|1144458|reg|U|rh|PSTVSR
CGCCGGTCCCGTTGCCAGACCTGGGATGCGGCCCTTGGCTTCCGCAAAACCGGCGAAAGCCGGTTTCATTCCCTGGCCTGATTTTCACCGAATGGAGTGAAAACGATTTCACAAATTTTGTCAAAAACCAATTCGGAGAAGATATAAATCTTCCTTATCCTTCCCATCTCAAGGGGCTAGGTTAAAAAGAAGGGGGGACC
>vim|1159519|reg|U|rh|PSTVSR
TTCGTTTTTCCATTATTTTTGTATGGAAGTTGTTCTACCAATTCACAGTAAGAGACCCTAAAAGCGAAAGAAAGCGGGTTTTGTGCACGTTTTTCCATGAGTGACTGATATACATTACTGAAATGGATTTAATGCCAGACAGAATGGGCTTTTTTGCTCATGAAAATTCTGTCATTTCCGAATTAGAGGCAGATCACAAA
>vim|1164903|reg|U|rh|PSTVSR
CGGAAATTAAAAACATGAACATTTATTATAAAGCTATCTAATTAAAAAGCATTTTGTGAAGTAATAAAATATTTACTGTGTTATGATAGCATGTACTATAGAGAAATAGAGGTACTATTTT
>vim|1290031|reg|U|rh|PSTVSR
CTCAAAATTAAATGATTTAGGTTTAACTGGGCATGATATAGTAGAAATGA
>vim|1801162|reg|U|rh|PSTVSR
TTAAATAATTAAGTATAAATAGAAATTCAACAAGAATTCATCACTTATACAAGGAAAGAAAGTTTATATTATTCATAAAAAATAAATTGTAATAGAATTAAGAAATACCACTAGCTAAGCTAGGGTATTTCTTAATTAAATCACTTTGTAGATTGTAGGAGGATTTTATGGTATATTTTAAAGTGTGAAGGAGTGATTTT
>vim|1845734|reg|U|rh|PSTVSR
TCCCCCGCCAGAGGCACCAGCGCGCATACAGCTGATTTTTGCAACCGCTTTCAGATAAGCTGCGGGT
>vim|2036983|reg|U|rh|PSTVSR
TTCTGGTCCGGGTCGATCTGCGACTTGGCATCGCCTAGTCAGCAGATTACAATGCAATCGATTGCACAACAAACGCGAAGCTGGCCGGCATCGAGGCCGATTCTAGGAATGGCCGCAGCCCGGCGTCCAATCCACTTTTTGGCGGCATCCCGATAACCAGAAGGTATGGCAAGCAGCCTGCCGCACATGGCACGACAGCG
>vim|2166705|reg|U|rh|PSTVSR
ATAATTTTTATTATAAAAATTAAGTACAAATATAAATTCAGTTTCATTAATAATAAAATTAAATTAATGAATATTCTTATAGTGAAAAAATACCACTAGCTAAGCTAGTGGTATTTCTTAATTAAATCACTTTGTAGATTGCAGAAGGATTTTATGGTATATTTTAAAGTGTGAAGGAGTGATTTT
>vim|2293097|reg|U|rh|PSTVSR
ATGTAAGGAAATATTTAAAGAAAAGGACTTGTCAAAAGGATTTTAGATTGTATAATAAAAATGTAAAGGTGATGCAAACGTTTTCATAAAACGCTTACAACCGCTCAGTTGTTATCATGAGAAAATGGTTGTGCCTTTATGCAAACGTTGTGCATCAGAACTTATCATTCGTACGTTAACTTGGGGAGGAATTTTCGAAC
>vim|2434406|reg|U|rh|PSTVSR
GTCCCATTTTTCTTTTCATCTCCCTATAAATAACTTTATAGGGAGATGAAAAGAGATTTGACATCACATGTGAAAAGATGTCAAATAAATAGTATATTATAGTATAGGAAAAAATAGCTATATCCCTTACAATACATGAAGAGGGAGAATAGGATTAGTTTTGCAAGATATAAGAAATAAAAGTTTATGACTTGCAATGA
>vim|2519394|reg|U|rh|PSTVSR
AAGTGTACACTGCATGTTTAAAAAAATGAAAAGTGTTGACGTAAATAAAAGAATAGGATAGAATAATAAATAGAAGAGATGCAATCGGTTTCATTTTGAAGGTGGTGGTATA
>vim|2723256|reg|U|rh|PSTVSR
CTAAACGACACGAGTTTCAACAAAAGCAGTGGTATGCAGGTTGAAATAGGTGGGGAGCTTTCGGGCTCCCCAAATGTCACTGGATTAGGGTATCGAG
>vim|2765355|reg|U|rh|PSTVSR
CGCTATAAATTGTTACTTAATTAGATTTGATACAAAAATAATAAAACAAAATACAATCGATTGTATTTTTTATATATTTGTCACAAAATGTCTGTTAACACTCGATTTTC
>vim|2834107|reg|U|rh|PSTVSR
CATAAATAGAAATAGCAGCGGTTTACTCTTATGGATAAGGGGGGAAGGGA
>vim|2843764|reg|U|rh|PSTVSR
AATAATAGTATAACAAAATTAAAAATTTCCGCAAAACGTTTGACTAATAATTTAAAATGAAGTATAATATAGGTAAATAATTTAATTGGTGCGAATATTATATTAAGTTTTAACAAACAAAAAATTATTAGTATTATTTAATTATATTTTTTATTTTTTAAAAATATAAAACCGATTTCATAATTAAAAGGGTGTTAGTT
>vim|2844231|reg|U|rh|PSTVSR
AGTTAAGTCTATAAGAAATAAGCTTATAAGTCAGCAAGACTATAAGTTACAAGACTATAAGTTAGAAGACTATAAGTTATGAGGTCCCGGTTATGGTACTCTTTTTAATTGGACTGGCATACTATTTATTTTTAAAAGGTGTGCAAACGTTTTACTGTTAAACACAATCATATCCAGGAATAAACAGGGTGGTTATAATA
>vim|2844881|reg|U|rh|PSTVSR
AAAAATCAAGTAGTATTACAAATTTTTAATAAACCAAAATCATGTAAAATAAGCCATAGAATAAGCCATAGATTGAGGAAAATTATAATACAAAAAATTTTTAAAAAATTTAAATAAAAAAGAAGGAATTTTGGATTTTGTCTTGAAATATATAAATGAAATGGATTTCATTATATAGGGTTAAAAGGGGTTAGATACAT
>vim|3334821|reg|U|rh|PSTVSR
TACCCGGAAAACAACCCGGCACTCAGACCGGTGTCTTCCGGAGACATGCC
>vim|3423498|reg|U|rh|PSTVSR
TATTCCGTTGAAAAAGAGAAATGATGTGAAAAATAGTATAGGAAAATAAGCCTATATCCTTTACAATACATGAAGTGGGAGAATATTCTTTTACATTGATATAATTTAGTAAAACGCGAAAGAAATGGGACTTTTTTCTATAACCCACAAATTTGCAAAATCAAAATAGATGAAGAATGATGCAGAGAGGAGGAGAGGTT
>vim|3431174|reg|U|rh|PSTVSR
TAATAGGGTAATTTTTGGAGCACGAGCAGCAGTGTGCCGATCGCGATCCAAGCGCCAAGCAACGATTAAACCAAAGCCAACCATCCGTTTGCGTCACAAGCGGCAGAAGCCCATGCTTTGCATTCAAACGGGAATATGGTATTGTTGATGCTCATTATGAAACGATTGATAGCTTGGAAGCGCTAGTTTGGTTAAGCACT
>vim|3486646|reg|U|rh|PSTVSR
ATCCCCGATATGAAAGCCAGTGCGCGCTTGCGTACTGGCGACTTATCTAGCTCTCATTTCCCATATCAAAATGTTGTCGCGTCTCCCGCTGCAACTTATATTTTTGTTATTAGCTTGCTGGGGAAATTCCTACA
>vim|3499084|reg|U|rh|PSTVSR
GTACTCGGGTATCGGCATCGTCAACATAGAATCAAGACTAGTGATTTCTT
>vim|3505598|reg|U|rh|PSTVSR
CGACTCCTCCCCAGATCGCTCATGGATTCACCTTACCGAATTGTGGAAACGTTTCCACTTGATTTTTCGCTGAGATGACCTTTTCGGCCGCCGCTCGGGATCTTCTTGCC
>vim|3530330|reg|U|rh|PSTVSR
ATTGTAAATTTAGGTGGAGAATTTCTGTGATAAGAAGTAAATACGAAGTAGGAGAAAGAAAGAGAGAAGTTAGAAAGGTTAAAGAAGGTTGAGAAGGATGTGAGAATGATATAAAAGAAGATTTTTAAAAATGTAGAAAAAGAACAAATTTGTATTTGAGAACAAATTACAATCGATTTCAAAAAAGTAGGAGTTGCAAC
>vim|3530371|reg|U|rh|PSTVSR
TGTGGTGTTTTGATTTTTTGTTATATTTTATTTTACAATTATTTGATTGATTTGAAAATATCCAAATTTGACATTTTAAAAACTTTATAAGTACCTACAAAACAAATTTATGCAAACATTTGCATTATAGATAGAAAAGTGATAAAATAAATTTCAATGTTGTATTTCAAAAAAAATATTTCAGAAGGAGAGTGCAAAGT
>vim|3530387|reg|U|rh|PSTVSR
ACTAAAGCTACTCATTCTGGCTTATTTTCAGCGCTGACACTTCGTTTTATTTAATAGAACCAAACTTATCTGAATTTCTTCTTTCAATTAGGAAATACGAAAGTATTCTTCGAAAATAACCGAAAACGATATTGAAAACAATTCGAAAAAATTTTATAATAGTTGTATAAAACTATTTTAGTAAAGGGGCCTGCTATTTT
>vim|3531186|reg|U|rh|PSTVSR
TGAAGGTACATATGCTGTAAATTATTCCTTGGAAGGGAAATCACTTTATAATCGGGATGTCACTTCCCATAATTGAGTCTTTTGAGAAGTAAAAAATTAATCGATATTCAGCATCAAAAGATATTTGAAATATTTCAGAAAATTTAGTATTATTGATATTAAGTTCAGAACAAAACAAGAAGGAATAGGATGAGAATGAA
>vim|3585769|reg|U|rh|PSTVSR
TCGTAGATAATGTGGAAAAAATCTGTTTTCTGACGATTAACGGAAATTATCAGCGTTTATTGTGATTTTTCTTCGTTTTTCTCATGTTGACGTTTTGCTTCTATTTGTGTTACCATTCTTGTGAAAACGATTTCGAAAACGTTTTCAAAGTTCCATACAAGGAGGAAACCACTA
>vim|3648387|reg|U|rh|PSTVSR
AATAGAGGGTTTCTGGAAGTTTTGTCTGAAATCTGCCAATTTACTTCAAAATTTGGAATTATTCCCAAATAAAGGCGATTATTATCGAAAAGCTTCGATTTACTCATCGAGAGTTAATTTTGATTTTATTGTTTATTAATTTATAATAAGAATTAGTAACGCAAACGATTGCTTACTAAATGCTTATGGAGGGTAACCCC
>vim|3674054|reg|U|rh|PSTVSR
TAAATAAACTATTTTATTCTTGAGAAAATTATAATTAGTTGGTAAGCTATAAGTGATTGCTTTAATTAAATATATTTATGTATAATAAATTGCATGAAAATTATAAACTGCATTGTTTACATAGTTTATATGTATAAAATAAGAAAAATAAAGTTTTGTGTGATTATATACAGGACATATTAAAAGGAGATTAATAAAAA
>vim|3694124|reg|U|rh|PSTVSR
GGTGAAAAAACGAACAAAACGGACAAATGAATAAAGAAAGGAGGTAGTAT
>vim|3722372|reg|U|rh|PSTVSR
GCATTAGACAGTTTAAGATTAATACTCTATTATATTTATTGAATTTTAGCCATAGTATGTGAATGCAAATGTATGTTTATCAAACCTCTCATGTTGTTAAAATGTTTGTCGATACCCCTATAAATTTACGCAAACGTTCTCGCAAACGTTTGCATTGTATGACCTAAATACATATCTTTGATTTTATAAAAAAGAGAACC
>vim|4177974|reg|U|rh|PSTVSR
TCTGACATATGAAAGCCAGTGCGCTTAAGGCGTGCTGGCTAATTACCAAGCTCTCATTTCTTATCGTTAAGCGTTGCCGTACTCCTTTCGGTTAAATATATTTCTATCATTAGCTTGCATGTTGGTAACT
>vim|4194741|reg|U|rh|PSTVSR
CTACTTTTTTTACAATTTTGCATTATTGTTTTTGTGCACTTTCCCTATGTTTTCTCATGCGTGCGTTTGCGCAATATTTCATGCAAATGCATTGCAATGTTGTTTTCTTTGCTGTAAAATAAAAATATATGAAAAATCTATGATATCGGAACGTATAAAACAAGAATATCAGAACTACAAAACAAACGGAGGTTATCTTT
>vim|4218685|reg|U|rh|PSTVSR
TGATGTGCTTTTCCTATTATATTCTAAAACAGCATTTCATTCTGGATTTGCTAGCATTTCCAAAACATTTATCCAATATCATAAAACTGAACAATAATTTTATGGTCAAACGTTTGACCTCAGACCTGCTTTCTTTCATCAAAAGACCACGCATTTTCATCCTTTTCTTATAAATTGGACCTGACAAAAATCCCAAA
>vim|4260398|reg|U|rh|PSTVSR
ATATAAGCATTTAGGAAATATAGAACTACATATCACCTTAATTTGTCAAAATACGGGTGTCCGCAATCGTTTGCACAAACTTACAACCCGATAAACCTCAACGAATAAGCACAATTTACCATATTACGTTATTTTTGCAATCGGATTAGGGAAGTTTACCTTATCTTTGTCCTCAAAACTATACC
>vim|4579527|reg|U|rh|PSTVSR
CGGAAGAGCCGGAAGGCATATAATCCGCAGACAGGCAGGATGATGGGCTT
>vim|4581802|reg|U|rh|PSTVSR
TTCCGGTTAAAGGGGAGAGAATCCTGATTCCAATACAGCCGTCAGTGTTC
>vim|4583829|reg|U|rh|PSTVSR
AACAGGTTAATTATGCGCGTTACGCGCAGGAATAAAAGGAGAAGAATACA
>vim|4600926|reg|U|rh|PSTVSR
TAATTAATTTGTTGTTTGAGAGACGAACTTTGGATGAATGGACAAATTTCTCGATGCAACAATGTTGGGAATACAACTAAGAGGATGGTTTAGGGGAAGGGGAGGAAGAT
>vim|4604937|reg|U|rh|PSTVSR
CGCTCTCGGTTTGACCCTGCCGTTTCGAGTAAGTTATAAAGCGTCTATGTTTAGGCGCTTTTTTT
>vim|4604938|reg|U|rh|PSTVSR
CGCTCTCGGTTTGACCCTGCCGTTTCGAGTAAGTTATAAAGCGTCTATGTTTAGGCGCTTTTTTT
>vim|4617502|reg|U|rh|PSTVSR
AGGCGTAAAGACCTCTCCGAAGTAGTAGATGAATTCCAACGCGCACCTCCCGTTGCGGTCTCCGACGAAAACGCCGGTTGATCTTCTACGGTAAGTGATGAAAATAGTAATGCAAATGTTTTCATAAAATCCCCGAAATGGTGGTTTAG
>vim|4621552|reg|U|rh|PSTVSR
GACAATGATGTGCTATTGGTTAGAATTTTTTGAGCCTCTGCAAAATGATCAGGCCTATTTAAGGCAAGATTAAGAAGTCTGTGGATACAAGCAAGTGATCCCGGAAATAAATCTACGCAATCGTTGCCGGAAGTTGGCACCGAAAGCATTAGCTTCCATGTTTGGATTTTTTATATTTGTTT
>vim|4638347|reg|U|rh|PSTVSR
GAAGTGCCCCTCCCTTGGCTCTTCCCGCCGCGATGGGCGTTTGACAATTTAGGCTAGAAGATGAAAATAGTAATGCAAATGTTTTCATAAAATGCCGGAAAATACGCATTAA
>vim|4675400|reg|U|rh|PSTVSR
CTAGAGGATCCCATCTTCGTTTGATTGGGTATAATTAATAAGAATCGGATTCTGCCGGGAGTCCGATTCTTTTTTGAACTGCGGCAGAAATCTGATTTCTGCTTTATGCAAAGGTGAAGCT
>vim|4676808|reg|U|rh|PSTVSR
CTGCCGCATCTGCGCCGGCACTCCGGCGGCCTCCCCTCTGACGCACTTTTAGAAAACAGTTTGCGTGATTCAGAGAGGGAGGTTTGTTTATTTTTGATTAAAATCTCCAATTCCTACTTGACATTTGATGGAAAATGATTCATAATAAAAATAGCAAACAGTTTTCTAGAATGCGAAACAGCGGGAGAATCCAACC
>vim|5027724|reg|U|rh|PSTVSR
AAAAGGGTTGCTATTCTTTGAATGTTGGTAGTATAATGAATTCATAAGCGATGCAAACGATTTCACGAATAAGTATCGCGTTTCTTTTGCATCGTTCATGCAAACGATTGTCTCATGTTGCACTGTTCCTTGAAAGCAGGGGCCAGTGAGCGGAGTGAATCGTTGGCAACTATTAAAACAATTTTTAAGGGGGAAACACC
>vim|5141885|reg|U|rh|PSTVSR
GTTAAAACGTTTGCACAGATGATTAGCGCAAGTAAATTTATGGTTATCTCCCGTTTTCTTTGATTTTCTTAAATTTGCCCAATATTTCACTTATTGCTGGGCAAAGTACCGAACTGCCAGTTTACTTTAAATGACCGTTCAAGTAACATGGATGCATAGAGTTCAAACGATTGCATAAGAGTAAGGGGATCACGATAACG
>vim|5154255|reg|U|rh|PSTVSR
CATTAGCTGCGTTGCAATCCACTGACAACCGGTTGCCATCATGTGCGATCCGTGACATCCTAGGGCTTTCGGCGCAGTGTCTCCGGTCACAACCGCGCTCCCGCCAAGTCCGTTCAGAGAGGAACGCC
>vim|5155574|reg|U|rh|PSTVSR
CGTCCCCTCCCCAACTGGGTAGCAGTTAATGTCGTTTTGGGCTGCCATAACGACATCTGCTGCTACTGGTTGGGCGGGACGTTGCCGCGGACACTCATGGCAACCAGCCGGTTTCCTGTTGCCAAGCCCGATTAGGATGGGGCA
>vim|65504|reg|D|rh|PSTVSR
GTTCAAGCGGTCTGACATAGTCGGACCGTTTTTTTTTACGGCTCTATAATATTTGTTGGGGTTAAGAAACAAATATGAGCATAAAAAAACACGCAAACATCCAATTCTTTTATACTTGAGTTGACTAGAAACAAGTTTGAAAGAATGGAGTTGCGTGCAT
>vim|101564|reg|D|rh|PSTVSR
GAACAAAAAAAGTAGCATTTTTAAGGAATGTTACTTTTTTTAGGAAACTGGTTGACTTACGCAAGCGCTTGCGTTATAATCTCATCATGAATAGATTTCACAAGGAGAAAAATC
>vim|185015|reg|D|rh|PSTVSR
CTGGAATCTTAGAATTGATAGCCAATAGGAAAAATAGAGACTTAATTCAAAGGAGCTTAGCAAACTTTGGATTTTAGCCTTATTTTAAAATCTGTTTTTTAGGTGATTCTAAAAAACAAATTTTTTTGAATTTTGGGCGAACGTTTGCACAAAGTTCGAATTTAAAATTCAATTAATATACGTAAACATAAGGAGAAAAT
>vim|276058|reg|D|rh|PSTVSR
GCTATGATATAAAGACTTCTATCAATTTTCGATAGAAGTTTTTTTAAATTATGCTTGACTTATGCAATCGCTTGCGTTAAGATGGAGGAGTAAAGTAAGTAATCGAAAAGGAGAATCAAT
>vim|279337|reg|D|rh|PSTVSR
AATGCGTATTAAGGAAAGAAGAAAAGTTAGAACACTAGTAACTGCAAGTTATGAACATTCAGGGCAAGAACGAAAACTCCCGTTGATAAAGTTTTACTATAATTGATGGATTGATTTGACTTCGTGATAACATGTACGTAACACCATTCCTTCAACTTCGAATTAATTTTACTATTTCATATCCAAGGAGGATCAATTAT
>vim|279347|reg|D|rh|PSTVSR
TAATATTTTTTATTTTGATAGCGCATGCATTAATTATCAATAAGGAGAGGTTAGAA
>vim|296254|reg|D|rh|PSTVSR
AGATTAGAAGCTTAATTTCTAAGCTTTTTTTATTTTTTGAAAAAATTCTTGACTTATGCAAACGATTGCGTTATACTTTTTCTATGAATGATAATAAAAAAGCGAGGAGACTAT
>vim|332178|reg|D|rh|PSTVSR
TACTTACCTTACTATAAAAAGGTTTGTAGTTCAGACTAACAGAAAATTTGATGTTGAAATTTAAGTTGATATAACAGCGCTTTTTAAGGATTAATATACCAATTTTCGGGGTGTAATGGAAATTAATGACGTTAAAAGTAGATAGCGTTTACAGTACTATAAATGAAAAAGCAGGTATATTAATTAAGGGGTGGATCAGT
>vim|344216|reg|D|rh|PSTVSR
GAACAAAAAAAGTAGCATTTTTAAGGAATGTTACTTTTTTTAGGAAACTGGTTGACTTACGCAAGCGCTTGCGTTATAATCTCATCATGAATAGATTTCACAAGGAGAAAAATC
>vim|614077|reg|D|rh|PSTVSR
AGGGCAAGTTCGGTCGCCTGCTGACGGTGAGGCTATGTCGTTGGGTGCTGTGGCGCTGGTCGCGGGTTGAGTCCTAGCCGTCGGGTTTCCTCTCGTCTGGGCATCTAAAACCCTGCGGCCTCCACGTTCGGATCCCTGTCACTAGGATCGGTTCCGGGATGGCGGGCTATTACCGGCCGCCGTGACGACGGGAGAAGTGG
>vim|733740|reg|D|rh|PSTVSR
TCGGCAAGAGATAAAAGAATACCTTCATGACAAAATAAATCGCCCCACCTGTCGCTGATCCGGAATCATCTCCCACCATTCGTACCATAAAATAGCACGAAAGATAAAAAGAACGCAGAGTTTTATCTGTTATCCACTGTCGGCACGGACTTTTTTTGTATCTTGGGTGCCGTAAACAACCGACTCAATCTTAAAAAGCC
>vim|825524|reg|D|rh|PSTVSR
CTCCCGAGTAGCTAAAGTCCCCTATAGGAAAACATACATATATCCATCCTATTATTCGTATGAGGAATTCGCATTTCATAATAAGGAAATACAGATTGGTAACGCTTTCAAACAATATATGTTATAGTAAATGCATAGTATCGATCTTTCCGCGAAAGGAGGGCGCTATGC
>vim|852558|reg|D|rh|PSTVSR
ATGTTTCCAATGCAGCCATCATGGCTGCTTTTTTCGGTTGTTATTTTTTATAAAGTTGAAAAAGGAAATCAATAAATTGAAGAGAAAAAGAAAAACAATGGCAAACACGGAGGTGAACACAAG
>vim|916952|reg|D|rh|PSTVSR
ATACCCTTCCCCCTACGCTCTCTTAAACGTTATGTTTCTGTATCTAACGTTTAGGAGGCTTTTTATATTCTGAAATTTGTTTGTTTCAGACAAAAAACACCTACTACTTCATCATTTTAGACATACCTAATCACTAGGCACATGCTAAACTTAAATTAAATATTGCGAAACTTTTCACATAATCAAAGGAGACGATTTTT
>vim|927194|reg|D|rh|PSTVSR
AAAAGGTTTAAATATTTACTTTTGGTTGGTAACTTAAGTTAGCAACCATTTTTTATTACCTAGACAATCGTTTTTCAGAAAATCGACAATCGTTTTTCAGAAAATCCAGAGCACTAAATTCTTGACACGTGCAACCGTTTGCATTATAATCGCTAGTGTAAAAAATAATTCGAGGTAAACTTT
>vim|970278|reg|D|rh|PSTVSR
TTCAATATGGTGCAGGTAAGCTAAAACACTTCTGCCCCATTTCCAGTTAGTGCTTTTACTCATACACACCTTGTTAATGTGTGTTTCCCCTACTAAAAGTTATCTACATTAGGGCGTGTTGATCTTTCGTGATTGTTTTTTGAACGAGATGACAAGGAGTTATAATTTGTTTCGCCAATAACAAAACATGAATCCAAGTC
>vim|1138820|reg|D|rh|PSTVSR
GGAACCCAGGGACGCCCGCCTCTTCGTGCTCCTGCTCGTCGCGCTGAGCGCAACCTCGGCCGGCATCATCGTCAACCTCTGGCCCTACTGACCCGCTCCCGATCCGCCTCCGTCGAGCACGCCCCCTGAGACAGACGGTCACGGTCCTGCGCTGGAACAGCGGGCGCACTGCCGGGTTCTTCCTGAAAAGGGAGGCAGGA
>vim|1801162|reg|D|rh|PSTVSR
AGGATTTAATAATATGATATTATAAAAATATAAAATGAGACTTAATTCAAAGGAGCTTTGCGAACTTTGAATTTTAGCCTTATTTTAAAATCTGTTTTTTAGTTGATTCTAAAAAGCAAATTTTTTTGAATTGTGGGCAAACGTTTGCACATAGTTCGAATTTAAAATTCAATCAATATACGTAAACACAAGGAGAAAAT
>vim|1845734|reg|D|rh|PSTVSR
TTCAGGCCCCTGTCCTCCTGGCCGCCTTGAGCCAGAGCATTCCGGCAAAATGTGTTGACAAGCGCTTTCAAAGTAGCTTAGAGTACCCGCAAGCGAAACTTTGATCTGCGGCTTTGTGCCGGGGGCCGTCGCCTGCCTCTCCCCGGGCAAGGGAGACGAGTGTTGCTGTCAGCCTTTTTCTGTTCTCAGGAGGTTCACGT
>vim|2166705|reg|D|rh|PSTVSR
CTGGAATCTTAGAATTGATAGCCAATAGGAAAAATAGAGACTTAATTCAAAGGAGCTTAGTGAACTTTGGATTTTAGCCTTATTTTAAAATCTGTTTTTTAGGTGATTCTAAAAAACAAATTTTTTTGAATTGTGGGCAAACGTTTGCACATAGTTCGAATTTAAAATTCAATCAATATACGTAAACATAAGGAGAAAAT
>vim|2293097|reg|D|rh|PSTVSR
GGTGTTTTCTTGTGCGGAAAAGGACAAGAAAGCTCTCCGTGATCCAAAAAGACAGGACGAATGGAAAAAGATTTTTATTTTCGTGCAAACGATTGCATTAACGATGATTATGTGTAGAATAAAGAATGTAGAGAAAATTAAAACGCTTACAAAAAGATGCCTAAGCATCGATGTGATTAAGAATAAGGGAGCGACTAATC
>vim|2723256|reg|D|rh|PSTVSR
TTTTGAAGGTGGCAAAAGACAATTTCCGGCATCTAAAGATGTACTTCAAAGTAGAAGATAAAACCGTTGCCCTACTCACGCTAATCATTTGAGGATTAAAATGAGATCGACTCAGTAAAGTCATACAGAGGTGGTTGCTCATTTAAATCAATTTTTATAGATTGCATTTAATGGCATATAAACTTGGTGGGCTTTATTAA
>vim|2843764|reg|D|rh|PSTVSR
TTTTATAAATACAAAATGTTCTAAATTATATATTAATAGGGGGTGGTTATATTTGCTAGGTATTTAAACAGTAAAGAAAAATAATTAGTTATAAGGTTTAAGTCATATAATTATAGGAGTATTCAACAAAGAGAATTACACAAAAGCAACATATATTTTAAAAAAATTAAAAATATTAAAAAACAGGAGGAGATTTTAAG
>vim|2844231|reg|D|rh|PSTVSR
AAAGTTATATTTAGTTTCAAAAGAACTATTAATCGAAAACCATTTGCGAAGAAAATAACTGTGTTTAATTACACAGGAGGTATAATTATTATAAGTTTTAGAATTTTATTAACTCAAACGTTTGTAAGTAATTTATTCCTCTGGTAATTTCAATATTTAAAATACATTTAAAAAAACAAATGAAAGGAAGGGTTTGAATT
>vim|2844881|reg|D|rh|PSTVSR
TGACTGGCAATTGATTTTAATTAATAGTTAACTTTAAAAATTACTAAAGGGGGAGACAATTA
>vim|3334821|reg|D|rh|PSTVSR
AACGCGGAAGAGCACGGCCCCCTGACGGAAGCCGTGCAGACCATAGGCTCATGGCCGCGCACAGCGGCAAACGGGATTGCCGGACAACGTCTGCCGGCGCATTGCGGCTCAGGGCGCCACAACCGCCCGCACCGCACAACGCAGGAGGAAGGGT
>vim|3486646|reg|D|rh|PSTVSR
AAACCCATTAGAAAATATTTTCCGAAACTCGACGAAATCTTGTTGTATTTGTGACCAAACTCCGTCTAGAATTCGCGCCTGCATTTTGGTGGTTAAGTGCACAATTATCAAAATAGCCAAATTCTAAGGAATCTAATTTTTTGAACTGCCTCACAGTTATCTGTGGGGCAGTTTTTAGTTGTAGGAAAGGTCCCAAACAC
>vim|3499084|reg|D|rh|PSTVSR
TAAAACTGCCCTGGTTGCAACAATTGGCAACAAGTAGATATCGCTCAGTGTGACGGGTGATCATAAAGTT
>vim|3530330|reg|D|rh|PSTVSR
TATTATACTTCTCTCCCACTACTCATTATAACATAGGAAATAAATTAAAGAAAGAGGTGATGCGACAAAAGGAAAATTTTTCGAAATTGTGTAAAAATATTTTGCTTTGCGAGGAAAAGGCAAAGTACAAGATTCATTTAAACAAGAAAAATACTCAAGTGGGAAGGAATATTATAAGGAAGTGAAGGAGGCAAGAAAAG
>vim|3530371|reg|D|rh|PSTVSR
AGATGCAGTAAAATGTGGGCAGGGTGTTGAAAATTAAATGACTTGAAATT
>vim|3648387|reg|D|rh|PSTVSR
ATTTATTCTGTTTAAATTTTCAACTTTCATATATTACAACTAGGAGGTGTTTGGT
>vim|3674054|reg|D|rh|PSTVSR
AATTTAGCATAATAAGTTAATAAAATTAATGAATTTGAAAATTTATGGCATTGTAAACTTTTACTTGCATTGATATAATAAAAATCAAATAAAATTAATATTATTAGTATTATTAATAAATAAAAACTTATTAAATAATAGATTTTATAAGGATTAATATGAAGTTTTAAATTTATATTAGTAATTATTGAGGTGATAAA
>vim|3694124|reg|D|rh|PSTVSR
ATAAGCTTTATCAAAAAGCAGCCGTTGTGGCTGCTTTTTGATTTGAAAAAGGAAATCAACGAGTTGGAGAGAAAAAAGAAAACTAAACGAACACGGAGGTGAACATAGGGTGCCG
>vim|4218685|reg|D|rh|PSTVSR
ATTGAGTTGGAATTTAAAAATCTGGAAGCAAAATTGGTCATAAGGGAATC
>vim|4579527|reg|D|rh|PSTVSR
TCCATACCCGTGGAAGTGGAGCTGATTAAATAGTTTCAACAGATTGACAC
>vim|4581802|reg|D|rh|PSTVSR
CCACCACATGGTGGAGCGGGAGAGCTGTGCGGGAGCCGGAGGGTTCTGCG
>vim|4583829|reg|D|rh|PSTVSR
GTGTCTGAACGGGATGCTAAGGCACACTCCGGACAATCTGGAGGAATGAA
>vim|4604937|reg|D|rh|PSTVSR
TATATTTTTTTGAGATCTTGATCGATGAAGTAAATTTTTATTAATGCAAAAGTAAACTAGGCTGTATGACATGCTAGTGACCATTTTGCGTCACTCAGTTTTTTATTCAGGCCTACTTTGTTGTGATTCAGAGCGTTGTCGAGTCGTTGTCGCAAAGTAACACCATGAGTTAGTTTGGATTTAGACAGAAGGGAACAAAT
>vim|4604938|reg|D|rh|PSTVSR
TATATTTTTTTGAGATCTTGATCGATGAAGTAAATTTTTATTAATGCAAAAGTAAACTAGGCTGTATGACATGCTAGTGACCATTTTGCGTCACTCAGTTTTTTATTCAGGCCTACTTTGTTGTGATTCAGAGCGTTGTCGAGTCGTTGTCGCAAAGTAACACCATGAGTTAGTTTGGATTTAGACAGAAGGGAACAAAT
>vim|4621552|reg|D|rh|PSTVSR
AGCATTTGGAATCGCATTTTGCGATACAGCGCCAATTTAGAGTCTATTCCATTTTTTCTGCTGACAGCTAACGCACCGGTGTATGCACCCTAGTTTGTTGATCCAAATCATCAACGGCACAGGCACAATAGTGATTTGATACAAGTTTGATCAATCGCCTGTTCGCAACTTTGTGATATCATTTAATCAATCAAAATATC
>vim|4675400|reg|D|rh|PSTVSR
GATGACGTCACAAATTTATAACACAACCCTGCACTTCAACACAATGCCGGAGGTAGAACA
>vim|4676808|reg|D|rh|PSTVSR
GTGAAAATGCTGCATGAATTTTGTAAATCACGGAAAGGAAAGGTTACGGC
>vim|5027724|reg|D|rh|PSTVSR
CTTCTGTTGCTTTTTCCGGACCGTTTGAAACAGGTCCGGATTTCTTTTTGGATAGCCTGATACTTCGACAGCAATGACCGGAATTATCAGATGTGGTATACTTTTGAAATAGAAAAGTGAAGGTGGGTGACAGGA
>vim|5141885|reg|D|rh|PSTVSR
GTATGCAAAACCTTTCCTTCGCGCACACTACTGCCTAGGAAAGGAATGTGAAACCCA
>vim|18289|reg|U|rh|KMTVSR
CATCTTACCTGCTGCGATACTACGCCTGGCGGCATAATAATTTCACGTTTTTTTATTTCTACTGATAAGAATTACAAGGCACATCACGTTATGCGTAACATAGTAATGTAACAATTTTCTGACGTGATCTTCATCACAAATAATGACAGTTAAAACCGCTTAAATGCTTCCGAGGTGTCTACCTGACCAGTGAGGAATTT
>vim|40002|reg|U|rh|KMTVSR
AGATTTTCTGATGGAAGTGGAGAGAATGAGTCTGCCACCTAGCGTATGAATCCATGAAAAATCGAGTGTTTTTAACAAAGTGAGGTTTCCTTAAGGGAAATCTCTTTTTTATTTCTCTTTGGCCTGCATCGTATATTTAGCAGTAATAGAGGACTTTATCACTAGTTTGGATAATAAGCACAGATAAGGAGGGGATGAAA
>vim|52900|reg|U|rh|KMTVSR
TCTTCACCGACGTTTTTTAAGCCCTGACTTTGTCAGGGCTTTTTTATTACCTTTTATTCACCACACACAATGGTTGTACCCATACCGTCACTTCTTCATAATGTTACTCATAACATTTTATAAAAGACTCAATAACCT
>vim|95756|reg|U|rh|KMTVSR
TGCCTTTTTGCAGGCTTCCTCGCTCGCTCCGGTCGCGTGCTGATGTACGCTTCCGGGGTTTTGCAGCGTCGTTAGCACAATGCGATGCAATTGATTTAGTGTATATCTAATAATTGTAAACAAGCACTGTTTTCCCCGGGAAGGTTCTGATGCGTCCGTGTTAAACTAAGAGAATCTATCTCTTTTGTACCTTCAGGACG
>vim|145903|reg|U|rh|KMTVSR
CCTGTCATTGAGCAGACCAAGGGGCGCTTCTGCCATTGAGAAATACGGGCGGGCATCCCCTCCCGACGGTGTAACTGCCGTAAAGTTATCCCTTTTTATCGATCTACGCGCTGAGGTTATGCATTAATAGCATTAACATTTCGATCAACCTGGGCCATAATCAACCCACTTTTTTCGCACTTTAGTACCAGGTATTTGCC
>vim|147231|reg|U|rh|KMTVSR
CGTTCTCTGCTAGCTTGCCTCTGTCACGGTTTCTGCCGTAATAATCTCCCCGCTGAATGGCACCCTTTATAGCTCCTCACTCACCTCGCGGTTTTCCCGTGATGAGTTAGTCGAATTTTTTGAACAGAGGGGTGAGTTTTTTACGCTTTCATATTCTCGGACTACCTCTAGACTAAAGAAAACATTGAGGAGAACTGAAT
>vim|150825|reg|U|rh|KMTVSR
CGTGCTGTAACCTTTTGTAGGCCGGATAAGACGCGAAAGCGTTGCCATCCGGCTTTTCATCGTTTGTCATTAATTCCGCATGTCCGTGGTAAACTGGGCAAATCTATCCCTTTTATACCTTTCAGGACG
>vim|151722|reg|U|rh|KMTVSR
CCAGGGAAATACGACGCAGCGCGTAAGCGCTGCTATTTTGGCGCTAATAAGAGAGACGAAT
>vim|155603|reg|U|rh|KMTVSR
GGGACATCCTTGTCCCTCACCAGAGGCAACCTTCGGTTGTTCAAATTCGTTCCTGACGAATTTGTCACTGCGTCGCCGCCTTGATGCAACTCGAATGATTTTGTGTATTTCTCATAATAAAAACTCCTTTTTCTCTGCGAAGGTTCACGCACGTCCGTGGTAAACTGGGGAAATCTATCCCTTTTTAACGCTTCAGGACG
>vim|156125|reg|U|rh|KMTVSR
TTCATCATCCGCAGCCCAATTAACCATGGGGGCGACGTTCCCGCCCCCGGTACTGGAGAAAAC
>vim|274389|reg|U|rh|KMTVSR
GTTGATTTACTCTCGGATTAAGTTGATTTACCCCCGGTTTACGTTAACTAAAAAGGGTATGCACATCGCGCTATACCCTTTTCTTTGCTAGAATTGCCTCCCGTTCATCCAGCCTCAGTTCATTGATA
>vim|305973|reg|U|rh|KMTVSR
ATTTATCTCACAAACCTTCCTGAGGAATCGGGAAGGTTCTGATGCGTCCGTGTTAAACTAAGAGAATCTATCTCTTTTGTACCTTCAGGACG
>vim|309286|reg|U|rh|KMTVSR
CACTGCACCTTGGTTGTGTGTGAGGATCGGATTGGTCATAATGTTACAAGTAACATTAATGACAAAAATCTTTTT
>vim|329363|reg|U|rh|KMTVSR
ATACTCACAACTGTGCCGATTTTGTTGGGCGCAGTTTTTTGTTATAAAGTATAATTAAATAAATAATGCAAGTTTATGCAATCGCTTGCAATAACGATGAAAACGTTTTATATTTAATGAGATGGATTCAAATAGATCGGGGGGATCATG
>vim|530465|reg|U|rh|KMTVSR
GTAATAAAAACCAATATCTATCTACTTAGGTATTGGTTTTTTTGTCCTATAAGAGCTATACCTTTATTTTAAAAATAGAAAAAGCGTTTACATATCTCGGATAATTAAGGTAGTATTAAACTATACAGTTTTGAAGAAGGAACTATGAGAAT
>vim|547935|reg|U|rh|KMTVSR
CCTTATAGTGTATATACCCAATGGATTTCAAGATGCATCGCGGCGGCAAGGGAGCGAATCCCCGGGAGCATAGAGAACTATGTGACCGGGGTGAGTGAGTGCAGCCAACAAAGAAGCAACTTGAAAGATGACGGGTATAAATATGTCATAGCACTACGTTTATCATTCTAAACTTTACTCATTCTATATTGCATTGAAAT
>vim|608592|reg|U|rh|KMTVSR
ATGTTTTTAATATTTAGGCGTTGGGGTAATTGATAGGAAGCGCTAAAATAAGCTAAATCATTATTATTAAAGTGGATAATTAAAGGACCTTCCGTATTTTCTGGCACACTTAAATTATTTTAATCCCCTCCACCTTTACTTTCTTTTCGTTTTTTTTTGCTAGACTTAGGTTATTGTTTTTCAGGAATTTTTAGTCGACG
>vim|672976|reg|U|rh|KMTVSR
CGCGTGCTTACCTCGTTTAATCGCATATTGATAAGTTTAGAAGCTGCGGCGAATTGTGCCTATAATTTAAACACTTCTCGCAACTGGAAGCGCATCAACG
>vim|726698|reg|U|rh|KMTVSR
AAGAGCAGAGAGGACGGATTTCCTGAAGGAAATCCGTTTTTTTATTTTGCCCGTCTTATAAATTTCTTTGATTACATTTTATAATTAATTTTAACAAAGTGTCATCAGCCCTCAGGAAGGACTTGCTGACAGTTTGAATCGCATAGGTAAGGCGGGGATGAA
>vim|866451|reg|U|rh|KMTVSR
CTAAAATAGAGCCGATTATAATCGACTCTTTTTTTGTTATAATGAAGGTGCTAATTAATAAATTCACAAGAAAAGGCGGCAGGCAAAG
>vim|907013|reg|U|rh|KMTVSR
CATATTCCACTCCACAATATTACGCCTCTACGTTCGACAATTTCACGTTTTTTAATTTCCATAGAGAAGAACTCTAAGGCACATCACGTTATGCGTAACATTGTAGTGTAACAATTTTCCAGCGTGACATAAGTCACAAATAATGACAAATAAAACCGCTTAAATGCGTTCAGGGTAACTACCTGACCAGTGAGGAATTT
>vim|968766|reg|U|rh|KMTVSR
ACAATCAATAACGCCCTCAACAAGAGGGCGTTTGTAATTATGACGCTGTATCAACATTTTACTAAATTAGGCTTCAAATTCCACGTCAGTCGGATACACTGTTACCAGTAACATAACTCAAAAATAATAATTACTAATT
>vim|975337|reg|U|rh|KMTVSR
TTTTAGGTACGGCATTTTATAAGAACTTTGATATAAATGTCATTTATTTATTTGGTTTTGATTCACAATCCATGAAACGCAATTTGATGGCTAATGGAGTAATAACGTCATGATTTTGCGAATTATTTTCACTGAGCTTGTCGGCAGAGAGTCTATTCGTCATAATGTTACTTGTAACATTACTGATAAATCACATATTT
>vim|1095495|reg|U|rh|KMTVSR
GATCTGACTTTGATGAAAAAAGCGTGCACTGCCGTCATCGTCATATTGATAGTTGTTATTTATTAATTTTTAAAAGTTACCGGTAACAAATTTATTAGAATGTTACCGGTAACACGCCTAGCATGAATTGCGTTAACCCTGAAGCCGTCATTAACTAACGGCGGCGATACTCCGTTAAAAATAAGAATTGGAGCGATCAT
>vim|1238626|reg|U|rh|KMTVSR
CACCTACTACCCTACGTGCAGCGCGAAAGCGCTGCTTTTCTGGCACTAATAAGAGATAAAGACT
>vim|1288307|reg|U|rh|KMTVSR
GTTGACTGTGAATGATATCAATGTGACAACCGGCGATTCGCTCGCGGTAGAGGACGAAAGCCGGATTGCACTGGCGGTGCACGACGACAGCGAAGTGCTGCTGTTTGATCTGTCCCCGGTTTGACCGGAATAAAAATACTCGGCAGCGGATTTTTTTGTTAAACTTAGCTGAATCGTCGGTGGAGGTTAACAAGTTAATA
>vim|1867328|reg|U|rh|KMTVSR
AAATGCAAGGAAAATGCAGGAAAACAGCTAATTCCAATGGATTTATTATACCGCAATAATGCATATATTAGCTTAACTGCCTGAATTATAGAATTTTTAAGCAACCACTAAGTAAGAACTAATATAAAATAGGGCAAGGAGACTGTCGTTGGTCAATGCCTTTGTCGACGAACTTCAGTTGAGGAGGGAGGATAGCATTT
>vim|1875415|reg|U|rh|KMTVSR
ATGAATTATAAGGCGGTACCTATAGGTAGGTATCGCTTTTTTAGTACTTTAAAATAATAGTTTTAATTTTTAGGATCGCTAAGCGCTTACATTATTAGAATAATTAAGGTAATATTAAGTTATAAAGTTTTAAAAAAGGACTTAAAAGTATT
>vim|1890081|reg|U|rh|KMTVSR
AGGCGACGGGAGCGATCAGCACGTTGATACCGGTAACAAAATCGAAGGTAGCACGTCGCGACAGGCACGTACAAGTGTCGCCGGACGCGTGGTTTCCCTAGTACGGCCCTCACCGCGACGGGCACGCCGCGACCGTGCCTGGACGATATGCCGCACCGGTATGATGTAGCCTTTCCGGCTCTCTCCCGATCGCGATTCCG
>vim|1975458|reg|U|rh|KMTVSR
ATTATCAAACAGACAAAAGGTAAGACCAATTTTTTATAACAATTAATCGACTCTGATAAAGCGCCTCTTTGGGTCACAATGGAAATTTCAGGCCAAGCTGTTGTTCTATTAAAAGTTATTATTTTCCCGTTTATGCTTAAGATAAATGTAAGAAAAGTGGAATACAATATTAATTGTTGTTATGTTACAGGTAACATTTA
>vim|2032082|reg|U|rh|KMTVSR
CCCGCGACTCCCCCTGTTGATGGCGTCATATGCTGACTTTGTTAAACAAAAACGGTAATGTTACGTGTAACATTTCTGCCGGATCCCGAG
>vim|2076760|reg|U|rh|KMTVSR
GACGATAAAAGAGGACTATTTGTGTGGGGTTTGTTCTTCAATGGGGGGCGTAGTGGTTTAACTTATTGATAATAATATAACTAAATAATAGGAAGTATGATTGTTATTGTATTTTAAATCAGTAACATGCTTTTCATTATCTCCGCTAACAGTGCATAATCACTTCATCCCATCCCACACTCTTGTTCCAGGTATATGCC
>vim|2079389|reg|U|rh|KMTVSR
CTGGCCCGCAGGGTGAGCCTCTGATGAGGCTCATAATCCCCAAGAGCTTACACAAGTAAGTGACTGGGGTGATTGAATGCAGCCAACGCACATGCAGCTTGAAGTATGACGGGTATATGTAAAAAAGGGTATGTGCATCGCGCCATACCCTTTTCTTTGCTAGAATGGCACCCCGTTTACTCTGCCTCAGTTCATTGATA
>vim|2180421|reg|U|rh|KMTVSR
TCTAAAGTTAAACTATTTAAAGAATGTGAAATAGTTGGTGTATTTCCGAAAAGTCAGAAAAAGATTGAGACACCCGTCTCGATCTTTTTCATGTTAAAATAACGTGGACAGGAGGTCTGGT
>vim|2244680|reg|U|rh|KMTVSR
TTGAAACGGAAAATCACTCATGACGATAGAGGATTTTCCGTTTTTTATTTTGGGCTATAATAAACTCTGTTAGGAAAATTTGGTATAATTGATAGTAAGAATGACAACATGTTAGAAAGGAAGAGAGC
>vim|2455152|reg|U|rh|KMTVSR
AACGTTGCGTACCTGGACGGTGATGGAAACCCTTATTTCTATTATGGGTTTGCTGGGCGTGTTAGCCATTAACGCCGTATTGCACTGAAAGAATAAAATATTGTGATGTAGTTTCGGGGGAAGATTGAAGATTCCCCCGACGTTGGGAGAAGTT
>vim|2566157|reg|U|rh|KMTVSR
GGATAGAAAAAGAGCGCCGTTAGCAGAGGCTTTGCCCATTTCATTAACAGCTTGCAGATTAACTTATTGATAATAAAATAACTTAATAATGATCAGCATGGTTGTTATGGCATATTTAACCGGTAACATGCTTTTCATTACACCAGCTAACAGTGCATAATCACGTTACCCATCCCGCACCTTTGCTCCAGGTATTTGCC
>vim|2570110|reg|U|rh|KMTVSR
GGATAGAAAAAGAGTCTGGTTAGCAGGGGCTTTGCCCATTTCATTAACAGATTGCAGATTAACCTATTGATAATAAAATAACTTAATAATGATCAGCATGGCTGTTATAGCATATTTAACCCGTAACATGCTTTTCATTACACAAGTTAACAGTGCATAATCAGTTTACCCCTCTCGCACTCTTGTTCCAGGTATTTGCC
>vim|2571962|reg|U|rh|KMTVSR
TGAGGGGGGAATTGCGCTATCAGTCAAAGTTATGCCCATTTTAGGGTGGAATTTAAAATTAAACTATTGATAGTAAAGTAAATTAATAATGAATGGCATGCTTGTTATGGTATTTTTAACCTGTAACATGCTTTTCATTATCCGCACTAACAGTGCATAATCATTTCACTCTTCCTGCACACCACTTCCAGGTATAAGCC
>vim|2577032|reg|U|rh|KMTVSR
ATAATTCGAGTTGCAGGAAGGCGGCAATTGAGTGAATCCCGATGAGCTTACTCAGGTAAGTGATTCGGGTGAAAGAAAGCAGCCAACGCATATGCAGCTTGAAGTATGACGGGTATATGTAAAAAAGGGTATGTGCATCGCGCCATACCCTTTTCTTTGCTAGAATAGTATCCCATTTCCCCAGCCTCAGTTCATTGATA
>vim|2578998|reg|U|rh|KMTVSR
TGAAGGGAAAATACCGTCGCTAGCTGGGGTTTTAGCTGTTTTATTGTAGGGTTTCAGATTAACCTATTGATAATAAATTAGATTAATAATATGCCACCTGGCTGTTATTGTATTTTAAAGCGGTAACATGCTTTTCATTACACAAGTTAACAGTGCATAATCACCTTACCCATTGCGCACTCTTGTTCCAGGTATTTGCC
>vim|2722704|reg|U|rh|KMTVSR
TAGGGGTTGGCTATGTACGCAATTGCAATGGGTTATACGAAACCCCAATCTTGATCATCCAAGGTTGGGGTTTTTAATACGTAATATACACATCAAGTGTAAGTTGAGAACTTATTGACCATCGTCTTCGAAAATAAGAATTGTTAGTTTTATTGGTGGCAAAGCGACGTGTGTGTTTATGATCTGATATCAAGTTTTAG
>vim|2791312|reg|U|rh|KMTVSR
TTTATCAAAATCCAAAGTCTTGCTTTTTAGTGAGACTTTTTGTTCAACGATTATAACTTTCTATTCATAAAATAAATACTTGATATACTGATGTTTTAGTGGTCTAGTTTACGGAATATTTAATCTTTCTCTGATTTGTCTTTTAATTGATTAAGTATTGATAAGATATCTTTTTGAAACATCTCAAGTAGTGAAAATTT
>vim|2792862|reg|U|rh|KMTVSR
TTTCGTGACCTAAGTGCCACTTTTCTCATTGAGTTTTTTCTTTTTTGCAATAATTACATTCTGTAAAATCGTTTTTAAGACGAGGCGTAAACAATCTGATTGTGATGAAATTACAGATAAATAGTTGCTGCTATTAGATTTACCTCATAATCTACGTCTATCACATTTTATTTTCTTCATCTCATCGTCAGGACAGACTA
>vim|2861903|reg|U|rh|KMTVSR
TAACAAATAAAAATAGTTGTCGTTAATCTTAAGCATTACCTCTGACGATTAACCATCATTGATTTTAAGCAGTGCTTACTATTTCGGACAATAACCGAATGAGTAAGTACTGCTTTTTTATTGAAACCACAGTCGCTTAGATGATAATGTTACAGTAACATTTGATGAGAACATTAGC
>vim|3021549|reg|U|rh|KMTVSR
TGCCGCGCGCTGCATCGATCGCGGATGTGATCGAGCACGGGCGTGGCGCGCGTGGTGCTGCCGTTATCAT
>vim|3173208|reg|U|rh|KMTVSR
CGGTCATGTGCGCTCCGTTCATTGAACTGTCCTGTTGCCAGGGAACCCGC
>vim|3191229|reg|U|rh|KMTVSR
TTGAAAAAATCGAAAGCGCATTTCTTCTGAAAAATAAAGGATGAGGCGTG
>vim|3352203|reg|U|rh|KMTVSR
AAATATACGTCACCCTTCAAGCCGCATCTGTATTGGCTTTATTACTCGGTCCATCTGTAGGTCTCGCCCCTTCGGGGGCGCGGCAAGTTGCGTTCAAACCTGCTCCCGGCAGATTTATCGCTCACTCCGGTCGCGTACTTTATGTACGCTTCCGGGGGAAAGTGGCGTTGCATCGCCGTCTTGATGCAACCCGA
>vim|3384279|reg|U|rh|KMTVSR
TAGTTATCTGAGCCAGGTTAAATAAATTGCGCAGCCTTCCCTCATGTTAGGGAAGGTTGCGCTTTGTCCGTGATAAACTGAGAAAATGTTTCCCGTTGATCACAGTCAGGACG
>vim|3404460|reg|U|rh|KMTVSR
TCCACATCCTTACAAACCGGGAAAGCGGTGGGCTAATCCGGTCGGATAAG
>vim|3406527|reg|U|rh|KMTVSR
GGCTTACCCCGGTCGCGTACTTGATGTACGCTTCCGGGGATTTAATGAGGGACATCCTTGTCCCTCACCAGAGGCAACCTTCGGTTGTTCAAATTCGTTCCTGACGAATTTGTCACTGCGTCGCCGCCTTGATGCAACTCGAATGATTTAGTGTATTTCTCACAATACAAAAACAACCTTAGTTTTCTCTGCGAAGGTTC
>vim|3481216|reg|U|rh|KMTVSR
TATTTTATAAGAAACTCAATATTAATGTCATTTATTTATTAAGCTCTAAATCACAATGTTAGCATTGCAATTTGATGGTTATTTGAGCGTTAAGGTTATGATTTTATTAATGATGTAGCAGATGGTTTTTACTGAGCTTGTCGGCGACGAGTCTATTAGTCATAATGTTACTAGTAACATTACTGATAAATTAGATATTT
>vim|3488617|reg|U|rh|KMTVSR
CCTTCTGCAAAAAACGGCTAATTATACCGCACTCATAAGGGAATGAAAATACAACCCGACGCCATGTTACGGGATAAATCCGATAAAATTCTGACAAAATTCCGACCGCACTTTTATTCCGCCGGAAAATTTCGTTATACTAGGAGCCGTTTATCTTTCATAAAAAAGATCCAAGCCAAAAAGTTGTCAAATAAAAAATT
>vim|3515017|reg|U|rh|KMTVSR
TTTTTTGATCCGCCGGCGGATGCCGGCATTTTTTGCTCCGCCGGCTGGCGCCGGATGGTTGCCGAAGTGCGGGAACCGGCGCATGTTAGCGGTAACACAGGATGGCGTAACACGAAGTCGGGCCACCGCTCAAGGAGGAAATCACC
>vim|3593087|reg|U|rh|KMTVSR
GAGCCGCAGGCATAGATGAAGTTAGGCAAGGTGAGCTAAGGAAGTAATAGAAGGAAAACTAAATAACGATAAATGTATTCGAAAGGTCTTTACTTTTTAGTAATAAATAGTATATAATAACCTAAAGAAAACGTTTGCACAATTTTGACTGTTTGCTTGCTAAAAGATAAGCAACAGAAATAGAATTAGGGAGGAGTTCT
>vim|3621298|reg|U|rh|KMTVSR
GATAAAGATCACTTAAAATCGTGTTACTAAAAGCTGTTACCTTTAACGTGAAGCCACGCATTCCAGTGCGCCCAATAATTAATTCATTTCATTGAAAAATAGGGATTTTACACTTTATAACGCCGATTGTTATCGCCAGATCGATTTGTTAACATGACAGAATTCGCAATCTCTCCGCCCCACGCTGTTAAGGCCCCTAA
>vim|3622686|reg|U|rh|KMTVSR
TTAAGCGGTAAATATCAAGGGCTCACGCGGTGGGCCCTTTTTGCGTCATACCTTCCAACAACCAACAATATCGGCCCCGGTTTTTTTTTGCTAAA
>vim|3627014|reg|U|rh|KMTVSR
CTTCGTTGGCTTTCCTCGCAAACCCCGGTCACGTACTTATGTACGCTCCCGGGGATTTGCTGCGTCGCCGCCTCGATGCAACTTGGATGATTTAGTGTATTTATTTTGATAAAAGCCCAACCTTCCCCATTTGTCAGGGGAAGGTTGGGCTTTGTCCGTGATAAACTGAGAAAATCTCTCACTCAAGATTTCTCAGGACG
>vim|3646416|reg|U|rh|KMTVSR
TTTTTGTTATCAGCCCCTCATCATCTTTACCGATGAATGCTTACAATGAGCGGCGCTGCGATAAAAGAGTCCTAACTGGTATCGCAGGGCGAACTATTATAAAATCTCGTCTGATGCTTATGTCTACTATTTGTTTATATTCGATATTTTAGCTATACATCTCACCCATACCCGCGGCTTGTTAACTAACATTAGATACT
>vim|4010639|reg|U|rh|KMTVSR
AATGACTCATTACATATTCATAATAAACCAAGCATTTTCAGACTTTTAATGAGAATGCTTTTTTTGTTGGGTTAATTCTTTATTTTTTTTTTGTTGTAAAAGATGGTACAATAAGGAAGATTATGAATGGAGGAGGTTGGAG
>vim|4166973|reg|U|rh|KMTVSR
ATCACATTATTTGTTTTGTTGGTGATAATGTCTAAATGTTCGATCCACATTGTGAGCGCTTCCCTTTTTCTGTGGATAATTAGACGCAGTAGCTCATCTTATGCCCATCCGTATTTTAGACAATTCAATCAATGGTTGTGCCCATACCGTCACTTCTTCATAATGTTACTCATAACATTTTATAAAAGACTCAATAACCT
>vim|4184639|reg|U|rh|KMTVSR
TTTTACGTGCGCTATTTTATAAGAAACTCAATATTAATGTCATTTATTTATTCGTTTTGCGAGTGTTTCTTTAAAAACAACTCTATAACAATAAGTGCATGATTTTATTGTGGATATTATGTTTGGCTTTTGGTGGCTTGTCGGCATCCTGTGTATTCGTCATAATGTTACATGTAACATTATTGATAAATCACATATTT
>vim|4356558|reg|U|rh|KMTVSR
TGCCAGTTTTTTGCCTGTGCTATACGAACGAGTAAGGCTACGAAAAAGTTCAAAACTATGTGTTGATGAAAATGAATAGGTTGAACTTGGGGGAGCGGAAACTTTATAATGTTACTTGTAACATAATAAAGAGTTCAAACAGTT
>vim|4605142|reg|U|rh|KMTVSR
CTAATATCGGCGAGTTTACATACTCGCCGTTCTTTTCTCCCAATTTTGTTTGCCCTGCCTAATATTACTAGCTATCTATTTGAATCTGATATAAAAATCGTTATTCTTCAACCGTCCCTACCTAGAGATTTGGATAACAGTTAGTTCATTAACAGCAAAAATGTTACAGTAACATTCACTACTACTTGAGAATTCGTTGA
>vim|4628388|reg|U|rh|KMTVSR
GTCTCCTGAGTGAGTTCTCAGGTTTTAGCACGTCGCAAACCCTGACGTTTCACCGGCCTGTCTTCTGGCAGGTCGGTTTTTTATGCCACCGTTCCAAACCGACCTTCCATTGCATCCTTGTCAGAGCGTTTTAAATCCAATAGACTCGTGAATGTTACCGGTAACATATGCCGGCACAAAAACAATCAGGAGATACCAAT
>vim|4936125|reg|U|rh|KMTVSR
CTAAGTACACATTCAAATAAAAAGACACCTTATTTAAAAGGTGCTTTTTTATTTGAAATAGATGGAAGAAATGAAGGAATATTGACACAAAAATGGATTATCTATACTATTGATTTTACTGTATAAGTTTTGAACAGAATAGGAATTAGATACATAATAAGAGGAGGGGGACATTTA
>vim|5059510|reg|U|rh|KMTVSR
ACAAACCATTGATTCATAAAGAAAGCCTCAGTTATAATGTTACTGTAACATTAACTAAGGCTTATT
>vim|18289|reg|D|rh|KMTVSR
GTTATTTTCTCTTCATTACACGTATTCTCTTTGCCGGACGTTGCCTATACTCCAGGCAGGAAACTGGAGGATATCTC
>vim|40002|reg|D|rh|KMTVSR
GCGCCTTATTCTGTTATCGGTAACAGGGTGAAAAGGATTGTTCCCACAATTTCATCATGATACTTTCAAACTATGAGCCGGCTTCAATAAAACGGAAATCAAAGGGGGAAAC
>vim|95756|reg|D|rh|KMTVSR
GCCCACAAATTTGAAGTAGCTCACACTTATACACTTAAGGCACGGATGGATATTGCTTCTGATATTGTCCGGCTGGACAATGTTACCGATAACAGTTACCCGTAACATTTTTAATTCTTGTATTGTGGGGGCACCACT
>vim|145903|reg|D|rh|KMTVSR
CAGTGACCTACGTCACAAAATAAAACAGAGAAAACAGGTCTCATAACGACATTCACTGAATGGCTCCAGAGACCGACAGAATGGCAAGCAAGGGGGCAGGTAATCAAGCCCACCGTGATGGGCTGGCGTTGTCATCCGATAATTTTGCCTGCCACTATTCTGATTTCTTTTTGATTTATTGACATGATCAGGTACTCGTA
>vim|150825|reg|D|rh|KMTVSR
TCTGACAACTTTGAAGTAGCTCACACTTATTCACTTTTGGCACGAATGGTCATTGCGTCGTGAATGGTGCGGTTGGACAATGTTACCGATAACAGTTACCCGTAACAAATTTTGCAACTTGTAGAGTGGGGGCCCGCT
>vim|155603|reg|D|rh|KMTVSR
TCTGACAACTTTGAAGTAGCTCACACTTATTCACTTTTGGCACGAATGGTCATTGCGTCGTGAATGGTGCGGTTGGACAATGTTACCGATAACAGTTACCCGTAACAAATTTTGCAACTTGTAGAGTGGGGTCCCGCT
>vim|274389|reg|D|rh|KMTVSR
AGAAGGGGTAACACCCCAAATGGTGGATGTCGGCTTTACCATCCTCCCCG
>vim|329363|reg|D|rh|KMTVSR
TTTAATTAACTTATCAATCTTTATATAAATTGGTATAAAGGTTGATGGACCAATAAATCCTAACGTTTTTAAGCGTTAGGATTTATTTTTGGTATGATTCTGTTAACGTTAACATTACGAAAACGCTTGCGAAAGCGTTTGCACAGTTGCATAATAAATTATGGTAAATGAATTAAGATACTTCGCAAGGAGGAAGCACT
>vim|530465|reg|D|rh|KMTVSR
GAAGCTGGCTAAACAGCTTCTTTTTTTGATACCGGTAACAGATAAAATTTATTGTAAGCGCTTATAATAATTGCTTAAAATAAAATTCATGGAGGATGTGTATT
>vim|547935|reg|D|rh|KMTVSR
TCGGTCTGCTGGATTTGCGTTTTTTTGAACTCATTTGTGATAAATATCACATTTATATTTCCTGAATATTCTGTGTTGTTGCGAATTTCATCTCTACTTCTGATAATGTTACCGATAACAGTTACCGGTAACATTTTGTGGATAAAATATCTACGTTGAGGAGTTTAT
>vim|726698|reg|D|rh|KMTVSR
GGTGTCTCATTCTGTTACCGTTAACAGCTGAAAATGATTGTTCCTGTTACCGCCGTCATGATAATTTCAGAATAAAAGCCGGTTTATCACAGCCGGACAACCAAAAGGGGGAAAC
>vim|866451|reg|D|rh|KMTVSR
AAAAGATGTACAGTAACTACAAGGTTGCTGTGCATTTTTTTATTGAATAAAAACGTTCCATGTCAGCAATGAAAGCGCTATACTTTAAAACAAAAGGGAATTTATGGCAGATATCGAATTTTGAAATAGAGGTCATACTT
>vim|975337|reg|D|rh|KMTVSR
AGACAACTTACTTCTTAAGATATTCAAAAATGAATATCTCAATTACCTGTCTCTTTTTCCTACCCAGCGCTAACCTTATCTCAAATAGTCAGGAGAAGTGGCTCATTTTTATCTTTTTAACTTTTTGAATGTCGATACAGGTACGTGGCATTCACCATTCTCCGTTATGCATTTTTTTAATTTCTGATGGAGGATTAATC
>vim|1095495|reg|D|rh|KMTVSR
GGGAGGGGGGCGTGGAGCGTCCCTTTGGTTGGAGCCTGCAAGGAGCAAACACACCACAAATATTCTTCACGGCGTTGAAGGTAATCTCTCTCTAAAAACGCCTTATATTCTGCTTATACAGCCTCGCTCCAGCAGCGTTCCGGCTCAGAGAGCGAGCCCTCTATGCATCTGTCTAAAGGAGAAGAAAG
>vim|1238626|reg|D|rh|KMTVSR
GTTATTTTCTCTGCATTACACATATTCTCTTTGCCGGACGTTGCCTATACTCCAGGCAGGAAACTGGAGGAAATCTC
>vim|1288307|reg|D|rh|KMTVSR
CTCTGACCCTGCGCCTCAGGCCATAATATGATCCCGCTCCCAAAACGCTAATTTAGTTCCCCTATCCATTCCTTAGCGCAGGATGTTACCGGTATCATGATACCGGTAACATCATATCATAAGATATGATTTGAAGACTATCATATATTGACCGGCGCGCGACTCACCGGTTCGGACAGATATCCATTGGGGGAATTATC
>vim|1867328|reg|D|rh|KMTVSR
TTATGATAGCGGTAACATTCATTTTGCGATTGTATAGCGCTTTCATTCATCTATAATAAAGCGTGTCCTTTAAGTGGTTGTTGCCATGACTATCGTAAAGAAAATGGTCACAAGGGAGAAGTGGAGAAG
>vim|1875415|reg|D|rh|KMTVSR
GAAGCTACTGGTGAGCTTCTTTTTTTGATACCGGTAACATTTAAATAACATTGTAAGCGCTTAAAATTATTGCTTAAAATAAGATTTATGGAGGAAGTTTATT
>vim|1890081|reg|D|rh|KMTVSR
CGGGCCGACGGCCGGGCGTGCGCCGACGCGCGACATGCGCGGCCTCCCATCGGCCCCCTGGCCTGCATCTGCGCCACGCGCACACGAAATCCCTTCCGCTACGCAAAAAACCCGTGCTAACATCCCATCGATGTTACCGGTACCATCCGGCATGCAAAATCAAGAAGGCCCTTCGGAGACAGCCTGCC
>vim|2076760|reg|D|rh|KMTVSR
AACATGATTTACAGTGACCTGCATCACAAAATAAAACATTGAAAACGGGTCTTATAACGACATTCGCTAAATGGCTTAATCATCTGATGACTATCCACTGCCATTTTTGGTTTTTGATTTATTGACATGATCAGGTACTCGTTATGAAAAACAGCAAACCATCTTCTTTCAAACAGGCCGTATTAATTATTGCCCCGGTA
>vim|2180421|reg|D|rh|KMTVSR
AATGATGTTACCGTTAACATCGGGCAAACGCTTCCAAATATTTATCTACTGCTTTATACTGTTCAATGTAAACGGTTACAAAAATAATATTTTGGAGGCAGAAATA
>vim|2244680|reg|D|rh|KMTVSR
GTCTTATTACTATATATATATTTATGAAATTCATCGCTATTTTCTTAAAATAATCAGCGCATTGCTACTGAAAACAATGAATCTGTGCTATTATTGAGAAAAGTTCCATTTTTGAGAAGGATGGTTTGA
>vim|2455152|reg|D|rh|KMTVSR
GTTATTTTCTCTTCATTACACGTATTCTCTTTGCCGGACGTTGCCTATACTCCAGGCAGGAAACTGGAGGAAATCTC
>vim|2566157|reg|D|rh|KMTVSR
CTGATAACATTTCAGTAAATGCCTTACATAAATGATTAACGCTCATTTGATTAGCTGAAACAATTCAGCTCGAACAATGATAGCTGGCTCACGTTACCGGTAACATGTTTTCTTAACATGATTTACAGTGACCCACATCACAAAATAAAACATTGAAAACAGGTCTCATAACGACATTCGCTGAATGGCTGCATCATCCG
>vim|2570110|reg|D|rh|KMTVSR
AACAATTCAGCCTTGGCAATGATAGCTGGGTCACGTTACCGGTAACATGTTTTCTTAACATGATTTACAGTGACCCACATCACAAAATAAAACATTGAAAACAGGTCTCATAACGACATTCGCTGAATGGCTACATCATCCGATGATTCCCTGTCGCCATTCTGGTTTCTTTGATTTATTGACATGGTCAGGTACTCATA
>vim|2571962|reg|D|rh|KMTVSR
ACAATTCAGCTTAAGCAATGATAGGTCGGTCACGTTACCGGTAACATGTTTTCTTAACATGATTTACAGTGACCTTCGTCACAAAATAAAACATTGAAAACAGGTCTCATAACGACACTCGCTGAATGGCTCAATCATCCAATGATTACCTGTCGCCATTCTGGTTTTTTTTGATTTATTGACATGATCAGGTACTCGTA
>vim|2578998|reg|D|rh|KMTVSR
ACAATTCAGCTCTGGCAATGATAGGTCGATCACGTTACCGGTAACATGTTTTCTTAACATGATTTACAGTGACCTGAATCACAAAATAAAACATTGAAAACGGGTCTTATAACGACATTCGCTGAATGGCTAAATCATCCGATGATTACCTGTCGCCATTCTGGTTTTTTATAATTTATTGACATGACCAGGTATCCGTA
>vim|2791312|reg|D|rh|KMTVSR
AAGTCTTTTGCGCTATTTTAGAATAAGTTTTACCTTTTGTGTTATCGGTAACACAATTTCTTTATTGTCATGTGTTACCGTTAACATATGACAGAATATTTAGATTTATAGGTAAGTGC
>vim|3021549|reg|D|rh|KMTVSR
CTCACCGCTTGTCGGCCCCGCTTCCCGGCGTTCCATGCCCGCGGCAGCCGTGCTACCATGATCGGATGTTACCGATAACGTCCGCTGCATGTCGCGTGTTTTGCGCGTGCATCGATGAGCTGGTGTGACGGCACACGCCTATATGGAGACACGGT
>vim|3191229|reg|D|rh|KMTVSR
GCAGCCTTACACCGGTTGCTTATTTTTTTCAGGATGGGCTTGGGCCAATCAAACCCGTAAAAAGCATTTTGTTAACGGTAACATCGCTGAAAAATTTGTTCCGGATAAAGGGGTGATGATACGTTGAAAGGGTATAGAAGAAACGTGGAGGTGAACCGCT
>vim|3352203|reg|D|rh|KMTVSR
GAAGGCGTGGTGGCGAGCACCATTGAGGCGATCAATAAAGGCAGTACGCT
>vim|3384279|reg|D|rh|KMTVSR
ACTGACAAGTTTGAAGTAGATCACACATATTCACATCTGGCACGAATGGATATTGCTTCTCCACAGGTCCGGCATGACAATGTTACCGATAACAGTTACCCGTAACAATTAACCGATACGCCGCCTTCGCGCTGG
>vim|3406527|reg|D|rh|KMTVSR
TCCAACAAATTTGAAGTAGCTCACACTTATTCACTTCTGCCACGAATGGATATTGCTTCTATTCTGGTCCGGCCGGACAATGTTACCGATAACAGTTACCCGTAACAATTCCTGATCCTTGTACTGTGGGGGCACCACTTTGAGCACGACTAACCATGATCACCACATTTACGTTCTG
>vim|3481216|reg|D|rh|KMTVSR
GATAAGCAAACTGTCCTTTAAGATATTCAAAAATGAATATCTCAATTACCTGTCTGTTTCGCTGAAGAAGGGCTAATCTGACTACAAATAGTCAGGAGAAGCGGCTCTTTTTATCTTATCAATTCTTTGAATGTCTGATTCTTAAAGGACATTCACCATTCTCCGTTATGCAGTTTTTTAATTTCTGGGGAGGATGAATC
>vim|3593087|reg|D|rh|KMTVSR
TCTCTTTTTTTGGTCAGTGGGCGGTCTAGGAGCAAAAGAAGGGGGAGCTATTTATTCTATTTTTGTTAGATAGTAGCTCAAAACTTGTTACCGTTAACATTTAAGAAAACGT
>vim|3622686|reg|D|rh|KMTVSR
CGGTTCCGGCGATCGGGTTGTTACCGGTATCATGATACCGGTAACAATGAGTGTGCGGTGATATTGATCGCGATAGAACCTTTGCCTCAGCACCACCTACAGCTCGTCTTCTAACACCGGGAAGAGCCTAAAAATACAACAAACGCGCGCTTTACGGCCTATCGTAAAGAGGTCTGCGATAAAAAGGTTGGAGAAAAATT
>vim|3627014|reg|D|rh|KMTVSR
TCTGACAAGTTTGAACTAGCTCACACTTATTCACTTCGCGCACGTTTGGATATTGCTTCTCTTTTGCCCCGGCAGGACAATGTTACCGATAACTGTTACCCGTAACAATTGACTGAGGGACTCCCT
>vim|4184639|reg|D|rh|KMTVSR
CTCGCAGTTAACCGTTCTTCGTATTCGCTCATTAATGGTATTGGCAGGTTAGGGT
>vim|4936125|reg|D|rh|KMTVSR
TTCCTGAACTTGTCATTAGAGGGACTACTAAATAAAAATTAAGGGCACAG
>vim|1190|reg|U|rh|ISTVSR
AAGCTTACTCATAAGATTACTATGAAAACATTTTCATTCAAAATCTCAAAAAAGACGATTATTTCAAATTAAAAAGAAATATGATAACTTATCGTTCCATATTTTTTCATATCACATTTACGCAAACGTTTGCTTAGTTCGTGGGAAACGTTATAATAGTGAATGAAGTGATTAAGAGAAGAGTACAGGGAGGCAACAAC
>vim|1836|reg|U|rh|ISTVSR
TAGCTAAGTTTTTGTTTTGAATAGATAAAACAGGGTATGAGCGTACCACCATTGACGAGTGTTGCTGTTGACTCTTTATATTTACGTTTTTCAGCAAGAAAATCATTGAAGGAGTAGCAGCAATGGGAGGTTAAAAGAATAAGGCTTCTCATCAGTGATAAAATTTCATTGAAGATACTCGACAGGAAGGAGAAATTAGC
>vim|39956|reg|U|rh|ISTVSR
CCAACTCATTTCCCGGGCAATTCCGCCGGTTCCGAATGATACGAACAACTGAGACTGAGCCGCAAATGGTTCAGTCTTTTTACATGGCAGCCAGAGGGCTTTGTGCACTTGACATTTGTGAAAAAGAAAGTAAAATATTTTACTAAAACAATGCGAGCTGAATAATGGAGGCAGATACA
>vim|64599|reg|U|rh|ISTVSR
GTAAGTGTTTTCTTTAAATGTTTTTTGATAATGCTAGAATGGGCAAAAGAAGTTTATAATAAAGTGGAAACATCATTTATGGTTAATGGCATGGGATCAAACCATTCGTTTATTATCATAAGCACTCTTGACTTTATTAAATGATTAAGCAAAAATATTAGTAAAAGTTTTACTAATAGTATTTGTAGGAGGGGACACAA
>vim|144302|reg|U|rh|ISTVSR
TTAAAAATATTGGTTCACCAAAATCCAATATTTTTATAAAAACTAAGGTAACCAGCTTGAATTGGCTTTAATATGCCTTTCTTTGAAAGAATTCTCATAAGGCGGCTAATATTTCATCATTTATATTTCTTAGCGCCCTGAACTAGCCATTTTATGGTAATGAAAATTTTTTCATTTGCTAATTTGAGGGAGATCACAAA
>vim|266935|reg|U|rh|ISTVSR
ACTTTCCACGTTATTCTCACACATTTTGACAAAACTTTTTTGCAAACAAAAAAGACCCCTATCATTCTTACGCCCAAGTGAAAAGGTTACGCGAATAAAAAGAAGTCTTATTCATACCATAGTTTGTGAAAAGCTTTTCAGGTCAAGATTTTTTCTTTCTTATTATTTTCCCTTTATAATAAGAGGAAGAAGTGATACAT
>vim|280415|reg|U|rh|ISTVSR
GTTCGAGCACACTCCGGCTCCAGCAATCTTCTTTCACCTAAGATAATGGCTATATAAAGCCAATCTAACGCCGACATAGACACTTTGCAAACGTTTGTAATACAATCGTTGTCATCGCCGCAGATCAATCAATCAGCATGTACACTGGAGTCAGTTGTGCATGTGTATTGCGATTTTCCATTCAACGCAAGGGGGCTGCA
>vim|327596|reg|U|rh|ISTVSR
TATTTTCAATAATTTAATAGAATTTGCCATAATGAAGTGATAGAATAAATTAAAGGAATAATTGTAACTAACTAAAGATGCCAAAAGGATGATTTA
>vim|361463|reg|U|rh|ISTVSR
AACTTTCCACGTTATTCTCACACATTTTGACAACACTTTTTGCAAACAAAAAAGACCCCTATCATTCTTACGCCCAAGTGAAAAGGTTACGCGAATAAAAAGAAGTCTTATTAATACCATAGTTTGTGAAAAGCTTTTCAGGTCAAGATTTTTTCTTTCTTATTATTTTCCCTTTATAATAAGGGAAAGAGGTGATACAT
>vim|502309|reg|U|rh|ISTVSR
GGTTGTCTCCGGAGCGCGATTCGATGCCGTGCGGGCGCGATGCTTGCCTGCCCCGGGCCGCTGCTCCTCTCGGCGGCCACGACAATAGGAAAACGTTTCCCTATCGATGATGCTACGATGCCGGTCCGAGATGGACAATGACATGGAACGTTTTCATCCAGGAAAACC
>vim|520337|reg|U|rh|ISTVSR
AAAATAAATAAAACTGCAGTTAGAAACCACATTCCACCTGCAGAAAATTTGCTAGTTTCCCAAGAAAATCTATTCCATATTTGATATGCCATTATGACACCCGTCACTAAGGGTTTCTCAATCTTGACTTAAAAACAGCGACCTCAGTAGATTCAAAATTAATAATAAGTACGCAAACGTTTGCAGAAAAGTAGGTACGC
>vim|608169|reg|U|rh|ISTVSR
ATCTTATTTATTAATGCGAAATGTCAATAAATGAATGCAAAAGACAATTTAATGCAAATTTGCATTGTGATTGCGAGTTTACGGTGCAGGGAATCGCCCGTCGCTCTAAATATTGGCAGTGCATGCACAGCGAGAGTGCAAATAAGTTAAGCCATACCTTTTTGTTATTTTATTTGTCAAAACCGTAAACAGGATTCCGC
>vim|710797|reg|U|rh|ISTVSR
GATTGTATTCGGACTAAAATGATCGGATCGGCGAAGAGCTCAAACTAGTGTAATGACGTTAAATTTTGTGGGGGAGGTCTCTTACCGTTCCCTTTTCGGAAGGTCACAACGGACCCCAAACCCCTCTTGTGTGCACTTACACGCAACAGCACCTTACAAGCGAGCACGCTACCATCTTGGACCCATTGAACGGACGGAAC
>vim|727211|reg|U|rh|ISTVSR
CACGCTCTATAATATAATATTAGAAATCTTTCATCAGCGGACTAGAGGGGACCAAT
>vim|730246|reg|U|rh|ISTVSR
AACCCCAGTTTACTACGGGTTTTCGATTGGTGCAATAAAAAGTGTTTTTTCAAATGAAGCGTTTTCATGTAAAATCCTTATTGGCGGGGATAGGGCAATCAGCACTTGACTTTTACGCAAATCAACGTTAAATTAGTAAAATATTTTACTAAAAAATTTGATATTTAAAATAAAGGTGTTCATATGGAGGTTTTACAATC
>vim|853765|reg|U|rh|ISTVSR
TATAAATAATTTGTATATTGTTGTTTAAGAAAAATCCCCTTGCTGGTTAGAAATCTTCCTTCTGGCCGGATATAAAGGGGATCTTTTTCTATATTGTATTGAAAGAAAGTGGAAAAACCATTAAAATAACATTAAGAAGAGCAAGCGCTTTACCTAACGAGCTTGACTACAACAGATGGAGAGAATGATGAGCG
>vim|917250|reg|U|rh|ISTVSR
AGAACTGAAAAAAGCTTGATTTAAGCGCATTTTCAGTTCAGTCAGCTACTGCGAATTTGCAAAATAGCATCATCATATTATTTATGTCCCAGACTCTTTTTGACATATTTAAAATGTTGAATATCTAACTTGAGTGATTGACAAAAATGTAGCGACAACCTATCATCAATAATGAAAACGTTTTCATTAAAGGTGGTACT
>vim|927543|reg|U|rh|ISTVSR
AGGATGTATCTCACTTATTCTTTTTGTTTATACTGAAATCGTAACCCCTTTCACATGGAAAATCAATATTTTTACTATTTTTTTAGTAAAATATAGGTAAAAAAATAAAAGTTATGTTATACTGAAATATGAGGAGGATACT
>vim|1098704|reg|U|rh|ISTVSR
CAAATTTCCCGTCCTGGCGCATAACTTCCTGCAGACTCCCATTGTGGCTATGTCCCTGAACCTGGGCTGCAAGGGAGCTTGTTAGGCCATGGCCTAGTTGACATGCATTGCCCGCTTCTCCCATGATGGCCGGCTATGAAAGCGTTTCCCCTTAAGCAAGGTGCCCGTCCTCCGA
>vim|1147827|reg|U|rh|ISTVSR
AGATACTCCTCCAGTCCGTCCCTTGAATTATAGTAGAAGGCATCGTCCTTACGAGGAGCTTTTCGTATTCCACCACCGAACTAGCAAACGTTCAGGCCCCGTAGTGGTAGAGAGAGTATCCTCTTTGTGATAGAATACCGCCCTGAGTCGCACCTTCAGACGCAGCTCCCATGCGCTTTCGTCCAATTGTTGTTGGGGCC
>vim|1266406|reg|U|rh|ISTVSR
CTGAAACCTGCTCCGGCTGCCTTGGGTTTTTCGAGAAAACGCCGACGCATGGATGGCGGTCAAGCCGCATCTTCAAAGCCTCCCTGCTCTGCCGCTTGTCGCGGACTCCTCGGGGGCAATTGTGCATAGGCATTCCATTTGCGCAACGTGAAAGATTTTTGCATAAAGGAGCGGGAGCGAGGAAGTGTC
>vim|2004282|reg|U|rh|ISTVSR
GGCGCGCGGTGGGCGCTGAGCTTAAATCGCATGGGACGTGCGGGAAGCCGCTGTGGCGTGCGGGAAAGTCGCAAGGAAAAGTCGCAAGTCGTAAAAGGCATACGTGCGTAAGGCGTGCGTAAGGTGCAC
>vim|2004291|reg|U|rh|ISTVSR
TATGTCACGCACGGCAAAATATGAAACGTTGTCACCAAAAACCATCTCTAGAGAACGCTTATATTCCACGCAATGCCCAACTACCACCACTTTATGAAAACGTTTGTAATGAATAAGTTGCAAATTGGACAAGAACACGGTCTTAATGGTGAGGGGAGGTAGCATTACATTATTCAAGCAATCACTGTACAGGGGACTCG
>vim|2026475|reg|U|rh|ISTVSR
TCAGGCCTCCCCTCCCGTCAGGATGATCTTGACCTTCGAGGTTAGGGGATGAAAATAGTATTGCAAATGTTTTCATAAACCGTGACGTTCGG
>vim|2033326|reg|U|rh|ISTVSR
GACGGCTGCCGCCCTGGCGGCAGCCGGATTCCCATTCCCTCCCCAAAATGGTTATTATCCCATAAGGTTTTGTTACAAAAGGAAACCTGCCAGGTGATCGGGCGCCATCTCTTGGTCTGGCAGGTTCGTTATAATCGCCCGTTCAACACAGACAGGCTCCCCCAACAAAGGAATTGATA
>vim|2078719|reg|U|rh|ISTVSR
TTTTTAAAATTGGTTTACCAAAACTTGATTATTTTGGTGAAAACAAGGTAACTAGCTTAAATTAGCTTTAATACGCGTTTTTTTGAAAAATTTTTCATAAGCTGAGTGATATTTCAGCATTTATATTTTGTAACGCCCTGAATAAGCTATTTCCCGGCTATGAAAATTTTTTCATTTGCTAATTTGAGAGAGATCACAAA
>vim|2180420|reg|U|rh|ISTVSR
TCTAAAGTTAAACTATTTAAAGAATGTGAAATAGTTGGTGTATTTCCGAAAAGTCAGAAAAAGATTGAGACACCCGTCTCGATCTTTTTCATGTTAAAATAACGTGGACAGGAGGTCTGGT
>vim|2204594|reg|U|rh|ISTVSR
GCTTCAGCCCGCTCAAGCCTTGGGACGCCGGGTAAAACGCCGACGCATCGACTGGCCGTCTAGCCACATTTCAAAGCCTCCCTGCTCTGCCGCTTGCCGCGGACTCCTCAAGGCCAATTGTGCATAGGCATTCTATTTGCGCAATCTGAAAGATTTTTGCATAGTAACAGACAGCGAGGAGACGAC
>vim|2292518|reg|U|rh|ISTVSR
TCAATGAGTAAAATTATTTCCTCTCATTTTACCATATGTTAAAATTTAAAAAATTAAAATTTACTAAATTGTTTTACTTAAAATAATTCAAAAAAGAGGCGGATGT
>vim|2701437|reg|U|rh|ISTVSR
CCGTTAGGGCAGGCCTATACCCACTATCCCATTGATTTACCGAATTAAACAAGCACTCGCTTGTCTCTGTCCGAATTTTCACAAACAATTGCAAATTGTCGCTTCTGGTGGCAATCAGAGTTTGGGAGGACTTCATGAGCAAACGAATCTGGCTGTCATGCCTTGCAGCTTTGTCGCTTAGCGCGGGCAGTGCCTGGGCA
>vim|3192741|reg|U|rh|ISTVSR
CCGTGCCCATACAAAATGGATTTTTGGTTGAAAAAGATTGAGGTGTAAGC
>vim|3371121|reg|U|rh|ISTVSR
CGTCGCAGCGTACGGGCCCTGCCGGGGCGCGGTGGGCCGGCGGGGTCCAGACTGCGCCCC
>vim|3373464|reg|U|rh|ISTVSR
TATTTTATTTTTTAATATGATTTAAATTAAGAATGAATATTATTAAATTTGTTGAATATAGGGTATAATATAAAATATAATGTATTTAAATGTACTTGCTTTTATGGTAAAATAAAAACTTATATAAATGTAGTTAAAATAGGAACCTTCAAAAATTTGGTTCAGTTTTAGATAAATTTAGTAAAATAAGGAGGATGAAG
>vim|3504973|reg|U|rh|ISTVSR
AAATAACCCCTTATGCTTTTAAAAAGCTGGCGAACATAACACTTCTTAATATGGCTGCTACATCTCTGTCCTGACCAGGTTATAAGGTTGCTATTTCACCAGCTTTTAAATTATAACAATAAAACGAAATAAGCCGAATAATAAAGTTTTATGCAATGTTTCCATATTTTTTTTATTATAATAAGTGCT
>vim|3566620|reg|U|rh|ISTVSR
GACGGCAGCCGCCCTGGCGGCTGCCCAATTCCCTTTCCTTCCCCAAAATGGTTATTATCCCACAAGGTTTTGTTACAAAAGGAAACCTGTCAGGTGATCGGGCGCCACGTCTTGGTCTGACAGGTTCGATATAATCGCCCGATCAACACAGACAGGCTTCCCCAACAAAGGAA
>vim|3647698|reg|U|rh|ISTVSR
AATTAAGAAAACAAAAGAAAAATTGAGTTAATTGACTATAATTCCGTCTAATCTCCTCTAATCCCCCATAATCAAGTTTGCAATTTAAATTATTTAGGGATATACTATGAATAAGCAGTTCCGAAAACGTTTGCATAATAATTGTAACAAGGTGGTTTTTT
>vim|3677555|reg|U|rh|ISTVSR
GAGAAAAACTTGAAAACTCCGAGAAAAAATGAGAAAAAAGCATCGCATAACTTTATTTGTCGAAGGAAGAATATGTGAAGATGATAAACAGAAAATATAATACTTGACTTAGTCTTAAACAAAGTGGAAAAATATTAAATGTCTTGAAAACGTTTTCAAGAACGTTTTCAAAAATTTTGGTGTTCGGGAGGCAAGAAAAT
>vim|3736868|reg|U|rh|ISTVSR
TTGTAATATTTCCTACACTTTCATTTTTTTTAGTTTATTGTGATAAAATAAGTATAATACATACGAGGTGAACT
>vim|3998060|reg|U|rh|ISTVSR
GCTTGCTGATAAAGCCTTGGTATTTTTTGATTATTCAATGTGTTACAATCTAAGCAAGAGTTTGAACCTGTTCATCTTTCTAGAAGAACGCCCTTCATAATCGCTCTCCTTAGGAATTTTTCATTTTTCTCGTATTTGTTTACCTGATAAATCGAATATTCTGGATGCCAATGGAGTTGATGCAA
>vim|4191155|reg|U|rh|ISTVSR
CTATTCATTGATTTTACAGTTGAGGTAAGAATAAAACGGTTGTAAAAGTGAGACAGCATGGACGTTCTTGGATTTTATGACTAGTGTGTTATAGCGAAATTAATTTGAAAAATTACTTTCATCAATAATCTCTTGACAAATCCCTTTGAAATCACGTATCCTCATAGTATAAAAGCGCTTTCATAGGAGCTTGGTATGCA
>vim|4198023|reg|U|rh|ISTVSR
GGCTGGGAACGTTTGTGATTATGATGCAGAAACCGCAAAGGGGTTGAGAG
>vim|4198040|reg|U|rh|ISTVSR
ATGTCAAACGTTGTCATTTTTACATGTCATAAATCATATATTCTGCATCGTTGTCATAGTATTGACAGCCTGAAAGCATTGTAAATATCAGCCCCGCAACAACTGTGGCACAAATGAAAACGTTTGTAATCCAACTTTTGCAAGAGTGTTTCAATACAGTATGCTGAATATCCAGTAGTTCTACTATACAAGGGGTCACC
>vim|4257188|reg|U|rh|ISTVSR
AGTATCCCTCCTTGTATCAGTTGACTGTTTATCAACTGTATATGTTTGTATAAACAGTATATGAACAGTTGGAAGAAAAGTCAATAGTATGTAGAAAAAAGTATTAAAAATCTTGATGTAAACTCCGAATTTTTGTTGGAAATTTTCTTGACAAATCTTGGCTTTATCACGTATGCTTTTGTAAAAGCCCTTTC
>vim|4581019|reg|U|rh|ISTVSR
GAGCAGGGGATGAAAGCACAGAAGTGTAAAGGAATAAAAGGGGTGAAGGG
>vim|4676900|reg|U|rh|ISTVSR
TGGTATAATATAGGCAGGAAACGTGTTTCCATAACGAGTTAAACTCTGCGAGGAAAAT
>vim|4677177|reg|U|rh|ISTVSR
GCGGAACGCATGGCGGCCGGAAGTTGGACTTCCGGCCGTTTTTTGTGCCGTTTCAGCCGGAATCCCCGAAAAATCACGAATTTCTTTCCGTCCGGTATTGACATTTCCATTGAAATCGATCATAATTAAAATAGTCCGCAATCGTNTGCGGTAACGTTTGCGGATACTTCTGGAGCAATGGT
>vim|4754293|reg|U|rh|ISTVSR
GTCCAAAAATCTCGTCGGACGGAAAACGTTTGTCCTAACTTGCTCGTTGAA
>vim|4769670|reg|U|rh|ISTVSR
TATTTTTCAAATTATTTTACAGTATTTTTTTGAAATTTTAGTTCCATAATATTTTATAAAAACGTTATGTATTTCTTAGGAAAATTTTGAAAATTTATTTTCCTCAAGTGTTTTATTTTAATAAAAAGTGTGATATAATAGTATTGAATTTTGTAAACGATTTAATTATAATTATAAATTTATTTTAAAGGAGTGATAAA
>vim|4833650|reg|U|rh|ISTVSR
ACAATTAATTTTTATATAATGACACGAGAATAAAACAAGGAGGAAGTATC
>vim|5054382|reg|U|rh|ISTVSR
TCAGGCCCCCCTCCCGTCAGGACGTTCTTGACCTTTCAGGCTAAGGCATGAAAATAGTTTTGCAAATGTTTTCATAAAATGCATGAATTAGGCACTGTAT
>vim|5070382|reg|U|rh|ISTVSR
AAAAACACCCCCTTAAAAAAAAGTTTTGTTTTTAGTAAAGCTTACTCATAAGATTACTATGAAAACATTTTCATTCAAAATCTCAAAAAAGACGATTATTTCAAATTAAAAAGAAATATGATAACTTATCGTTCCATATTTTTTCATATCACATTTACGCAAACGTTTGCTTAGTTC
>vim|5105084|reg|U|rh|ISTVSR
AACCGCTCACACTTTTCGGCATCATGCTCGATCCTTGAGACGCCGGGTAAAACGCCGACGCATCGACTGGCCGTCTAGCCACATTTCAAAGCCTCCCTGCTCTGCCGCTGCCGCGGACTCCTCAGCAACAATTGTGCATAGGCATTCCATTTGCGCAATCTGAAAGATTTTTGCATAATAGTTGGGAGCGAGGAGACGAC
>vim|5107049|reg|U|rh|ISTVSR
TGACCTACCAGCGTGCGGAAGTGCCGTTCCGCATCCAATAAATCATGGGTTTTCAAAGCATTAAGAAATGGCAATCGTTTGCCATGGCTAGATAATAGCCAAGCCGGTTTTTTAAGCAAGCGATTTTTGGCAAACGTTTGCTATAAATCGCTCCCTGTCTTAGAGTTGCAAATCGAAGCATCCGGGAGACCGAAATAAAC
>vim|5132922|reg|U|rh|ISTVSR
ACGACCCATCGGCGCGCGGACAGCCGTTCCGCATCCGATAAGTCATGGATTTTCAACGCATTAAGAAATGGCAATCGTTTGCCATTTGGAGATGATAGCCAAGCTGGTTTTTTTGGCAAGCGATTTTTGGCAAACGTTTGCTATCAACCGCTGCCTGTCTTAAAGTTGCAAATCGAAGCATCCGAGGGAATGAAATAAAC
>vim|5133721|reg|U|rh|ISTVSR
GCTTCAGCTCGCTCGAGCCCTGAGACGTTGGAAACGCCGACGCGTGGAAGACGGTCAAGCCGCATCTTCAAAGCCTCCCTGCTCTGCCGCTTGGTCGCGGACTCCTCATGGGCAATTGTGCATAGGCATTCCGTTTGCGCAATCTGAAAGATTTTTGCATAAAGGCATAGGAGCGAGGAGAGCGAC
>vim|5140180|reg|U|rh|ISTVSR
TCTAGAAATGGGGCACGTAATAATTCTAGTACGATTGACTGGATGAGATAACAAACGCTATAATTTTCTTATTATGCAAAAAAGTTTCTTAGGAA
>vim|5140471|reg|U|rh|ISTVSR
GAGGGTTAAGGAAAGAGCGGGGAAAAGAGGCGTTTGGTCGCTTCTTTTCCCTTTTTTGCTTAGGCCTGAAAGCCTGAAATGACGGTGTTTCTTGACTATTGATGAATAGGGCTATACAATAGAATTTGCCGCAACTTTTGCGTTGTTGCCGCAATTATAGAGAGCATATATTCGATATAGGAACAGAGAGGAACGT
>vim|39956|reg|D|rh|ISTVSR
GGATGACTTAGGACACTAAGTCATTTTTTATTTAGGTAAAAAAATTTACTCTATGAAGTAAATAGTTTGTTTACACATTTTCTCAGGCATGCTATATTATCTTTAAAGCGCTTTCATTCCTACCGAAAGGGTGACAATCA
>vim|64599|reg|D|rh|ISTVSR
TACAAACCTAAGGGGAGTTCCTCTTAGGTTTTTGTTTTCCGAAAATATTTTACTCATTTAAGTAAAAAAGTTGTTTATTATTTTCTTTTCTGGTGTTATATTAATCTTATAAAACGCTTTCATAGATAGACTCACAAAAAAATAAAAAGAAGGGAAGTTCGT
>vim|327596|reg|D|rh|ISTVSR
ATAGTGTTTATTTTAGTAAGACACTATAGCTATTCTATGTATAAATTTGTATAAAAATTTAATAAATTGTAACCTTTCTATAAAATATTAAAAATAAAGAAGGAATAAGTAGAAGTTTATTGAAGTATATAATCTGGTGCCATATTTCAAATATGAATTACCTATAAGCATAACAGGATATGTAAAAGGGGTGAAAATAA
>vim|502309|reg|D|rh|ISTVSR
ATGCCGGCCGGGAAAGCCATTGAAACAGCTTATACGTACCGTATCCCTGTATGCAGGACTGAAACATACCTGAACGGGTATCTTGTCCTCCAGGCCGGTGGCGCCTTGCTCCGCCCGGCCCGACGCGGGGCCGCATCGCAGGGACGCCCCGCTACAGGAGAACAACG
>vim|520337|reg|D|rh|ISTVSR
CTTCTGAGTCCGATACGCTGCCCGCGGTGTAGCGCCTACTATAGGTGAGC
>vim|710797|reg|D|rh|ISTVSR
CATCGGCCGCGTTGACGGATTGCGCAGTCCGGTACCTCCATGCGCAGCCGAGCAGCGCGCGGCTGCACTCAATGCATTCAAGTCCTGCTAGTCGTCCCCAAATCGCTGTTTTCAAAAAAATCCATATTAGTTATTGACAATACAATCGATTGCATTTCTAATACAAACGATTGGATAGATACTTCACACAGAGAAAGCCC
>vim|727211|reg|D|rh|ISTVSR
TAGAAAAACGCTCTTTTTTCGTTTCTAAAGAGCAAGCGCTTGACCAAATTAATTCCTAAAAAACAATTGCGGATAAAATAAATACAGGGTAAAATCAGAATTGAAATGAGCAAGCGCTTTCTCTAATTAATAAAGCGCTTTCATGAAACGCAAAGGAGGAGAAGAAA
>vim|730246|reg|D|rh|ISTVSR
AAAAGCGCGGGCTGCTGTTCACAATCCGCGCTTTTTTTCGTAAAACATTTTACCTGTGTAAGTAAAATAATTGTTTACACTTTTCCTAAGACATGCTATATTGTTTTTGTAAAGCGCTTTCACTCCAATAAAAGGAATGAGACAA
>vim|917250|reg|D|rh|ISTVSR
ATAGAGTTTTCCATTTCGAATTTCAAACGAAGTGGAAGGTTTGTTTTGATTTATAAATCAAACAAGAATACTTGAATATTGTAAGTAATCATTTTTATGTGTAAAATGTAATTACATCTATGTATAATACATGCAAAAGTTAATAAGGGGATGAGTAGC
>vim|1098704|reg|D|rh|ISTVSR
GATAAAGCTGGCGAAGGCCCTGATTTTCGTTAATAAACGGTCGCTGTTAAGGCTCTGCCGCTGCAGACACATAGAAGGAAGCTATTTGTCTGTCTGATTAATATGACGTATCAGGGTATGCCGCCAATTTTTTAAATCTAAAATGAAAGCGCTTTCATAATGTTTCGGTCCACTATCGCTAAATATAAAAAGGTGACCAC
>vim|1147827|reg|D|rh|ISTVSR
GTCCCTCCAGGCGCCTCACCTGTCGACGCGCCCACCCCAATTTCGGGACGGAGCACGCCCCTTCAGTCCTCGCCTCCCTTTCACCCCTCAACTGCGGCGGAGCCCCGTTTT
>vim|2004282|reg|D|rh|ISTVSR
AACGGCTAGCTATACGGATGTGCGTCGCGATTTGAAAGCCATCACGGACAAAGTCATGCATGACCGTGTTTCCGTTACCGTCTTTAAGAACAACAAGCCTGCTTTCAAGATCGTTCCGCTGGATCCGGTTGCGGCACCGGCTCAAGGGTCGCGGCAGGATGCGGTGCAGGGTCGGTACCTTGATGCTGCCCGGGCGATAG
>vim|2033326|reg|D|rh|ISTVSR
AAAGCGTTTTCAGAAATCCTTTTCAACTGTGATCCGCTTCAAAGCTTTTTGGACTGCCTGCCACTAGCATAGGCCCCACGAATTAGGAGCCTGCGCTCCCGATTTTCCCGCTGTGGGAGGTAACTGGTTAATCCAGCTATTTCCTTCGTTACTTTCGACGGTCATCATGGATGGCCGTTTTTTTTTGCCAGGATTTTGTC
>vim|2078719|reg|D|rh|ISTVSR
TGCTTATAGGATGAATATGTCGCTACAAATAGACACTGATAGCCCACAAGTAGACAGTTAGCGCTATAGTTTACTGTTAGGTTTACCCACTTGATGGGGTTGAAAAAATTGAAAATAGACATAAATAAGTTTTATCTAAGTCTGATGGGGATATACCTAATCAAGTAATGAATTTAAGGATATTACCGC
>vim|2180420|reg|D|rh|ISTVSR
AATGATGTTACCGTTAACATCGGGCAAACGCTTCCAAATATTTATCTACTGCTTTATACTGTTCAATGTAAACGGTTACAAAAATAATATTTTGGAGGCAGAAATA
>vim|2292518|reg|D|rh|ISTVSR
ATAAATTTAGTAAAATTTTTTACTAAATTTATTTACAAAGTTTTCTTGTGGTGCTATATTTTGATTATTAAAGCGCTTACAAAAAGTGTTCTAATCTTTTCATAATATGATCCACAGGAGGAAAAAGAAG
>vim|3192741|reg|D|rh|ISTVSR
AAGGCGTCGAAGCAGTGCAGGTCCCGGTTTCAATAATAGCGGGGGCACGAAAGAAAATGGGCGGGCTTTGCGAAAAGTAGAGTAGCGATTAAGGCAGGTTTTGCAAATGTATCGAGCAGTGTGGATCCCGGCTCCAGCCCGGTTCCAGGCTGCAGCACTTGCCTCGTGCAAAGCGGAGGCCCGCATAAAGCCGGGGCCGC
>vim|3566620|reg|D|rh|ISTVSR
ACCGTTTTCAGAAATCCTTTTCAACTGTGATCCGCTTCAAAGCTTTTTGGCCAGCCTGCCACTAGCATAGGCCCCACGAATTAGGAGCCTGCGCTCCCGATTTTCCCGCTGTGGGAGGTAACTGGTCAATCCAGCTATTTCCTTCGTTACTTTCGACGGTCATCATGGATGGCCGTTTTTTTTTGCCAGGATTTTTGCCA
>vim|3677555|reg|D|rh|ISTVSR
ATACAATTCTAAAAAAGACAGAAACTGGATATCTTTTTCCTTTTTATTACAGTTTAGTTCAAACAAAATTTTCTGTAGACAGCAGAGGGTTGTTTGTATTAAAATAACAGTTGAACAG
>vim|3998060|reg|D|rh|ISTVSR
CTATTGTTATGGAAATTTATTCGGGCATTGGCATTTCATCGCAGTCCATACTGTACCGCTAAGAATAACGATCGGCGCTTGATTCCGCGTAGAAACAGGCAGGGATGGGCATAAAGTGACGGTTGTCATAGAAGGGAAGGGGTCTGGAGCTATAATGAAAATGAAAATACTCATTTTCATTATAGGAAAGGATTTTTCAT
>vim|4191155|reg|D|rh|ISTVSR
GCTTGCATAAATATGAAAGATTGTTAAAAAATAATCGTTATTTTGTACTAAAATAAATGCTAGAATTTGAACATAATGCCGAAAAAATAAAAATATGCGCATGAAATTGACAAAACGAGTGAAATAAATATAATGAAAAGTAAAGAAAGCGCTTCTATAAATTTTCAATAATATTTTCTCAAAATTGAAAGGAGATTAAT
>vim|4257188|reg|D|rh|ISTVSR
TATAAGAAAACGCTTGCATAATGTTAAAAAAATATCAGCGATTTGCACGAAAATCAGATTAAAAAATTATACTATATGCTGAAAGTAGTGTGTAGTTGATATCTTATATTGACAAAAACAGACAGATAACTATAATGAAAGCTAGAGAAAGCGCTTTTATGAGTTTTCAAAATATTTTCACAAACTGAAAGGAGATTATC
>vim|4676900|reg|D|rh|ISTVSR
TGATTCAACGTAAAACAACCAAGGCTCAATAGCAGTCGGAAAGGATCATT
>vim|4677177|reg|D|rh|ISTVSR
AATCTCCGCACTCCAGAGACGCTATGCGTCACGGGAGCAAGCCAAAAGCTTGGCACTCCAGAGACGCTTCGCGTCACGGGAGCAAGCCAAAAGGCTTGGGCACTCCAGAGATGTTTCGCATCACGGGAACAGGCTCGCGGCGATGTCGATATCGGACGACGTGGAATCGGTAAACATAATTTGCTTACAATGGAGGAAAT
>vim|4754293|reg|D|rh|ISTVSR
ACCTTGATAGGTCTTCAAATGCGTCACGTGCTTTCTGGCCGGAATGATTTCCTCGATATACTGATCAAGCCCCTGATAGCCCTGCAACACGCTCGCCAAACAATCCCCAGCAAAAGTACAAGCCTTTTGCGAAAAAACCTCGAAGATTTCTCACCTCCTCCTCTTCCACGCTAAACGGATACGTTACTACTAGTAACACC
>vim|4769670|reg|D|rh|ISTVSR
GTAAATAAAATTAAAAAAATGCTCTTCTTTTTGAAGAGCTTTTTTTGAAATGAAAGAGGGTGATTAA
>vim|5107049|reg|D|rh|ISTVSR
ATGAGGAGCCGACGACGCACAGAAGCGCATGGGAACGCATGCCGCGGTCAGTCGACCGGCCTTCACTTCACGGTTGGAAAGCCTTGTAACGGTCTTGAACCGTTAGAAAAGCATTGTGCATTCGTTGAACGCATTCATAGACAAACACCGCGGGAAAGCTTAGGTTAGCGCTAGGTAATACCTTTAACTAAGGAGGCCTC
>vim|5140180|reg|D|rh|ISTVSR
CTAACGGATACGAATAGCCGTCTTCAGATCACCGGATCTGAGGACGGCTATTTTTGTTTTTTGATTGACGAAATAAACGCAGGTAGAATATACTAAGAACGCAAATAAATTGCGCAATTTATTTGCATAAATTTTATCACTATGGGAGGGATGATTG
>vim|16798|reg|U|rh|KATVSR
GAAAAATGCCGATGCTGAAACGGAATTAAGAAACCGGTTTCACAAAATCATGAATAGTTGTCACTAAATAAGCAAGAGAGTGAATTGTTCATTTTTTATATTTGTGAAACCGGTCACCTGAATATTTTTCCCGCCGATTGTGCAAGGACAATCGGCAAACGGTGCAGTACACTGCGTTGATTGCGTGTAAAGGGATGAAA
>vim|54153|reg|U|rh|KATVSR
GGTGAAAAGCTTTAAATCGTGTCGGCGGCCTTTGGGTCGCCGCTTAATTT
>vim|150310|reg|U|rh|KATVSR
ACCTGACTCGCTGGCCTGCCAGCAGACAATCGCAACAGCGCTTCGCAAACTGTAACGAAAGATTTGTATTGTCACTTTACAGACGCATTTCTCCCGTGCAGGTCACATTTGCCCGACACGGCGGGGCAAGAGGCTTGAACAGACGTTCATTTTCCGTAAAACTGGCGTAATGTAAGCGTTTACCCACTATAGGTATTATC
>vim|219056|reg|U|rh|KATVSR
AACACGGGCGAAGCCTGTGCCATCCCTAATCCCGATCCCGTAGATCTAAATCTATTAATATCAATGGCCTATGCAATATTCTTAATGCGATTTAACATTTCCTGTCTTCGTGCCCGACCAACGGCCTGTTGACGAACCCGCGCATTTTTGCTGTATTGAAACCGGTTTCATCACTATTAAAACAATCATAAGGAAAACCC
>vim|365183|reg|U|rh|KATVSR
TAACTATTGCCAGCTACAAGCAATAATTGCGCCAGTGTTGATTATCCCTGCGGTGAATAATGTCGATGATGTCGAAATGACACGTCGACACGGCGACGAAATTCATCTTTAGCTTAAAAATCTCTTTAATAACAATAAATTAAAAGTTGGCACAAAAAATGCTTAAAGCTGGCATCTCTGTTAAACGAGTAACCTGACA
>vim|606553|reg|U|rh|KATVSR
TGCTCCATGCAACGTGATGAAACGCCGATGGGTAACCGGTTCCACATAATAGTGTTTATATATGAGTGCGATTTCAATAGATGGATTGTTAATATTTTACTTATGTGACCACGATCGCCATGAAAAGCACAATTCTTCTCCCGAGACCATTGGCTCTGCATTTATCACCCTGCTGCTGCCAGCCTAAAGTGTGTAAAATG
>vim|606877|reg|U|rh|KATVSR
AGTGTGATGACCGTCAATATGTGATGGTTTCTGGCGGTATTAATTAGATTTACATCACATCTTATTGGCAGGAATGCCTATTGGATGTTAAATGGATAATCGGTTTCCATGCTGAATGGAAACGGTTATACTGCGAAGCAATACAATGCGCTGTTGGTGTTAAGGGTTTCAAGTCGGGTTTAGCGTTTTTCCAGGGGCAA
>vim|608072|reg|U|rh|KATVSR
CAAAAATCGGGTTGAGAAACGAGCATCAGCCGTTAAATCCGACAATATGCCTGTGGTATCATGTCGCATGATGTTCGTAACAAGGATGGATTGGCTTTTTCAGCCCGTCATCATACTCAATTAAGGTGCAGCC
>vim|608878|reg|U|rh|KATVSR
GTCCGTTTTTTTATTATTCAAGCAAGACATAAAATAATATGCAACCGGTTTCATATTGTTTTTACTGTTTTTTGAAGGCGATCATAAATAGCGCAATCGAGGCATATTTTTATCCCTATACTCGCCATTGATGATAAAAACGGAGGGTTTTTCCCTATAATGACGACATAAAGCGGTGCAAAAGAAGAACGGGAAGTACG
>vim|682919|reg|U|rh|KATVSR
CAAGCAATGAACACCGACGAACAATACCAAGAACAAGAGGTTCCAGGCCC
>vim|710714|reg|U|rh|KATVSR
CCACTACCCATCATCAGTGACCCGGTGACCCGATGACCATGGTCAAGGCCAATCCCGATAATCCGCAGCCCGCCGGCCCAGGCCGGGCGCCGCCGCTGACCGCATCGCTCGTCAGATCGCAGGCCCACTCGATCGCCTTGAATGAATCGACTGGTGCTACCATTCGCTGAAACTGGTTTCAAAACCCCAGCACCCAACCC
>vim|777329|reg|U|rh|KATVSR
TTTCTAACTTTATTGGCTAAATGTTAGGTAAGTTGTACTCACCATGTAATAGAACCAGATTTTGTGTGCATACCTAAAAATACACGGTGGTGTTCCTCGTTATTTCTGTTTTGTTCTGGCTCATCCCCAAGAACGATGTGGTACAATCTTTGAGTATTTTTCTGTTGTATAGCGATGCTATAAATATGTCGATAAAGAGT
>vim|943488|reg|U|rh|KATVSR
TAAAGTGTATTTAGCGTAATAACTTAGCTATTATTACGCTAATTTCATCTACATATTTTTGAGGGCTCA
>vim|1789681|reg|U|rh|KATVSR
CAAATCAATTTATCTCTCAAATCAATAAAAATCAGCTTTACTAAATTATAACATTTTAAACACTCCTTTTGGAATTGCTCAGCTCTATCCATTTTTAGAAAAAAGCACTTCCATCAGTAAAAATAAAAAATAATAATCCTTGACATGGAACGCGTTTCATAAATTAGAATAGAATAATCAAAGAAAAGGAGCTTCACAAA
>vim|2000000|reg|U|rh|KATVSR
GGACAGCGATGAATGCTCTGCGGGTGCAACGGCGGCGAGGTTCGAATCCATGGCGTACCTACTTTCATTCCGGCTGTCAATTCTGGGACCGACTCCATCGTCGTGCAAGGCTGGCAAGGTTTTTATAGGCCGCCAAGCCCTGATGCTGTAAGCGTTCGTCTGACAACGGGCCAGTGCTACCATTCCTGAAACTGGTTTCA
>vim|2041789|reg|U|rh|KATVSR
CCGTCGAAGGGTCTGGCCCTTCGACGGTTTGCCGCACCAGGTATCGGAGCCCAATCGCCCCGGAGGCTGGCGCATCCCCACACGCCCGAGGCATAATCGTGAAACTGGTTTCACCGAGACCCGAACCCT
>vim|2068650|reg|U|rh|KATVSR
AGTCGCGATTTCTCATACAGCAGACCAGACGCTGCCAGCACCCCGAACAGTGCATAGCCCGCACCGACCACACCGCCGAGTGCGACGATCCACTGGCGATCACGCTGTCACCCAGCATGGCCGATCGGATGAAGTTGCAGGTAAACGAGATGGTGGGTGTCATTTTTTGCGGCGTTGCGTCGTAGCCGATCACCCCGCCC
>vim|2076654|reg|U|rh|KATVSR
AAACATTCCCATATAGATAGGTAACCGGTTCCACATGAGAGTCTTAAAATATGAGATAGAATTCAATAGTTAGATTTATTCAATTTTCATTCTGTGATGATGATCGACATCGAGAGGGAATTTATTCTGCTCAGCAACCTGCTTCTCGGCGGTGCTAACGTGTAGAATAGTAATAATTTTCAACGTGTCAGGAAGAGCCT
>vim|2076695|reg|U|rh|KATVSR
GCCATCAAAGTCCAGTATATAAAGGGATTATTTATTTGATGGCTATCACAGCTTTGAGGTTTGGATAACTATTTTGAAACGTGATGGAAATTCGGTTTCCATGACAAATGGAAACGACTATACTCAGGAAGCTGCAATAGTTGGGCCGAGCTGTATTTAGGAATGACAGGCAAGGACTAAAGCCTGCCGAGGAGAGAATC
>vim|2178227|reg|U|rh|KATVSR
GGAATCGCCATGTTTACCTTTATCAAAAAAGTCATCAAAACCGGCACGGCGACCTCGTCTTATCCGCTGGAGCCGATTGCGCAAGGACAATCGGCAAACGGTGCAGTACACTGCGTTGATTGCGTGTAAAGGGATGAAAATG
>vim|2495151|reg|U|rh|KATVSR
ATCGTGTCGGCGGCCTTTGGGTCGCCGCTTAATTTTTGCGGACTCAGTTTGAAGGATTGTTG
>vim|2564428|reg|U|rh|KATVSR
TTACTTACTGAAAGATATGCAGTTGTGAAAGACATCACAAAAAGCTAAGCAGGAATCAAGGTTTTACTGGATACTCTCTGGTAACAACGGTTTCCGCAAAGGCAATCAGGGTATAGAATGGGTGGCGTTGGATTGGAACCAAGGATAAAAGGAACTGATAAGGCCCTCTGGCCATTGATCAGATAAAGTGGAGTGAAGTT
>vim|2565780|reg|U|rh|KATVSR
GTTCTTTCCAAACAGATAGGTAACCGGTTCCACATGAGAATCGTTAATTACGAGATGGAATTCAATAGATGGGCGAATACAATTTACGTTTTGTGATAGCGATCAGCATAAGTGCGGTGATTTATTCTGCTCAACAGCATGTTGCTTGCCTGTCGTAACCTGTAGAATAGTCATTATTATTTAAAAGCCAGGAAGGGCCT
>vim|2567682|reg|U|rh|KATVSR
TTACTTACTGAAAGATATGCAGTTGTGAAAGAGGTCACAAAAAGCTAAGCAAGAATCAATGTTTTACTGGATACTTTCTGGTGACAACGGTTTCCGTCATGGCAATCAGGGTATAGAATGGGCAGAGTTAGATTGGAACCAAGGATAAAAGGAACTGATCAGGCCCTCTGGCCATTGATCAGATAAAGTGGAGTGAAGTT
>vim|2568677|reg|U|rh|KATVSR
GGTGTTTTCAAACAAATAGGTAACCGGTTCCACATGAGAATCGTTAATTACTAACTAAAATTCAATAGATGGATAATTACAATTTCAGTTTTGTGATAACGATCGGTATAAGTGCAGTAATTTATTTTGCTCAGCAGCCTGCATCTTGCCAGCAGTAACCTGTAGAATGGCCCTAATTGTTTAAAAGCCAGGAAGGGCCT
>vim|2573107|reg|U|rh|KATVSR
ACCAAAGCACAATTTTTACTAAACAGTGCCATTTTGTACTAAAGCGAATACAAGAGGCCTAGCCTCTACAGGTATTATTCCTATTTTCATGTTCTTTGATTTTTTCTCATCAAGTTGCGATCATCCCCCCTTGCGGAGCGTCCTGTTTTCCGCAAAACTGAGTGATGTAAGCGATTACCCTGAAAATCTCTGGAAGAAAA
>vim|2824921|reg|U|rh|KATVSR
CATTATTGCTGTACGATAACGCCATCGAAATTTGGTAAATGTAGATGGCGCCTTATTTTTTCAAAGACCTTAATCCATAAAGATACTTCCATTAATACTTTTGATAACTTGAGTGATAACATCATTAAATAGTAGAATTATGAAAATGTTGGGAACCGTTTTCCCATTTAGAAAGTTTAAGTGTAATAAGGTTAGATTTC
>vim|2861674|reg|U|rh|KATVSR
TGGTTGGCCTGATAATAAATAGCTAAAATTTCAGACTTCCATCTGAATGCCTTCATCATGTTGTGCACATATGTAAAAATATTCGGCGATATTCCTTGTTGTTTCTTGTTCGGTTCAGACTCATCAGTAAGAACGATGTGGTACAATCTTTGAGTATTTTTCTGTTGTATAGCGATGCTATAAATATGTCGATAAAGAGT
>vim|2862821|reg|U|rh|KATVSR
CCGCCTTGTTCAAGCGTGAGCCTGCATCTTGAGGTAACTTAGGTATAATCGCCCGACTCTGTTCGGGCTTTTTATTAGCTCTAATACAGAACTAAAAAAACAACAGCGATAAACATCTCGTTTAATATATTGATTTCAACCTCGTGGAAATTGAACCA
>vim|3147870|reg|U|rh|KATVSR
TGCAGTGCATGGCACCGGCTTTGCCGGTGATCGCCGGCAAGCCGGCTCCTACAGGATTGGCGTCGGCTGTAGAAATTGGGTGGGGCAGTGCGCCGGAAAAGGTAGAATCCCGACGAACGGTAGGTGACGAAACCGCTCGGTTTTGATGTATTGAAACCGGTTTCAGTCACCGTCACCGACAATAATCACAAGGGACCGAA
>vim|3206565|reg|U|rh|KATVSR
GCATTGGGGGAGCGGGGTTAACCCGCTCCCTTATTCTGTTTCTTAAAATTACTGTTATATCAGTATTTTAAGTAGCTTATATAATCTCGAACATCATATCGGTTTGAACATTACTGACTAACGGTATGTTGACGAATTGCCACAGATTTGCTGTATTGAAACCGGTTTCATTGCAATCACAATAATCACAAGGACAACCC
>vim|3352761|reg|U|rh|KATVSR
TTTCCGTAAAACTGGCGTAATGTAAGCGTTTACCCACTATAGGTATTATC
>vim|3383490|reg|U|rh|KATVSR
GTTTTTATAGGAAACCGGTTCCACAAAATCATGGTGAGTTTCATTTAATTGCACAAGAAATAAAAAAACATGATCTCAATTTTGTGATTTTGATCGCTAAGCGTCGCCGTGAGCCGGATCGCGGTGGTGAACAGGGGAGTGCTGTAAAAGCGGGAAACGTGCAGTACACTGCCTGCAACTTTTGCAACAGGAAGAATCAC
>vim|3383691|reg|U|rh|KATVSR
AGTTCTGTGACAGCGCTCGCAACGCGCACAGTGGTATCCCAAATATCCGATAAAATCGACATTGGCATACCAGAGTCTGTCGGCTCGTCAGTTCCTGCCAAAAGCGTGATCGCGATGGTTTTTCCGCCCCGCCCCGTCGATATGTCCCTTTTCGGTCTGTGATAAACTGCGCTTTACCACGTGAAATCAGGAATCGATGA
>vim|3384530|reg|U|rh|KATVSR
AGTGGTCAAGATCTCCTGCTTATAGGGCGGATTTATTGGATTTCGCTCACATTATTCTGTCGATTTGGCGATGTTTTGCGCTGAAATGGAAAATCGGTTTCCAAACAAATGGCGAAATGGATATACTGCGCTGGTCATAATTGAAGCGATTCAGGTTTACAGGATTTTGGCGGGACGCGGCGCCCGCGCAGGGGAAAATG
>vim|3405739|reg|U|rh|KATVSR
TAAAAAAACGTGGGCAATGAAACGCAAAATAGGAAACCGGTTCCACAAAATCATGAATAGTTTCACTGAATGACACAAGATCACAACTTGATCATTTTTTATAATTGTGAGAATGATCACTTGTTGTTTTGGGCGGTGATTTACCATCAAGGACAACAACGGTACGGTGAAGTACACTGCGTGTCATTGAGTGCTAATGG
>vim|3405883|reg|U|rh|KATVSR
TTTCCGTAACACTGACGAAATGTAAGCGTTTACCCACTATAGGTACTGTC
>vim|3407099|reg|U|rh|KATVSR
TTTTGATGAAGATTTGACGCAGAAAGCCAGGTTTCTGCCAGGGGAAAAAG
>vim|3407273|reg|U|rh|KATVSR
TTTGGTATGCCAAAAAATAGGATCGACTGGCACAATTATCTGTGACGCTTCTCCCACAACCGGCCATTGGTATTCCAAAAGTGCAATTTATGAAATTTGGTATACCAGAAACAGAGCCGGTGTGAACGCGCCGACAGCGTGCGTGGGCGGCTCCGTCGCGGTCCGGCTTGTGTGTTAAACTCCATCGAATCACGACGACA
>vim|3408833|reg|U|rh|KATVSR
GAGTAACCGAGTGGCGGCCTTCGCGCCGCCACGCTTTGCAGGAAAACACG
>vim|3423869|reg|U|rh|KATVSR
CTCAAACCTGTAGTTTTCTTTATACTAGTTATCATATGGAAGCAGTAAACAAGTTTTGTTTACTGCTTTTTTTCGTCAAGACTTGTATATCGCTGTAATAATAAAGGCAGCATAGAGATTTAGTTCCTCTGCACCACGTTTATCATTTGCAGTATGAAAAGCAACTTGCTTTTCCCTCAATAACTTCTTTCTGTTAAAAG
>vim|3530747|reg|U|rh|KATVSR
TATCAAAGAAAGAAACATCAATGGATGTTTTAGTAATATATAGTTAAAAATTAAAATACCCTAACTTGCTATTTTTAAAAATTTTGTTGATAAACCAACTACCAATGTGATAAAGTATATAACAAAGAGAAATCGAAATCGGTTACAATATCTGATGTTTATAAAGATGAGAAAACAAAGAGAATTAGGAGGTGAAATTT
>vim|3564298|reg|U|rh|KATVSR
TGGACGGGCTCAGAGATGGCAGAGGGTGGCGATGGCCACCCTTTTCCATTCTGCCCAACAGGCAAACCTTACCGGGCGGTATCGGCCTATGTTAGGATGAACTTCTGTTAACCGGTTACCGTTGATGAAGCC
>vim|3618543|reg|U|rh|KATVSR
AACGCCCATAAGAAACCGGTTTCACAAAATCATGATGTGATATTTGTTTGGTGGCAAGAATTATGATTTTTTGGTTTTTTGTTTCGTGATGGTGGTCACTTTTGGTTCAAGGGTGGCGACGGGAGCGGGCGTGAAAACATTTCAAACCGGGGGCGTCTTGGGTAGACTGCGCTGACTCAATCGACTTTGACGGCGCAGAG
>vim|3621858|reg|U|rh|KATVSR
CCAGCCTTCCCCTTATTCTCATTGCCAGAGAACAGTCTACGAGCGTTTCACCACAACGCAATCACTGCGATAAAAAGCCGCGCAGCCAAGGGCTAACCCTATGCTAGACTGAGCATTATTTGCCACAGCGGATGTTGAAAGGGGTAAGCCATTG
>vim|3623118|reg|U|rh|KATVSR
ACCCTTCAAAGTCCGTTACTTATGGGGCTTATTAATAGGATTTGCGTCACGAAATTTGGCGTTTTTGATATCAAAATGAGTGGAAACGGAAAATCGGTTTCCATGGAAAACGGAAACGGATATACTCCTGATTGGCTATAATGTGAGCCGAAGCGGTAACTGGAATTACAGGACTACGTGGGTCCTGTCAGGGGAATATG
>vim|3626341|reg|U|rh|KATVSR
TTGTCGTTTTGAGAATGGATAGGAAACCGGTTTCACAAAATCATGAATAGTTTTCTCGTATGAAACAAGATGGAAATATGTACATTTTTTATATTCGTGATAACGATCACTTTGGCGTATCGAAAGCGTGATATTCGCGCTGCGACATTGTTTACGCAGTGCAGTACACTGCGGCACATCAGGTTTTGAGGAAAAATAAA
>vim|3626440|reg|U|rh|KATVSR
TGAGCTCCCATTGCGCTAAGAGGTATTCCAAATCATGATTTTTCACCACTTTGGCATACCACTTACCCGGTTTTATGCTGAAGTGGCGAACCGTTGCCAGAAAGCGTGATCCTGATAGGGCTTTTCGCTCCCCCGTCCCGCTTATCCCTTTCACTCTGTGTGATAAACTCATGACGATTACGTGAGAGCAGGAATTTCTA
>vim|4265776|reg|U|rh|KATVSR
AGGCGATTCTCCTGCGTCGCGTTCAGGTGTCGACATTGGATCGGTGATATTCTGCGGTTTAGGGGATATGGGGAGATGCGCTTGTGAGGCATTGCATGCGACTGCGGTGGCTGGCGATGAGGGGCGGTGGTGTCAGCCTTTTCTCTGCCTCTCGACTAGACTGTACGAGCTGAACACGTGGCATTTCAGGATGGGGATTG
>vim|4604473|reg|U|rh|KATVSR
AGCAGCTCTCATGTGCTCCTACCTTTTGGGAGCTGCTTTTTTCAACAACTTACTGCTTTTACTTGTTTTCCTCGGTTTTATAATACACTTCTACCTTCATCAAGCTTGAGCTACGTACCAGTAAAAGAGTACAATATTGGAAATTTTGGGAAACGGTTTCCCAACTTCAGAAACCCTGCAAATGAAATAAGGTTGTTTTC
>vim|16798|reg|D|rh|KATVSR
ACATTGTCATCACATGTCATCGTCACTAGTGTCGATGACATCGTTTTTCCTGCATTACAGAAATTAATTTCCTTAAATAACAGTAAATTAAAAACTGGCATGATTTGTGAATGTATCGGCGCATTAACTGTCATTGCTGGAGAATTTG
>vim|54153|reg|D|rh|KATVSR
GTAAAACAGCAACGTGTCAGTAAAATTGCGGGGACAGAGCGCGATTTTACGCTTCATCTTGGCTATCCTGCTCCCCGATATAGATAAGTGAAGAGGCGACATGCTTCTTCGCGAATAACGTAAAAGAGAACACC
>vim|219056|reg|D|rh|KATVSR
GGCAAAGCGCGATAGCTCGCGTCTGGCCATGAACCATTAGGAAACCTGCA
>vim|365183|reg|D|rh|KATVSR
ACATTGTCATCACATGTCATCGTCACTAGTGTCGATGACATCTTTTTTCCTGCATTACAGAAATTAATTTCCTTAAATAACAGCAAATTAAAAACTGGCATGATTTGTGAGTGTATCGGCGCATTAACTGTCATTGCTGGAGAATTTG
>vim|608878|reg|D|rh|KATVSR
TATTCACACCATGGTTCTCATCGCCATTTTCGCCACATGCAGCTTGAAGTATGACGGGTACGTAAAAACGAT
>vim|682919|reg|D|rh|KATVSR
TCGCCCACCGACCGCAATTCCCTCTCCCACCCCGGACTTCCCTGCCGCGATCGCGGCCCGGGTGTGGGAGGAATCCGTGCCATCAAGGGACCATAACAACA
>vim|710714|reg|D|rh|KATVSR
CCGCCAGATTGACGGGAAGAATGCCCGGGAACCCTGGAGATTCCCGGTTGCGGCGCAAGTCACGCTTCTTTTATAATTCACTGAAACCGATTTCACAATCAAGCCCATCTGGCCGCGGCTTTAAGCCTTCAAAGCCGCGGCCCCACGCTTTCATCCAACAGCAGGAGAGCCCCCTC
>vim|943488|reg|D|rh|KATVSR
TACCTCTTAAAAAGCTAAAAATAAAATATATATAAATATAAAACGTGCGTGATCAGGTTAATATTTAAAAATTATAACTATTGAATGTTAATAATATAACAGTAAATAATTTAATTAGTTCATGAATGAGTCGTAAATATAATTCGATAATATTCATGATGATTTTAAATTGCTGCTTTAATATTTATTAAGGAATTATA
>vim|2000000|reg|D|rh|KATVSR
GGTTTTCACCGGGTTACAGACCGGGTAGGCCTGCTTTTATAATTCAATGAAACCGGTTTCAGGATAATTGAAAAGTAACTCCCAAGCATGTCTTCAGCAAAACTTTTAACCCCAACACGGACCCGCGCCTTGATGTCATTCGCGACACCAGCGCTGCGCTC
>vim|2041789|reg|D|rh|KATVSR
ACGCCTGCACCCGCTGCGCACGTCCAGCGGGTGCCTGACGTGCCTGTTTCCACATCCGCCAAACGCAGTTTTTGACCGTAAGGGTTTCCACTGTTGGATCTCTGAAACCGGTTTCCTATAATCCTGAAACCGGTTTCAAAACGGTGCTTGCCCAACGCTGCGACGCCAGCGACACATTCCATAAACGTGCAGGAGACATG
>vim|2076695|reg|D|rh|KATVSR
CCAAATACCCTAAACAATTCGTGGAACTGTGATGTGACTCCACTTTTACCTCTTTTCTGTCTCTATCATGTCTGTTGTAACAAATCTGTAGCAATTGAAAGTCTACCGATTCTTATACCCATCGTGATTGGTGTTGCGGCAATCCCCGTAACATCAAATGAGGAGGGGTATATACCATCAACTGGATGACGGAGCTTGAG
>vim|2178227|reg|D|rh|KATVSR
ACATTGTCATCACATGTCATCGTCACTAGTGTCGATGACATCTTTTTTCCTGCATTACAGAAATTAATTTCCTTAAATAACAGCAAATTAAAAACTGGCATGATTTGTGAGTGTATCGGCGCATTAACTGTCATTGCTGGAGAATTTG
>vim|2495151|reg|D|rh|KATVSR
GTAAAACAGCAACGTGTCAGTAAAATTGCGGGGACAGAGCGCGATTTTACGCTTCATCTTGGCTATCCTGCTCCCCGATATAGATAAGTGAAGAGGCGACATGCTTCTTCGCGAATAACGTAAAAGAGAACACC
>vim|2567682|reg|D|rh|KATVSR
GGTTCCGCACGGTTTAACCGAATAACGACACTTATTTAGGTGATTCGATA
>vim|2824921|reg|D|rh|KATVSR
AGAAAAGCTATTTCGAGAGGCAGTAGTTCTGGATCAGCTTTTACAAATGAAGTATTGGGGAAGCTGGTGTCATTATTTTTATTAGCAGGGAAAATACTAGTTGCTTCCTTAGGAGGGGCTAGTCTCTGTGTAGTGGCATAGTGAATTTGGTCACTTAGTTAGAGGTGATATCATCACTTCATACGTTAACAGGTGACACT
>vim|3147870|reg|D|rh|KATVSR
AGAAACGGCCGGTAACGACGCCGGCCATTGCTGCAGTCAAAAATGAAACCGGTTTCATAAGGACAAAAACA
>vim|3206565|reg|D|rh|KATVSR
GCAACGGCAGGCCTGTGTCCGCCGCTGCCGATCAAAAATGAAACCGGTTTCATAAGGATAAAAACA
>vim|3383490|reg|D|rh|KATVSR
CGTCGTCAGCTGTCATCGTCACTACTGACGATGACAGCAAAGCCCAGCTATAATAGTCTTTATAATCAATATATTAAAAACTTGGAACGTATTATGCATACTCCGGCGCGTAACCTTCTTACTGCTGGAGAAATGG
>vim|3384530|reg|D|rh|KATVSR
GCCCTGACCCGCCGCCGTTGGCTGCGGGTTTTTTGCTGGCTGGTTTTTGTCGTATCCCTCACATTATAAATAAAACTCATATCTGACGCCGGATTTTCGAACCGGACAGCCTGCGTGACCTGCCTTAAGTTGAGTACGAAAGTTCCACTCAAAAAACACTAACCAGAACATTCGTACCGCCTGCTTGAGGAAGTCACCCT
>vim|3405739|reg|D|rh|KATVSR
TCCCGCTTTACATTGTCATTTGTCATCGTCATTCGTGACGATGACAGTGCCTGGTCACAACGTCATCATCAAATATCAAGCGATAACAATCAGTTAAAAACTGGCACGATTT
>vim|3530747|reg|D|rh|KATVSR
ATTCACTAGAAGCAGCTGAACTTGGTATATAATTCAAAAAAAGGGGGCTATAAGCCCTCTTTTTTTGCTATTTTTCTTAAAGGAGTTTTACGAAGTTTGTCGAAATAAATAGTTATGTGAGTTTTTTGACAGGAGGATTGAAA
>vim|3564298|reg|D|rh|KATVSR
GGCTTGACCTTGCTGCGGGCGGCAGCTTTAGGCTGGCTGCACATCAACAGAGGAATGATCCC
>vim|3621858|reg|D|rh|KATVSR
TTCCATCTGGCGCCGCCGCCGATTGCGCGCCGCGCCGCATTTCCCTTCCCTGCCACCAGCCCGCATATTGTCATGACAATAACCTTTACACTATATAGCATAAAAGCTATATTGGAGTGCGGCCGTCGAGCGATTCGACAACTGATTTTTATTTGGCAACCCAGAGGTAACGCAA
>vim|3626341|reg|D|rh|KATVSR
CATCGACAGATGTCATCGTCACTTGTGTCGATGACAGACCTCTGCTCTTGATAAATCCCGTAAAATCAGGCCACTAAAACATGGCACGGTTTATGTATGTTTTGCCGCATGAATGTCATGCTGGAGAAGCAA
>vim|39510|reg|U|rh|MATVSR
ACGTTTTCATCATCTATAAAAACGTGTATAATTTCATGAGAAGTAATTAAATTTGATGAATAATGAAAAATAATGTACACTACTGACTTACGCTTACAAATCATAAACGACATAAATTCGGACATTATGACATTTCTCTACATAAAGTGTTTATGCTATAGATAAGGATAAGTGTATCCAGTAAAAGGAGTGGTTTTAGG
>vim|65822|reg|U|rh|MATVSR
AAGGTATAAATAGGAGTAGGTTCGTGTTGAAATAGGGCGAGTTACGATCAAAAAGAACTCGCCTTTTATGAAAAAATGTTGAAAGTTTTTTCATTAATGTCGATATAAGTAGAGTAAGACATTGCGGACCTCCTCATAGTATCGTATGATAACAATACATTCATATGAAAAATTATTCCTTTAGATAGAGGAGGATCACA
>vim|78456|reg|U|rh|MATVSR
TATTTATGAAAATGAGTTTCTTAAATTCTCATGAAAATAAAAAACACTATATTCCCTATTCTACGCTATTTTTATTAAAAAATCACGTAAAAAAACATAGCTGAAGGTTGAAAAGGTTTACAGTTAATGATATAATTTGTAAATAAAAATGGTTTTCATAAATACTATGAATAAAAAGAAAAGAAAGAGGATAGCCAATT
>vim|100936|reg|U|rh|MATVSR
AGGCTAACCTTCTTTCTACTTACTATTTTTTCAAAAAAAGCTTAAAAAATCAAGCTTCGAGTTAATTTTTGAAAACTTTTTCAAAAATTAACCTATAACACTTGAAAGTGGTTACAAATCATGCTAAAATACTTTTTGAAAGCGTCATTTTCAAATAGAAAGGAAGATAAAAA
>vim|117425|reg|U|rh|MATVSR
CTAAACCTAGGTTTTCTATGAAATTTTTTCAATCAATCTTCAAAAAACACTTGAAAGTGTTTACAATTAGTGATAGAATGGAATAAGTAGAAATATGAAAACGAAATTTTCACATCTTCACTTTTGTAAGTAGATATAGAGCTTCAATCAGTACCTCTACTTGTAAAAGAATGTGTGAGATAGAAAGGACAGGAAAAGGA
>vim|157823|reg|U|rh|MATVSR
TTTTGCTATTAACAATCCATATTCTATCGGCATTTAATTACGGGTAATAATGCCGTTTTGATATGAAAATAAATGAAAATAAAGAGTAAAAACAATTGCATATCGAAAAAAGTTGTCGTATTATTAAAGGAAGGCTAGTTTGTTTACGTTTACAATGGTAGGTAGAGCCATTAAATAATGAATATGGAGAGTGAATAGAG
>vim|160707|reg|U|rh|MATVSR
TTTGGTCAAAACTAATAATGCATAATTGGTATTTAATACTAATATTCAATGCCGTTTCGGTATGAAAATAAATGAAAATAAAGAGTAAAAACAATTGCATATCGAAAAAAGTTATCGTATTATTAAGGGAAGGCAAGTTTGTTTCCGTTTACAATGGTATATAGAGCCATTAAAATAATGAATATGGAGAGTGAATAGGG
>vim|195308|reg|U|rh|MATVSR
GTTTGTGGTGAACTACAAGTATACCTCTTAGAGGTGCTTTTTTCATACCTTAAAAGTGGCTAAGTTCATTTTAGAATTTTTCTTCGAGTTAATTTTTGAAAACTTTTTCAAAAATTAACCTATAACACTTGAAAGTGGTTACAAATCATGCTAAAATACTTTTTGAAAGCGTCATTTTCAAATAGAAAGGAAGATAAAAA
>vim|261893|reg|U|rh|MATVSR
CATTACAATTAAAAATGAAAAAAGTTTATATAAAATTAAAATATATCGTTCGTTATCATTTAGCGTTTGTTTTTATTTCAAGCTTTTCGCTAAATTTTTCCAAACAAAAATATGTTACTGTAAATTAAAATATGATAAACTATGAAAATGAAATGAAAACATGTTATTATAATGAATAAAACGTTTACAAGGAGGAAATT
>vim|267401|reg|U|rh|MATVSR
GAAAATACGAGAAAAGAAGCGAATTTTTTCGAAACTTTTGCGGGAAAATATTGTATGACCCTGCGTTTTTATCGTATCATTAGTAAAAGGAAGAACTCGGGACGATTGGTGGCATCTGCAAATAGAGTTGATGTCTTTTTTTCATTCAAGTAACCGATACATAAAAATAGATAGCAAAAATAGAAGGAGTGTGCGATGAG
>vim|275343|reg|U|rh|MATVSR
TCTTCCTAAAAGGAACTTAGTCTAGTTAGGCTAGTTTCTTATGCCTATTATTTTTCCAAAAAAATAGGAAAAAATCAAGTTTAGTTAGTATTTTGAAAGTTTTTCATAAAAAAGCTTTATAAAAGCTTGAAAGTGTTTCCAAAAGGTGATAAAATATCAGTGAAAGCGTCATTTTCAAATAGAAAGGAAGTTAAATCAAT
>vim|279005|reg|U|rh|MATVSR
CAGTTATGAAAAATTTTCATTTTGTTTACATGAAAACTTTGTAATTTTTTTCACGTTAGAGTATCATATATAGAAAGAACAGTGGATATTGTCATTTTGTCAGTTTAGAAAGTATAAATATTCTTTACTACATGATCGCAAATGAAGCTTGCACCACTAGATTTTGGTGATGAGTGAGTGTCTAATAGGAGGTATATATA
>vim|296276|reg|U|rh|MATVSR
ATTAAAACCTTCTTTCCTTTCTATTTTTCCAAAAAAAATCAAAAAAATCAAGCTAATTCTAAGTTTTTCATAAAACTTGCACTCTTTTACTTGAAAGTGTTTTCAAATAGTGTTAGAATACCAATGGAAGCGTAATTTTCAAAACAGAAAGGATGATACAAG
>vim|331101|reg|U|rh|MATVSR
AGCTGAGAATAATGAGCCCAAAATAACAATCTTCGTGTGGTAAATCTTGCATTTTGAAAACAAGTACGGTATTATTTTCATGAAAGCGATTTCAATAACAATCTTAAGTTGCATTGGAAGCGTAATTTTGCTATATTGGTTGATGTTGCATGAAAACGGATGAAAACATATGATACCAAGCAAGAAAGGGCTATTTTTAT
>vim|355936|reg|U|rh|MATVSR
TCTTTTATTCTGAAGTGAATCACAGTACTATCATAACATGAAATGACAAAAAGTTCCTTTTGAAATGGAAAGTAAATTTTCATGAAAAAACGATAAAACGGTTGCAAAAATAGAAGAATTTTGATATTCTAGGCTAGGAAAGAAATGTAAACAGTGTTTTCAGAAAATGAGAACAAATTCATATTTATAGGAGAAGAAAC
>vim|530762|reg|U|rh|MATVSR
AATTTTAACTCCTTTTTTAACATATACTGGGAGTATATCATATAATATGGTAAAATAATTAGTTTTTAGTCGTAAACGGTTGCAATGTCTTGATATTCTTGATAAGTTATAAAAGAGTGTTTTTACAGGAGTGTGAGAAATTT
>vim|729113|reg|U|rh|MATVSR
AAAATAAAGGGAACGTTTTCATATTAGGTAAAACCGTGTATAATTTCAGAGAGCCCCTTTTGTTTTGGCAGGTTATGAAAAATAATGTAAACTGGTGTTCTGTTTATTTTACATAAAGTTTTACATTTTGACATTTCTCTACATGAAAATGTTTATGCTATAGGAAAAGAAAAGTGTACCCAGTTGAAGGAGTGGTAAAA
>vim|824262|reg|U|rh|MATVSR
AAAAAGAAAACTGTTTTTCAAATGGTGAAAAAGTATGAAAGATAGTCTTTAATCATTGCAGGAAATCTTAGTGTATCGTATGATAGAAGAAACATTACAATGAAAAACAGTTATTGCTATCGTATATGATACACAATCATGAATATCGTCATAGTGAGGAGGAAGCTGCTGCGTATAAGCTGCGCGGGCAGCAAAATAAG
>vim|854681|reg|U|rh|MATVSR
CGATCCCCTCGGTTGTTGCCCGAGGGGATTTTTTGATGAGATGGCGAGTGTTGGGGCAAACTACCCGTGAACGGTTTGTGAACAAACCGGCAAAATGGTTGCGATTTCGTTGCGAGTTGGCGATAATGTATCGTATGATAGTTGTACATACATTCGGAATTTGACCGGTTATCGGATCGAGCGAAAAGGAGTGAAACAAA
>vim|865039|reg|U|rh|MATVSR
GTTCGGTCCTCATTTCTTTAAAGTTATTGTCAGTATATCATGTTTTTTTATGAAAAAATGAAAGAAAAGCTGTAAACGTTTGCAATTAATGAGACTTAATGATAAATTAAAGTGAAGGATTTTTTGGAAGGACTGAGATAAGAG
>vim|890014|reg|U|rh|MATVSR
AGGAATGTAAGCGCTTTCATTTTTTCCGACCGCCCCACCAAGCCGGTGGTTTTTTTGAATGAAAGCGCTTTCATGCAAAGGATAGCTCGTACACGACGGGCCGCAAGAAAGGGTTTTCCCCGAGGTTTGTCTGCACCTGAGTTGTAGTCGCTACAGCACCCCGCAGAGATGGGCGACAATAGGGCACTGGACGGGGAGCA
>vim|915531|reg|U|rh|MATVSR
ACTTTTGAGCTATGGGAAATTTTATTTATAACAACCCATTAATAAAAAATCACATAAAAAATATTAAATGTAACGGAGTTTTTAACAGAATTGTGACAAAAACATAAAATGATTTCACAAACTATACAAATATGATAAACTTTGAAAATGATATGAAAACACGTTATAATAACAAATAAAACGTTTACAAGGAGGAAATT
>vim|918117|reg|U|rh|MATVSR
TATTCAATTTATTAATCAACGATTTCATTTTTATTTAATAATATGACAAATCACTCTTTTGTAATTAAAATAATATAAAATATGACATAAATGTGAAATTATTAACAATAGGTTTGAATGAAAGCGATTTTGTGGTAAACTTTGAAAATGAAATGAAAACACGTTATAATAACAAATAAAACGCTTACAAGGAGGAAATT
>vim|920712|reg|U|rh|MATVSR
AAAAAGCGTATGAAATGACGTATCATTCATTAAGTTATAAAAATCGATTAAAGATAAATAGACGTTCATATCATATGAATTGAATTATTTATGAATTTTAAAAACAAAATGATTTTACAATGAGCAAAAATATGGTAAACTTTGAAAATATTATGAAAACAAGTTACAATGATAAAGAAATCGTTTTCAAGGAGGAAAAT
>vim|926828|reg|U|rh|MATVSR
ATCATTTGCTTTCATTGAGTTTTTTTAATCTTATAGGTTGTAAGCGATGAATAATCATGAAGATGCGAAATGATAGCCAAATATTTGAAACGTATTTCTTTACCTTAGCTATCTAAAGAGGATTCTTTTCATTTTTTTGTAAAGGATTAGTCAAAACATTTGAAAGTGTTTTCAAATTTTGCTATAATTATTGTGAAAAA
>vim|1099376|reg|U|rh|MATVSR
ACAGTTGATAATCACAGTATAGCACAGAAAATGTAAACGTTAATGTAAACTGCAAATGAAAACAAAAATGAAAATTTCATAAAAATGATGTAAACCGCTTGCATTTGCCTTAAATATCTGTTAAATTAATCAAGAAGTGAAATGAAAACAAATGAAAATACAATATATTTTATTTTGCGAATGAAAGGAATCATTTTAAA
>vim|1255005|reg|U|rh|MATVSR
AATAACTCATCTCCTAGTAAGTTAATTATAGCACATGTATTAGAAAGAAAAAATTTAATATAAAATAAGCAATTATGAAAACAAATGGAAAAGAATAAATTAATAAAATTATGAAACGCTTGCAATTTTATAACTTCTTTGATAATCTATAATAGGATTATGAAAATAAAAATGAAAACAAATGCGAGGATGAAAGAAGA
>vim|1794938|reg|U|rh|MATVSR
TTAATCTCTTCTTTCTTATATTCGGATAGTTAGATTATAGCACATAGGGAAATAGGTAATAAAATAAAAAAAGGTTGCAAGTATGCTGAAAATTTGATAACGTATTCATGGCAATGAAAACAGAATGAAAACAAATAATATCAATGGAAGAGGTAATATAAT
>vim|1865946|reg|U|rh|MATVSR
GGCAAAATTCTCCTTACTAATGAAATTAACCTCAGTATAGCACTAAAAAAAGTGAAAAAAGTTGAAAAAATAGCTGTAAGCGATTGCACCAAAAATATTCTCATGGTATCATTAAATCAGTAATTAGTATTTAGATAGGTGGGGCTGTTATT
>vim|1867196|reg|U|rh|MATVSR
ATCGTGGTAAAATAGCACAACTTAAAACTTTAACTTTTAGTATATCACGTGACTAGCTTGATGGGCTTTCTGAAAAAGGCGGTTGTGAAAATTTCATGTAAAATTCAGTAAAACGCTTGCATTGCTATTTCTATTCTGTTACTTTGGAATGTAAATAGAACTTCGTGATTTCATCTTTTCACGACTAAGGAGAAAATCAA
>vim|2053018|reg|U|rh|MATVSR
TTGATTAAATGTATCAATGTGTAAAAGGCATTGGAAACATAATTATAATGCCATTTTGATATGAAAATAAATGAAAATAAAAAGTGAAAACAATTGCATATCGAAAAAAGTTGTCGTATTATTAAAGGAAGGCTAGTTTGATTACGTTTCCAAATGGTGTATAGAGCCATTAAAATAATGAATATGGAGTGTGAATAGGG
>vim|2058287|reg|U|rh|MATVSR
TCAATTCACCCCTTCAAAAAGTACTTTAATTATACCATATGCAGCAATCTGGCTTGAAAATTCTATGAAATTAAGGTATTCTTTGATTCGAAAACGTTTTCAATGTTGCACGAATCGGCGAGGTTCTGTATACTGGTCAAGTTGCTTGAAAACGGATGAAAACAAATCAAAACAAGGAAGGAATGGCTATCGCT
>vim|2061099|reg|U|rh|MATVSR
GGTCACAACCTTCTTTCTATGCCTCTATTTTGGCAAAAAATGTCAAAAAAAGCAAGACTTTTCAAAAACTTATCAAAATACTTGAAAGTGTTTACAAGAAGTGATAAAATGGTGAATGTAGGAAAGTGAAAACGATATTTTCAATAGAAGAAAGGAAACTAT
>vim|2244830|reg|U|rh|MATVSR
TTCTATTTTAGAAATGTAAGACGTATTTTCAGCCTTATATAAAATATGAATGGGAGAACACAA
>vim|2294524|reg|U|rh|MATVSR
TTTTCTAAAAAGACTGTTCTTTAGCGAATGAAAACGTTTTACAATGAGGGAAGAATGGGAAAAGAAAGTTATCTTTTCCTGTCTTCCTTTCGTGTTGCCTAAAAATGAAAACAAGAATGAAAACAAAAAGGTTGTCTAAAATAAGGAGGAATTTGTT
>vim|2836172|reg|U|rh|MATVSR
GCTGTGTTAGTGTACCTTGTTGATTTCGGGCTCATGCGTGCGAAACTTTGTTTCACACGATTTCAGCACAGTTGAAATGATCCTAAAATTTAACAGCAATGTTTAACAAAGCCTTTTATTAATAAAGCTGATTGGCAAAGGATACTGGCTAAGACAGTGTGGTAAAAGAGGAATGTTCAAGTGAAAAAGGAGTGTTTTAA
>vim|3427535|reg|U|rh|MATVSR
AAAGAAAGGGAACGTTTTCATATGATGAAAAAACGTGTATAATTTCATAAAAGAATGTCATTTTGATGTAGATTGAAAAATTATGTGTCTCTTTTCATCGTTTTAATGACAAATAGGATATTATTTTCCTCGTATCTGACATGTCTCTATCCAATTGGTGAATGCTATAGATATGAAGTGTATTTGAAGGAGTGATTTAT
>vim|3649332|reg|U|rh|MATVSR
AAATAGCCTCTTTTTCGTTAGTTTAGTGTCAGTATATCATGCTTTTTCTATGAAAAAAATGAAAGAAAAGATGTAAACGTTTGCACTTAGAGCAAAACAATGATAAATTAAGGTGAAGGATTTTTCGGAAGGACTGAGAATAAGCG
>vim|3696229|reg|U|rh|MATVSR
CATTTTTGCGATGAAATTTGCTTTTTATCGAGATTGTTCAAACGCTTTTTGGGTAAACTATCCATGAACGGTTTGTGAACAAAACAGCAAAATCATTGCCATTTCGTTGCGAGTTGGAGATAATGTATCGTATGATAGTTGTACATATATATATCGGAACTCTGGTAGGTTACCGGATTGAGTAAAAAGGAGTGAACGGA
>vim|3789087|reg|U|rh|MATVSR
TAAAATGTTCTTGGTAGGAATATGAAAACGTTATTTTCAACTTTAAGAAAGGAAGCAAT
>vim|3864124|reg|U|rh|MATVSR
TTTCTAGCATGTAGTGGTAAAAAAAAGTGAAATTTTCGTTTATTATATAGACTATTGTTTCAAAAAATGAAAAAAATTGCAAGTATTATCAAAAAAATAGAGTTTATCTCTTGAAAGTGGTTTCAAAAAGTGATACACTATACTTGAGTGAAAGCGTAATTTTCATAGAACTAGAACTATTGAAAGGGAGTACATAACGT
>vim|3979216|reg|U|rh|MATVSR
TTCCTAAAAAAGATTGCGAATATTATAACATATTGTTATGAAAGTAAAAAAATAATGAAGAACGTTTGCTAATTAAAACTAAATCTGCTATATTAACTAGGTTATGAAAAAATATGAAAACAGATTATACCAATAAAGAAAGGGCTATCTT
>vim|4017740|reg|U|rh|MATVSR
TTGCCATAAATAACCAATACTCTATCGGCATTTTCTTGTAAACAACTATGCCGTTTTGATATGAAAATAAATGAAAATAAAGAAGTAAAAACAATTGCATATCGAAAAAAGTTATCGTATTATTAAAGGAAGGCTAATTTGTTTACGTTTACAATGGTAGGTAGAGCCATTAAAATAATGAATATGGAGAGTGAATAGAG
>vim|4221260|reg|U|rh|MATVSR
TTGTTAACAGCTAACACCGCTTGCTTACTTTGGCAGGCGGTGTTTGTTATATCGTGACAAAATAATGTCTAGAATAGGACTATTAGTACTTGGTTTTTACGTAGTTCTTCTTGAAAATAATATGAAAATTATCGTATGATAAGGCTATAATAGGAAAAAAGGGAGGCACGTACG
>vim|4598474|reg|U|rh|MATVSR
TTATTGAAATGTTATTTTCACAAAGCTTTATTGTGGGTAGGGTATAAATGTAGATTCATTGCAGTCGAGACCCCACTCGAGTATGATATATCTATATTTCATACAATGGACATGAAAAGATTTTCATTATATTTTTTAAAGATGGTACATTAGTGTAAAATAAGGACAATCAGCAATACGAAATTGAAGGAGTGGATTCC
>vim|4936392|reg|U|rh|MATVSR
AATAATACGTGAACTAATTGTATCACTAATGAAAATGGTTTTCTCAAAGAAAACTAAAAAAGGATATAAAATTTTAAAATGAAAGAAATTATGAAATTTTCATGAAAACGGAAATGAAACGCTTGCATTGAGAGCGTAAATTTGATAAATTGGTACTATACAAAAAGTAAACGAATCTAACTACTTGAAGGAGCTTAATT
>vim|5027049|reg|U|rh|MATVSR
TATGCTGAGATGCCCTGTCAGTCGACAGGAGATTTCATGAAAAAAGGGATTCTTTTGACTCAATGCTTCATATTTGTCTGGGATGATCCGATATAAATAGTCAGAGAGGTTTGCATATGGCTGTTGAAGTGTCGTATTATATCCATACATAGACTTTTATGAAAACCATTTAATGTTAATTTGAAGGAGGCAATAAAATT
>vim|39510|reg|D|rh|MATVSR
GAAAAACAAAGAGCAAGCTTCACCTTTATGGTGAATTCTTGCTTTTTTCATGGGGAGAAATG
>vim|65822|reg|D|rh|MATVSR
TGCAGCAACTTAACAATCCTCTTGCATGAGGGTTGTTTTTTTCTACAATCTAGGAAGCACATGGATAATGGCAGAGGATTGACTTGTGACATACTAACGGTGGCAATCTGTTGTTTGACAAAGAAATGATTACTTATTTTCCAAAGGGGGAAGAAAAGACC
>vim|78456|reg|D|rh|MATVSR
AAATCAAGCCCTTTTGAGGGCTTTTTTTATTTAAAGTAAAAAGTATTTGACATTTGAGAGAAAAGTCGCAATAATAGAGAGATGATAAAAAGAATTTATTCAATAGATTAAATGAATAAATTGTTAAGGAGTTTGAT
>vim|100936|reg|D|rh|MATVSR
CTGTGAATTATGAGCACCATCTAACAAAAAGTATCACAATAGACTGTTTCTTCAATACTAAAATCAGCCTTAGGGCTGATTTTTGCATGTCTTAGTGAAAAATACTATAAAATGAGCTATAATAGAACTT
>vim|157823|reg|D|rh|MATVSR
TAGTAGAGGTAAGTAGACGAATTACATCCCGGAGTCACGCTGCGCAGGATAATGGCGCAGCCGGTGTTGAGCCGTTATTTTTTGAAGTAGGATTTATTCCTAAAAGTAGGGTGGTACCACGTTAATTAATACGTCCCTTCGCTAAACTGTTTAGCGGAGGGGCGTTTTTTATGTCCAAAAATAAAAGGAGAATGATGAAA
>vim|160707|reg|D|rh|MATVSR
TAGTAGAGATAAGTAGACGAATTACATCCCGGAGTCACGCTGCACAGGATAATGGTGCGGCCGGTGTTGAGCCGTTATTTTTTGAAGTAGGATTTTTTCCTAAAAGTAGGGTGGTACCACGTTAATTAATACGTCCCTTCGCTAAACTGTTTAGCGGAGGGGCGTTTTTTATGTCCAAAAATAAAAGGAGAATGATGAAA
>vim|195308|reg|D|rh|MATVSR
CTGTGACTTATGAGCACCATCTAACAAAAAGTATCACAATAGCCTGTTTCTTCAATACTAAAATCAGCCTTAGGGCTGATTTTTGCATGTCTTAGTGAAAAATACTATAAAATGAGCTATAATAGAACTT
>vim|275343|reg|D|rh|MATVSR
TGTTAGAGTATGTTATTTGAAAAATAGTGGTAGAATGGTAGTAGCTTAGCGCTTAACTTTCTGATACTTAACATGATATATTGAGAGGATTAGGGTAGCTTAGCTTCCTAATCTTTTTTTAGAGGTGTAAT
>vim|279005|reg|D|rh|MATVSR
TAATACCGATAAAAGGTATAGATGAATAGAAGTTCAAAAGGTTATCTTATAGGTAACATTTTGAACTTCTCTTATGTCAGAAAAGCTATGGGAGAATGATTAG
>vim|296276|reg|D|rh|MATVSR
GACAGAAGTTTCTTTAAAACCATTTTACTGATGAGCTAATCCAGTGAGATGGTTATGTTATAAATTATCAGATATAGTCTGTTTTACAGCACAGTCAAGGAGTCTAGAAGTTTATATTCTGGACTCTTTTCATAAAAGGGAGCAATC
>vim|331101|reg|D|rh|MATVSR
GTTCGGTTGTCTGCCAGCTAGTGACGTTGGCATAATTTAGAACGATAGCGTTATACTAGGTTTGGAATATTTATTCCAAGCCTTTTTTGGTTTTGGAATGCGTGAAAGGATGAGTTAAACGG
>vim|729113|reg|D|rh|MATVSR
TCATCATTAAATAAACGAGAAAGAAAGCAAGTGTTCACAGCTTTTTTCGTGAATTGCTTGCTTTCTTTTCCTTGAGCTGGAGAGATTATGAAAAA
>vim|915531|reg|D|rh|MATVSR
TATCAATGAATTACAAGTATTGTTATACGTGTAACTTTTGTGAAAAATTTCTTATGTATCCAGAATACGAATAGCATGATTATTTCTAAAATAACGAACTTTTAGCACTAAATATATTAAAATATTCGACATTTAAATGTAAGTCGGTTATCATGATTCATATAACTCGTTAATTATATAAAATCAAGGGGCTGAATATT
>vim|926828|reg|D|rh|MATVSR
GACACTTTCCGAAGCCCTCACGCAACTGGAACCTACGTTGGTCAAGTCAGAGAAGCTTATGGAGATCTCCTGTCGCAAGTAGCTGAGTTTTGTTATGATGATCAA
>vim|1255005|reg|D|rh|MATVSR
TTAGAAGTATAGAAGCTAATCGAGTATATCTTGATTAGTTTTTTTAATATTTAATTGGAAATAGCTAGATGATCTGAAAGGAAATTTTAAAAA
>vim|1865946|reg|D|rh|MATVSR
GATTTTTCGAAAGAGCTTGCCAAGCGGCGGGCTCTTTTAGTTTCGCCCGGGCAAAGGCGGCTGAACTTTGTGTTACAATCTTTTTATAAGATAATGGGGGGCACAA
>vim|2053018|reg|D|rh|MATVSR
AGTAGAGATAAGTAGTCGAATTACATCCCGGAGTCACGCTGCGCAGGAAAATGGTGCGGCCGGTGTTGAGCCGTTATTTTTTGAAGTAGGAGTTTTCCTAAAAGTAGGGTGGTACCACGTTAATTAATACGTCCCTTCGCTAAAGTTTTTTGGCGGAGGGGCGTTTTTTATGTCCAAAAATAAAAGGAGCTTGATTGAAA
>vim|2058287|reg|D|rh|MATVSR
TATCTAGGCACCGGGGGACCGGTGCCTTTTATTTTGGCAAAAATTGGGAAAAGGTTAAGGTTAGAGACGGTTAAGGTCAGTTTAACCCAGATAAAATGGTGATGTGCTAAAATGAAAACAATGAAATTGCTTTATGGGAGGTGCTGGA
>vim|2061099|reg|D|rh|MATVSR
GCGGTGAGCCGCAAGTCTGATTAGGAATTTCTCTGAAGTTGAAAAGCGAGTGAAGAGACTAAGTCA
>vim|2836172|reg|D|rh|MATVSR
TAATAATGCCGATATAAAAAGAGAGCGGGCAGAATCCTTCATGCCAGGATCAGGGGATTCTGCTCTCAGGTGTTATTGGATTATAAGCTAACCAGGGAGAGGAATT
>vim|3789087|reg|D|rh|MATVSR
AAGATAAAGTCACCATTTGGTGGCTTTTTTGGTATGCAGTTTGAGGATACTTGTTGGAAAGAAAAGTCATAAGATTGAGTGAGACAGACTTGCTTTTGCCATTTAAAGTTTAATTTTTTTCTGCTTTCAGGTATAATAGTATTTATGAAAGTTTTATTGTATTTAGAAGGAAAATCA
>vim|3979216|reg|D|rh|MATVSR
TCATGGCTTTGTTGAACGCCAATCAACTCGTAAGTAGGTTGTGATGTGTT
>vim|4017740|reg|D|rh|MATVSR
GTAGAGGTAAGTGGACGAATTACATCCCGGAGTCACGTTGCGCAGGATAATGGCGCGGCCGGTGTTGAGCCGTTATTTTTTGAAGTAGGATTTATTCCTAAAAGTAGGGTGGTACCACGTTAATTAATACGTCCCTTCGCTAGAGTTTTTTAGCGGAGGGGCGTTTTTTATGTCCAAAAATAAAAGGAGAATGATGGGAA
>vim|4598474|reg|D|rh|MATVSR
ATGGAATTGGGTTAAAGGGGCTCTGTCCAAATAAAAGTGATGCTTATAGAATGAGGATAGGCATTTTTTTGTTAAAATTATCCTTGAGTAAGTTAATGTGTTTTGAAATAATTGGTATTACGTTGACGGGCGGAATTGCTCAATAATTAGTCATTATTTTGGAGGGACAAATGAAAAACAAAATTTGTAGTTATGTTGCA
>vim|4936392|reg|D|rh|MATVSR
AAAAAATAAGAGGCTGGGACAAAACCTAGCTAAAAAGCATCCAGAAAAGTTTAAATGACTTTTCTGGATGCTTTTTATAATACAAAAAGAAACCCCTTTGATATAATGTAAATAACCACAAATACAATTATCGGAGGGGTTTCTA
>vim|5027049|reg|D|rh|MATVSR
CGTGTAAGCATGTGCGGATCCCTGAGCATGGGGATACGGTGATTCAGATCAGAACGGTTATCATCACAGTGACGTTAGGGAGAGGATTATGAAAAAATTCGACTTACTTACACCTGTCGGGATCTTTTTAGGGTTAACGGCAGTGTTGATGGCGATCTACGTAAATGAGGCAGGAGACGGTTCGATCC
>vim|17150|reg|U|rh|LATVSR
AAAATTTTACTAAACTATAGCAAAAGTTTTTCTCAATCCTGTAGGCTAAAAATGGAGAATGCAGGCGTGATCACATTCGTGAGCCGCTGTGTTACCGTTACAGCGTCAAAGAAACGCGCTTTATTTACTGAAAACAGGTGACCCGATAAGCACTTCCTCTACAATGGGGGCGCACATCAGGGAAAGTAAAAAAGGTAAAC
>vim|309890|reg|U|rh|LATVSR
TTCACTAATTTTCATAAACAATCCTTTTTACACTGAGATTTAGTGAAAGACATTCCACCACACACCTCGCGTGCCAGTATCATAAAAACACTCACGGCTCGATTTTTACTAAAAAAACGGATGCATCACGCAGCCTCTTGATTACAATAGAGAACAGATGAATTCACTCCGCACAGTGCGCTGTGCCAACAGGAAGAAGA
>vim|332045|reg|U|rh|LATVSR
AGTTAAACTTTAACTAAATGACAACAACTACTGACAACGACAACGGGCGATAAGAAGAATTTGAATCGATAACGTGATAAATTTGTAAAGCGTTACCAAATCTTGTTCTAAAGGTCTTATGGGGTGTTGACAACAATCAAAAAAAGCATTATAGTCAAACTAATAAAATTTTAGTAAAACTATTTACGGAGGGATTTTTC
>vim|332054|reg|U|rh|LATVSR
CAGGGGGGCCTTTACTAAATAAATTAGTGTTTAAATTCGCCAATTTTCACAATTAATGATAAAGTTTTACATGATAGTTATCACGATTATGCGTTGAAGTTCGGCGCAATACTTGAAAATTAAAATAATTTGCAAATAAATCATGCGATAGCGACTTTAGATGGTAGTAAGAATTAGTTTGAATTTAAGGGGGCCAATTC
>vim|340914|reg|U|rh|LATVSR
AAAGCCTTATTTTAGATGCAGACTTTAGTTAAATTAAACCGGGAAGATAATGAGCAGTGAAGATGAGTCAAGCAGATACCGCTCTCTTTCATGGATCGCTCGATTTTACTAAAAGTTTGTGCATCCCTAAGTAGCTGTTTACAATAGCCAGATTATTGAGTTCTCACTTGGACTGTGAGCAATGCCAACGGGAAATGTAC
>vim|773808|reg|U|rh|LATVSR
GAGGGTGTCGATAATTTTACTAAAACATCATAAAATACCTTTCAGCTGTATCTCTAAAAATATTTAAAATGCAGTGCTTTAAATATGAAGAACATTTACGGATCGATCGCATTCTTAACAGGTAATATAAGTTCGCTTCTAAAGCATGTTCATCCTCTACCTGATAACCGTAAATACGCATAAACTCCCCGGAGGGAAGA
>vim|841516|reg|U|rh|LATVSR
TTTCAATACTTTAAATAAATTTAAATTGAAATACCATGAAAATGGTTGACCTAAGTCTTATAAAGCTCTAACCTAAATGTAAGCGCTTACATCCATATTAAAGAGCATCCAGATACATTTATCAACCTTTTTTGTAAGCGCTCACATAAAAAAAAGATAATTGCCAAAATTAATTGGCTTAAGAAATAGGTATTTAGTTA
>vim|945910|reg|U|rh|LATVSR
TCTTCTCTAGCCTCATCCAATGATGGGGCTATTCATATTAATTATCAATTGGTTGCAATTAATATGAATAGCCTGCAATGTTTGTAGAGCGTAACGTTATTATCAATCAAAATAGCCCATGATAAGAAGGTATGAACAAT
>vim|971518|reg|U|rh|LATVSR
TAATGCATTGAATTTTAATAAGATAATTATAGATAGTCAGATTTGAGACATCATAGAGGAGTTGAGCATTTATTTTACTAAAAGTTAATGCAATGACTTCCAGTTTGATTACAATAGGTCTGTAGAATAAAGAGGTGCATTGCTTTTTTACTAAATACCAATTTCAAAGCAGCGCAATGTTCCAATAACAGGAAGTGAGT
>vim|976837|reg|U|rh|LATVSR
CAGCAATATAATCCTTACGTTTACGGCTTTATTTATTACTCAATAGAGTGTATTTCATGAAAACAAGTTGGCTTGATATGCTGATTTAAAGTGTTTAGGACTGTCTTACTAAAGGTTTGTGCATCTCTAAGTAGCTGTTTAAAATAGTCAGATTATTGAGCTCACACTTGGGCAGTGAGCAGTGCCGACGGGAAATTTAC
>vim|1793949|reg|U|rh|LATVSR
GAGGATAAGTTTTTAGCAAAATTTTGTAAAAATATACTTCACTTTTTATTAAAAGAAGGGACTTTTGTTGTCGCCAATTCCAATATTTAATGATAAAGTTTTACATGAGTGCTATCACGATTGTGTGCCAGTCGAGGTACATTAATAGAAAAATGAATTTATGCACAATTAAGTAATTCAAAGGAGGCAGCTC
>vim|1803189|reg|U|rh|LATVSR
AAGACTATTTTACTAAAAAATAGTCTTTTTTTGTTTGCATTATTATAAAAATAATGTTATCATTTACATATAGTAATTCTTTTTTTGTGCATTATTGTGTAAGCGATAACACATAGCTTTAGATTGATTTTTTGGAAAATATTTGTTTAATTATTTTCAAAGTTAATCTATAATAATAATGTACAAGGATGGTGAATGAA
>vim|2058939|reg|U|rh|LATVSR
TAGTAAAATACAACCGGTTGCAATACCGGTATTTCAGTCTGTATTACTATTTATAGTGTAATCTTACACAAATTAAGTGGTTGCTTATTTAACGAAATAACCTTATGATGGCTACTGTAAAGCGCTTACATATAGTAAAACAATACTAAACGTTTTACTAACCTTAGATAAATGTTGAAAACAGATAAGGGGTGTTTCAG
>vim|2078162|reg|U|rh|LATVSR
TAAAAAGAACCGCAGCAGATGAATAACAATCATCGGATATCAAGAACAATCACTGGATAATCATTTTGCTCTCAACTAAAGTGGGGAGCAAAATCTGAACGTGATCTACATCATGTTTATCTCGCTCAGATGTATATGCCTGTTGGAGAAAAGA
>vim|2169009|reg|U|rh|LATVSR
GACTATTTTATTAAAAAAATAGTCTTTTTTTATTTGCATTCTTATAAAAATAATGTTATCATTTACATGTAGTGATTCTCTCTTTGTACATTTGTGTGTAAGCGATAACACACAAATTTTAATTGAATTTATTTATTGGGAAATATTTGTTTAATTATTTTCCTAGTTAATCTATAATAATGTACAAGGGGGTGAATGAA
>vim|2180080|reg|U|rh|LATVSR
GACACTAACTCCTGTGAAATTTTATATAAATACATTGTATCACTTTCATCATGATGAATCTTTTCTTGTAACAAAGTGAAACAATGATGAAAACACTTATAATTAATGTTGTAAGCGTTTGCAATTTGATTCTGATTTGATATAATAGTGTAGATAACTTCTAAAAAAATAATAATAAATGTATTAAAGAGGAATAAATT
>vim|2182215|reg|U|rh|LATVSR
TGAAAAGTTAGGATAATTCCTAGCTTTTTTACTAACTTTATTAGAATATTTCGTATGTAATCGCTTGCATAATGTTTTCATAATCGTTATTATTTATATAATAGGTAAAAGTG
>vim|2336151|reg|U|rh|LATVSR
AAGCCGTCGACTGCGCCCGGTGACAGTCAATTCGACAATGCGTAGAGTGATTCTCAGCACTGTGCCAGCGCGCGGGCGCACAACTGGGCGAAAGCTGGGTGAGAAACCGCGGATCTCACGATTGCTCAACACATCCTGACAGCCCGACGGGCAGGCCCTCAGAGTGACAAGATAGTTTGTGAGAACGGCGTGTCGCATGG
>vim|2570130|reg|U|rh|LATVSR
ATACGTCCGCAATATAAAAATGATTGGGCGGGTTACAAATTTGTATGTAAACGTTTTCTTTCTTGTGACGTATTTCACGTGGCAAATTCAACAAACTGGGTAGGATAGGCCACCTGCCATGCCCAGTTGATACCAACGCGAGCATGGTGACTTATTGATGAAATAATGTTCACAGGATATGTC
>vim|2573585|reg|U|rh|LATVSR
ATAGGTCCACAAAGTCAAAATGATGGGGCGGTTGCAAATTTGTATGTAAACGTTTTCTTTCTTGTGACGTATTTCACGTGGCAATTTCAACAAACTGGGTAGGATAGGCCACCTGCCATGCTGGATTGTCTGCAACAGATGTTTGCAACCTAAGTATGGTGACTTATTTATAAAATAAGATTCACAGGATAAGGTC
>vim|2702421|reg|U|rh|LATVSR
GCAAAAACGCGTACAACAAATTTCAGAAGCCTTGGAGCAATACTCATAAT
>vim|2768202|reg|U|rh|LATVSR
AAACGGTGGAATTTGAATAATAAAGCGCAGAGAGGTTATACGTTTTCCGTTCTATTTTATAGCGTATAGCTGAATAAATATAAAAGGTGGGACCACTTTAAATTAAATAAATTCACCCCTTTCAAACGCAAATAACGTCGATTATTTATAAATTTGCTTAAGTGAGATGTTTATCTTTTTTTGTAAATATATTGTACGCT
>vim|2768494|reg|U|rh|LATVSR
ATAAATGGGTACATTAGCGGTATCAAATAAGGACAAGTACTAAAAACCGT
>vim|2772725|reg|U|rh|LATVSR
CCCCCAGCGCAGAATTCCTGAACGCTAGCGCATCTATCAGGAATTCTGCTACCTC
>vim|2783377|reg|U|rh|LATVSR
CCCTGTACTAAATAATGACTAGCAACTCCCTGTAATAATAAAGGACTCCC
>vim|2791805|reg|U|rh|LATVSR
GAATAAAGGAAAAAGGCTATGTTTGTTTTAACTTGTTGAATATATTTATTATTATATTTTTTTATGTGTTTTATAAATTTAGGGTGATATGAAAGTTTTTACTAAAAAAATTAGGCATAATATAAAACAATAATAAAAAGTGTTATTTTCAAAATATCTCACTAGGATAGTGAGCATTGTTGATGGGAAGCAAAGTAAGT
>vim|2825284|reg|U|rh|LATVSR
GTGTTGAAGAATAAAGGGAAAATACTGTATTTGTTGTAAATTATTGAATATTAATAATTTTATGCGTTTTATGGGTTTTTATATAATGTGAGGTTTTTTACTAAAATAATCAGGAACAATATAAAACAACAATAAAAAGTGTTATTTTTAATAATATATCACTAGGATAGTGAGCATTGTTGATGGGAAGCAAAGTAAGT
>vim|2859938|reg|U|rh|LATVSR
ACAGTATCGATATTTCATCATAAAAGAGTATATACTTGATTATTTATTGTTCATAATTTTAATGAAAACTTAAAAGACACAACCTATAACACTAATAATGGCACGTTAACCCCCTAAGTTTTAGTAAAAAACATTAGAGTATTAAAGCGCTAAATAATTCAGTAATATATACACATATAAAATAGATAACTGGGGAATAA
>vim|3057260|reg|U|rh|LATVSR
AAGCATGCTAATCTGCTAAAAATAGTTTCATCGGGGCAATCAAGGACAAT
>vim|3133809|reg|U|rh|LATVSR
GGTATGATTTAGCTGATTAAGTTAAGGGTGAAAGCGAGTCAATAAGTAAC
>vim|3484043|reg|U|rh|LATVSR
TAAATAACAAAGCCCGAACGGATTGTCCTAGCCGTTCGGGCTTTTGTTTGTTTAAAAATTCCGCTTATCGCGGTGCTTTCTTCATTTCACTCCTCGCACAGTTTTACTAAAAATTTGTGCATCCATAAGTAGCTTGTTTACAATGGTGGGATTATTGCTTATCTCACTGGGACAGTGAGCTTTGCCAACGGGAAGTGAAC
>vim|3643441|reg|U|rh|LATVSR
TAAAAATATGCTAATCTTCAAGGCATTGTACTTTTCAGTACCTCTAATTTGAGATGAT
>vim|3737524|reg|U|rh|LATVSR
TTTGTTGATAGTGGAGCACTCAAGCCTAGTACTTGAGTGCTCTTCTTTTTATAAATACAATTTTTATGTATAATATGTTCGGTTTATGAAAGTTTTTACATTTTGTTACATTACATATTGTAAGTGCTTACAATATATGATATAATTTGTAATATTAAAGGAGTGATATCT
>vim|3821771|reg|U|rh|LATVSR
ATGTAAGCGCTTACATTTAGACTAGAGCTTTAGCCTTTAAAGGTCAACCTTTTTACATTGGAGGGTGGCAACAGGTGCAAAGTGTTTAACTTTAAAGAATAGCCGCGGCATCTACAGTATTGCGGCTAGAATTAAGTAAACGCGGGCAAGTAAGTACAAATAAGCGTTAAATTAGTATCAAAATAAAAGAGTTAATACAT
>vim|4083658|reg|U|rh|LATVSR
AATAATGCTCCAAAGGTATTGATTTTTTATATTATAAACATTAAATTAACAAAAATGAAAGCGCTTTCATTGCTAGTGTGTTATCTTTTTAAAAAATATTCATACTGCTTTGTTAATAAAATATTACAACAGTTACACAGAACAATTGGTTGACC
>vim|4358186|reg|U|rh|LATVSR
AATCCATTGAATTTAAATGAGATATTTATAGATAGTTAGATTTGAGACATCACAGAGGGGTTGAGCATTTATTTTACTAAAAGTTAATGCAATGACTTTCAGTTTGATTACAATAGGTCTGTACAATAAAGAGGTGCATTGCTTTTTTTACTAAAGACAAATTTCAAAGCAGCGCAATGTTCCAAGAACAGGAAGTGAGT
>vim|4434778|reg|U|rh|LATVSR
AAAAACTTTTCAATAGTGTTGTAAAAGTTTACAATATGCGTTAAAATAGA
>vim|4575370|reg|U|rh|LATVSR
GATCCGCATTAGGACAGCAATAAGCATAGCACATTTTTTTCAAAAAGGGA
>vim|4605592|reg|U|rh|LATVSR
TCGCTGCTAATTTAAACGATTAACGCTGTTTTTACTAAAATTTTAGTATTTACTGATGAAGATTGTTTACAATAGAACCCAATAGATAGGATTAGTTTTTTCGGTATGATGCCGAAGGGTGTGATTGA
>vim|4675750|reg|U|rh|LATVSR
AAAACGGCAAACCGCAAGTATTTTTTGATAAAGCAAAGATTCACAACCCGACGGAGCCTC
>vim|4873091|reg|U|rh|LATVSR
AAGTATCTAGAATTATGGTATAATTATTTGTAGAAAGTTGAGGTAATGCT
>vim|4914219|reg|U|rh|LATVSR
GGCAAGAGTAACAACAGAGCCCGAGCAGATTCTCCTGGCCGCTTGGGCTTTTATTTGCCCCACTATTATTCTCCAATAGATAATCACTTTAGTAGTCGTATAGTTTTACTAAAAATTTGAGCATCCATAAGTACCTGTTTACAATAGTTGGATTATAGCTTAACTCACTGGGGCAGTGATCTTTGCCAACGGGAAGGAAC
>vim|5061835|reg|U|rh|LATVSR
CAACTAGAGTAAAACTTTAGTAAAAACCAGATTTAAGTATCAAAATCATCATTTATTAAGTAACATAAAGCCAATATTATAAAATTAAAGGCTGGAGGATGA
>vim|5071488|reg|U|rh|LATVSR
AAGTATTTAAGATTGTGGTATAATATGAATTAGAAAGTCGAGGTAAAGTT
>vim|17150|reg|D|rh|LATVSR
ATCCCCTTACACACTGTCCGGCAATCGTTTTTGCCGGACAGTGCTGCCGTTTATTTTCGTGATCCAGTTAAAGTAAATGCATTTACCTGCTACTTTTTAGTAAAAATTTTACTAAACTCCCCAGCAATTACACAAACTACCATCACCATGAATGGTTCCGATTTCTCTCTACCGGGAGGCCCT
>vim|309890|reg|D|rh|LATVSR
ATCTGGTTAAACATTATTCTTTAACTCGGATCACACCTTTCACTCTTCCCCACTTAGAATTCGTGATCAGGTTAAAGTAAAACGTTTTCACCAATTCTATTTAGTAAAAGTTTTACTAATATATTTCCCAGATATCCAAATCTCTATTTAACAGAACGTCGGCGGATCCTTTGATCGAAGTCGCCGAGGGGAGAAAAAAC
>vim|332045|reg|D|rh|LATVSR
AATCATCGAGTGTTCGTGAAATTTGGCAGAAATATCGTAATTAATTAATGTGCCACCCGATTGTTAAAAAGTGGTGCATGACTTTGATGGGCACTGG
>vim|332054|reg|D|rh|LATVSR
TGAAGGGCGATCTGGGATAGAAACCAGATCGTTCTTTTAGTCTTTTAACTAAAAGTTTTACTCAACTTCAAGAAATTCTGGTATACTTCTAAATGAAAGCGGTTTAAATAACACGGAGGTGC
>vim|340914|reg|D|rh|LATVSR
TGGTCATTTAAAACGTGACCAAGTTAAAGTAAAACGTTTTCACTAATTTATTTTAGTAAAACTTTTACTAATATCTTTCTCAGATTATTCATAAGCATTTTTCACAATACATCGGCCGTTGTTTTTGCACTGATGTTGAGCCGCGATGAAACCAATCCGGACTCCAACATAAGCGCACCAAGCCGAGGGGAGTTCAAAAC
>vim|773808|reg|D|rh|LATVSR
TCGACCAGTCGATTTTTTCACTCCTACCACCTTTTTTATATGCTAAATGCTCATATTCTTTCCCGCCAAAAATGTTAGTCGGCTCACAAACTCAAGAACAAAATGTGACCAAGTTAAAGTAAAACAGATTTACCAATTTATTTTACTAAAACTTTAACTAACATAGCTCTCAGATTATAAAAATATGTCCGGGAGGCATT
>vim|841516|reg|D|rh|LATVSR
CGCTACGGTCATTACAGTTAAAAAATAAATACATTTGAAAGAGAAGTAACACAAAAA
>vim|945910|reg|D|rh|LATVSR
TTAATGAATTGTATCAATACACTTGATTAACGTTACCACGCTCACAAAGCTCAGTTCATTATGTGACCAAGTTAAAAGTAAAAGAATTTACCGATTTGTTTTACTAAAACTTTAGTTAATATCTTTTACCAGAGAGTTATTTACTACGATTTATATTTACCTATTTATAAGAACTATCGGCACTGACCGGGAGGCTACAC
>vim|971518|reg|D|rh|LATVSR
TTCTTTTAAGTGGATCACACAGCACTGTAAAAAGACCATAAAAAACGTGATGGAGTTAAAGTAAAACGTTTTCACTAATTTCATTTAGTAAAAGTTTTACTAATAATTACCTCAGTCCAAAAATACTCGTATTCACTACGACCCTATTACGCATAAGAACGTCGGTCAGCAAATTGCATTTAGGCCGAGAGAGAGGCAAC
>vim|1793949|reg|D|rh|LATVSR
AATAGAAGTGAATGACTCATAGTGGTCGGATTAAATTATCCAACCACTATGAGTCTTTTTATTTTAACTAAAATATTTACTCAATCCCATCCAAATTTGGTATACTAAAAATGAAAACGGTTTAATTAATACGGAGGTGTCATAATA
>vim|1803189|reg|D|rh|LATVSR
TTTTAAGTTTAATTTAGAATTCTATACATTTCAAAGTAAGCGTTACCACATACTGGAAATATTTTAAAATTAAAATCATTACTAAATAAAATTTAACTAAAGAGGTGTAAAATT
>vim|2058939|reg|D|rh|LATVSR
TTGACTGGGTAAAGGATCTTCAATAAAAGCCTTTATGTTATAAGTCATCTGGCATACAATGGGCATACAGTTAAGCAACGGAGTAATTACCCGAAGCGAGGCTTAGCAAGTTAGTGCGACGCTACACCTTCTCAACCTGAATAAGCGGGGGTGAGAGTATTGCACGTATCAGCCACGCGGAAAGGTGGACCATAACGGCG
>vim|2078162|reg|D|rh|LATVSR
GAGCGATTTACAAACGCGAGTTCCGCAAACGACGAGTTTGTAAATGACATGGTTTTTGACAACTCAGGCAGCTTTTCGGAGTGGAGTGTGCTCAAGGACGAAAGATATGAGTGTCAGCTGCTTTGAACGATGGGTCTTTACTCACGTTAAGGCGATGGTGTTATCACCCTGTACTACCCTACATAAACCCGGAGATATAA
>vim|2169009|reg|D|rh|LATVSR
TTTCAAGTTTAATTTAGAATTTTATACATTTTAAAGTAAGCGTTACCACATACTAGAAATATTCCACAATTAAAATCATTACTAAAATAAAATTTCATTGAAGAGGTGTAGAGTT
>vim|2180080|reg|D|rh|LATVSR
GAAATAATATTGAAATATTTGACATGTTACGTTAATAAAAGTAAAATTAGAGAAATGATGTAGATTTCGTGTATTTGAGATTATTGAGGGAACATAACGGTCAAAATT
>vim|2182215|reg|D|rh|LATVSR
AAAAAGCTTGCAAAAATGTTTATATTCCCGTAAAATATTTTTGTTGCGTAAAAAGCAAT
>vim|2336151|reg|D|rh|LATVSR
GTGTTCCGGCCCCGGCTCTTGGCCCGAGCCTCAACGACGGCGGCGCGACA
>vim|2570130|reg|D|rh|LATVSR
AGAATAGCGATTTACAGACATCTGTTCCGCAAACGATTTGTTTGTAAATGACATGGTTTATGACGACTCAGGCGGCTTTTTCGGAGTGGAGTGCGCTCAAGGACGATAAATATTCAGTGTCAGCCGCTTTACGACAGTTTTCTCTCGTTAGGCGATGGTGTTATCACCCTGTACTACCCTACATAAACCCGGAGATACAA
>vim|2573585|reg|D|rh|LATVSR
TAGCGATTTACAAACACAAGTTCCGCAAACGACGAGTTTGTAAGTGACATGGTTTTTGACGACTCAGGCAGCTTTTCGGAGTGGAGTGTGCTCAAGGACGATAGAGATTCAGTGTCAGCGGCTTTGAACGATGGGTTTTTCTCACGTTAAGGCGATGGTGTTATCACCCTGTACTACCCTACATAAACCCGGAGATATAA
>vim|2768494|reg|D|rh|LATVSR
TCTATTCGTTCCAGAGATGATTGATAGGGACACATTAGGCAACTTATAAA
>vim|2772725|reg|D|rh|LATVSR
TGATGAATCGGCCTACTGACGTCGCATTATTCTGGCGAGTGCGTCGCTGGTTGTTGCCT
>vim|2783377|reg|D|rh|LATVSR
CATTATTACAGATTAACCTCTCACTCTTTATAAACGAGTGTTTACATTGACAAAACATGGATGCATTATTGGTGCAAGCAACCCAAAAATGCCTCATTTCATGAGCCTTAATTCAGGGTTTTACGCCAAAAAGTGTTTTAGTATCAGAAACCATCTCAGCGTGATCTCAATTACGCCAAATAACAATACGGTTAACCAAC
>vim|2791805|reg|D|rh|LATVSR
TATCTGACCTTCTGCAACTTCCTTTAAGCCGATCACAGGATTGGTTTAAATCCCCTCGTAAAATGTGACTCACGTAATGTAAAACGTTTTCACTAATTTATTTTAGTAAAACTTTTACTAAAATCGTTCCCAACAGATTCATCGTCATTAGCACGATTGATCACAGTTTAAAAATGTCGGTTTGAGCCGGGAGGCATAAC
>vim|2825284|reg|D|rh|LATVSR
TCTTACCTTCTGTCACTTCCTTTAAGCCGATCACAGGATTGGTCTAAATCCCTTCGTAAAATGTGACTCGCTTAATGTAAAACGTTTTCACTAATTTATTTTAGTAAAACTTTTACTAAAATAATTCCCAGCAGATTAATCATCATTATTGCGATTGATCACAGATTAAAAAAATGTCAGTTTGAGCCGGGAGGCATAAT
>vim|3057260|reg|D|rh|LATVSR
CAAAAAACCGCTTTAAAGCAACAAAAAATCAACTCAAATTAACCTTGGCGCAACCTTTCTGTTGACTGTGTTTAATAATTACTCTACCTTAAATGTAAGCGCTTACAATTGGGTTTATATAAAAAAACAAAAAGTGCTCAGATCAATAATAATCAAAGTAGGCAGAGAAGCAGTCGCCAAGCTTAACTGGGGAGAGTTCG
>vim|3484043|reg|D|rh|LATVSR
TTCTCCCTCTTCATTCGTATTTTATAAAGCACTGAATCCTCAGTGCTTTTTTATTTCCCTTCTCTAAACTCCTGTCATTTTTTACTCGTTTTACCCAGTAAATAAGCTTGGG
>vim|3643441|reg|D|rh|LATVSR
TCACAAACAAAAAACGCATTATATTGCAACAATAAAGTAACTTACCGTTGACTCTGTTGATAATTTAAACTAGCTTTATGTAAGCGCTTACATGAACCTTAACAAGAACAAAAAAATGTCTGTGTTGTACATGATTTGTTCAACCCACACCACAAATCAGAGAGTTGTAGCCTGAATATCTACTCAACGGGGAGATGTAG
>vim|3737524|reg|D|rh|LATVSR
GTATATGGTGGAAGACTAGAAGTTAATGATATGTATGAAGTACAACTAATGAGATTAAATGAAATAAATGAGTGCACAGCAATGTGAACTAAGGTGGTACCACGATATAATGCGTCCTTAGGTTGATTTTTCAACCTAGGGACTTATTTTTTAATAAATTATGATAAGATATGAAAGTATAAAGAAGGATAGTGAAGAAA
>vim|3821771|reg|D|rh|LATVSR
TTTATTCCCCCTCATATTGTTAAATGGTTTGGCACCTAATCCTTTTTGTTTGGTGCTTGACATCACATTTTTATTGGCATAACTTGTAAGCGCTTACATAAAACTTCCCGCGCCTTTGAGCGCTTTTTTTAGAGCTAGTTTTGTAAGCGCTTACACTAAGTGAGAAAACTGACAATAAACAAATAACTCGGATCAGAGAT
>vim|4083658|reg|D|rh|LATVSR
CGAATGAGATAAAAATATCAAGTAATCGAGATATTTTCACTCATCTGAGTTGATAAATGTAATGTGATATTATAACATTTCTTTTAATATATTTATTAGAAGAACTTAGTC
>vim|4358186|reg|D|rh|LATVSR
CATTCTTTTAAGTGGATCACACAGCACTGTAAAAAGCCCTCAAAAAACGTGATGGAGTTAAAGTAAAACGTTTTCATAAATTTCATTTAGTAAAACTTTTACTAATAATTACCTCAGTCCAAAAAATACTCGTATTCACTACGACCCAATTACGCATAAGAACGTCGGCTAGCATTCAAATAGGCCGAGAGAGAGGCAAC
>vim|4434778|reg|D|rh|LATVSR
CAAAATAGATTGACAAATCATAAAAAGCTTTTTATACTAAAGACAATGCG
>vim|4575370|reg|D|rh|LATVSR
GGATCTGCTAAAAGCCTGATAACAAAAGCGCTGAAAAAGCGGGATGGAGA
>vim|4605592|reg|D|rh|LATVSR
AGCCCGCCCCTATCATTCACTCCGTTTATTTAAACCCGATCACAACTTTAACTCTCTTGAACGCTTAAATCGTGATCAAGTTAAAGTAAAAAACAAAATTCAATATATTTTAGTAAAACTTTTACTAAAATTACCTCATATCCTAAACGGGCATTTTTAACACAGCATCGACACGGTTTACCTGTCGAGGGAGATTTAAC
>vim|4873091|reg|D|rh|LATVSR
TTTTAGAGACCTTGTGGCTGGTGTAAACAAGGATGTACTACTGATGAATACACTCTGGAGTTTCTAGGTGAAAAGTCTAGACGGGTAGTTCCGTTATGAATGATGAGTGCATGTATTTTATACGTGAATAAAGGTGGTACCGCGAGATTTCGTCCTTTTAGGAAGAAATCTCTTTTTATTTTATAAATGGAGGATAACGG
>vim|4914219|reg|D|rh|LATVSR
TTGCTCACAGATCGCTATTTAAAACGTGATCAAGTTTAAGTTAAACGTTCTTATCAATTTATTTTAGTAAAACTTTTACTAAAATATTTTCGGATACCTCATAAGCCTTTCACAATACATCGGCTGTATTTCTTATGGGCAGATTCGACGCTCACGATACCGCGTCGAAATGGCCAAACTAAGCCGAGGGGAGAACAAAC
>vim|5061835|reg|D|rh|LATVSR
CACAAAGCTCAGTTCATTATGTGACCAAGTTAAAAGTAAAAGAATTTACCGATTTGTTTTACTAAAACTTTAGTTAATATCTTTTACCAGAGAGTTACTTACTACGATTTATATTTACCTATTTATAAGAACTATCGGCACTGACCGGGAGGCTACACGTGAACAATTGGGAAAACTTCTTCCGCTTAAATGAGAATCGC
>vim|5071488|reg|D|rh|LATVSR
AAAAGTTTCTATTCATTTTTTTTTGAGGTAAATACTTATGAAAGAAATAAGAAAAATAAAAGCAGTAGCTGTGGGATATGAAGAAAGAAAGGGCGTGATAATTTAAAAATAACGGAGGATAAAAATA
>vim|37922|reg|U|rh|VTTVSR
GTTTAATTTCATGTTTTTGGTTGAGAGGTTTTACAGCAAGACAGCTGCCACCGAGAACAGTGAGACATAACCCAATTAAAATGAAGAAACCCATGTGATCTTCTCCTTTCAGCTAAAAACACAAAAAGATATCTGGTACGTCCATATCATATTGTATGAAACGCATTCCAGATCAAGGGGATTTAGAAAGAAGGGAATCT
>vim|66273|reg|U|rh|VTTVSR
TAGAGAAACGGTTCAATCATGCTTTCTCTACTTCTTTTTAAAAACGAATCGTACTTTTTTATCGATTTACTTGTCATGGAAGGGTACGCTCCATTCCTTCCAAAACGTACCTTTACAAAGGGGACAAAAAAAACTTGAAATCGAAAACGTCTTCATGTAATCTATGGATAATATCAACCGAAACGTTTTGGAGGTTCGCA
>vim|238050|reg|U|rh|VTTVSR
GAATATACTTTTTCTTCAATAGATTACCCCCCTCTTAGAGTTTATCCCTTCATAAAAATTGTATCACAATTTTGAAAAGTATGTGTTAATTTTGTGTAAAAAATTTTTATTTTTATACTTGACAAAGAATAATTTTTATTCTATTATATAGTTAAGCGTTTTACTAAAACGTTAAACTATATTAACAAGGTGATAGGAAT
>vim|238602|reg|U|rh|VTTVSR
TTCAATCCCTCCTTTTATGATTAATTTGTGTACATACTGCAGAAATATACTTTGAAAAAATTTTAAAAAATAGATTTTGTTGTGCTAAAATATTTGTATAGCAAAAATTTTGGCAAAGGGTGGATAAATTT
>vim|263048|reg|U|rh|VTTVSR
GTCCATCATATAAATCCGCTCCTTTTCGAATAATTGTTGCCTTGTTTCTAACTTAATTGTATGAAAAATAGTGGAGAGTAACTATCGAATTAGCTTACAGGAAAATTACACTTTTGTAAGAAAAACGAATGAAGATGTAATGATGAGAAGGTTTGACATATGTTCATGGAATTTATTAATTTAAAAGTAGAGGTGAGTGT
>vim|354898|reg|U|rh|VTTVSR
TGCACTCATCCTTTGCTTTTATATGATACATCTAGTATAACATGGTCTCACTTTTTTTATTTTTCCTCTTGCTCTGGTACGCGTTTCATAAGGTAAGCTAGGTGTATCAAAATATTGGAGGGCATGAAA
>vim|357636|reg|U|rh|VTTVSR
AATGTTGCGGAAAGTCACTATCGAATTAGCTTACAGAAAAATTACACTTTTGTAAGAGAAACGAATGAAGGTGTAATGATAAGAAGATTTGACATATGTTCATGAGATTCATTAAGTTAAAGGTAGAGGTGAGTGT
>vim|532056|reg|U|rh|VTTVSR
AATATTTACATGTATTATGATAGCGTATTCTAAAATTATGTCAAGCGCTTATCATAAAAAATGCTATTATTTTGCCACATTTTAATTTCTATTTTTTAAAATACTAGTTTAATACTGTTATTCGTTTGACATATAGACCAGCTTTAAGTTAACATTCTTATATAAGAATGCGTTTACATATTCAATGAGGTGAATAAGTT
>vim|643470|reg|U|rh|VTTVSR
AATATCGCAAGAAGTAACTATCGAATTAGCTTACAGGAAAATTACACTTTTGTAAGAAAAACGAATGAAGGTGTAATGATGAGAAGGTTTGACATATGTTCATGGAATTTATTAATTTAAAAGTAGAGGTGAGTGT
>vim|865007|reg|U|rh|VTTVSR
AATTCACTATTTATGATAACGTATTCAAAAAATATGTCAATCGTTTGACACATTTTTTTGAATTTATTTTTTATTAATACTTTTCTTATGGTCCAATAAGGCAAGGGTAGTCAAATATAATATGATAAACGTTTGACACATTTTTCATAATCTACTAGAATTAATATTAAAGATAACGCTTACATGGAGGCTTTTTTATT
>vim|1113259|reg|U|rh|VTTVSR
TCTCTGCTCCAGCAGGGAGGTTTTTATTTAGGCAAACGTTAACCTTAAATAAAAACAAAAAGGGGTAACGTTTTCCGAAAAGGTGTTGACATCTTCGTCTGGGAGTGGTAGACTTAAAACCGGAAGGAAAACGTTTTCCCAGAAACCTGCTCAAGTAAGAAAGGTTTATCAAGAGAGCCTGGAAAAGGAGGCGAAAGCCG
>vim|1868404|reg|U|rh|VTTVSR
TGCGTAATTTGGCACGGCGAAGGAATCTAATCTAAAGCTTTTCCCAGATTTTTTTCTGAGCGCAAGTAGGATAGCTTAAAAGCCGAATGTTGGCGAGACATTTTCAATACCGGGGAAAGTTTTAGTCAATACTTGACATTTCTTGAAAGCGCTGTATACTAGTCTATGAAATCGATTCCATACAAAAGGAGATGCAAGGA
>vim|1876860|reg|U|rh|VTTVSR
TATTTTACATGTATTATGATAGCGCATTCTAGTTTTATGTCAAGCGCTTATCACAAAAAATATCAGTATTTTGATAGTTTCTCGCTATTTTCAGCATATGTTATCAATGAAAATGCTGCTATTCGTTTGACATACATAATATTTTTAGTTACTATCTCTATATAAGAATGCGTTTACATATTTGATGAGGTGAATAAGTT
>vim|2057258|reg|U|rh|VTTVSR
TCTAATCAAGCTCACTCCTTTGGGAGTGGGCTTTTTGATGCTAACCGGAGGAGGGTTAACC
>vim|2180140|reg|U|rh|VTTVSR
GATTAATTCTCCTTTTTTGTGACAAAAGTAACTTACGGTGACTATGCTAAACCTTTGGCATTATAAAGTCAAGTCTCAGGCCAAATTAATTTTCGATTATAAGGCTGTTGGTGTGATAAAATAATATAAGACTATGGAGGTATGTA
>vim|2202173|reg|U|rh|VTTVSR
CTGCCCGCCGGTCGAGTTTCGATCGGCTGGCAAGAAAAACAGATCTCGTGCGTTCATCGCTGTTGACAACGGCGATCATTCGATATTGTCTTGTAAAGCGCTTTACTAAACCGCTTTACAATGGGCCCAGTCA
>vim|2206488|reg|U|rh|VTTVSR
TTAAAACGTTATAAATCTTTGGTCGTCAAGCTCTTTCTCGACTCCCGAGAAAAATATGGTTATTTCGCTAAGCTGCTGAATATAATTCATATTTAATCCATGGCTAACAAAACGCTAAAATTTAAAACGTTTCCATTCGTCGATTGCGCGCCCGATTCATCGTGTTATGGTATCGGCAATTCCAGTATGGAAAGCCAAGG
>vim|2283819|reg|U|rh|VTTVSR
TGATAAAAATAGGAGTGCGGTATGAGAAATCTGTCCGCACTTTTTTCTTAGGAATGAGGTTTTTAAA
>vim|2294613|reg|U|rh|VTTVSR
TGCACACATCGACCGGTTACTATTTGTGTAAGCATACGTTGGTCGATCAATTCCCGGACTTGCCGCCAGCTCATCAGGTCGAACTGCTTCAAAGAATTTCGGAACAACTCGATCGTTCGGCTTGGCTGGAAGGCCCGATCACGAGACAGGACTGGATTAAGATCCATCAACAATTATCCAACAGCTAGGAGGAACCTTTG
>vim|2519340|reg|U|rh|VTTVSR
TTAAATCCCTCCTTATTCTTTCTCATACTTAATTTGTGTAGGTGGATAAAAAATATACTTTGAAAAATTTTAAAAAAATATATTTTGTTGTGCTAAAATATTTATATGCATAAATTTTACTAAAAGGGTTGATAGAG
>vim|2519834|reg|U|rh|VTTVSR
AATATGCCATTATGAAGACTTTAATTGTAATTACGATAAAGGTATAATAGAAGAGGAGACAAAAAGTAGTAATAGAAGGTGATAGAC
>vim|2731640|reg|U|rh|VTTVSR
TAATCGCTCCTTATGGGAAGTTTGTTTTTTGGTTAATTGAGCAAGGTTAATCGAAAGCTTTGACATGATTTGTAACTTTTGCATTTATAGGTGAGTATTCTATCCATACCCTTGTGGCTAAAGGGAGGGTGTGAGACCATTTTAGCTGAAATCGTTACGAATTTTTGTATAGGAAGTGAAGGTGATC
>vim|2835513|reg|U|rh|VTTVSR
GAATAAGGCAGCAGCTTTCGTATGAAGGCTGCTGTTTTTTATTTGCAGAATACTACACAGATGTATTAAAAAAATCTCAAAATAGGTTGAAATCGTTTTCAAAATGGAGTATATTCAATTTACAGTTAATTACCGAAACGTTTCGGATAACGGGAGTTTTATAAT
>vim|2843321|reg|U|rh|VTTVSR
TATATATTTAAAACAAATATATATATAATAACGAGAAAATATGATTATTTTAAAGTATACGTATTTTATATTTATCTCACCGGATAATATAGTTATTGACTAATTTTTCGAAATATTTTATACTTGTAATTGGAAACGTTAACGGTAACGTTGTCGGTAACGTTAACATATGTTGTTTTATAGTCTGGGAGGTATAAGTA
>vim|3070155|reg|U|rh|VTTVSR
ATTGTAACGTTGCAAACTGGCGTGCTGTCAACGATTTTCATCACGCCCGAAAATCGACTGGTTTTGTTTGTTTTACATACTATTAAGGCATGTGTTTCGGTGCTGCAGTGCAGCGTAATTTTGTGTTGTAACGTTTTAAAAGCCCTGATTAGACTTGACCGGCTTTTTACGCTAGAACGCTGCGGCTGAAGTGAACGGGC
>vim|3192649|reg|U|rh|VTTVSR
GTCCACATCTTCACCGGCGCTTTTCTGTTTCAACATCGAAACGGATTTTGCAAAAATAAAAATTGACATGAAATGCGTTTCATCATTTACACTATAACTACATAATAAATGAGCCTGCTGGCAGGGGCTTGGTTTGAACACTTCCATCCTAAAGCATGGATGCCTGCTGAAAAATCGCAAGTGTTTTAATAGGTGAGGTT
>vim|3384679|reg|U|rh|VTTVSR
CATCGCGTCGGCGGGGGACGCGCGCTCGCTGGACGTCATAGCCATATTGCGGGAAACTAGCTTTCCTATGCGAAAACAGGGATTTTT
>vim|3410662|reg|U|rh|VTTVSR
GCCCTACAGAATCTGTGGACGCCTGCGCCACCCCAGGCGACACTCTTACGCACCCTGCAATCAGGCACTTAACTT
>vim|3426189|reg|U|rh|VTTVSR
ATTGATTGAAACGGTTTGATTTTATGTTCTTTTCCTAAAGGATGTAGTGCAAAACGAGCAGAAAACAAAACAGTCATACATAATATAATCCATATGATGAACCCCATCTTGAATTCCCCTTTCCATCCAGTGATTTGTTCAGCTCACATACATCTTAAAGTATGAAACGCTTACCATATCAAGAGAAAGTAGGAGAAAAA
>vim|3455741|reg|U|rh|VTTVSR
TGAAATGGTTTGATGTCATGCTTTTCATTCAGGGGCCGCAGGGCAAGGTAACTGCCGCCGACTATGGCCAGACACAAACCGATTAAGCAAAGAATCCCCATCGCTGTTCTTCTCCTTTCAAACGAATAGGATGTATCTGTTTCTAGCTTACTGTATGAAACGCATTCCAGATCAAGGGAAAAAAAGAAAGGGGGGACGCC
>vim|3470328|reg|U|rh|VTTVSR
TTACACTTTGTCCTGAAATTATTCTCACAATCAATAACCTTTCCCTCTGATCTTACAGATCAGAGGGATTCCGTTAACTTACAATAAGTGATATTGGTTGTCTGGAGATTTAGGGGGACGGTCTACTATAATAATTAGCAGGAGATAAT
>vim|3627262|reg|U|rh|VTTVSR
ACAATTTTAGCCATATCGAACGAGTTTCCATTATAATGAACGCATCAATATCGTTTTACAAGATGAACGATTCGTTCGATTTATAGAACAGAGGCCCTTTT
>vim|3978908|reg|U|rh|VTTVSR
CAATAATTATCATCTTCACAAAATATACTTTATCAAATGAAAAATATTTTTGGATAGATGATAAAATAAACATATGTAATAAAACCTATTTTTGTAAAATTAGCGATTAAAATTATATTTAAAAGTAACCGTCGATTGTTCAAATATGGTGAGCTATAATAATGGAATAGCTTAAACGAAATTAATCAAGGAGTTTTAGA
>vim|4001694|reg|U|rh|VTTVSR
CACGCCCTTGGGAGAATTCCGTTAGGTAACGCCGGAAATCGGACCTCTGTTTGTTCATAGGCAGCGTTTCAGTCCTTTTTTTAAAACGACTTTACGCTACAGTTTTCATTGTAAAATATGAAAAGCATTTCAGGGCAAGTGTTTTCCCCCCTTTTTTTTGCTAAAATACAGGTAGCTCATGAACAAGGAGAGAAGATACT
>vim|4005914|reg|U|rh|VTTVSR
AGAAGAAGATGATAAAGTAGTAGTAGAATACGGTACACTTCGATTTACAGTAGAAGAAATGAATGATGCCAGACTGGTTTCGGTTCGTGTTGAAAAAGACATCCAAACAAGCGAACTTGGACAGATGGCTTAATGATAAAAATAAAAGTGCGGTATGAGAAATCTGTCCGCACTTTTTTCTTAGGAATGAGGTTTTTAAA
>vim|4467554|reg|U|rh|VTTVSR
AATGTGCGTATTGAAATCGATACCACTTTCACCGTCAAGCGTTCCCCGATTTCCGGAAACTGCGTGAAATGTGCGGCAACCCTCGCTAGAATAGGCGAACGGCCTGTCCACGGGCGGCGGCGGCGCATGCGCCGGACTTTGTTTCCGCCGTCCGGATTCAGGGTAAATACCGATCCGAAAAGAAATCGATTCCAGTTGCC
>vim|4522060|reg|U|rh|VTTVSR
ATGTGCGTATTGGAATCGATACCACTTTGACCGTCAAGCGTTCCCCGATTTTGGGAAACCGCGTGAAATGTGCGGCAAGCGCCGATAGAATAGGCAAACGGCCTGTCTGCGGGCGGCCCCGGCGCTTGCGCCGGGGGTTGCTTCCGTCGCCCAGATTCAGGGTAAATACCGATCCCGGAAAGAAATCGATTTCAGTCGTC
>vim|4600040|reg|U|rh|VTTVSR
TGCTTCTTGGCGTTCGATACGATAACGCCAAAGAGGAGAAAAACAGAATGGAACCGCATAGAAAAAGCAAGGATAAAATTCCGGTAATGACAGGCATAGTCATCCCTCCTTTATATTGTTGTATGAAGTGTAATGT
>vim|5110685|reg|U|rh|VTTVSR
GAGCCAGATCTCGAAAGCATCACCGGCGACTGGCTGCGCGACAAGCTCGACCGGACGATCGCCTGAGGGCCTGTCCGGTCGAGCTTCGATCGGATCGCAAGAAAAACGAATGCCGCACGATCATCGCTGTTGACAACGGGGCACAATCGATATTGTCTTGTAAAGCGGTTTACTAAACCGCTTTACAATAGGTTCAGTCA
>vim|5131344|reg|U|rh|VTTVSR
TTAAAACGTTATAAGTCGCTGATCGTCAAGCCCTTTCTCGACTCTCGAGAAAAATGTGGTTATTTCTATATATAATTGAATTTTATAGATATTTTTGATTTGGCTAACAGATCGTTAAAATTTAAAACGTTTTCATTCCTCGATTGCGCGTCCAAGTCATCGTGTTATTGTATCGCCAATTCCAGCATGGAAAGCCGAGA
>vim|37922|reg|D|rh|VTTVSR
GATTCGATCAGGCATCAGTGATTGAGGGAAAAAAACGGGAAGTTCATTCTCGTTCTTTTGCGCACCCAATTTTGCTCATGCCTTTTTGTTGTGTAAAAGGGCAAATGTAAACGGTTAAACTGGAAGACTTACGCCTGTGAATTCGTTGTCATGATTTTTAGCTGTAAGGTCAGACTAGTAAAAAGAGGAGGTCAATTCTT
>vim|66273|reg|D|rh|VTTVSR
GGCGAAATCTCTTTGAAAACTCGAAAATGAGGCAAAGCCGTTCGTATTATGCTCTTATCAGCCCTACAACGATTGTGTTTGCTCGTTTTATCGTCCTGTCATGGGAATACTGAAACACGGACCAACGTATAATAGGTGGAACTGGATACTTCGAGAGTTTTCTATATTAACACCTTGGTAAAATACAATTCGTTTATGCA
>vim|238050|reg|D|rh|VTTVSR
TTTAAAAAGGGTCAAGCTTATAAGCTTGGCTCTTTTTAAGATGTTTACAGATATTCCCGCAAGTGTTAGATAAATTTCTTAGATAAATTTCTGTATTGATTATTAAAGTCTGATGATATAAAATTGGATTAAATACTTAGATGGGGGGTGAAAAGTAGAATAAAGTGCAGAAAAAATATTTTAAGCAAAAGGTGGTGGAA
>vim|238602|reg|D|rh|VTTVSR
ATTCCCCTTTTAAAAAGGGGAATAATTTTTTATAAATTCCTCTTGAAATTTTGTGAAGATGATAATATAATATAACTGTAAGCGGTTACAGTAAATCTGGAAAAGGGTGTTAAG
>vim|263048|reg|D|rh|VTTVSR
TTTTAATCCGTTATGTGTATAAGTACATAACGGATTATTTTTTTGAAATATCTTTGACAGGAAACGCGTTTCATACTTTATAAAGGACTTAAACCGGTTTGTAACAATCCATGGATTCTTTTCGAGAATAGTATTTGGAGGGATATGC
>vim|354898|reg|D|rh|VTTVSR
AAAAAAGCTGGTTGTTTTTTCTTTGGTAGAATAAGGTTTTTCACTAAAAAATAAAAAAAACTTACAAAAAGTAAGACAAAAAGATTTACTTACTTTTAGTAAGGTAGTATAGTAAGCATGTAAACAAAATTAAATGAATTTACTGAGGAAATTCGAAAGGATGAACATATT
>vim|357636|reg|D|rh|VTTVSR
TCGTAATCCGTTATGTGTATAATCGCATAACGGATTATTTTTTTGAAATATCTTTGACAGGAAACGCGTTTCATACTTTATAAAGGAGTTAAACCGGTCTGTAATAATCCATGGATTCTTTTCAAGTGTTAATGCAGTGAATAGAATTTGGAGGAATATGC
>vim|643470|reg|D|rh|VTTVSR
TTTTAATCCGTTATGTGTATAAGTGCATAACGGATTATTTTTTTGAAATACCTTTGACAGGAAACGCGTTTCATACTTTATAAAGGGGTTAAACCGGTTTGTAACAATCCATGAATTCTTTTCAAGAATAGTATTTGGAGGGAAATGC
>vim|1113259|reg|D|rh|VTTVSR
AGAAAGGTAAACCAGACCCCCTGTTTACGGCTACAGGCCGGGGACGAGCCCGGCCTGTAGCCGGGCCGGGGTTGGGAGGAAGGTAGCA
>vim|2180140|reg|D|rh|VTTVSR
TAAGTGATCTTGTCGCGCTTTTTTCAAAATAATATGACATTTTGGAGGGGAA
>vim|2202173|reg|D|rh|VTTVSR
GAAAAGCAGGCGTGATTTCAGCGCGCGGCCGGAATTGGAAAGGGAATGAC
>vim|2206488|reg|D|rh|VTTVSR
GCCACTCGGCTATGGGAGGCGTTAGCACCCCGAAGCCATGAAAACCGCCGTGAAATCAACGTCATCTCATCCCTTAATGACGCTCACGCTTCAAAACTGTTTCCATGACGCGTGATTTGTCCTAGAAGCACCGCGCAATCCGGTCGCAGCCCACCCGGTCAAAACAAGGGATCCGACAT
>vim|2519340|reg|D|rh|VTTVSR
TGTGGAAATATTCCCCTGTGTTTTGGGGAATATTTTTTATAAAAAACTCTTGCATTTTTGAAAGAATCATAATATAATATAACTGTAAGCGGTTACAGTAAATTGAGAAAAGGGTGTCAAA
>vim|2519834|reg|D|rh|VTTVSR
TTTTGACCTCTCTTGACTTTTTTATTCAATTAAATGTATAATTTTATGTGCTGGCCTAAATATTGGCTTAAATGGAATATACCCCTGTATGGTATTTTGAAGGTGTAAAAAGCTTGTAGAAATACTATTATGGGGGTGAGAAG
>vim|2731640|reg|D|rh|VTTVSR
ACGTCCAAGTAAACAGATTCGCGTGATTTGTAGCTTTAATGGAAAACGAGTTACAAGTCACATTCCCTAGTTTTTAGCTTACATTCTCTTGAATTAAGCTTTTTATATTGCAAAATGGTAACGTTACGATTTGGAGTGAATAAGACA
>vim|2835513|reg|D|rh|VTTVSR
CGGTCTGTTACTGGGACCAATCTTTTTTTTCACAAAAATCCGAAACGTTTTGGAAAACGCTTCTAATTAATCTGGAAGCATTTTAA
>vim|2843321|reg|D|rh|VTTVSR
TTAAATACGGAACTTGTAGTCAGGGGTTCTACAGGGGGAGTTGGTTAATA
>vim|3192649|reg|D|rh|VTTVSR
GGATATAGGCTGGGAAGTTTCGTCCTGCCGCGTGTAAAGCCCGGCCAACCTCAGCCTGCCAAAACAAAAACGGCGTCTGCAGCAGTGCCGCAAAAGGGATGC
>vim|3384679|reg|D|rh|VTTVSR
TCTGACCCCTTTTTAACCCGTAATTCTGAAGCCGATCACGGATCCGAAACGTTTTGGTTGGCATCCGAAACGTTTCGGATCAACAGTAAGACATTCCTTGTGATGGAGATGTCTG
>vim|3410662|reg|D|rh|VTTVSR
ACCCTCGGCATTTTCTTAAGCAAAATTCCGTGCAGATCACACATCCGAAACGTTTTGGTTGGCATCCGAAACGTTTCGGATCAACAGTAAAAGCATTCTTTTACCGGAGATGCTTTT
>vim|3426189|reg|D|rh|VTTVSR
GTTTCATCTGTTTTGTACGATAAGAGGGATTGAATAAGAAGGAGGTGGGG
>vim|3455741|reg|D|rh|VTTVSR
GATTCGATCAGGCATGAGTGATTGAGGGTAAAAAACGGGAAGAACGGTCCCGTTATTTTGCACACCCTTTTTACTCATGCCTTTTTTGTTGTGTAAAAGGGCAAATGTAAACGGTTAAACTGAAGACTTGCGCCAGTGAATTCGTTGTCATGAATTTTCGCTGTAAGGTCACACTAGCTAACAGAGGAGGTACATCTTTT
>vim|3470328|reg|D|rh|VTTVSR
TTTTTTTATCCAGCTCACATATCCGAAACGTTTTGGTTGATACCCGAAACGTTTCGGATCAACAGTAAGGCATCCCTGAGAAAGGAGAATGTCTT
>vim|3627262|reg|D|rh|VTTVSR
ACTCGTTAAAATTGTAAACCGATCACAAATCCGAAACGTTTGGGTTGGTATCCGAAACGTTTCGGATCAACACTCAGGACATCTGATGACAGGAGATGTCCG
>vim|5110685|reg|D|rh|VTTVSR
CCTGCGAAATAATAATCAGCAACGTCAAAAAACCAAAAGAGGATGAGAAC
>vim|5131344|reg|D|rh|VTTVSR
GCCCAGGCTATTCCCAACAGGCGTTATTTGCCCTAGAAGCACGCCGTAATCCGGTCGCAGCCCACCCGGTCAAAACAAGGGATCCAAAAT
>vim|40626|reg|U|rh|VSTVSR
TGAGATAGCAGTAAGGATTTTACACTTACTGCTTTTTTTATATGAAAAGGAGAAAGAG
>vim|115358|reg|U|rh|VSTVSR
ATTTTTAACAATTTTAACACTAAAAAATTGAAATTACAAGTTTAAAAAATAACTTATAAATTCAATTTAAGGCATTTTTAAATACTATATATTTTTTATTCTATAATAATATATTATTTT
>vim|156263|reg|U|rh|VSTVSR
TATTCCACCTCATTTTTGGTAACGTTACCAAATTAAAACATTTGTTGATAGCGCTTTCTAACATAGAATAACCGGATATTTTTAATATGTCAACCCTTTTTATCATATTTTTGATAACGTTACCAAAATTTACTTGTTATTTACCCATAAATACGCTACACTTAAAATAGTTAAAAATGCTTACGAGGTGAACATTTCGA
>vim|186938|reg|U|rh|VSTVSR
GAAAATTACCTTCCACAATCCATTAAAATATAGTGGTATCTAAGATTATTAAATTAAAAATATAAAAAATTAGTATATTTATCTAAACTCTTGTAAGTATTATTGCTAATGTTTTCAAAGCAGTTTATAATTAAAATGGTATCGTTACCGAAACTATTTCCAAGTTTTTTAAGATTATAGGGAAAATCAGGAGGAGTTAT
>vim|263466|reg|U|rh|VSTVSR
CGTAAAAAGGATGCTGAAGAGCCAGCTGCAGAGGAAAAAGAACAAACTGTATCATATTCGTAATGAAAAAGCATCGCCTTATGGCGATGCTTTTTTGAGTATAACCTTAAAAGCTTTTTCTTGAGAAATGATTGACGTATTTCTAGAAATACGTTATATTATTTTCTGTAAACGGTTACATGAAATGGAGAGAGAAGAGA
>vim|268074|reg|U|rh|VSTVSR
AGTTGTATATCCTTTCAAAATGTATTTGCTAGGAAAGGATATATTGTGGAAAGCTTACCAGGTCAAGGGAGAATTTTTGCAGGGAAGGGGAAAATGAG
>vim|280769|reg|U|rh|VSTVSR
TCGATTCCGGCAATGGGAAATTGGTCTAAATCAGCCCCTCGTAATCGAGATAGCCGAAGACGATGACTTGTTATGGGCATGTTATCGTTGTCATGACAATGATTGTTCGCGACGGCGAAGGAGCGACGGCT
>vim|331379|reg|U|rh|VSTVSR
ACAATCCCTCCAATATTAACATTGTACGATAAATGATGGGATTGTGCGAAATTCTTAACAATCACCGGGATGTTTGATTGACCTGGTACCGGTTTCACAGGCTACACTAGCGAAGTGTTAAATATTGGCCGGCAATCAATTAAGAATCAAAAAAATAAGACGAAGGTGGAATTA
>vim|375259|reg|U|rh|VSTVSR
GGAGGGGCTGTTTTTTCATGCCGTAAGGAAAGTGCAAGTAAGTGAAATCAAGTGGCCTAGATCCATTGACACTTAGACTGTGACCTAGGCTTGACTTTCGTGGGGGAGTGGGGATAAGTTCATCTTAAACACAATGCAATCGATTGCATTTACGTTCCTTATCCCACAATAGGGGTACCTTCCAGAAAGTTGGTGAGGAG
>vim|506377|reg|U|rh|VSTVSR
ACGGATCTCTACCCAAACGTTTGGGTAGCAACTGTAGGGGCGCGCGCGGCCGCTGGCAATTTAGTATTTACCCGAACGTTTGGGTAAAACGGGAATGTTGCTATGATGCGCGCAAAAGGAAGGCCAC
>vim|1098785|reg|U|rh|VSTVSR
TTATTATCAGAACCGTACGAGCACACGCCGGGAACGAATCCGTTCTTATACGATTCAGCGGCCGCATGCGAAGTGAAGAGTGGCGTATGCGCATATCTTCCAGGGGATGACAGGATTTCGACGGGCTATGGGAGTTTAGC
>vim|1100562|reg|U|rh|VSTVSR
ATATAGTCATCCTTCCGTAATTGCAATTAGTCTTTATTATAACAAACTAGATAGGTAGAAAAAAGCGAACACGCCTTAGTAAACGGATTACAATTCTAGTCAATCTTATGCCTTGACCTGGGACGCGTTTCATAAATTATACTCACATTAATCCAAGAAAGGTGGCATTCATT
>vim|1866807|reg|U|rh|VSTVSR
GAACAACAATGGAAAAATATTTTTATCAAAGACAGTGGTGACTTGTGAAGGATTGGTTAACGTCATGTCACACTTTTAAAAAGAAATTCACAAAATTGATTTGGCTTGTTTTTGAAATCGATACCAAAAAAGCGTTGACAAGAAATCTGAAAGCGCTATATTATTCATGTAATCAAGGAGATGCGGAGGAGCGGTGAAAA
>vim|2003139|reg|U|rh|VSTVSR
TTGACATAATCAATAATAACGCTTGTGCAAAAAAGCGCAAACCACAGGAGGCAGAACAAGGTGGCAGCACTTCAAAAAGCAAGCAATAACAACACCTGAAGCCATGCAAGCGTTTTTACAAAAGCAGCGTGTCGTGATAGAGTGAAGCAGTCGCGGGCAACCGACCGCCCGCATAGTCCACCCTAAGGAGCCATCCGACC
>vim|2038022|reg|U|rh|VSTVSR
TTGCTGTTCCTGAGGTGGGAAAGGAAACTTGCCCTGTGATGCGGCAAGCGCAGTGAAATGCAATGTACGCGCAGATTTGCATGCAAGGCTGGTGCAAAACCTCAAGAATTTCCCTATCTGGCACCAGCATCCGGCCCAACAGGCATTAGCATTCACGCAAACGAATGCAAATC
>vim|2225245|reg|U|rh|VSTVSR
CCCGCCATTCTATGGCATTCGTGCACGGCACCCTCCCGATCCCTGCAAACGTTTCCAATATTCATTCGGGTATCCCGTCATTCCCGGTGGGTGTTTACTTTGCTCCCGCCAGATCCTATAATCAAAAACGTTTGCAACAATC
>vim|2774337|reg|U|rh|VSTVSR
CTCGGTCTCACCCTTTTGTAAAGAAAGTGTTCGAATTTTACCTAGTTTGAAAACGTTTTCAAGTGCTATCCCATTGTTTAAAATCAAGAAATGGGTCACTATTTGAAACCTGTTTCAAACATCTGGGGTGCCCTTGC
>vim|2833729|reg|U|rh|VSTVSR
GCTATAGGCAGCAGCTGATATTATTGAAGCGCATAGGAACAGCAGGCATAAAATCCCTAGCATCCGGCATCCTCCTTCCTGAATTTCTCAAACCCTAAGAGGAGCATAAAGTATGAA
>vim|2911450|reg|U|rh|VSTVSR
CGCTCCGGTTTCGATTGAATCGTTCAGGGAACCAGACATTCGGTAGCGTCATTGCAACGAGCGTGTTCGTCGATAATGTCGTCGCGTCCTTGGGGAGCGGGCGAGAGCTGCGACATTAGGATCGAGCACCGAAACATGGTAACGACATCCCAAGCTGGGCTGCGGGGGAGTCAGCCGGTGCTGGAGGATTTTCTATTCCG
>vim|3368075|reg|U|rh|VSTVSR
GCGACGCAGCGCGAGCGGTGCCGAGGGCCCGTGGACCACCCGGGGGGGAGTGGTCCGCGGGCCCTGCCGCGTCCCGGCGCCCGGGTGGTCCCGCCCCGGTCCCGCCCCGGTCCCGCCCCGGTAGCGGGAAGGAGCTTGACACTCGATGAAAACCTTTGCATTGTGAGCAGCAACAACGTCGTCGGGGGGCTCC
>vim|3403964|reg|U|rh|VSTVSR
AATTATCTTTTTATTTATTCTTAGTTGCTATACAACTAGTATGTAAGTTGTGTGACAAGTTCAGGTTAAGTGAGAAAATGGGCGGGCAATAGTGGATTTTGTGCAAGTTTTCTCATTACTAACGGTATCGCTCTGGCAAGATGGACGTTAAGCCAGTTATTTCCCTGTTTGTGCGTTATGAAAATTTTTTCATTTAGCAA
>vim|3426666|reg|U|rh|VSTVSR
TAAAAGAGGATGAAACAATCCTCTTTTTTACGCAATTTTACTAAAATATCACTTGTAACCAAAACATAATCAAAAAACAAAGGAAAAAATCATGAATTCACACTTGAAAGCGCTTTACCAACATGGTATCCTTCAAATATCTTTAGTAAACATTTAGTCAAAAACCAAGAGGAGTTTGCCT
>vim|3494012|reg|U|rh|VSTVSR
TTCCCGGTCTCTACCCAAACGTTCGGGTTGCACTGTATGGGCAGGCGCAAGCATTGGCAATCTAGTATTTACCCGAACGTTTGGGTAAGAGGGCAAAATTGCTATCATTCGCCCAAAAGGAACGAGCGCC
>vim|3571640|reg|U|rh|VSTVSR
CGCGGTCCGTCTTTAAACCCCGCGTCAGCGGGGCTTCGTTTACTCAGCGCGGCGTCTGCCAGAAACGTGATGGTTTCCCTCAGCACCTGGCATAAAATTCGGAGATTGACATTTTATCAATTTTTTGCTAGGATCGGTAACGATACCGGTAAGGATGCCGGTATCGTTACCGAAGATGTTGAATCCCCTCACACACGTCC
>vim|3652423|reg|U|rh|VSTVSR
GAGGCGGTGTCCTCCCAGCTTTGCAAAAACTTGCGAGTACCTGGCCGTAAATTGCATACCCGAAACGTGAGAAGAGTCAAGGTTTTTCGGATGTTCACCGAACGAGCGCGCCGGTCGTGTCAGGTCAACGTTTGCAAAACATTGCGCAACC
>vim|3666429|reg|U|rh|VSTVSR
GACGGGTTCGTCGAAGCCAGCTGCGGCGCCGGCGTTTCCTCAAGCGTCCACTCGGCTGAGCCGGACGCTTTTCTCGAGCTTGGCAAACGTTTGCCAATGCGTCAAGCCTGGTCTAGCCTGCGCCCGAGAGCTGATGCCGGCGCGTCGAGCGCCCGACGGCTGACGCCAATGACAGGCGAAACCGGAGCTGACGGAGAGCG
>vim|3694009|reg|U|rh|VSTVSR
CTTTTCCTTTTTTCTTACTTTCTTTTTATTTTCCGCGTTCAAGGCGATATGTGCGCCTCCCCAAATGATAGTGACGAGCAGAGCGAGTAAAGCAAATCCGTGAAGCATATGAACCCCTCCTTTTGTATACTAGATGGTGAAATCAACATAATGGATGAAACGCGTTTCAAGTCAAGCGTTTTTTAGGAAGGGGTGGGAAC
>vim|4018798|reg|U|rh|VSTVSR
TATTCCACCTCATTTTTGGTAACGTTACCAAATAAAACCATTTGTTGATAGCGCTTTCTACCATAGAATAACCGGATAATTTTAATATGTCAACCCTTTTTCGCGAATTTTTGATAACGTTACCAAATTATACTTGTTATTTGCCCTTAAATACGCTACACTTAAAATAGTTAAAAATGCTTACGAGGTGAACATTCCTA
>vim|4191574|reg|U|rh|VSTVSR
TTCTTGCTGCGAGGTGCGCAGTAGAAGTATGTCATGCAATTGCATGATATACTTCTTTTACAACTGCGGACTATGCAAACTATACAAATTTAAAAATGTAAATTTGTTCACATTACTAAAATTGGTAACGATACCAAAAAAGCTTTTGACAAATTAAAAAAACAGGATTATTCTGTAGGTGAAAAGAAAAACAAGGAAGA
>vim|4205647|reg|U|rh|VSTVSR
TGTCATTGTAAATGCATATTTTTGCCCTAAGTTAAAATACAAAAGTAGCT
>vim|4256146|reg|U|rh|VSTVSR
ATTTTCTATATATCCCCTCCCTTTTTCTTTGATTTTTCAACTATTTGACGGAATTTATTTTTTGAGATAAAATGGTTGCATTAAAATCAT
>vim|4573810|reg|U|rh|VSTVSR
AACCGTAGGAATTATGCTACAATCAAACTGCCGGAAACGTTTTCGGTAAT
>vim|4726356|reg|U|rh|VSTVSR
AAATAATACTTAAATTGAATTATTATAAAAATTTTGAATATAATATTGATGTAGCTAATGTTAAAGTATAAATGATCTTTTATAAAATATTTGTAAAAAATTATAAAAAATATAGAAATTATAGTATAATTTAATAAAAAATTAATGAATGAACGGTACCGTTACCGAATAAATAAAATTATAACTATAGGAGAAAAGTA
>vim|4835341|reg|U|rh|VSTVSR
GTTGCAGGAGCTGTTAAAGGATAGAAAAATAGACTTAAAGGGGGATCACA
>vim|5140964|reg|U|rh|VSTVSR
GGGCGTAATACGAAATAAGAAACAAGCAAAAGACTGCCGATTTATCGTCAGTCTTTTGCTTGTTGTATACGGGATAGTGTTATATATTCGATATTATTTATAACTCATTCGTAGGCGGAGAGGTGACA
>vim|5167890|reg|U|rh|VSTVSR
CTAATATATGGTAATATGTAATCAGATTGGTAACGATACCGGTAACATTACCGACATCGTTACCAATTAGGAGACTTTTTCACAACAATAAAGGTTAAGGGGGGATGGAATTTAAGAAATCATGGATAGGTTCTCATCTGTTATTGTTTTGAAAAGCCAGAAATAACAAGTTCAAAAATATAGGAGAGAGAGGTATTTTT
>vim|40626|reg|D|rh|VSTVSR
ACTGAAATGCATTTCATACCTTATAACTTCATTGAAGGCGAAGGAGGAGGAAGAA
>vim|115358|reg|D|rh|VSTVSR
ATAATATTTTGGTTATTTTTTAAAGTTATAGACCTTTTTATATAAAATTAAATTAAATAATTTTTTTGTAAAATTTTAAGGGGCATTTAT
>vim|186938|reg|D|rh|VSTVSR
AAAACTTGAAAACTTAGTATAAATCCAAATTATATTTGGATGATAGGAATTTATGTTTTTATTAAAGTGTAAATTTAAAGTTTGGTTTTGAGTTTTTTGCAAGGCCTTTTCTAAATTTATATAAAGAATTAAAATTCGTGAGATTTATAGTTAAATAGTTAAAAGGGTACTTTAGATATTGAATTAAGAGGTGTCAATTT
>vim|263466|reg|D|rh|VSTVSR
CAAATCACTCTTTATTTTTCATATTTTGATATAGACAGATAGAGAGTCTGACCAGAAAACTGGAGGGCATGATTCTATAACAGAAAGCTTAATGTTTATAGAATTATGCCTTTTTATATAGGGAGGGCAGAAAGTAGAGCTTTTGATTTAAATGTACTTATTTATCTGAATTTTAAGTTTTATAAAAGGAGAGAAATAGA
>vim|268074|reg|D|rh|VSTVSR
TAGATAAGGTGTGAAAATCGCTTTTCAAAATTGCGTTTGGTATAATTATGGACAATCTATGAGGGCTAAAAGGGGTTTTGAT
>vim|280769|reg|D|rh|VSTVSR
CTACGTTACCACCGCAAAACGCCGATAAATCGACTTTTGCATGCGTAATTCACATGATATCGTTGTCATCATCAATACAACGGTTGGGCCTTCACACAGCAGTTCGAGCGCAACCGGAACAACCCAACCACAACGCACCCGGAACAGGAAGGAATCGGC
>vim|375259|reg|D|rh|VSTVSR
GAAAGTGTCGTTTTTTGTGCACCTGTTTTGCGGCGCCCCAAGCGCTGCAAAACGGGTGCATTTTGACGTCGAAAAGCAATGAATTTAATGCTTTTAACCTGGATTTTCTCTAGAAATAGGACAAAACGCGATTCTATGACTATATTCATCTC
>vim|2774337|reg|D|rh|VSTVSR
GGTTAATCTTCTTGAATGATGGGTCTGATTCAGAGACTCATTTTTAACACTTATTTTTATACTATTTTCCATGGATAACATCGGCTTCCCGGTTTGAGTGTGGATGTCGGAAAAATAAATAAGTTCGTCTGCTACGGCATGCAACGCAGAGTCAAAACATCGCTATAACTGCAGAACGAATGTCACCCTGGAGATTAGTT
>vim|2833729|reg|D|rh|VSTVSR
TGATTGAAAGGAAAACTGTCTGAAGGGACATGCTGCCGGGGAGTGAGTGT
>vim|3426666|reg|D|rh|VSTVSR
CAAAAAAGAGACAAAAAAGCAGAAAGCAAGCTGCTTCGCACGATGGCCAGATCATGCGAAGAACAAGGCAGCCTACCGGTATGCTCTCTTATCTCTTTGAAAAGAATAGAATTCCAGTATAATAGACTTCTTTTGTTTCAGCAACTGCATGAATTCTACCGATTATCGTCTGAATTTTCAGTGATCAAAAGGAGGAAACC
>vim|3571640|reg|D|rh|VSTVSR
GTGTTCATGCGTGAACGCTGCACTGTGACGCGGAACGTGAGGCTCACTATTCGTCGCTCGCGACCTGTCACCGGTGCAACCATCGAAGCCATCGTGCCTGATACCGCCACTGCACGCAACTGAAGCATTGTCTATCATTCTGGTCCACATTCCCGGTTCATTCATCGTTATCCACATGATACGTGAGGGAGGGCACTCAT
>vim|3652423|reg|D|rh|VSTVSR
CCGCGGCGGCGGCGAATCGCTTGCAGGAGAAGTCGGAGTTCCGGCCTCCACGCGCGTGCGCGCGGCCGGAGCGCCACCGCCACATCGGCGGGAACCGTGGGAAGGGGTACTG
>vim|3666429|reg|D|rh|VSTVSR
GCAAAGGTTCGCCCTGCCTCTGCGATTGTTCACATCTGACGCGCGCCGGCATCGACGCGGAGATCGGCGGTGCTGGCATGATATCGGCTCCGTCCCTTCGCGAGTTCAGGCGATTTTCGCTCGACCAAACCCCCGAGGAAGATGCTTCACCTTGACAAATCGCACATTCGGAACAAAAAAGGAACGAACGACTCGGCCGA
>vim|4018798|reg|D|rh|VSTVSR
CGAAAGGAAGGTCTACTTGGAAAAATACTTAATTTGTTCTGATTTAGACGGAACATTACTACTTAAAAACCAAACTATTCACCAAAACGCTAAATTTA
>vim|4191574|reg|D|rh|VSTVSR
AAAAGTCATAACAATAAAAAACCAGCATATCGAATTAGAATATTACTAAGAAAATGATGTGCTGGTAAATTTTGAAACTAAATTGGTATCGATACCAATGAAAAACAAAAATTAAAATGTAAAGAAATCAGGAGGAGAACAAA
>vim|4205647|reg|D|rh|VSTVSR
AAAGGAGAGTAACCGACGAGTAGCTTTTGTATAAAGTGATTTGATAATACTATAAAACAATAAATAGGTATAATCAATTGGATTTAATTTTCTATATTTGTAGCGAGAATAAGCTAACGAGATAATATTTAATCATTAATACTTAAAGAAA
>vim|4573810|reg|D|rh|VSTVSR
TCAGGTCGGGCGGCTCAATGGGCAGAATATAGATTTTGTTGGAGGTCAAC
>vim|4726356|reg|D|rh|VSTVSR
TTCATGTTTTAATATATAGCTATTTATTGAGTATATGGGAGGTATTGAAA
>vim|4835341|reg|D|rh|VSTVSR
TAAAAATTAGCTAAATAAAACTGCTATAATATTATATAGCAGTTTTATTAATATATAGGAGTAGTGTATTTT
>vim|5140964|reg|D|rh|VSTVSR
CTATTGACCTGAAAAGGATTTCATACTTTAGCCTACAGACAAGAGATTGATTCTAAAGCTGTAGGAGGAAGATAGCT
>vim|5167890|reg|D|rh|VSTVSR
TGCCTTAACTAAAAGCGGAGATCGAAATTAAGAAATGATATGCTTATGTTAACAGCAAACATTCAAGAATTTGCATAGATTTTTATAGTTATGGAAATTATAGAGAATAAAAAGGACTATTGTAATTAGTAACGTTATTTTGCTAAAGCCCTTTTGAAATACCATGAAGTGCGAAAGACCGCACAGATATGAGGTGAAAC
>vim|64894|reg|U|rh|PATVSR
AACCGTGTGTTAATTTTTAAACGATCGTTTTTTTAATTAGGGAATTCATTGTTTGCAAAAGGAGCAAAATACTATAAAATGAATAGTATATAATTGAACTTTTATGAAATCGATTGTAGTCTGAATATTCTATTGATAAGAATGTCTATATTATAATAAAAGTAAGCGCTTTTTTATTTTAGCAAAGGTGCGTGACGCGT
>vim|83502|reg|U|rh|PATVSR
TTCTCTTCCCTTGGTTCCGCGCTATTAGTTGCGCCTTTGTGAAATCGTTTTCACGCCTTTTCTTATAGCTGTCAAGCCCAATTTGAAAGGCTTTGTCAAAGAAAGATGGTGTAGCCTTCAGAAAAGAAGTGTGTCATTAGGAAAACGGTTTCTCGAAAACCGTCGGATTCGAGGCTCA
>vim|228380|reg|U|rh|PATVSR
GCCCCGACAGGTAAGCGTCGCAGCAAGCGCTTTCTATGAAAGGAGACGCTAGCCTCTGTGCGGCGGATCGGACAAGACCGCGTGGATGACGAGATGCGCGCAGTCGGGTACGACGGGATGCGCAGGCTGCGGTACATCTCACGCGGGTCCCAAGATCCGCGGCCGAGGACGACGAGATGCGCGACCGGAGGACGACGACG
>vim|243076|reg|U|rh|PATVSR
CGAGCCATGCCGCAAGCCGCGGATCGAGCTCGAGCCGTACAGCAAGCGCTTTCTATGTAGAACGAAGCTAGCCTGTGACCGGTGGTCTGGACAAGACCGCGGCCGGGGCGAGTTGTTCGAGGGGGCGAACGTCGGCGGGCGGTGGCCGTAAGGTCACCCGGGACGGCGTTCGGCACACGCGCGATGCGGAGGACGAGGAC
>vim|332037|reg|U|rh|PATVSR
CTTATGATAAGCGCTTTCATTTACGAATGTAACCCGTTTTACTAAAATAATTACTAAATATCAGTAAACACTATTTACGTTTTGTTTATATTCATTACTGCTTTTATTAGCGCTAATGAAAGCGTATTATTATAAGTGAAGCTTTTTAACTCTGGTAATCATCTGTTTAGCAACTTGTTTGTCGAAAGGAGTCTTCCACT
>vim|506740|reg|U|rh|PATVSR
ATTTGTTTTCGGAACGCGCGCGCCGCGCTTCGAGTGTAGAAGCAACCCGGCGCATGGCGCAAAACTTGCGGCACTGCACGATGCAATGTCGTTGGCGCTTTGGGAAATTTCGACTAAGGTGGCGCCGTGACACATCGTTGTCATGCTGCATGCCTAGAATGAAATCGTTTTCATCGTGACAATTCCTCGCGAGGCACGCT
>vim|530964|reg|U|rh|PATVSR
TTCTAAGAATATTATATTGAAGACGCTTTTATTATATCACTTAAATAAATAATTTACTCAAAAATAGTAAATTATTTACAAATGATATTTATGTTTTATTGATTAGTTTTGAAAATGATCTTCTGAACTGATAATGTTATTTATAGAAAAAATAGAACTTTTGTTTAAACAGAGTAATTAAATTATAGAAAGAATTAATT
>vim|866054|reg|U|rh|PATVSR
TTATTTTTGAAAACGCTTTTATTATATCACCAAATAAAAAATTAACCAATAAAATAAAATATTTATCTAAAAACAGTAAAATATTTATTACGAAGATTCTTAAAAAATTTGTTTTTGCTAAAATTAATATTTATTGGAATTGAGTAAATATTTTGTATAATAAACGTAAGTAAGTTTTTTAAAAAGAAAAGAAATTAACT
>vim|942660|reg|U|rh|PATVSR
GTTCGCGCCGTTCCTTGAGCGTGCCCCATCCTGGCCCCGCGCGACCGAGGCCTAAAGGGGTGGGCGCCGCCGGAAACGGCCACCGATCCCCCCTCATGCCCCCGCTTCTCTAGGGGCCCAGATCCCGGGGCGCGAGGGAAGGAGGGCTCGAGGCCCCCTCTTGCAAGCGCTTTCAACAGGTGCTATACTCCCGGGCAAAG
>vim|1254947|reg|U|rh|PATVSR
AATATAATCCTCCTCGTTATCTCGTATAAAGAAAACGTTTTATTAACAATTTTATTGTAGTACTTTTTAGTAAACTTTTCAATAAAATTTACTAAAAATATGAGAAAAATTTATTATTACATCAATCTATGATACAATATATATTGAAGTTACTTAGAAAGATGGGGTTAT
>vim|1769500|reg|U|rh|PATVSR
GGCGCGCAAGGCCGCCCGTTGACTGGCCGCCGGACGCGCCTTACACTTCCAGAAAACGATTTCACGGGGGTGGGAAGCGGCGG
>vim|1779170|reg|U|rh|PATVSR
TCGGAAGGATGACAATGCGTCATCCTGCACACCTGCCTGCCCGCATCTCCGATTAATTCACATCGAAGCCGACGCTCTGGATCAGAGCCGCGACATCTGATAGACATTCTCAAATTGAAATCGATTTCATCGGTTCAGTGGAGGAGAGA
>vim|1876478|reg|U|rh|PATVSR
GGTGTGCTCCTTTACTTAATTATTTTTTGGAATCGATTACATTATAGCACGAAAATAAATAGTTTATTTAATTAGTAAATAATTTAGTAATAGCACATTTCTTAAGACTGTGATAAAGTATTTGTGAATAGAGAAAAGTGGTGGACAT
>vim|2059206|reg|U|rh|PATVSR
AGGAAGGCCTCCTTTAAAAAATAAGTAACCGTTTTCAAAATGAATTCTATCATTTTACACAAACGTTTGCAATGCCTTTACGAAAGAAAAGCAAACGTTTGTGTAAAAAACGATGAGTTTTTGGGATGCCCTTTGTTATTTTGCCGGGTTAACGGTAAAATGAAAGCAAAGATTAAGGAAAGTAGGGTGGTCGG
>vim|2060543|reg|U|rh|PATVSR
TTCTGAACCTCCATATTTACTAATATTTTACCTTATGAAATCGCTTCCTAAAATAGAATT
>vim|2065094|reg|U|rh|PATVSR
TTTGAACGGCCGGTCTATAAGCCGGGTGTAAGGTTATATGAAAACGTTTTCACAGCTACGTCAAAGAATTTATTTCGTGAAACTGATTTATGCTGCATTCTATCTTTGCTGCACCTGCGAAAAAATTGCTGAAAGTTGCTTATGCGGATAGGTTCCAAATATAATAAGGAAAACGTTTTCCAGATGAT
>vim|2244059|reg|U|rh|PATVSR
TTTGAACGATTTACTGCGATTTTATAAACGTAAAAAAGGAGGAGAGACAA
>vim|2244889|reg|U|rh|PATVSR
TTCACTCCCAACAAAACGGAAACCGTTTACTTTTTTTTATAATTCCTGTATACTGTTTACTAAACAATTTTGTCAATAAAAATTTTTTATTTTTTTGAGGAGTGTGTAAAA
>vim|2843841|reg|U|rh|PATVSR
GAAAGAAAATTACTGAAAAACAAGTGAAAATATTCATGTAAAAAATAAATATTTTTACATGAAACTTTAATAAATTTTTAAAAATTTTTCGGAAAAAAGGAGGATTTTATGAATTTTTGTAGTATAAATAATATTAGATAATAATTATTGTAATAAAAATAAAATAACTTTTTAAATATTAATTTTAAGGAGTGAGAAAT
>vim|3022447|reg|U|rh|PATVSR
CGTTTGTAGCGCTACCCTGGGCGATGGAAATCGGCCGTAGTATTGAAAGCGCTTTCAGGTATATTCTGCTGGATGAAGGCGATTGTCAAGGACTCTGCCGGCAGGGTAAACGCTGTCCGCCCTGCTTCGCCTCATCCCCGGAAACGCCGGCACCAGCCGTGCCGCCGATCTTCCCTTTGTAACCTTTGCACCGCAAAAAC
>vim|3489123|reg|U|rh|PATVSR
GCCCATGACCGTTATTGCGTTGCCACAAGCGCGACGCGCCGCCTGGCAGCGCCCGCAAGCCGCGTGCCGCGGGCGCGGCTTGCGGCGCCGCACCACCTGTTTTAATTGGCTGAGCGACAAAATCACGATACCGTATCTCGTGACATCTGGCTGTCATGCTTTACCCCTAGAATGAAATCGTTTTCATGGGTGAACCTGCC
>vim|3502526|reg|U|rh|PATVSR
CATACTCTGAATCAACCGTTTATCGCTTTGGGAGCAGACAGTAAAAAGCA
>vim|3503134|reg|U|rh|PATVSR
CCATGTTTATGCGTGGCTACGCACCCTGTGCATAATTATCATACAAATGAAAAGCCTTTTTGCTTTCATTTCCCACTAATATCATTTACGCCGAAAATAATATAACACTCTGATTCATATTAGTTTTTTCACCTGATAGTTTTGCATTCCAGTTAAGACAATTTGAAAACGTTTACAGGTTGCTTTTCTGCGGCTAACCT
>vim|3513593|reg|U|rh|PATVSR
TGACGGCTTCCTCGTTTGCTGCGCGCCGGACTGAAAACGTTTTCATGTTTTTATGTCAACAAAATTCTCGGATATTCCGGAAAATTTTCGGTGACCTGCTGATTTTTCCTTGCGGAAACAGCCAGTTTCATGCTCAGTTTCTGAGAACGATTTCCAGAATTTTTTCTCTGGCAGGCACGAAAGACAACGCCCCG
>vim|3650296|reg|U|rh|PATVSR
TAGCACCACGCGTCTTTTATTATAGCATGTAAATAAACGATTTATTAGTACTAGTAAAGAATTTATTTACAATATTTAATAAGATTTACTTGCTATAAAGACTGAATACATGCAGATAATAGAAACTTTATTTATTGGAATTTAGTAAATATTTTGTATAATAAAGAAAGAGAATTTATAAAAATAGAAAAGAAATAATT
>vim|3761723|reg|U|rh|PATVSR
AGCCGCGCCGGGCCGGGGCGCCGCCGCGCCCCGGCCGGAGTCCCCGGCCCCGAGAGGTGCCCCCGCC
>vim|3979855|reg|U|rh|PATVSR
AATGTAAATCTCCTCATCAATAAATATCGTCCTCTTAATTATGATCATTTTAAGGGAAATAAACAAGGAAAAATAATTAATAAAAAGATCAGTAAATTGAACTATCACCTCTATCTTCAAACTAGTGTATAATATTTACTAAACCCATTACTAAAAGAGGTGAAAAATA
>vim|4081835|reg|U|rh|PATVSR
AAACTAATCCCCATATAATGATTCTATGTATATTTAATGAAAATAGTTATGCAAACGTTTTCATTTCGTATATAACGAAACT
>vim|4256988|reg|U|rh|PATVSR
GTTTTGTCTCATCTTACAATATTGGACTGAAACAGTCAAGTATAATGGAAGCGGAAAAATAAAATAGGGATTATGCATAAAAAAGGCAGAGTTTTTGGGCGATAGGAATAAAAGAAAAGAGAGATATCTATACAATACCACCAAAGTCTACAAAGGAGATTGACAGATGTCAGGAGTTATGCCTATAATAAAATCAAGAT
>vim|4304061|reg|U|rh|PATVSR
TTACTTGTACAGATGTGTCTGTTTTTCTAAGTCTGTTTGTTCTTTATAGTGACAGGATAACATATGTTTAGTAAAATGTCAACAATACTTTAGTAAAGATTTACTGAAAAAGTAATTGAAAAATAAAAAAAAATCTGTTACACTAGGTTGGTAAAAATATAGTAAATTTATCCAATAAATATGGAGTAAAGAGGTATATT
>vim|4675288|reg|U|rh|PATVSR
TTTCAAAAATCCATTACGGAATATATAATCTAAAAGATGGGGAAATTCATTTTTTATGAAATAAGCTCTTGACAAAAGGTGATTTTTATGCTATTCTATTTTTAGAAAAGCGGATTTCTAGGAGAAGGAAACTCAT
>vim|4755296|reg|U|rh|PATVSR
GCAAGGAGCGACGGCTTCCAACCGTTGCCAACGAGGTGCCTCGCACCTCACCCTTCACTCGGCACTCAGGGGTAATCGCGTCCCCCCCCCCCTCCCCCAACAAAGCACAATGCGCCGAGAAACATGCTTGCACTGAAACTTCTTTGAAATTGTTTCAGAAACATC
>vim|4833589|reg|U|rh|PATVSR
AAAAATGGATTAAATCTTTATAAGATGAAGGAATAGATAAATTTAAAAATTAGTAAGAAAAATAAATGTGATACACTAATTGTATAAAAGTATACACAATAAACGTTTGCATAATAAAAATAATTCAAGAAAAATAGCAAAAAACGTAAAAATAATGTTGACGATTTATATATCTGGGATTATAATTATATTAACAAAAT
>vim|5140358|reg|U|rh|PATVSR
GATTACGATAGCGCCCTGGCCCTTTCCGAGCAGTATAAAGAGCGGGGGCAATATTAGTCCCAAGCAAAAATAGAGCGAAGTCTGCGATTGCCGCTTGGGCATCCCGCAAGCTTCGCTCTTGTTTGTTCAGAGGCTATTTGCTACAATATTAATTGTAGTTTAGTAAATTTATTAACTAAATATTTATAAATGAGGCATTT
>vim|228380|reg|D|rh|PATVSR
GTCGTCGCCGGTACGTGAGCGGTCGTCGTCGGTACGCGAGGCCGAACCGCCCCGTCCGACCGCCCCCGATCCGCTGCGGTCGTCGCCGGTACGTGAGCGGTCGCTCTGGGCGGCTCTCGCCGGCCGATGGACGACGGGCCGAAGCGGTCGTACGCTCGGATCGCATCTCTGACTGAGTCAACTGTCTCCGGGGGGCGATC
>vim|243076|reg|D|rh|PATVSR
ACGGACCGCCGGTTGCGCGGTGGCCCGCGTCGGGGCGGGCGTTGCTGGGGGCTGCCGCCCCCGGACCCCCGCTTCGGCCTGGACGGCCTCGTCCTCAAGCGCCGGACGGGCTGATGGTGCCGACCGGCGTCCTCATGGGTGCGGGCTGAGAATACCGGCCCGCGTCGACAGGTGAACCGCATGATCGCGGGTACGCTCC
>vim|506740|reg|D|rh|PATVSR
AACAAACGCCGCCGCTGACATGGCGGCGTCATGTTTGCACCGCAGAATGAAAAGGATTTCATTTGCGGCCAGAATTGAGCTTCCGCGCAACAAACAAGAAATGGC
>vim|530964|reg|D|rh|PATVSR
TTTAATAAATAAAAATAATTTTTTCATAGAAAAATAAAAAAGGAATGCTGATAGAGACATTCTTTTTTATTTTTATATTTAGTAAATTATTTAGTAAATCAAAGCCATTTCTTTACGAAAAATATAAATGCGAGTATTATATCAATGTAAGCGATTGCGCGGTTTGCGATGAGGAGGAAATTTTT
>vim|866054|reg|D|rh|PATVSR
AAACGGATACAGTTAATAACATTTGAGGAGCTGGTTAACAGTTAATAAAAATATAGAAATATGTAGAAATTTATAGATGAAAACAAAAGATTAAGCTTATTTAGAAAGTTAAACATGGAAAATAAGCTTTGATTCAATATTTACTTGTTTTGCTTCGTCTTCTTAGATAAACTTATGTTTGCATTCTGGGAGGTGAAGCA
>vim|942660|reg|D|rh|PATVSR
AGGAAACGGCGGCCCTTAGGCCCTAGGCCCTCGGCCCACCCCGAAAAGGGGTGGTGGACGCGAAAGGAGGTTCCC
>vim|1769500|reg|D|rh|PATVSR
CCCCGGGCCGCACGAGCGGTTGCAATTCCATATTTTTTCGAACAAGAGGCGGCGTATGTGTAGCTAGCACCTAGCTTCGGGACTAAA
>vim|1779170|reg|D|rh|PATVSR
TCGCTGGGCAAAAGCGCAGACCGCTCCGCTGCGTGCATCACGCCGCGCAATCCCGCCAGGCCTTTCAGGCGGTGATCTCACCGCCCGGTCGATCCATTCGGGTTGCGGCAGGGCAGTTATGCCTCTATCTGGGCGACTGTCGGCGATTAGTCACTACACGGATGCCGGCCGGGTACTACGGGAGACAATGCG
>vim|1876478|reg|D|rh|PATVSR
GTGTATTGAAATAGGTCAATACACTTTTTATTATGAAACTTAGTAAATATATTTACTAAATTGATAAATAGTTTTATAATCATTAATGAAAACGATTACAAATAAATAA
>vim|2059206|reg|D|rh|PATVSR
AAGGAGTAGTTAGGCGCCATTTTTTGAATGGACAAACGGGACAGGTCACTGATTATGAGAGATAAATAAGGACAAAACCCACTAGCAATCGATATTCATTTTATGAATAATTTAAAAACCCCTTGTCTTGTTAACCTGGTTGGATTATCTTTGAATTAATGAATCGAATCACAAATCAATGAAGGAAGCAGGGGACTACT
>vim|2060543|reg|D|rh|PATVSR
AACCAAGCTGACACTAAGAGAAAGCAGCCTTTAAGCTAGAAAGACCGCCT
>vim|2244059|reg|D|rh|PATVSR
AAGATGGAAAAGCTGTGGGAAAATGGAGTGATACCGCAGCTTTTTTGTGTTTCAGGAAGGGGCAAAATTTGCCCGCCAGCAGATAATC
>vim|2244889|reg|D|rh|PATVSR
CATGCAAATAGTCGTCGTGGATAACCCTGACATCCCAGCAAGAGGTCGAT
>vim|2843841|reg|D|rh|PATVSR
TAGGTCATCTTAAAAAGAAAACAATTAATCAAGGGGGTGAAATTAATTAAATTAATTAGAGAAATAACATAAATAAGCCATGGAAAACAAACATAATAAATAATAAGGAGGTAATTATT
>vim|3489123|reg|D|rh|PATVSR
ACGAGGCGGCGGCCCTGACATTGCGGCGTCATGTTTGCACCGCAGAATGAAAAGGATTTCATTTGCCGCCAGAATGACAGCCTGACACGACACATCCAACAACT
>vim|3503134|reg|D|rh|PATVSR
CAAGATATTTATCCCATCAAAAATCCATTACACTAAAGAAAACATCCCCTTAGTGAGTGAGAT
>vim|3650296|reg|D|rh|PATVSR
AACACCGTTGATAATACTAAAACAAGGTGAGGCAAGTTTAAGCCTTGGATCTTTATTGGAACGGTAGCTAGTGCCGCATTACTGCTAATTCTCTTTACCGGTATTTTCGGCTTGGCACATAAGAGTTGGATTCTTTTTGCAATTTTATTTGTAATCATTTATATCGGTTTTGACGTTTTTTATTCCTTATCAAATGGGGC
>vim|3979855|reg|D|rh|PATVSR
CTAATCAGTATTCGTATCAGCGATTCACGGATTAGCTATTTTTTTATATCCTTTCACAGTAACGAATTTACTTTTTAAATAAATATTTACTAAAACTAACTAAAGAATTATAATATATTTGTAAGCGATTACAGAATGTTGTAGTTTGGAGGTTGTAAAT
>vim|4256988|reg|D|rh|PATVSR
AAATCATCAAATTTTCAATCTAATTCACAAACCATCAGGAGGAACCGCTT
>vim|4304061|reg|D|rh|PATVSR
AATTTAAAAAATGATTGATAAATTGCGCAAAAGTTGCTTGTTTAAATACAAGAGTTGCGCAAAACATTGCGCTACACTAAGAGAGAACAAGTGAATACA
>vim|4675288|reg|D|rh|PATVSR
TATGACAAATAGCTGGTTACAGATTAAATGGTATTACATTGGGGACGATGATTCCTCAGAAAGGAGAAAAGGGAA
>vim|4755296|reg|D|rh|PATVSR
CGCCAGACGGCGCGGCACCTTCACTCGCCAACTCACCAGCACTCCTCCCCGATTACATTCACACCTTGCGATCCGAATACCCGCACAATGTATTGACGTAATGAAACAGTTTCTCGTTGTTTAATCCCTACTCATGCACCACCTCCTGACAAAACC
>vim|5140358|reg|D|rh|PATVSR
GAGCCGGTAATTTTTTATTACATTATGAGAATATGAGGAGGAACACAACA
>vim|98868|reg|U|rh|IKTVSR
TCGTTTTCTTGGGGCTCGCCATGACAGCCTTGTCATGGCTAAGTACTCGCCGAAGCGAGCGAATCGGACCGGCGAGGGACGGAAA
>vim|99129|reg|U|rh|IKTVSR
CTCACCTCCCCGCGCGATCTATCGTCGCGTTCACCCCCACACTGGCGAGCCAAACGCCGCGACACAAGGGCTGGCAGCGCTTTCAATCGAGGAGTTTCCTTCCTCCGCCTAGACGCACTAGGCTGTCTGCGATGGGCATGAGTCTCAAGGAAGTCGGGGCCAACGA
>vim|173352|reg|U|rh|IKTVSR
TTTCCTGCCTTCGCGGCGAGGCGGATGACGGTAGAATCGAAGCACTGGCGGGCGTCTGCGTACGGCCCGCCGT
>vim|180538|reg|U|rh|IKTVSR
TTTCCCTTTTCGTTTCGCGGCGAAGCGGTTAGTTAGAAAACAGACAGGGAAGACGATCCGC
>vim|202617|reg|U|rh|IKTVSR
ACTTATAACGGTGTGTTAACAGTTGAAAAATGCCGCAGTTTGTAACAATTGAGCATTGCCATAAGGCATAAATGCTCGCACTATAAGCAATATAATAAAAGTTAACCGACAAGGTTGTCGGCTTGTAAATTGTGCTTAAAGGATTTAGGTTCATCAATCCAGTAGCCCTTCACAAATTCGAATAAAGAGTTTTTAGATCA
>vim|238567|reg|U|rh|IKTVSR
GACAAATGACAACGATGGTAAAAATATATGTTCAAAAAGTCCTTACAAGAAAGTAAATACATAAAAAAGCCTATGTAAAATTGTGAAATTTCACTAAATGCATAGAATAAAAAGTAATTAATTCAATTATTTTCTATAAATATCGAGACTAAATTTGTCTAACGTTTTACCTAATATTACAGCTGAAATAGGGTGACGGT
>vim|838826|reg|U|rh|IKTVSR
CCTGAGTATTTGCTCGGTTTAACCATTATGACTTGTAATATTTTCATGGTACCCTATTAAAAAATGACAGCGCTGTCAATTATTATTACTCTAAATAATACTGCAAAGTCCTATAGATTACTACGGACTGGCTATGCAATAATTACAACACCCTGGTACAGCCAGTCAGTTTATAAAAATAAGAACAAGGTTATCTGCAG
>vim|958085|reg|U|rh|IKTVSR
CTTCCCGCTCTAAAAATGACAGCGTTTACCAAGCTGCAAAAACCACAGATTCTGCCTCTGGCACCTGTAAACGGATGCCA
>vim|1052962|reg|U|rh|IKTVSR
GCGGCTTGGGTTAATATGCGAATGGGCGGTGAATTGCCGCCCTTTCGCATCATGGAGGAGGATATGGTTGAGGAGGTTTCCGGCGACGGC
>vim|1771218|reg|U|rh|IKTVSR
ACGGCGGCGTTTGCGCGGGCGCTGCTCCCGTGCTAGCGTTGCCCCAAGCG
>vim|2082667|reg|U|rh|IKTVSR
CGGGATTGCCCAGCAATGGCTCCTGGGCGAGGCGTCCGTCAGGACTGAATGGCGAAACCCCTTTCCCTGGCACGTGACGAGCCGGCGCATCCGGTCGGACAGCACGTTCTCATTGCGCCTTGGGCAGCACTGAACGATTGTTGGACCGAGAAACTCATCTTGAGGCGGATGAGCGTCCGCGCAATCAGTGAAGCTTTGAT
>vim|2247167|reg|U|rh|IKTVSR
GGCTGACCTTCCTGTCGTGTCGTCGGGAGCGTGCCGCCCGGGCGGACGGCGGCGGGTGCGGGCGAGCGACGGGCGGAGGCGAC
>vim|2515898|reg|U|rh|IKTVSR
TTTCCTGCCTTCGCGGCGAGGCGGATGACGGTAGAATCGAAGTACTGGCGGGCCGCCTTGTGCGGCCCGCCGCGTCTTCCAGAACCACATCCGCCAGACC
>vim|2664381|reg|U|rh|IKTVSR
GGGGGTAACTCTCCTTTGAGTGTCCGATGACAACGTTGTCATGGCCATTTATATGCCCCTCTTGCGCTGAGGTCAAGGGATAGCGTAGAAATCGCTACATGCCCGTGACATCGTTGTCAGGAACGGCGCCTTCAGCCGGTCACC
>vim|2911220|reg|U|rh|IKTVSR
CGCGCCACCATAAGGGAGCGCGCCATGGCTTGCCAAGCGCGACGACAAAGGGGC
>vim|2973556|reg|U|rh|IKTVSR
AACACGTGGTCTTCGCCACGATTGACGAGAACACTGGGCTTGCCTAGCAGGCGACACAAGCCAAGACCGTCGCCAAGACAACCGGGCGTGGCTTTTTTTGAATCGGGAGCGTCGCCTTATGGCGCGCAATTGCTCTAGGCTGGCGAAATGGAGATGAGTCCCCTCGGTCAGCACCCCGGAAAGCGCAGTTGGGCGAGCCC
>vim|2975767|reg|U|rh|IKTVSR
CCAGGTGAAACCCACGAGCCGCTCCGGGTGAATCTGGCTCCCGGCCTTGGCCGGGAAGACGGAGGTGGGGCATGCCTTGGAGATGAAAAGCCCGCTATAGGTTTCAGCGGCCCTTTGTCAAAACTGGGCTCGCCTTGACAAGGCTGTCATGCCTTTATTGCGTCGCTTGTCGATTTTCCGACGCTTCGCGAGGCCCTGTC
>vim|3059432|reg|U|rh|IKTVSR
AGAAAATAACTTAGATGAATTGTATATAAGAGATTTGAAAATTGAATTTGTCGTTTGCTTATTAGAGTAAAAATTCGCACTATAGTCGTAACAAATTGAAAAACTTTTCTTTGTAAAGCTAAAAGAGCAAGCATATAAACGGCTATTTCACATGCTTAGATTTATGCATAATGCATTGATATTAAAGAGCGTTAAACAAA
>vim|3135127|reg|U|rh|IKTVSR
TAGTCATTTTTTTATAAAAAATTTCAGAATTTTCATGATCTGCGATGCCCATTCAATAAATTAACTATCAATCTCAACGGATGTCTTTATAATTTGTTCATTAAAAATAATATCCAATACGCAGTTACCGCTATTTTAACTGTCGATATTAACTAATAAATTAGTGCCAAAAAAAATAATATTAAAGGTCTATTAAGCTT
>vim|3174168|reg|U|rh|IKTVSR
TTTTTTTCGGCCGCGCAGCGTGGTGGTTGGCGTTAAAATCGGACACTCGGCGGGCGCGCGCGATGCGCCCGTCCCGTGTTCCAGAACCAACTTCGCCAGACC
>vim|3201632|reg|U|rh|IKTVSR
CTCAACACTCCTTTGTAACAGAATTAAAAATAATGCCAATTTGTAACAATTCAGCATTGCTAAGCCTTCTAAAAGCCCGCACTATAAAGTCACACAAATATAAAGATGGCTACAAAATGTAAGCCTGTAAATCGCTCATAAAGGATTTACGTTCATGGAAATATTAGCCTTTCGGGGCCTTAGACAGAGTTTTTACATCA
>vim|3643395|reg|U|rh|IKTVSR
TCCAAGCATAGTTGTAACAACGATAAATTAACGCCAATTTGTAACAATTCAGGATTGCTAAGCACATCAAAAGCTCGCACTATAAGACGCATAAGTAAGAAAATACTGATAAAAATGTAAGCTTGTAAATTGCTGGTAAAGAATTTACGTTCATAGAACAGTTAACCCTTCGCGACCTTAGACAAAGAGTTTTTACATCA
>vim|3700238|reg|U|rh|IKTVSR
TACATTAGGAAAGATAAATATTTATATGAGTGATATACGATTTAAATTTCTTGTTTGCTAATTAGAGTAAAAGTTCGCACTATAGCCAGTACAAGTTGAGAGTTAGTTTTTCGTAAAGCTGAGGTCTACATTCAATTATGAACCTTGTAGCACCTAAGTTTGAAATGCGTAATACACTGATATAAAGAGTGTTTAGCTGA
>vim|3731683|reg|U|rh|IKTVSR
TTTCTCTTTTCGTTTTGTGGCGAAGCGGTTAGTTAGATCGGAGAGGGAGGGAGACGATCCAAC
>vim|3751820|reg|U|rh|IKTVSR
TGATGGATCCTGTCCTTCGGGTGGGAGCGTGCTCCCGACAACGTTGTCAGGTAGAGGTCTACCGGGTGGGACCCGATAAGGTCAACCCATTGCGCAGAGAGCGAGACCCATTC
>vim|3785009|reg|U|rh|IKTVSR
ATTGTGACCAACAAGTGAATTTTTTTTGGTTATGACGAAAAAAGACAAAAAGTTGCCAGCTTATCATTGCTAATTCGGATAAAACTTCGCACTATACCGCTAAATTTGAGGACAAATTGCACCATCTCAGCGCTGTTTGTTAATCTTGTGTTACCATGATTTGGCAGCACAGAATGTGTAACTAACGAGAATCCTGCTTA
>vim|5161224|reg|U|rh|IKTVSR
CAAGTGATCTGACAACAGGACATGAAGCGCGAGACCGCTGTTAAAAAACTGTATATATTCAGTATTGTATTAAGATTGTCTCGCGCCAATTCTTGTCTTGCCACGACTTGCCCTGCTGTCTTGAGCGTGTTAGGGTGTGTGATAACGGTAACATAAAAGACCG
>vim|5162695|reg|U|rh|IKTVSR
TGAAATTACCTCTCCCCGTTTACNGGGAGAGGACGAGGGCGGAACGAAGTGNACGCGATCGGGTGAGGGGCTTTCAGTTTAAGGACCTACTCCTGAGCGGTTGACAAAGCTGTCACAGACGCAGAATGGTGTCACACAACACCTTTTGGTG
>vim|5162846|reg|U|rh|IKTVSR
GGCTCANGCCTTTCGCGTCTGCCNGGACGGCGCCTGGCAGACGCAGGCCTTGCTTAAAGGCGCGTCATGGACATTTACATGCGCCCTGTCCNGGGAATAAT
>vim|98868|reg|D|rh|IKTVSR
AAAGGCGGCGTCAGGAGGAAACGCCATGACCTCGCCTGGCCAGTCCAGCGGCTGTCGCGCCCTGTGCGCACGATCACTCCCCTCCAAGCGGACCTGAAGCCGCTTATCTTCGCTCGGCGCGGACACCCCGCAAGCGCCGCGCCGAGCGCCTTTCCTTTAAACACCGCTCCGCCCGACGGACGCCCCTTCAAGGATCGCCC
>vim|238567|reg|D|rh|IKTVSR
AGAGACTATGTAAAAGAACGAGGTAAAAATCGCTTTATGCGATTTTTACCTCTTAAATTTAACAATGAAAGGGTGTGGAGATGGAAATATTAATTCCTGTAGATTCCAAAAAAATTTCTATAAAGGCAGCTGTTTTTGATTTTGATGGGACTATTTCCACTCTAAGAAGTGGATGGGAGCAAATA
>vim|1771218|reg|D|rh|IKTVSR
GGGCCTAGAAAGCAAGCTGCAAACCCGCCGCCCGGGGCGGTAACATCCGCCCCATGGCTGCCATGCTCAGGTCCATCTTCACC
>vim|2082667|reg|D|rh|IKTVSR
CACTGAAAAGCAATCGGAGCCGGTTATGCCGCGAAATGACAAGGTTGGACATTTTGATTGACAAGGTTGGACATTTAGCGAAGTCTGACCTCAATTCGTCGCCATAAAACCGATAACGGGGCGCTTTTAGGGGAGATATTC
>vim|2975767|reg|D|rh|IKTVSR
ATTTTGGAGGATCGAGCTCGCCGGAGTGGAAAGGCGCGCGGGTTGACGCTAAGTCAGCGATGGCGAATCCAGGCCCGGAACGCTAGACAACGTTGTCAGGCGAGAAATTCGATCATGACGTTCGCTCAAAGCAAAACTTTTCCGCTCTGCGGCATTTCCTGCCGCATTGCAGCATTTCCAGACCTCTCCGGAGCAGGTTC
>vim|3174168|reg|D|rh|IKTVSR
TTATGCCACTGCTACCGCAGCTGTCCTGTCGGCGGCTCTGCCATGAAATTGCCGTTTTTTCTGTCGATGATGTGACGCCCGAAAGGGACATTCGCAGCCTGCGACGTGGCTCCGCCGAGGTGGGAAGTGGGATAACGCGCCCCATGTGACTCCCATTGCATTTAAACAAACATAACGATGTCTGAGAACGGAAGGAAGTG
>vim|3751820|reg|D|rh|IKTVSR
TCCGCGCGGCCCGACCCCCGCGTGCGGCGTAGCGTCGACGCGAACGAATCGATCGAACCGCCGAGCGGACATCCCCTCGGCGGCGGTGCTCGAGCAGGCCATCGCCGTCCTCCGTGACGCGTCTGCCGGCGACACCCTTCCTCGGCAGACGGCTGCGGGCCCTGCGCCGCGCACCGATGGAGCAGACGAGGAGGATCACC
>vim|5162695|reg|D|rh|IKTVSR
ACCGCCTTTATTCCACAACCAGGCAAACCGCATGCGGAACTTATTTTATTTCCGCTAGGACACGCCATCTCTGTGGCGGGCACATCGTGTGCCTGCAACCAGACCTGTGGGGGGCGTCCATGTACTCTTCTATAGCGCCTGCCTCGGCCGGTTTGCCTTGCCCGTAAGCCTGTTTTGAACCG
>vim|5162846|reg|D|rh|IKTVSR
TCGCAAGATTTCGATATGGCCCACGCGACGAACTTCGAAATCAATAACGACACTAGAGGCTTTAGGAAGCTAGCGTCCTTCTGATTCTGAAATTCGCCAGTGGCCAATATCAAGTGCGTGCGAATTTCAGAATCAGGACGCTAGGTTAGCCGGACGCGAACAGCGACGTCCGGCTTGTTTGGTGATCAGGGTGGTTGCAC
>vim|14483|reg|U|rh|YQTVSR
TTCAGTACCTCACGACTCGGACAAAATGTCGTTGCGCGCACAGTACAGCGCAACTTATTTTGTTAAAAACATGTAAATGATTTTTTATTGTGCGCTCAGTATAGGAAGGGTGTTTTCGGCTACAATCAAAACATGCCCGAATGTGCACCAGGTGCACCACGTTGTTTTAACTATAGAAATGTCAATTAAT
>vim|71878|reg|U|rh|YQTVSR
TTACGCCAATGTGTAATTTGGCCCATTCTCATCGTTATTCGCCCATTTGCCCACATGCACAGTACGGGCTGCACGCTACGCTAATGACATCAATACTGTGATGTGGAGCAAATC
>vim|144305|reg|U|rh|YQTVSR
AGCAATTATTTTGTATGCTTATTGTGATTTACTGCAAATAAATCAGTGTTTTTTGTAAAGATGAGTGATGGCGCTCACTGGATTTTTTGTTGTGATCGTAATACATTTGATGATGTGATTTATAGGTGGATTCGGGTGATTGGGTTTTTCACCTATGCCCCTGTTACAATCAAGGAATAACACTTAGAGGGAGCCAGACT
>vim|605879|reg|U|rh|YQTVSR
ATATCGGATAACTCACTACCCACATACCGGGAGCGTTCGCTCCCGGTTTTACTGTTGACCTGCTTCAATTGCGCCGGAGTACATACACCGGTTACGGATTCCCCGCGCGATTTGTTATGATAATGCCCTTTCACGCACGGAATGATCGCC
>vim|1077062|reg|U|rh|YQTVSR
CGAAGCTGCGGCGGCGCGGTGATCCTGGAGCGGGTGCGCACTGGCCGTCGGACCGGCGCAGGTTGGCGGCGAGATCGGAGTCGGGTATCGTTCTGCGGATAACCAGGAAAGAGTC
>vim|1154207|reg|U|rh|YQTVSR
AACTCTTTAGAGTAACGTTGGGTTTTTCTGCTCATTATTAGCTCCTTCTG
>vim|1287707|reg|U|rh|YQTVSR
TCCGCAAGTGTCTATCGGGTTAAAGATGATCATTTTCAAAGAAAATCGGTGAAAGATAACGAATAAAGCGATATGTATCACAATTATGGGGTATGTGAGCATATCACTTTTTCACTCCGCTTAGCGTTTGCCGTGGTTTGATTTATGATGTAAGGAGAATGCGATCTAGCCCTATATGAGTTTGCTGCAGGAACAACATT
>vim|1989323|reg|U|rh|YQTVSR
TTTGTTTCCAAACCCGCTGAATAATTTTTAGCGAGTATACCTGTAAACGCCGTAGGTGTATTGGCGTGGGTTTTCTCTCACCTGTGACCTGGCGTCAGCATTTTAAATCTCACTTCGGCGTCAGCCTCGCCGAATGGCGCAAAACCTTTCGCGGTATGGCATGATAGCGCCCGGAAGAGAGTCAATTCAGGGTGGTGAAT
>vim|2077939|reg|U|rh|YQTVSR
TTATACTCTTGCTGTTCGGTATTAGGCAGAATAATCAGTAAAAATATTGTAAATACTGCCAAATGCTTATCCTGATTTTAGAATCAACAAAGCCCAAAAAAACCTCAATCGCCTGTTTTAATTCTATTTGCAGCCTGATGCTGAAAATTTATCCTGTGAATTTGCTATTATAAGCAACCACCTATCCTTGAGATAAATAC
>vim|2566645|reg|U|rh|YQTVSR
TTATTATACTCTTGATACTCATTTTTACACGGAATAATCACCAAATTAATGATCCTCCGAATCAAGGCACACTGCCGCATTCAGGAAAAAATATCAAAATACGCTAAATGGCCTGCTTTTCATCACGTTTATCGGCCAGCACTAAAAGTTTATCTTAAAATTTTGCTAAAATAAGCAGCCACCTACCCCGAGAGAGAGAC
>vim|2570770|reg|U|rh|YQTVSR
TATTATACTCTTGATACTCATTTTTACACGAAATAATCACCCAATTAATGGCTTCCTGAACCAAGACCTACGAGTACATTCAGAAAAATAATTTCAAAATACGCTAAATTCGCCTGCTTTCATCACGTTTATCGGTTAGCGCTAAAAGTTTATCTTATAAATTTGCTAGAATAAGCAGCCACCTACCCCAAGAGAGAGAC
>vim|2571754|reg|U|rh|YQTVSR
TATTATACTCTTGAGGCTTTGTTTTACTCAGAATAATTATCAGAATTATTATTAATAGGTGGTGGCACTGCGGTGTTTTTAGTCTCAACAGAGTAAAAATATCTTCAACAGGCTATTTTCTTCATCTTTGCGGGTAGCTGCTGAAAGTTTATCTATTGAATTTGCTATAATAAGCGCCCGTCTATACCTGAGAGGAATAC
>vim|2578742|reg|U|rh|YQTVSR
TTATACTCTTGCAGCCCGTTTTTACGCAGAATAATCATAATTTTTATTGTTACTAAACTACTGCTGACCAAACGCGTATGGTAATGAAAAGGACAAAATGCGTTAAATGGGCAGTTTTACGCCATGTTTGCCAGCGGGTACTGAAAGTTTATCTCATGAATTTGCTATGATATGCGCCCACCTACCCCTGAGAGGAACAC
>vim|3350950|reg|U|rh|YQTVSR
GCGTTGACCACTACAGGTGGGGGAATTCTCCTTGCGGAGGAAAAGCCCTGAAGG
>vim|3380874|reg|U|rh|YQTVSR
GCAAATGAGATATGATTATTGTGTGACTAACTGCAAATAATAACGGTGTTTTTTGTTGCGATGGGTGAGATGATTCACAATTCGCTGTATTGTGAACGTAATACTTTTATCGCTATTGTTTTGCAGTGAGAGGTGGTGGTGAGCGTTTTTTCAAATGGCCCCTGTTACAATCATGGGATAACAACATAAGGAACCGGACC
>vim|3385348|reg|U|rh|YQTVSR
GTCAGGTTACCGCTATGGATAAGGTCAGTCGGTAATGCTGTCAACCTGTTGATGACTATTTTAATCTGTAGTCATTCAATCCTTGTAACATCAGGATGATCCTGGTGTCAGTGAAAATACGAAATCAACACGTTGGTATCATTACCCACCTGTGAACTGACGTCGGCATTTTGAATCTCACTTCGGCGTGCCCCCTCCGA
>vim|3404493|reg|U|rh|YQTVSR
ACCTTCAGGGTGTGGCATCATAACGCGCAGATAACAACAAATTCAGGGTG
>vim|3410222|reg|U|rh|YQTVSR
CAATTTTGATCTTAATTAATTGTGACTCAGTGCAAATAAATCAGGCATTTTTGTAACGAACGGTGATGTTTCTCACGAGTTTTATGTATTGTGAACGTAATACTTGGTTAAGCGGGTGGCTAACGGGGATTTAGGCAGAAAAGGCTTTTCCGGCTGGTGCCTGTTACAATCAGCGCAGCCCATGAAAAAGGAACCGGAAC
>vim|3517706|reg|U|rh|YQTVSR
GTCATCCTCATTTATAATTTTTGTATTACGTTCACATAACGCATTCAATAAAATGCCTAAACGTAAAATCAAGCAATTATTTTGTATGCTTATTGTGATTTACTGCAAATAAATCAGTGTTTTTTGTAAAG
>vim|3571242|reg|U|rh|YQTVSR
CAATTTTCAAAAGAATGGTATAGTGTGACCGATCACAGCAACGAACAATCCCTGCCGGCATACTCAGACCGCACCGGGTGTTGGTTATGCATTCGTGATCGCCACAGGTGCGGCAACCGTCTTCGATCATTCGGTTGTGCGGGGGCACT
>vim|3624033|reg|U|rh|YQTVSR
TTTTGCGAAGCGCTCACATGCTTTAACGGACGGGCTATGCCAGAATATCGGCATCTCCCGTTGCGATGTAGACAGC
>vim|3654531|reg|U|rh|YQTVSR
CGACGTCCTTCCTCACCTGGGGCGGGACCGGTCGCGCCCCCGCGGCGACAGGGGGGAGGTGCCGCCGGTGCGCGACCGGTGGATCAAGGCTACACCCGCTGTTTCGCGCCGCTAAGGGTCGCGTCCGGCGTCCCACCGCCGGGACGACCGGCGACAATGACCGC
>vim|3760611|reg|U|rh|YQTVSR
GTGGCCGATCGTGTCCGGCTCGAGGCGAGCGGCGCGACCACCGGCGGCTGACGACCGACTCAGGGCAACGTCGGAGGACGAGGCCCGACCGGGGAGGTTCACACCGATCCGCCCCTCCGCCGCCGAGATCGGGCCCGGCCAATGGCAAGGCTCCGCTCGAGGGGCGCATCAAGAGAGGCGGGCGCCGGGGCGCGGTCGTG
>vim|3760850|reg|U|rh|YQTVSR
GGTGCAATGCCCTAAGGATGTCCCCCTGATTGTGAGCGTTCACATGGGCCGTGTCAACGGGAATCGACCGGCACCCAACGATTTCTGAACCGGTTGAGTAGGAGGGGCAGCGGCGCACCTCCGAAGCGCCGCCCTCAAGGGGAGGAGGGGTCGGGCTGCGGGCCTGGTCGACATGGCCATGCCCGCCGGTAGCCGCCGGC
>vim|14483|reg|D|rh|YQTVSR
GCGCAACGCAATTAATGTGAGTTAGCTCACTCATTAGGCACCCCAGGCTTTACACTTTATGCTTCCGGCTCGTATGTTGTGTGGAATTGTGAGCGGATAACAATTTCACACAGGAAACAGCT
>vim|71878|reg|D|rh|YQTVSR
GCGCAACGCAATTAATGTGAGTTAGCTCACTCATTAGGCACCCCANGCTTTACACTTTATGCTTCCGGCTCGTATGTTGTGTGGAATTGTGAGCGGATAACAATTTCACACAGGATACAGCT
>vim|605879|reg|D|rh|YQTVSR
TTGCGCGCAGCTTTCCAAATTCGATGTTATCTCATTCGTTTTGCAAACGATCTTTGTGATCGCTTCCACTTTATTGTCACATTCCTCTTTACTCACTTTGGCAAGTCGATATGTTATGGAAAACACAAATTGTGAGCGGATAACAATTTCATTTAACCAATCACAATGACAGACTCAAGACGTTCAGGAGTAAAGCCATC
>vim|1154207|reg|D|rh|YQTVSR
GTGAGCGGATAACAATTTCACACAGGATACAGCTATGACTATGATTACGGATTCACTGGCCGTCGTATTACAACGTCGTGACTGGGAAAACCCTGGCGTTACCCAACTTAATCGCCTTGCAGCACATCCCCCTTTCGCCAGCTGGCGTAATAGCGAAGAGGCCCGCACCAATCGCCCTTCCCAACAGTTGCGCAGCCTGA
>vim|1989323|reg|D|rh|YQTVSR
GCGCAACACAATTAATGTGAGTCAGCTCACTCATTAGGCACCCCAGTCTTTACACTCTATGTGTCCGGCTCGTATGTTGTGTGAAATTGTGAGCGGATAACAATTTCACACAGGATACAGCT
>vim|2077939|reg|D|rh|YQTVSR
ATGCGATCACTCTCGACTATTTAACCAACCGCTATTTACTTTACTTTCAGCTGAACTCATCTTGATGTCATTACAGTTGTGAGCGCATAACATTTCCATGACTAACTACATTTTCACGACTAACTAATAGTGTTAGCGCAAGCAAGCTAACTTTCGTAAAAGATAAGGCTGAAATT
>vim|2566645|reg|D|rh|YQTVSR
ATGCGATCACTCTCGACTATTTAACCAACAGCTATTTACTTTATCTGCCACTGAATTCATCTTGAATGCATCGTGATTGTGAGCGCATAACATTTATTTTTATCGCTGACTAAAACAAG
>vim|2570770|reg|D|rh|YQTVSR
ATGCGATCACTCTCGACTATTTAACCAACAACTATTTACTTTATCTGCCACTGAATTCATCTTGGCGGCATCAAATTGTGAGCGCATAACATTTATTCCTATCGCTCGCCAAAACACGATAATATTCGCAGAGATGGGGTTGAGATC
>vim|2571754|reg|D|rh|YQTVSR
ATGCGATCACTCTCGACTATTTAACCCGCCGCTGTTTACTTTACTTTCCGCTGAATTCATCTTGGTGGCATCTAAATTGTGAGCGCATAACATTTATTTTTATCGCTGACTAAAACAAAAAGACACTCACAGAATATGAGGCTGATACC
>vim|2578742|reg|D|rh|YQTVSR
ATGCGATCGCTCTCGACTATTTATCCAACCGCTATTTACTTTACCTGCCGCTGAATTCATCTTTACCGCATTAGAATTGTGAGCGCATAACATTTTTCCTATTTGATCACTTGCCAGCGCTAAAAAGTATCCACGCACATCGCAGAAATGAGGCTGATATC
>vim|3350950|reg|D|rh|YQTVSR
AGTGTGCTCTGTATTTGCTGGCTTATCGTGTTAATAACGAATTAGTTTGAGCCAGCTCACCAAACGTTAACCTCATCCTTTACCTAAATTGTTATTTCGCAGTATACCTTCAAAAAAAAATGTGAGCGAGTAACAATTTTGCGGAAGGAT
>vim|3380874|reg|D|rh|YQTVSR
CGCCAAAGGCGGGGAAACTCGCCTTATCACCTTACCCTTAAATTGAGCAGGGTTGATCTTTGTCACAGCACGGCGTAACCTTATTGTTATGTTATAACGTAATAAAGAGGTCATC
>vim|3385348|reg|D|rh|YQTVSR
GCGCAACGCAATTAATGTGAGTCAGCTCACTCATTAGGCACCCCAGGCTTTACACTCTATGTGTCCGGCTCGTATGTTATGCGAAAATGTGAGCGGATAACAATTCACACAGGATACAACT
>vim|3404493|reg|D|rh|YQTVSR
ACGTATAACAATTGTGTGAGTCAGTTCACTCATTGAACCTCCTGTCCTTTACAGCAGGAATCCCTTCTTCGTATTTTGACTGAAATTGTGAGCGAATAACAAACCCAATCAGGATACCGCT
>vim|3410222|reg|D|rh|YQTVSR
TCACGCCTGACCATCACGGGCCGCGCAGCTTATGCCGCGGCCCGCGCCTTTCGCAATCCATGCTTTTCTGCCGCCCGTTTCTTGATACTTACCCTGATAAGTATTAATTTGCCCTCCCGCTAACTGAAGGGAGCCCCCA
>vim|3571242|reg|D|rh|YQTVSR
CAGTGAGCCGTGCGGGTTCTATAATTTTGAAACCTGCGCTGCGAGAATGAAACATACGACATACCGTGGCGCAGGCGTCTCCCCTTCTCCGCACACTCGATGATCGCCGCTCTATCAGTCTGACGGAGCACGGC
>vim|3624033|reg|D|rh|YQTVSR
CGCTTTTGTGATCGACTTCGCTTTGCAGGGGTTCGATCCTTTACCGGATCATTTCTCCAAGGCATTGTGACTAAAATTGTGAGCGCTTCGCAAAGAGGTCTAT
>vim|3654531|reg|D|rh|YQTVSR
CACCGCGTCGGCGCTGTCCTCGCCGGAAAGCTTCTGAGACCCCGCGGCGGAGCGAGCCGGCGCCCGCACCGCAAGCGACTGCCGCCGCGTGCGAACAGCCTTGGTCCTTCGGAGGACGCCCGCTGTGCCGTTGACAGCTCAGCGGACTGCGGGCAATGCTGTGAACGTTCACGTGAACGTTCACGGGAGGACCGCGCCCC
>vim|3760850|reg|D|rh|YQTVSR
GACCGTGCGCGCTCAACGGTACCGACTCCGTGATGGGTTCACGGACCGGGCCTTGAGCGGGCAAGCCAGGGGTACCGGGCTGGGCTGCCGCTCGAAGTGCAAAGTTGCTTCATGATTGCGGCATGTGCTGGCGATGCATGTTTCCTATCAGCCAG
>vim|42526|reg|U|rh|VGTVSR
GGTCGGCTTCCCTTCGGGCCGGGGAACACTCGGCCCAACTGGGGGCAGTCTAGGCCGCGCCGCCGGGCCGGATTGTCCCCACCCTGCCTTTTAATACGGGTCTGAACTCTCCTCCGCGCATCCTGGAAAACCACCTGA
>vim|117231|reg|U|rh|VGTVSR
ATAGAAGATACGAAAAAAGCCATGAAACCAAGGCTTTTCCTGTTTTATGTAGATGTTTACACATGAAAATTGAAGTATTTTCAAAAGCTAATTGGAGTGATTTTATTCATGATGGGATAAATGATCTGGCCAAAAATGATTGAGAAATAGTTGCTTAAAAAGCATTTGCATGATACTATATATTGAAAGGAGGTGATAAT
>vim|134504|reg|U|rh|VGTVSR
AAAACTCTTGCTTTTTTTGTAGAAGATATGAAAAAAGCCATGAAACCAAGGCTTTTCCTGTTTTATGTAGATGTTTACACATGAAAATTGAAGTATTTTCAAAAGCTAATTGGAGTGATTTTATTCATGATGGGATAAATGATCTGGCCAAAAATGATTGAGAAATAGTTGCTTAAAAAGCATTTGCATGATACTATATA
>vim|331851|reg|U|rh|VGTVSR
CGATTACTAAGGCTGAATCAGTAATTAGATAAAATATTCCAAGTCAGGCGTACGCTGGC
>vim|697122|reg|U|rh|VGTVSR
GGAGAGCCTCCTTCAGAACGGTTTCAACGGTCTGGCCCGATCTCCCGCAGTCTAGGCGCAGGGGCAGGGCCGAATTGTCCCCCCTTCCCAGCCCGGCGCCAGTGGAACGGGTTCCAAACGTCGGGGTATGGTGGAGGTGAGAGCT
>vim|865138|reg|U|rh|VGTVSR
CATCCCCATTTTTATTTGCCAAGTAAGGTAACGCAGCGGATTTGGACGGTGGATAATCCTAAATTGGCTAGAAGATATTTTAAGCTAGGTGTAGCAGGAATTTTTACTAATAACTTTGAATTGATGAATAAGGTGAAGAAAGAAATTAGATGATTCAGTGGCTTTTTTAACTCTATTTTCTTCTCTAGAAGTATAATAAA
>vim|1268913|reg|U|rh|VGTVSR
TCGATTGACATAAACGCGCTGGCGGACTCAAAGGCTCCGCCGGCGCCCATCTTGTCCGGCGAGGAATATCA
>vim|1810242|reg|U|rh|VGTVSR
GATGACGGGAGATAGCGGTCTGCGCGCTTCAGACGCTACCCAATAGATCAGTTCAAAGTGCTAAGTGATTGGTTTAGTCGACAGCCGTGAGGTGGATGGGCACCCGCCCAGAGTCTTTGCCTTATGAATCTCGCTAGAGTGGGCACGGCGGTGACGTGGCGGCAAGGTCCACGTTCACTGTTCGCGGAAGGACAAATCGA
>vim|1818268|reg|U|rh|VGTVSR
CAGGGCGGGTGCGGGCGTGAGGCGTATCGAAACGGAGGGGTCCGGGGCCGCATCCGCTGCGCCCACACATGGGCCATGCCCTTGTCCGCTTGACTCTGACATCGCCGTTCGCCCCTGCGACTATGCTGAGGAACGCCCGTAAGGCACGGCGGTGGTATGGCGGCAAGGACCAGTGTCACTGGTCGCGGAAGGACAATCGA
>vim|2201291|reg|U|rh|VGTVSR
TGCAGGTTGAGGTAGGGGAACCGTCGGACATTGCTCTTGCCGCCCGCAACGCTGGTGGGCGGCAGAGCGCTGGGCTATACGACGGAAAAGCGCTTCCCCTGGCGCTATTTCCCCTCAATGAGTGCAGGAGCCCGCTCGAC
>vim|2243689|reg|U|rh|VGTVSR
ATCTTTTAAAAAAATGCTATATTAAAAATGAACCGGTTCAAATACTTGTTTAAGTATAATTAATAGTGAGAGGAAGTTGCTCTACTGAAGACTTTAGTTATATGGATATTGATGACAAGCAACACTATGCAAAGAATGCGGTCATCATAATCGAACAACAAGAAAGAGAAATCAAATGTAACTGGCAGGAGTGAGAATGT
>vim|2730511|reg|U|rh|VGTVSR
TTTGGAAACGGTTCCAAAAAATAATTTAATATTTAAAAATAAAAAACATTCTTTATTAACTTCATCTTATTGTTTTATATAATTTTATTAAGCTATAAATTTTTACATCAATTTATAATTAATAAAAAACACTATAAAACTAGTAGTTTAGGTCTTATAATGAAAAAAATTGAAGACAATAATTTTAAGGCTTTTTAACA
>vim|3066034|reg|U|rh|VGTVSR
CAAATTTTTCTCACGTTTAAATTCAGGCGAAAGACGCTGAAATCGCTTGCTAATTTTACGCATGAAATGAATGCATTCAAAAAAATGAAACGTTTCATATTGACGTCCCATTTCGACCGTGCTTTCAATTATCGAGCCTGATAGCGCCCTTGGAATGGCGTGAGAGGTGCAGCCTTTTTGGGAGGAAAATCATGAAGTTA
>vim|3563619|reg|U|rh|VGTVSR
AGATTTTTAATATCTTAATATCAATACTTTAAATGTAAAAACTACACGAAGATTCGTGTAGTTTTTATTTTTTTATGATATAATTTATTTTGACTAACTTTTAAAATTTAATCTTAATCTTTTTACCAACTTGAGGGGGTTTACTT
>vim|3592357|reg|U|rh|VGTVSR
AATAGAAAAGATTTTTAAACGGCACTCAAAAGTTAGAATCATTCTAGCTTTTTGGGTGTTTTTATTTGCTAACAAGTCAATTTTTCTTGACAGAAAACGCTATCAATGATATTCTAGTGTAAATTATTGAAACGTTTCACAAGAAAGGGGTAAACC
>vim|3789619|reg|U|rh|VGTVSR
AACTTTACAAAAAAAGTGAAATTATTTATAATCAATTAAGGAAAACGATTGCAATATATGGTCTTTTTTTTAAAATGGAGGTTAAGAA
>vim|3865383|reg|U|rh|VGTVSR
AATAGAAAAGATTTTTGAACGGCACCCAAAAGTTGGAATCATTCTAGCTTTTTGGGTGTTTTTATTTGCTAATAAGTCTATTTCCCTTGACAGAAAACGCTATCAATGATATTCTAGTATAAATTATTGAAACGTTTCAAAAGAAAGGGGTAAACC
>vim|4195190|reg|U|rh|VGTVSR
TATTTCTAATTTGGGCGTTTAAAGATACATGAAGATATAACAAAGCGAAAAATGAAACTAGAGCTTGTGTAAATGTTCTGTTATAATAAATTATTAAA
>vim|4585991|reg|U|rh|VGTVSR
TATCGTGTTTGACTGAATTAGTCAGAAAAAATTGTGAATATTGACGAAATATTAAAACAGATGCCCGCCAGAACCCGCCAGAACCTGCCGAAACCTTTCCGGGACCCGCTTGCGTTTTTACCTTCCTCCTGCTAAGATATTAGTACTATGTAATTAGTGCAATGTAATGAAGTTTTATGCGATGGAGGTTGTCTGGGCAA
>vim|4676045|reg|U|rh|VGTVSR
AATGTCGCCTCCTTAATCCGTTCAACATATCCCCGATTTCAGGAAAAGTCAATTCCGGCTGCCGCCGAAATAAAAAAATCGGAAAAAATCGAATTGCCTCTTGACGCGGAGGGGGTTTTCCGGTATAATTAAAGAAGAATGAATGCGTTTCAATGATCGTTCAACAGGGGAGCGCCGC
>vim|4755976|reg|U|rh|VGTVSR
CCGAATACAGAAAAAAGATCAGAGGAGAGAAGCGCGCAGGGTAGCCAGGC
>vim|4757026|reg|U|rh|VGTVSR
GCATTTGTGACCTGTTGAACGCTCATAACCATGCGTCCAAAATCGCCCCGATCATCTAAATCGTCAACGCGGTTTTATTCTCAGCATTGTCCAGTAATTCCCGGTCACCCTAGTCAGCCTTTTCTTCACTCCCGAGCCCCCTCCTCCCCTCTAAAAAAAATTGTTGACGGCTCTTATTGTTTCACTTTTGAATCGATTCA
>vim|5107540|reg|U|rh|VGTVSR
TGAGGATCGACGCCTTCCATGCGTCAGACTTCGCACCGCCGCTCTCAATGCTGGTGAGCGGCCAGGCGCCGGGCTATACGAGGGAGATGGACGCGAAAACGCGTCACAATCCGATGAATAACTGCAGGAGCCCGCTTGAA
>vim|5136199|reg|U|rh|VGTVSR
CATCGCCGGAATGACTGCGGGCGCTGTAAAATAGCTGCGGGATGTCGAAA
>vim|117231|reg|D|rh|VGTVSR
CAGAAAGCGCTATCAATGATAGAATGAATTCAGATAAAAAGATTTATTTTTAAAACAAAAATGAAACGTTTCAAAAAAAGAAATAAAGAGACAGCGCCAAGCGCTATCTTTTCTAGAAAAAAATGAAACGTTTCAAAAAAGGAGGTTGCT
>vim|134504|reg|D|rh|VGTVSR
AAAGCGCTTGACAATTAATGAAAGCGCTGTTATAATATAATCAACAAATGAAACGTTTCAAAAATAGGCTAGAAGCTTGTTTAAAAAATAAATAAAAAATGAAACGTTTCAAAAAGGAGGAAA
>vim|331851|reg|D|rh|VGTVSR
GCCTTTTTCTTTTGATTAAAGTGGAATCGATTCCAAATATAGGAGTAGTAATT
>vim|865138|reg|D|rh|VGTVSR
CTGTTGACAAGTTGTGAAAGCGATATTATCATTTAATTGTAAATTGAAAACGTTTCCAAAGTGTTCAAATAGTTTTTTGCTAAATAATTATTTTTTTGTAGCGAAATAGAAACGTTTCAATTAATTTAAAACAATTAGATCTTAGTAGGAAACCTTTTAATTTTTGTGCAAAATTGAAACGTTTCAAAAGGAGGAAAA
>vim|1268913|reg|D|rh|VGTVSR
ATCCAAAGAGTGAGAGCGTCATTTGTGCGTCCGAAAGGGTCGCGGTTCTCCAAGGCGGAAATCGCCAGACACGGAAATTGAAGCACGGCCGGCGCTCCGGCTAAAGAAAGGATGGAAAATCA
>vim|1810242|reg|D|rh|VGTVSR
AGCGCAAGCGAGACGCTGGTTCGAAGCATAGCTGCTGCGAACCTTCATTTTCCGATACCTATGAACTACAAGTTCAAGCGGCTCATCTT
>vim|1818268|reg|D|rh|VGTVSR
AACAGGGTTGACAGCCTCGAGTGGTCCCTGTCACACTACTTTGGAATCGATTCCACAGCCGCGGGAATCTATATTTTTCGCAGTTTTGGAATCGATTCCAAAATTCAATGGACCATCGGCAAAGAAGCCATGTTTAGGGTGCGCGGCAGCCGCCGCCCCCTGAACTTCCCACCGCCCACAGACCCCCAAAGGAGCCACTT
>vim|2201291|reg|D|rh|VGTVSR
ACGGATCACCTGACGCGTTCTGCCCGCCAAGCGGTTAAAGGGAGGAAGCT
>vim|2243689|reg|D|rh|VGTVSR
CATACATGGAATCAACTAAAACGAACTAAAAAAGAAAAAGAGGTGCTTTG
>vim|2730511|reg|D|rh|VGTVSR
AACGGACAAAAGAGCGCCATAAAGCTTATTTATACTTAAAATCCGGAGGGTATTTCGATGACA
>vim|3066034|reg|D|rh|VGTVSR
CAGGCGATCGATGCGACCAGACCGCAGGGTTGCCAGACCCGATAGCCGGACTGAAGATCGTTGCATTTATTTATTTCAAGCTTGAAATTTTAGGCTTGAAATAAATACGTCCCTGTGGTTCGCTGAAGCATACCACAGCAGGGGAGTTTCGT
>vim|3563619|reg|D|rh|VGTVSR
ATCTACTTAATTAATGAAAAATTAAGACAAGAACTTAGGGAGGCAAAAAA
>vim|3592357|reg|D|rh|VGTVSR
TATTATTTGCCCTCTTAAATTATTCTTTCACTCCAAGAGAAACCCTGTATTTGCAGGGTTTTTTCTATCATGAAAATTCTTCCCGATTATGATAAAATAAAGAGATTGAGAAAGTTGAGGTATCT
>vim|3789619|reg|D|rh|VGTVSR
AAGCGGTTGTATAATGAAACCATAAAAATGAAACGTTTCAAAAATATAAAGGTTTAATATAAATCTTTATATAAAACAAATAAAAATGAAACGTTTCAAAAAGGAGGAAAAT
>vim|4195190|reg|D|rh|VGTVSR
AAATGACGAAAAAATGTTGACATCTGAGCAGCTAAGAGTTATATATAGATTATACAAATCAGTCACGTGCACAGCTGAATTTATTTTTTTAACAAACATGGAACGGGTTCCATAAAAAAGAAAAGATGCGGAATTATTTTTTTTAGGAACATGGAACGGGTTCCACAAACAACCATCTACTCATTTAGGGAGGAAAAACT
>vim|4585991|reg|D|rh|VGTVSR
TGTGTTCCATGTGGAACACGGAGAAGGGCTGAATACGATAGATACAAAAACTGGAAATAGAATGAAAATAGTGCACAATATACGAGGCGAAAAGTTGTATA
>vim|4676045|reg|D|rh|VGTVSR
TGGCACCCAGTTTGTGGCCGGTAATGGTACGGAAAGGCGAATTAAACTTAAGTATTATTACAGGGTCACGCGCGATTGGAAAGCGGAGATGAATCTCCGCACTCCAAAGTTGACATCGGACAGCAGGGCGCACGACTTTAAAATTGTTGCCTGTAACAGCCTTTGAAAAAAAGTATAGCCGATTTAAAACGGAGGTAAAA
>vim|4755976|reg|D|rh|VGTVSR
TTCCATCTCATCGTATCCTATTTTCATTACTCCAACCCTTACCCCCATCCACTCTCTTTCCGTCACCAGACGAAATCATAAACCGCACCCGAAACAACATC
>vim|4757026|reg|D|rh|VGTVSR
TTCCCAAAATAAGATTTTCACTCGTGGGTCCAAACTCCGTCTCGCCCGCGAGGACCACCGACAACAAATCCAATAAAACGCC
>vim|5107540|reg|D|rh|VGTVSR
ACGGATCACCTGACGCGCTCTGCTTGCCAAGCGGTCAAAGGGAGGAAATT
>vim|5136199|reg|D|rh|VGTVSR
CGAATTGAAACAGGCCGGTGCCCCGGCGACGAGAAAAGGATGGAAGATCA
>vim|143656|reg|U|rh|RATVSR
AACGACATCAGCTTGTTTGTAGCGACATTGGTTTTTTTGTAACAATATCAGTTTACTTGCAACAATATCAGTTTACTTGTAACAACATCGCTTTGCAGCAAGGCTGCGAATACCGCAGCAGCGTCAAGGACGAAAGGTATAAACTAACGATTATGGCGGCCATATATAGGGTCGCCGTTTCACCTTAACAGGAGCAAAAG
>vim|224762|reg|U|rh|RATVSR
CGGCCGGCCGCCGGCCGTCACGGCCCGTGAGGGTCGCGACGATCCGGCGGCAGTCCTTGAGAACCGCCGCCCGTCCGTGCCCGGGTCGTCCGCGCGCGGCGGGGAGGAGTCCTGGGCGCGGGCTCGGGAGCGCTCTCAACGCCGTTACCGGCCGGGGCTATCCTGATCCGCAGCCGCTCAGGAGGAGTCCCGAA
>vim|246769|reg|U|rh|RATVSR
GGGCGGCGGACGGAGCGCGGCGGGCAGGGCACGGAGAGCGCGGGGGCCTGGAGAGCGCTCTACCGTGCGCCGGACCCCGCCGGTTAGGGTGCGGGC
>vim|246878|reg|U|rh|RATVSR
GCCGGGGCCGGCCGGCGCCGCCACCGGCGCCGCCGGTCAGCTGTCGTGGACCGTTCTTCTGTACATACGCCCATGCTGACGACCGCACCCGCCCGCGCACAAGAACGTTTTCGGTCCCCGGAGCGCCCCCTCCCGCGCCGCGGCCTGCCGCTATCCTGAGCCGCAGTCGCCGAGGAGGAGCCGCAC
>vim|1806824|reg|U|rh|RATVSR
GGTTAGCTTTCGGCAGAAAGGGCCCCCAATAACCCCGAGAGCTAACCCCTCGGCGCGAGTGGTCTTGTAGAGACACAGAGTAATCGTCAGAGAGCGCTCTCTTGACGTACGTGACCTGCAGCACATACATTGGACCCACATCTCAGAGAGCGCTCTCTCGCCATCGGCGTACGGTCGCTCGAACACACAAAGGAGTGATC
>vim|1955472|reg|U|rh|RATVSR
GCCTTCGACGGTCCATCATCAGCCGCGCCCGCGTCAAGACCGTATTGCCTGCGTCAAGACCGTATTGCTCGCGGCAATGCGCACCGCCCACGACGACCGCCGTAGGCTGCGGAC
>vim|2079330|reg|U|rh|RATVSR
CATTCATTCATTTTATACTCTACGTAATTGGAGTTGCAGTTCCCCCTGCAACTTCAAGTATGAAGGGGATTGGAGTCAGCA
>vim|2079475|reg|U|rh|RATVSR
GGTGGAACCTTTCTGGGGCTGTTTTATGGAAGGATGATGGCGTACATCACAACAAAGCGAAAGCCTCTATCTGGTGATCAGGCTCACATTTAAATGATCCATAAACGGAAAGCGCTTTCCGTTTATTTCCATCATGGCTATAGTCCGCTCATTATCACTGTCGTTATTTATTTCGGAGCTACCC
>vim|2247556|reg|U|rh|RATVSR
GCGAAGGAGCGGCTGCGCTGAGCGCGCGGCCCGGCGGTATAACTGACCGC
>vim|2565492|reg|U|rh|RATVSR
TGTTAAGTTAGCTATTGTGGCGACTTTTAAATTGTATACCCAATAGATTTCAAGGTGCAGGAAGGCGGCAAACGAGAAAATCCCGATGAGCTTACTCAAGTAAGTGATTCGGGTTTTTGAGTGCAGCCAACACACCTGCAATTTGAAAGATGAAGGGTAATGGGAGAAAGAA
>vim|2568589|reg|U|rh|RATVSR
TGTTAAGTTAGCTATTGTGGCGACTTTTAAATTGTATACCCTAAGTCATTGAAGTTGCAGGTCGGCAGCGAACGCCCCTGCAATTTCAAATACATAGGGGATGGGAGAAAGAA
>vim|2572436|reg|U|rh|RATVSR
CGATAAATTAATTATTGTGGCGACCTTTGATTTTCACGGTCGCCTACTTTTCAAGTTGGGAGTAAAAA
>vim|2574958|reg|U|rh|RATVSR
TAAGAAATCGATGAATGCCGTGATGATCTACTACATATGTTGAAAGGGAAAGTCTCTATCTGGTGATCATGCTCACATTTAACGGATTCATCAATGGAAAGCGCTTTCCGTTTTGAATCCGTGTGATTATAGTCCGCTCATTGTTATTGCCCAATCAGGAGTTACCAATGAAAAAAATCATGCTTTGTTGTTCTGCCGGA
>vim|2577431|reg|U|rh|RATVSR
TGTTGTGGGTTATGATTTTACACCCAACGTCATTGGCGTTGCAGCCAGACAACCCGCGCAAAACCCGATGAACTTGCGCAATCAAGCGATTCGGATCACGCTGCTTGCGAGGTCCAAGGATGGACGGAGTAACGAACGCAGCTAATCCCCTACGACTTCAATGGCGAAGGGGCTACTTTTACCCTAAACAGGAGTATGAA
>vim|3383517|reg|U|rh|RATVSR
GCTGGTGTTTATCTTCCCGCCGTTTTCTCCGGATACGACGTGGGGGTTTGCCCGCGCCTGGCTGCAATTTTCGCTCGATCATCGCGATGCGCTGATGCTGCCGTTCAACTTCAGCATGGGGGTGATGACCCTGTTTATCGCCGTCGGGGATCGCCGCCAGCCTCGCCAAACACCATCATCTGGACTCGCTGACCGCCGGG
>vim|3408915|reg|U|rh|RATVSR
GCTCACCCGGCGCGAAAATTTCGGGTACTATCAGGTGGCCTCACAGATGAAAGGGATCGCCTG
>vim|3586191|reg|U|rh|RATVSR
GAAGAAGGTACCGCGTGAGCGCGAGGAGTGAGCCGACCCTGCAAGCCCCACAGCCGCGAACGGAAGAAGGTACCGCGTGAGCGCGAGGAGTGAGCCGACCCTGCAAGCCCCACAGCCGCGAACGGAAGAAGGTACCGCGTGAGCGCGAGGAGTGAGCCGACCCTGCGAGCCCCACAGCCGCGAACGGAGGAACGTACCGC
>vim|3622626|reg|U|rh|RATVSR
CCGTCGGGCCAACCGCGGTTGCTGATACATTGCTATACCTAGTATACAGGGGTCGCTGAGTCGGCCCCATTTTTGTCGTAATCAGGAGTCGG
>vim|3657320|reg|U|rh|RATVSR
ATCTCGCGCGCTCCACACTCGCTAAGTCATGGGACTTTCTTGATCAGACGCCCGGACTATCCGCCAGCTTTTGATCTCGGTCCGTCAATCGGTGTCGCTTTGTACTGTCAGGGCACAGGTACCGTGATGAACGGGCAGCACTCCCCTTCGCGCCTCGGTCGCTCTCTACACTCGTCGCAGCCGTCGAAGGGGGAGGTTGC
>vim|4812159|reg|U|rh|RATVSR
AGATTGAGAATTTTTATTTGTGTACAATATTAACAGAGGAGTGATCTAAA
>vim|4832986|reg|U|rh|RATVSR
ATAACCAAAAAGAACAAGACTGTTTTCTATGTCATATGGAGCAAGTTTTGGGATGTTGATAGGTATGGTTGTAGGTATGTGTATAAATTCTCAAAAGTTATCCACAGTGGATAACTTTTGAGAATTTATATTTAGTAGGATAGATTTATTGAAAAAATATTTTTGTATTGGTACTATGTTAATAGTGATTAAAAAGTCCG
>vim|5166324|reg|U|rh|RATVSR
TTATTAAAACTACATTTTTGCAAAAGTTTGTAATTTAAAAAATACAACAGCTGTTTGAAAGCATGTTTTTGCTTCAAAGTGGTACTGTAAATACAAACTTTGAGGGGAGGTGGACG
>vim|1806824|reg|D|rh|RATVSR
CGTTCCCATGCCCTGAAAGGCTCTTCCATGCTTCCTGCTCCCGTCAGCACC
>vim|2079330|reg|D|rh|RATVSR
GTCTCGCCACTACAAATTGTGACACCTCACTATTTTTCGCAATAACGCCCCACTCATTGCATTAAAAATTGAATGTAAATCACAAAAACTCACTATGCCTATGCTAGGATCCGCCGCCTCAGTGCAGAAATGGTTTGAGCGCTTTTTATACATGCTCTTACTATTATTGACTTAACATTATGCTGACACAGGCCCCATCT
>vim|3383517|reg|D|rh|RATVSR
TCTTCGCCCGGTTGGCGCCGGGCCAGACTTACCTCCCCTTTTCGCGCTTTCGTTTCCGGGCTCATTATTACCCACGCATGCAAATAAGAATTATTTTCATTTATAAATAGCTTGTGCTATATAACATAGCAATGGCTATAAACGCTGGGAAATTAACCACACCATTGCGAGGGATCCT
>vim|3408915|reg|D|rh|RATVSR
AATACCAGGATAAGCTCATTCTGTAAGGAGTAATCTGAAATTGATGCCGAAACGGCAGGATAAATAGTCTAACAGAATCAACCTGGTTGCACGTGGTAGCGACTTAATACAGTATAGCGGGCTCCGATTAATAACGCGCAGGGCAGACAAT
>vim|3622626|reg|D|rh|RATVSR
ATCACAAAAATATTTCAGAACTACTCATTGATTGCATCAAAAAGTAGATAGGCATCACAAAAACTCCCGTTGTCTGTGCTAGGATCCGCTCCCTGGTGGCCTGATCGGGACTTTTTTCTGCATTTGCCAGGAAAAGCCAGCGGCCTTATGCCAGTTTTAAACTCTTTATAGACTTAATCAGGCCTAAATA
>vim|4812159|reg|D|rh|RATVSR
TTGTTATAGTGAATAGTGTATAAAAAAAGTTAATGAAATTGTAAATTAGTAACAAAATTATGTTGATTTGGAAATTTTTGTTACAATTCTATTTACAATATTAAATTTTTGCTTTATAGTATATGAAAATATTATTATATGCAAAAATGAATCCGCGTACATAGTTGCATAATAAAAAAGAAAGAGGGTATGTGT
>vim|4832986|reg|D|rh|RATVSR
TAAAAAGGTATGTAACTTAAATTTTAATAATATCAAATTATATGAAATTCCATATGAACTAATGTTTATATGGAATTTTTATATAGATATAAGAATAGTAATACATCAAAAGTTGGATATACTATAAATATTAAAAAATTAGGAATTAATAGTTAATAAACGTTATATAAACTAATACAAAAATATTAGGAGTATACAAT
>vim|5166324|reg|D|rh|RATVSR
TTGATTGTTTTATAATCATCCAAAGATGTACTCGGATACATATAATTGGGGTAATAATTACCCCTGAGGTATTTATTATAAATAAAAAAAATATGCAGGAGGGTGAAAA
>vim|201394|reg|U|rh|QSTVSR
CCTAGACTGCACGAACTTTACCGTGCATAAACGCCATCCAAATTGCTGCTAACCACTGGTTTCAAGGTGCGCAGTTCTTAATGTTACTTAACCTTTCAATAGCTTAAGAGTAATGACTGCTGTTAACATGTTAGGTTGTTGTAAATCCTTCGCCTATACAAGTTATTAGAACTGTTTTAGTATCCCCCAAGATAATTATT
>vim|312436|reg|U|rh|QSTVSR
AGCAAGCGCTTTCTTTGTGCGTAGATCACATTATAATCCCCTGCAACACGGTTAAATTGCTCAAAGCGTGAGCATCCGCTCTCGCAGGGCGTTATGCAGTTCAGAGTTTTGCTATCTTCGCTACCAGAATTCTAGGCGAGAGAACATCGCGCAGGTACACTGTCCGCTTGAACTCAAAAGGCAATATAAGGGGAGTTCCA
>vim|1130095|reg|U|rh|QSTVSR
TATCACAGTAAAAAAATGCTGCCTATAAAAATATAGGCAGCCAATACGTTTTGACAACAAAATGATAAAACGCCCTCATTATGACACCGGTGTCATGGGTAGATCAACTAAAAAAGTGCTTAATTGATAAATTAGCTTGAAATAAATCATTAATAAACGAGAATGGCTGCATTATTCTCTTTGTTATTTAAGTAGTGCTC
>vim|1231204|reg|U|rh|QSTVSR
CACATTGACCGGACCGGGTATTTGCGGCCATTGAGCGGCCACAACACACTCGGGTGGGGATATAGC
>vim|1262265|reg|U|rh|QSTVSR
TTCCGCTGACGCCGATCCTGCTAAAGGGGTGTTGACCGGGGGAAAGCCTA
>vim|1780826|reg|U|rh|QSTVSR
AATCGCACCGGTGGGGGGCATTCGTCTCCCACCCAGCAATTCTGCGAGCGGCGTTATTGCGAAAGAAGGCAAGCAA
>vim|1824737|reg|U|rh|QSTVSR
GCACCAATGGATGCGCCGGTGCAATCAGCCGTTGCCGGCCCCGGACCACACCAGACGCAGGTTGGCGCGCCTCTTTTCGCCACTCGTAAGTGCCAACTTGCGGCTCAAAGAAATGAGTTGACGTGAATACGTATTCACAGTCTAATTAAATATAGATTTTTGCCACTAACACTGTTATGACTACGTATTCAAAAAATGAC
>vim|1836872|reg|U|rh|QSTVSR
CAAGCCGCGTCCTCCCGGCGAGAGACGGGCCGGGAGGGGGAGAGACGCCGCC
>vim|2730135|reg|U|rh|QSTVSR
GCTCAACTTCCCTTTTTTAAACCTGTACAGAGGTTAGGTTTTACTGTGTTAATCACTCAGTAAAACCCAATGTATTTAGATGATTCTCGAACAATAG
>vim|2770207|reg|U|rh|QSTVSR
AGCATAACAAGTGGTTGAATTAGCAGCGATCCAGCAAACCTAAGAGCAAATGTATGCACCGCGTTGATAAGCCACACAGGTACAATACGCCTTTGCTTGCCATTGCGTTACGATTCCCGCTTTCGGCATTCAAAAAGCGCGCGTAAAAAGAAAAATATGGTAATCTACGTGCAGCGACAACAAAGTCGTAGCAGCAAATC
>vim|2774932|reg|U|rh|QSTVSR
CTTGGCTGATGACACAGTGATCGGTCACCAGAGCCAAAGATCGATTGCTCTTTTTGAACTACACCATCCATTGTCGGCTGCTTTGATATTGGAAACGGTTCCAAATATGATAACGCCACGATAACAACGTCTTTAAGGTTTGGAGCCAGCACAG
>vim|2785796|reg|U|rh|QSTVSR
AGGTTTAACTTCTCGCTACAAAAAGTGAAACGGTGCAAAGTAATAGGGTATTCTTTTTAGATTGACAACAAATCAATAAAACTGCCACATTATGACACCGGTGTCAGGTATATTTCAATAAATAACATGAATTCTATTGATATAATATGCAAAAAAACTTTTAATCTGAGCCGTCTGGCCAATTTTACTCAGGAAAACTC
>vim|3058100|reg|U|rh|QSTVSR
TTTAGATTAACGCTTAATGTCAGATTAACGGCGCCTTGTGCGTCGTTTTTTATGGGAAGAATTGGCATTAAGCATGAGTTAAGCGTTTTATTATGGCACTATCTAAAGATAATAATAATCACAGGGTGGCTGT
>vim|3136247|reg|U|rh|QSTVSR
GCTATCAGAGAAAAAATGCTGCCTGTAGCAATTACAAACAGCCAATTCGTTTTGACAACAAAATGATAAAACATAAATATTATGACACCGGTGTCACAGTCAAATCAATAAATAATTTACATTAAACACAAAAAGCTTGAAATATTTAATTAATAAACGAAAATGGCACTATTGTGTATTACATTAACTAAGTTGTGATA
>vim|3502013|reg|U|rh|QSTVSR
TTTAACGATCTATCCGTCTTATCACTTTCGACCTTTGGGCTTTTTAAATACTGCAAATCAGTTACTTAAGTTTCCGTAGCTTTAAGTGAGGCAAACGTAACATCTTTTGATAAAATGAGGGATTTCAATGGCAGGCTAGTGTATAAACCTTAATAACAAAAGGTCTATCGTACTAATTTTGTAGAATAAGGTTTGAAGTA
>vim|3644634|reg|U|rh|QSTVSR
GCAGAAAATCTAAGTGTAAGACGGATGTTAATGCATTCGTCTATACAAGTTAGCGGAACTGTTTTAGTATCGACGCAAAATAATCACTAAGGTTACCTCCTCTCT
>vim|3820949|reg|U|rh|QSTVSR
GGTTTTTGTTGGTGTATGGGGTATATTCAGGCTATTAAAAAAGCTCGCGATGGGCAGGGTAAGAGACTTTGTCTGGCGCCAATTATTCGGTAGTATCGCCATAAGTGACTATACTTTGGGTATCTGGCGCAGGAGTGCCGTCGTGAAGCATTGCTCCCGATTAGTGCGTTAACAATAATACTTATAACCTGTAATTAACT
>vim|4085317|reg|U|rh|QSTVSR
TATGTTGATTCCTTTGAAAATTATTGGATTTTGCTAAACACGCGCATTATATACCATTGTCGACGCTTTGCTCACCAATTTTATATGTGCTTTGCATAAAATTATCAATTTATGCAATACAATGTTATAAAATGCTTCTTATTAAATCTTTTTTTGTTAGAAAGGATGCTC
>vim|4604237|reg|U|rh|QSTVSR
GCGGGCGAGACTAACCTAAGCCGCGCTGCATGCAAAGTGTAAGTTGCGAGGTGAAACTGAGTTTGACCGATCGCTGGTCAAGGCAGCATCGACTGCCGGATGATACTCGCACTGTCTCGATCCATCGGCTAGGGCGAGAAGGGTCTTGAGGAGATGCC
>vim|4608204|reg|U|rh|QSTVSR
TGGTTTGTTCCCGCAACCTTCAGTAATTTGGGAACAGGTAATTGCCGGAGGTTGATGGGTACAACCCATTTTATATGGTATCTAAGCACTAAAGCCTTACATTTAAACGATGTAAGGCTTTTCTATTTATGCATACGTACCAATTTATGCTACATTTAGCGCAACTGGCTAGATGAATTAAACAAAATAA
>vim|4676909|reg|U|rh|QSTVSR
CCTATAATTTTTATGAAAATCGCATTCCCGCCGAAGCGAAATCCCGGAATTTTGCAACAGTGGCCCGGAGAATCCGTTTCGTGCATAAATATGAATAATTTCAATTTTTATTCATCACCTCTTGTCATTGGAAGAAGTTTATCATATAATATTAATGGATTTCATTCATGAATCACAATCCGCAGAAAGGAGTTTTCATC
>vim|4727493|reg|U|rh|QSTVSR
TTTGATTTTCTAAAAGAGTAATTTGAAAAAAATGTATGTGATATACTATTACCTTTTATTAAAAGAAAAGTGATACTATTTTCGTTGACAAAAGATATACGGATATATTATTATTAATGTGGAAGCGCTACCATATTGACTAAATAAGATATAAAAATGCAGTAAAATCACTATTATGTCGAAAAATGAGGTGAATTTAT
>vim|1130095|reg|D|rh|QSTVSR
TCACCCCAATTTAACAGCCTATTTACGCATAAGTTTCGTATTAGTTTTTCTTATCTGAAGTAAGCGTTTTTAGCGTGATTTCTCACTCGTTATTTTGCTATTTTATCTATACAATCACGCCTTTATTATAAGTGTAAATTTCAAGTGACTATCTCATGCTATTAAGTATTGTTTTTATTATTGGTATTACAGCAGAAGCC
>vim|1824737|reg|D|rh|QSTVSR
GCGACGCACAACCAGACCAAATACCGAAGCAAGAATTTTTGATGCCGACGTTCGTGGTTCGTCGCGGTTGTTTGAAGAGTCAGATGCCCTTTCTCGCGAAGTGCAGTCCACGCGCGAGACTCAATTCATTTGGAGATAGAAC
>vim|1836872|reg|D|rh|QSTVSR
GCCATCTTCGCCCCACGTCCCGGCACGCGCGCGCCGGACCGCACATCATAGAGCGGCAGGCGGCTCGTCCGACCGGCGGTGCGGA
>vim|2730135|reg|D|rh|QSTVSR
GTTGAAAAAAGCCTAGGGAAAGGCCGATATGAAAGCAGAGAAGGATTCATCTCTGTCTTTAGCTGTTTGACATGGAAAGCCAAT
>vim|3136247|reg|D|rh|QSTVSR
AAACAATATCTTACAATTACCCCAGCACTTTCACGTACACCAATTATCATTCTTAATCATTATACCTGTTGAAATGCAATGTTTTTTGAATTGGACCGATTTACATAACACGCATCATGATGTAAATTTATTGTGACTTATATATCTTTTTATATATAAGTTGTTAAACATTATAAAAAAAATATCACAGGGATTTTAAT
>vim|4604237|reg|D|rh|QSTVSR
GCGTTCGTCGATTGGGCGTTTGCCAATCCGGCGCTGGTCGGTCTAAGCCTCCCAGCAATTCTCTAGGGGAGAGCTAAGAGAC
>vim|4608204|reg|D|rh|QSTVSR
CAGGTAAGAATCCAAAAGTCGTTGAAGCCAACTACGATTATGGTGGCGCGCTAGAAGAGATCCGTGCA
>vim|4676909|reg|D|rh|QSTVSR
GATTTCATCCCCGGCAAATCCGTCCGCACCCGAAAATAAGGAGCCTCCAG
>vim|4727493|reg|D|rh|QSTVSR
TCAATCCATATGGATTGTATACATATTTTATAAAAAAACTCTAATACTAAAAAATGATATCTAAAGAAATTAATACATTGCATTAAAATCAGGATTTATTTCTATGATTTTATATATTACTAAATAAAATGCTATACTTTAGGAGGTATTTATA
>vim|53887|reg|U|rh|RSTVSR
TGGGAGCTGTCTCGCCGAGTGGAGACTTCCGTAAGGGAGTGTCGTGCAAGCTCGCAGTTCCTTGTTTTTCTGAAGTTTCTGACTTCCTATAGGCTCTAAT
>vim|101752|reg|U|rh|RSTVSR
TAGAGCATACTAAAAACACCTAGTGAAAATTGATTTTTTTCACTAGCTCATCCAAGAACTTGCGCAGATAATCATGAGTCCATTCCATGACTCTATTATTCTGGAAAGCCTTGCAATAGACAAGTTAACGTTATAACAACTAAATTAAAAACTTGAGATTGAAAAATCCCCATAAACTTATTTTACAAGGAGGTAAGGCT
>vim|223897|reg|U|rh|RSTVSR
GAAGCTGAAAACCCGCTGCCGTCAGCTCCTATATTTCCATGGAGAATCGT
>vim|238189|reg|U|rh|RSTVSR
CCCCTTGCAAGTTATAAGATGTCTGACAATTTGAAAATACATGAAAATACAAAAACCATATTGACTTTTAGGTAAGGGGTAATATATAATTATCTCGTAAACACGTGTTCATGAAATTTATTTTAAGAGTTTTTGTTGAAAAATGCGAAAAGTTACTCTATAATCTATAACAAACAATATAGAAATAGAGGAGAATTGTT
>vim|309636|reg|U|rh|RSTVSR
TGGTTATTATCCTATCCATGATTACCAATCTAAAAATAGGGTTAATTGTTCGAAATGAGATTTTGTTCACGAACAATGCAACCGGTTGCGCTTTTTTGCATGGATTTATTTTGCTACAGTTTTTAGGTCAGATTTTGAACAAGGGAAAATAAGTGATGAAAAAGATTTTGTTATGCTGTAGTGCGGGCATGTCAACGAGT
>vim|341144|reg|U|rh|RSTVSR
ATTGATAGTTGTAAATGTAAAATCGTAATCTTCCTTAATTCTCTGACTTTTATCCTAGACCTAAATAATTATTAAAAAATAGACCTTATTTTCTAAAGTGAGATTCTGTTCACGAATAGCGCAACCGGTTGCGCTTTTTTGTGCTGATTATTTTTGCTACAGTTTTTGCAGGTTGAAATTTACACAACGGGAGTAAGGCT
>vim|772228|reg|U|rh|RSTVSR
ACTGCCAGTAACGCGAATTCCCCCTGTACCACAATGCGAATTACTGGCAGTTCGTTATTATCATGGATTTTGATGAAAATACCGTTAGTACTGTATTTTCGCATGTGCAGGTTTACACTATAGCGAAAGGTTGATGATGTGGCTTTTTAATTGAGATAAGAGGCAGTTCAATTAATTATTAGAGGTAGAACATAGAAGCT
>vim|823053|reg|U|rh|RSTVSR
ATCTTCATTTAAGGGGGATCCGAATAAGACGAGTGTTGCGAGCCGATACTTGCACAAACGAAAATGTATACGAGCGTTTGCAACGATAGTCCGGAGCTTGCCAGTTGGCAGGCTCTTTTTTATAAATGAAGGTTGACATGAAGGGAGAAACAAGTACAATAAAAGTGAAATGAGAACGTTTTCAATAAAGGAGTGGATCA
>vim|1803292|reg|U|rh|RSTVSR
TAAATTATAAATATGGAAAGAAATGTTTGTAAAACCTTTTCAAACGGTGTATTATAAATTTATAAACACGTGTTTATTATGAAAAGGAGAAATTTATT
>vim|2068559|reg|U|rh|RSTVSR
GCCATTGCCTGCATTCGAACGATGAAGCGCAGCGTTTTCCTGCGCTGAAC
>vim|2511970|reg|U|rh|RSTVSR
TTAAAGGCTGCCAGCTTCGCCCCCTATAAGCACCTTACGAATTGCTGGCAGCCGTTCTACACAAACGGATATTTAATAACAATTGCAGTTGGACCCAATAGCATT
>vim|2518814|reg|U|rh|RSTVSR
AAAAAATATGGCACTTCTTTGCATGGTAAGATTTAAAAAAAGTACAGGCGTAATACCGAGATATGACTTGAAAAATAGAGAACAGAATAAAATAATTTTTTGTAGCAGGTGAGGGCTTCTTTTGTTGAAATATAAGGAAATTTGTATTATAATTAGAGAAACACGAATTTATAATTATCTCTTAATAAGGAGTAAGGTGC
>vim|2843847|reg|U|rh|RSTVSR
GGCTGTTATTTGTGGTTGTTTTTATAACCAGAGAAAAGCCCGGTTTAATTTTTACTTTTTTCAGTGGTGTTACTTACATAAAAGTATTATTTTTTTAAAAATTAGTCTTGACATTTTTTTATTAAAAAATTATAATTAAAATGTAGTCATTAATTTTTTTATTCTATACTGGGAGCGCTCCCAGTAGGAGATGGTATTTT
>vim|2863789|reg|U|rh|RSTVSR
GACTGCCAGTATGCTAATTCCCCCTGTACCATAATGCGAATTACTGGCAGTTCGTTATTATTATGGATTCTGATGAAAATACCGTTAGTACTGTATTTTCGCATGTGCGGGTTTACACTATAGCGAGAGGTTGATGACGTGGCTTTTTCATTGAAATAAGAGGCAGTTCAATTAATTATTAGAGGTAGAACATAAAAGCG
>vim|3428980|reg|U|rh|RSTVSR
AAGCGTAAATTTTAAAAAGTTTTTAGATTTGGATTTAGGCTCTTCTGAAGCGCTAAAAAGCTACTACATACCTATTAAGAGAGCTAGAGCGTGTTTTCAGAAAACACCTGCTTGACAAAATACATAAGATCTTTTATTCTCTCCCTAAGACTTCTGAGACCGGTTCCAAAGTAATTTAAATCAGTTTGTGGGGTTTCGCC
>vim|3450772|reg|U|rh|RSTVSR
ATCATCAAACGCAGGTGTGCAATCGTGCCAGTGCACGTGCAGGTTCCGGGCTGCGTGCATGGTGGTTATGTCTGACGGTCATTCGTTGAGCGGGGTGCGATTGGAAAACCCTGGCGAATTATTCACAACTCGCTTGACAAAATCTCTTCTGCATACTATTGTAATAGCAGATTGCAATCGATTGCAAAATCTGATTACGC
>vim|3451562|reg|U|rh|RSTVSR
ACGATTGCCAAATTGCCTCGTTACTACATGTTATTTCCGCACCGGCAGTCGCACAGAAGCCAAGAACTGTGTTCCAAAGTATTGGCCTATCAAGTACTGAGCAAGATGATCAGCATTTTGTGGGTATTTACCAACAAACAACACAACAAGCATACAGTGCTGATGTACTCGCAATTCGTTTCTACCAAATGGAGATACAG
>vim|3484329|reg|U|rh|RSTVSR
ATTGATAGTTATAAATATAAATTAATGCATTTTGTTATTTTGTTGGCTTTTATCCTAGACCTAAATAATTAATAAAAAATAGGCTGTATTTTCTAAAATGAGATTTGCTTCACGAACAATGCAACCGGTTGCGCTTTTTTGCGTTGGTTATTTTTGCTACAGTTTTTGTAGATTAAAATTTACACAGCGGGAGTAAGGCT
>vim|4181295|reg|U|rh|RSTVSR
TAATAGTAATTGGGCTGTCACATGGCAGCCCATGTTTCTGGAGAGAAAAG
>vim|4185914|reg|U|rh|RSTVSR
TTAAGGCTGCCAGATTCGACCCCTATAGTCACCTTACGAATTGCTGGCAGCCATTTTTCGAATAAAAACATTCATTATTTATTAGCAGTTGGATTCATTAGCATT
>vim|5163681|reg|U|rh|RSTVSR
TATATCCTATAAACTTCAGATTGTCAACTAAAACCAAGCCTAGATAAAAAAGAATATCATTCTAAATTCTTGACCTGCAAAAAATTCAAATTATTTTCAATATATCCAGAAACAGTAAAACCACTTGATAAATTTTCGTATCAGTGCTATTCTTTACTTAAAAGGCTGATTTTAAGTTTTTGATATGAAGGTGGTGTGGC
>vim|101752|reg|D|rh|RSTVSR
CTAGTGAGTAATGAGATAGCAAGTCTCTCATTTACTTACAAAAGTCAAAAAATAGTGTATAATGGTTGAGTTACAGATAACACTGCAAAAAAGATAACAAGTGTCCATAATTATCTAAGACTATAAAGGCGATATAGACAGATATAAAAAAGATGACGAATCAGTTATCACTGGACAATTAACCGATTTAGTTACAACTA
>vim|223897|reg|D|rh|RSTVSR
TCAACGGGGTCCGAGGGCCGTGCAGTGGGGTGTGAGACACCTGTCGGCGAGGAGGGTTTTGGTGGCGGCGGGGCTGTCGGCTTCTCTCGGTGTCCCCGCCGTGACCGTGTGGGGCCTGACGCCCCAGGCACCAACTAGGTACCATCGATGTATGCCATCACTGAAT
>vim|238189|reg|D|rh|RSTVSR
AGGTCAACATTTTTGTTTCTATACTCTTTTGTAAACACGTGTTTATTGGATTTTTGTATAATATATGGTATAAAAAGGCTTAAAGCCTTTTTAATCTAAAAATTGAGAAAGGGGTGATAAAAAGAAAAGGTATATTTAAAAAATTTATAGACTTTGAAAACTATTTCAAAAGGGGGATTGTGAG
>vim|309636|reg|D|rh|RSTVSR
TCGAATCAGACACCTGCAGTAAGTTGAATTGTTGACTATCTTTGTAAGAGACATAACAAGGAGAGAGAT
>vim|341144|reg|D|rh|RSTVSR
TACTCAGGTATGAGCTTGATTCAAATTATGAACAACACATTGGTTCTTAACGCGAATGACTCGCACTTGTGAGTTCTTATTGATGAATTTATTTACAGAATCTACTACTATTCTTGGTTTATCGTGAAAACTTAATAGTAGTGAAAAA
>vim|772228|reg|D|rh|RSTVSR
GGGCACCAGATAAAACGATAAAGCCTCAGCTAACGCTGGGGCTTTGTTGTATCTGGCATTTATATTCCTTCTTTACCTTGCTTTACGTTTAATTCATTCCCCGTTCATTTTCCCTTCTTTAGTATCAGTGGTATCCCTTGTTATGGAGTGCCAACG
>vim|823053|reg|D|rh|RSTVSR
GGAAATCAACTTAACGATTACTGGGAACGATTCCAGGAAGGGGAAATACA
>vim|1803292|reg|D|rh|RSTVSR
TATAGATTGGATAAATGGAGAAATATTTTACTTAAATAAAATTAATATTGCCAGTTTCATACATAAAAAATTTATAATATATAAACTTTTTGGAGATTCAACACAGTATAGTGTTAAAAATGATCAACTTACTAATTTCCAAGGAAATAATAGGGTGATAGATAAAGATGCATTAGGAATACCAGTCGGTAAATGTTGCA
>vim|2511970|reg|D|rh|RSTVSR
CTTGCTTTTGCTCATTAAATGAGTAATTAGAAATGACCATCTGATGTTTTGATACTTACTGATGAATTTATTCACAAAATTTACTAGTATTCTAACTCTCTTAGGCAACGTAAATCAGTAGTGAATAA
>vim|2518814|reg|D|rh|RSTVSR
AATAAAGCGTTGATTAATGAATTCATTAAATAATAAACGCGTTTTTATAAATTTTAATAAAAAGTTTATGGTTGCCTAAAACAAAGGGCTGAGAGGCCTTTTGTTTTAAAAAATTTAAAGAAAGAAAGGGGGAATACGAGAAGTAAAATAAAATTTTTTAAAATAAAAGGAAACAACAAATAAAAAGGGGGATTTTTAGG
>vim|2843847|reg|D|rh|RSTVSR
AATATAACTAAATATAAGCTTTTAATATACCAGGGTTTTTTACTCCTCCAGTCAAACAACACTGGGAGCGATCCCAAAAAATGGAGGTGGTTTAATACCCCGGGTAATAGTTATTGATCAAAGGTAGTGTACTAAATTATTTTGCTAATTTATTTTGTTTAAATTATCAAAGTCAAAATTAACAAAGGAGTGACAAATCA
>vim|2863789|reg|D|rh|RSTVSR
GGTTCATTGGGGCTTTGTTGTATCTGGCATTTATATTCCTTCTTTACCTTGCTTTACGTTAAATTCATTCCCCGTTCATTTTCTCTTCTTTAGTATCAGTGGTATCCCTTGTTATGGAGTGCCAACG
>vim|3428980|reg|D|rh|RSTVSR
ACAGCACCCACGGATTCACTAGATCGCATGGTCTGTCGAACACGGGAGTTTTTGGGAGCGATCCCAAATGAGTTCGAATGGACACTGATGTTCAACCCACTCAACGCCGGAATCAAGGAGGATTCGT
>vim|3450772|reg|D|rh|RSTVSR
GATTATTTTTGTCCGTTGTGCAATCGATTGCATAACATTCGTATGGCGCGACCCTCCCTTGCGTTCGACAGAAAGGTTGTTCACGATTT
>vim|3451562|reg|D|rh|RSTVSR
GGATTCGGAACGCAAGATAAAAAACAAGGAGGTGAACCAGGCCAGGACTACCAGGAGTAAATGTTGTACCTTATCGATTTATTTCCATGTTTTGGATCCCAGACGTTTTTTCGTGGAGGTACCT
>vim|3484329|reg|D|rh|RSTVSR
CCCTTCTTTATTACTCTCTGTGCGAGTTTGTTGATGACATGCACAGAGAAGCTTCATTCATCTCCCTTATTGATGAATTCATTTACAAAATCTACTAGTATTAGAGGCTTATCAATAAAGTCTTATCAGCAGTGGAACA
>vim|4181295|reg|D|rh|RSTVSR
CTCTATTTCTAACTCCACTCTGTGCAAGTTTGTTGATGGCATGCACAGAGCTGCTTTATTCACTCCCCTTATTGATGAATTCATTTACAAAATCTACTAGTATTAGATGCTTATCATCAAAGTCTTATCAGCAGTGGAACA
>vim|4185914|reg|D|rh|RSTVSR
TACTCAGGTATGAGCTTGATTCAAATTATGAACAACACATTGGTTCTTAACGCGAATGACTCGCACTTGTGAGTTCTTATTGATGAATTTATTTACAGAATCTACTACTATTCTTGGTTTATCGTGAAAACTTAATAGTAGTGAAAAA
>vim|101965|reg|U|rh|PTTVSR
CATTCTGCCAGCTTTGTGGCTAAGAATGTGCAGGACCAACGCTAGTGAATCCGCTACACTTCTTGACTATCATTTTATCACTAATATTTTTTATGTCAAGCGCCTAACATATTTTTATTTTATATGCTTTAAATTCTTGATTTTTAAACAGAAAACGTTTAGTATATTCTTGAAGACGACTATAAAACAAGGAGATTTTG
>vim|131625|reg|U|rh|PTTVSR
ATCAAATCCTGGCAGTGCCAGCGACGCAAACGCGTGGATTGTGAGTGCCGGCGAACCGGGTATAGTCCGGCGCGAATGTCTGCAGCGCTGCGCATCGCTTCGACGCGCAAAATTGAGCGAATGCAGCTTCTCGATTTGCTGCGTGACTTGCTTCGGAGCCGATCCCAGGACAATACGCAGAAGGGGCGCAGGGAAGAACA
>vim|134452|reg|U|rh|PTTVSR
CCTTGAAAAATAAGTTTGAAACCTTGGTTAAAAAGTCTTTTATTTCATTATCTTTCACATTTTCGTAAAAATTTGATTGATTTCCTGTATTTATTTTATGATAATCGTTTGACAGTTTTTCCTCTTTTTTAACATAAAAGGCTTGCATTTTTTATCGAAAACAGTTACTATTAAAAGTGATAAGATTTTTGGAGGAATGA
>vim|276304|reg|U|rh|PTTVSR
CTATAAATCTCCTTTGATATTTTGAAAGCGTTTCATTTTATTTACTCTAATATTCTAGCACGTCTCATAAATATATGTCAAGCGTTTGACATAAAATAATATTTTTCGATATAAAGTGTTGATTTCAAAAGAGAAAACGTTTACTATATAGTTATTAGATATTAAGACAGTCAAGGAGTATCAA
>vim|296508|reg|U|rh|PTTVSR
TTGCAAAAAACTCCTTAATAATTATTTTGTTTTGAAAGCGTTTTTTTACTTTCCACGTTATTCATTTTATCATTTTTTTCCAATATGTCAATCGTTTTACATAAAATTCTTTTTTGCAACAAAAGATTGATTTTTAGAAAGAAAACGTTTACTATATTAGTATGTAGATAAACTATTATTAGGAGTAGATAAACG
>vim|355809|reg|U|rh|PTTVSR
TGTAACCGTTTTTACATTTTGTATGATACTCGTTTTTGCGTAATATGTCAAACGTTTATCATAAATAAATGTAAATTATAATATTCTTTTGATTTAAATAGATTTATATATGTTATACGTTTGACTTTTTTCTGATTTGTTTATACTATTAGACTAACTACTATTTTCTAATAAAGGAGACATTACTTATGTCAAGCATC
>vim|730148|reg|U|rh|PTTVSR
AAATGAAAGCACTTTCAAGTGAATTGTATGTCAACCGGTTTCATATGTCAACCGGTTGACATATTTTTTCCCCAATTATTCATCCCGGTACATTTCTCAGAATCATGGCATTTTCTTGCACATATCGGCCCGATTCTCTAAAATAAGTGCGTGACGAGAATTGTAAGCCATTTCAGTAAAAATAGCAGGGGGAAAAGGGA
>vim|824619|reg|U|rh|PTTVSR
ATGAAGGATCGCCATATGCAAGACGGACGGTTTGTTTTAGGACTTATTTGGGGTACGTTGATTAGCTTGCCGATTTGGGTTATTCTCTTATTCATTGGTTACTTGCTTTTTTTATAGCTTGCCTATGGCCATATGGCTTTAGGCTTTTTTATTGTGTGAAAGCGCTGGCTTCATTAATATAGAAGGCAGAAGAATAGGGG
>vim|927861|reg|U|rh|PTTVSR
TCTTTACGATATCAATTTTAACATCTTTAACAAAATTTGTTTTTGAAAACGTTTCACTTTTCTTTACGATATTAATTTTAACATCTTTCTGTCATATGTCAAACGTTTAGCATTTTTTTGTTTTCTTATTATAAATCGTTGATTTTTCTAGGTAAAACGTTTACTATATTACTAATAAATAAATTAGGAGATTATTAAAT
>vim|1100825|reg|U|rh|PTTVSR
TTTTACGTATTTTTGTAAACGCTTTTCAAATACGATAATACAACCGTTTACATTTTATGTCAAACGATTATCATATTTTATAAAAAAACATCTAGACTATACTTATTTATAAGGATTTAAAAGAATGACATACGTTTGACATATCAAACGTTTACATTTATATTATATTTATTGAATAACATGTCACAAAGGAGTTTATT
>vim|1254615|reg|U|rh|PTTVSR
TTTGGCTTAAAAATGCTCAAAAATCTCTATTTCAAATAAAAATCCAATATTTCATGACAATTTCATTGATTTATTCCTTATTTAACCGCTTTTTTACATGCTATAATAATGCTTGTAGTTATGTTATACGATTGACAGTTTTTTTAATATTAAATATAATAACAAATAAGAATACGTTTACAATAATAGGAGGAATTATT
>vim|2014295|reg|U|rh|PTTVSR
TACCGCCCTTACAAAGAGTGGAGCTCAAAAGACTACCAAGCTATTACTGAAAAAATGGCCCAATCCCCATGGCACAGCCAATTTCATGTCGAACCTAAGACAGGATTACTCAATGACCCCAATGGGTTTTCTTATTTCAACGGTCACTACCATCTTTTTTATCAAAACTGGCCTTATGGGGCTGCGCATGGTCTGAAACA
>vim|2209812|reg|U|rh|PTTVSR
ATGAACAACTCCTTTTATCATATTTCTCTTTCTGAGAAAGCGCTTTTTTTAATTTATGTTTATTTTAGCATATTTCATGAACATGTCAAACGTTTATCATATTTTTTTTATTTTTAGATAGAATGATTGATTTTTATAGAGAAAACGTTTACTATATTAGTTATAAAAAGATACTTTGAAGGAGTAAAAT
>vim|2442622|reg|U|rh|PTTVSR
ATTTGGTACTAGTCGCCAGTGTAACATTCCAAAAGATGCTACTAGTGTCAATGTTTTTATCGATAAGTCCATCTTTGAAATCTTTATAAATAAAGGAGAAAAAGTATTTACGGGACGAGTCTTTCCAGATGCAGAACAATCAGGGATTCAACTAAAAGAAGGACACGTTCATGGTAAATATTTTGAATTAAAATATTAAT
>vim|2690640|reg|U|rh|PTTVSR
TTCAAAGGGTCCGGCACGCGCGAGTCGCCTGCTCCAAACCGTTTTGGATGCCTGAAACTTGCGTATGACCTGCCATGTGTCAATGCGGATTCCCGTGATGCACACCATTTATGCTTGTTTTCCTTACGTCTGCGCATCACAAATGCAGACCTTTGACGGGAGCCGCGTGAATCGTTACCGTCGGCAAAATCCAAAGCGGT
>vim|3592838|reg|U|rh|PTTVSR
CTTGCAAAAATCTCCTTATTAAATATTTTTTGTTTTTTGAAAGTGTTTTCAAACTTTCGATGGTTTTATTATATCACTTTTATAAAAT
>vim|3790173|reg|U|rh|PTTVSR
TTGCAAAAATCTCCTTATTAGATTTATTAAACTTTTTTGAAAGCGATTTTATCACCTTTACGAATATTATTTTACCATGATCCAAAAATATGTCAAGCGTTTTGCAGAAATTTTATTTTTTTATATGTTTAAAGTTGATTTTTAGGCAGAAAACGTTTACTATAATAGTAAGAAAAAACACATGACGGAGGAATAAAGT
>vim|3865266|reg|U|rh|PTTVSR
TATCGTCATTACGACTGGTAATCCGACCGGAACCTACTACCATTTAGATT
>vim|4368467|reg|U|rh|PTTVSR
TATCCTGATCAAATCTGGAAACCCAACTGGAACTTACTATGAATTAGATT
>vim|4884946|reg|U|rh|PTTVSR
AAGAAAAGATCGAACAGACGCAGGAGATTTATGGTGTAAAACCTGTAGACTGCTTTATTTCAAAAATCGATGGTACAAGAAAATACTTATTTGAGTTATATGATGGGAATATTATCGAAAGTGTTTTG
>vim|5027775|reg|U|rh|PTTVSR
CATCAACGGTGCAGGGGGATGTTGAACACTCTGTTCACATCCCCCTAACTGTTTATAAGGATGAACTCTGCTATAATGAAAGGTGGTTCCGTTTTCAAGAACTGACCAAGTATTTTATAGAGATCGGCAGGAGATGGCA
>vim|730148|reg|D|rh|PTTVSR
AATAACGGGACAAAAAAAGGAGACATTGACGTCTCCTTTCTCCATACATATCCTGATCTATCCAATTATAAAAAAGATAAAATTTACATTGCTCACCTAAAATTTAACTTATATTTCTAGACAAACTCACCTCCCCATGATAAATTTAAAGACAAGTTTTCGAAAAATTCTAATTTTGGCGTGGAGGTGCCTTTAA
>vim|824619|reg|D|rh|PTTVSR
ACAAAGCAAAGGCGAAAAACATCATTGCCGAACGTTCGGAGATGTTTTTTGCCTTCTTTTATGTCAACCGGTTGACATATGAAACCGGTTGACATAAAATCGTTTTGAAAGCGCTTTTCATAATAAAGGAGGTGGGAAACAG
>vim|927861|reg|D|rh|PTTVSR
GCTTATCGAACGACTTGAGGACGAGCTCTTTAAGCAGGGTTATAAAACCATCATTTGTAACAGTGAGCATGATCCCAACAAGGAAAAGGACTAT
>vim|2690640|reg|D|rh|PTTVSR
GCCAATCTTAACGACCCCTGCCTTATTCCGGTGACGTGACCGGATCGACAAAGGGGCCGCATGTGATGATTGACGACCGCCCAGGCGCGAGGGCAGCGGAATGAGCGCCACGATTTCCCTGCAACCGAAACTCGACCTCAGAGCCGCCGGACCC
>vim|4884946|reg|D|rh|PTTVSR
AGAAAATACTACTCTTCCTTTTTTTGATGCCTAAAAATATGTTAGAACGTACAAAATAAAATGAGTTTTGTGCAAAACTACCAAAAATCTTCCTAATATTTTATGCAAAAATAAATGTGGTAACGATTGACATATGAAAACGTTTGACATATAATAAAGCCATAGAAAGCAACAAGGTAAATCAAAGAAAGGATTAAATT
>vim|5027775|reg|D|rh|PTTVSR
TGGGAAGGGTCTGGTGACGGGGATTTCCATACCCTCTTCTGAAATCGATTTCATATATCAGGAAAAAAGCATGACTTGCTTATCAGGTTGAAGGAGGATCAAAC
>vim|910823|reg|U|rh|EMTVSR
TCCGACCCCTCTCTACCGGGCTTTGACGGGCTTGTCATCGGCCTATCGCTAGCAGTTGAACCTTGCCTGCCGTTCGCGCTAGCATCGCTGCAAAACCCCTTGAAGCAGGTGCCCCC
>vim|1138697|reg|U|rh|EMTVSR
GAGCTGGGGGAGTGACTCTTGGCCCACCACTCCCCCATGGGTCCATCGCGTCCGTCTTGGAGAGCTTGCACGACGCTCAGGATCAGAAAGGCCGAAGTGTTCGGCCGTTATCGCTAACATGGCACAGCCAGAGGCCTTGGACAAGCCCCCGCAATGAGGTTAACAAGAAAACGTAAGGTCATTATGCAAGAGATGTTTCC
>vim|1250513|reg|U|rh|EMTVSR
ACGCCGAACGTTTGTCGATGATTTGGCCCGGTGCCGCAAGCGCTTGCGCAGGGGTGGTGCGCGCGCTTATCAAGATGGTGTAGCGCTCTCGACCGAAGGACACTCCG
>vim|1840010|reg|U|rh|EMTVSR
GCTCGGCGCCTCTTTTGCCCTCTGGCCGAAGAAATGGCAAGCTTGCCGCGACCGGGCATAAAAGATAACGGTAACATGATTGCGTCCCGGTAGTTGCG
>vim|2023990|reg|U|rh|EMTVSR
CTTTGGTTGTCATGCGTTCTTGGCTGGTCAACGGCACTTAACGATGCGCGCGGCTTTTTCGACAGGTTGAAGCACCGGATTTAGCGCA
>vim|2612991|reg|U|rh|EMTVSR
GTTGTCCCGATCCATAGCCGGGCGTGGCGAGAATGTCACCGGGCGATTGACCACTATCGCGGCTCTCTGTGACGCTTGATCCACAGCCACCGTTCGCGATAACATTTTCCAAGCATTTCCAGAAAGGTGACTGCC
>vim|2615849|reg|U|rh|EMTVSR
ACGGGTTTGGCTTAGCGCAAAACGGGGTGGTGATCCAGCCACACTGCACGGTGGTATGGCGGCGCTGTGATGGGGGGCTTGATATGGTGATTGCCTGCGCCCGACCGACGCACTACGCTGTTGATAGAATACCACTTTCAAGCAGGACAAGCGCCTTTGACACAGCCTCCGAAACGCCCG
>vim|2683538|reg|U|rh|EMTVSR
GCCGGTTTGTTCAATGCCTGCGTTTGCTTGTCTGGTCAACGTCTCTCGGGCCAGCTAACCTTGGGCAAACGACAAGACAGGACC
>vim|2690554|reg|U|rh|EMTVSR
GCGATGAGGTGTTAGCGGAATACAATGCCGCTAACACACATGAAAAAAGGGACTTTACAGCGTCGCGTCACCCCCTAACATCGGGCCTATCCGAGTGTGAAAGGACATCCC
>vim|2696736|reg|U|rh|EMTVSR
ACGCGGGGACTTGATTAGCGCGCGCGGGGGCGTTTGTCATCGTCCGATTTCTATGACGGGACGTTTTGGTGTGGGGATGCGCAGCATGCTTGATCCTGTCCGGGCGTTCGCGGTAACAATGGGCATCAGACTTTGTGGATATTTCCC
>vim|2715465|reg|U|rh|EMTVSR
GTGTCTGTTTACGCGATAGCAAATCCTCAGAGCTATCACAATGAGGCTCAGGGCCTGTGTCAGTGTTTCTTCAAGGGCTCTGTTGCGCGCCTTTCGTGCTGGGCCCCATTGTACTAGGCCCGTGCACTGGCTAACCTGAAAGCAGCTGAATATATGAGGCCTTAGAAC
>vim|3411595|reg|U|rh|EMTVSR
AGCGGATTTCGCGATAGCAAATAGACCCCACAAGCTCAAGCGTCTCATCATGGGCTTCAACAGCCATTGTGTCCTCCGGTGGGACTGGATAACCTCGCTGTAACAAAGCAAAGAGGCCAAGCAC
>vim|3609940|reg|U|rh|EMTVSR
TGCGAAACCACAAGGTTTTGGAAAGCTTCATGAAAACCGGGTAACCTTGGTTAACGCCGCACCCGCCCGCACAGCCCGGCGTGACCCTATGGTCCCCTTGCCAGAATTGTGACCGCTAACGTAAGCTATGGGCATCTCCGGGTTTGCGTGCGGCGGCCCGCGGATGGATGTGACCTGCCGCCAGTTTCAGGAGCCCCTCG
>vim|4244740|reg|U|rh|EMTVSR
GCACGCCCCGCCTCTTAGCCTGTCCGCCACGCCTTGTCATGACCCTTTCCGCCCTCGAAAGGACAGGTTTCGCGCGCGCCCGTCCCGCACCTCAGCCCTCTCTTGCGCATGGCGGTTGGCACGGCGTATCGTGAACCAACTCGAAGAAAAGGAATTTCCCAA
>vim|4248020|reg|U|rh|EMTVSR
GGGCCTTGCCCTGATTGGAATGCCCTTGTTTGTTGCGGGGGTCAACGGTG
>vim|4254811|reg|U|rh|EMTVSR
CTTTAGGGTTTCCCCCCAATCAGGGGCTTGGGCATGGTTGTTTTGACTGCTGCCATTTACCCGATGGCAAAGGCTCTCTGTCATCTTTGATGTGGGGGCTCCAAGCGGGGTTTCTTTTGTCGCATATGATCTGCCCCCATTGTATCGGATGCGCTCTCTGCGCTAACCTTCTAACAGCAGAAAATAAAAGGCCATAGAAC
>vim|4620685|reg|U|rh|EMTVSR
ACGCGGGGAACTGATTAGCGCGAGCGAGGGCCTTTGTCATCGTCCGATTTCCCTGTCAGCGTGTTTTGCCGTGGATTCACGCAGGCAGCTTGATCCTGTCAGGGTGTTCGCGGTAACAAAGGCGTAGGACCTTGTGGACATCCCTCC
>vim|4635514|reg|U|rh|EMTVSR
GTCGGGGCCTCGTTTAACGCGCCTGTGCAGCTTTGTCATCGTCAGATTGCGCCTACGCGTCGCGCTTGATCCCGTCTCCGTGTTCGCGGTAACACTAGGTAAAAGACCCTCAGGAAAAGACAC
>vim|5043084|reg|U|rh|EMTVSR
GACAGGGGCGGTTTATCCCAAGCTGAGGATGATGTCATCGGCAGAATGGCAACCGTTTGGCACGGCGTCGCAGCACGGCGCCGGCAGCGCTTGATCGCGTATCCTGCTTCGCGCTAACTATAGAAAAGGCAAACAGGAACACCAAA
>vim|5051923|reg|U|rh|EMTVSR
TAATCCAGGCCAGCCTGTTTACGCGATAGCAAACCCGTCATGGCAAGACAATCCTGAGGAATTGGATTTCGCGGCGGCTGTCCCCATTGTGCAGCCTGCGCTGTCTGCGCTAACCTAACGGGAACAACAATGTGAGGCCATCGAC
>vim|2023990|reg|D|rh|EMTVSR
CTTGCGCCCAAGATTTCCTATGGTCAGACGCTGCGTCGCCACGGGCAGGG
>vim|2615849|reg|D|rh|EMTVSR
CCCACCCCGTTTCGATGAACGAATTGGCGGTACATGCCTGCGCAGGCAACAACGATGACAATTTGTAAACATTTTGTTGACGTATTGCTTTTCCCTGCCAAAGTGAGCGGAAAGGAATCAAGAACCATGTCGAACCGTCTTTGCTTTCATCCAAAGGGTCGCCC
>vim|2690554|reg|D|rh|EMTVSR
CCCGGAATGAGTTGACGCACGGCGCCCGCCGGGGCATCAACCCTGCGCGC
>vim|2696736|reg|D|rh|EMTVSR
ACATCTTTTCCCTGTTTGTGTCGCAAATGGCTTTGCATTTCTGAGGCGAATCGCAAAAGGCTGCGCTCAGCCGTCCAAAGAGCGGTGCAGGGAAGGACTGTGAGAGAC
>vim|2715465|reg|D|rh|EMTVSR
GTGACGCTAACCCCCACCATTTCTTTTGGTGATACGCTTAAGCGTCGTTG
>vim|4254811|reg|D|rh|EMTVSR
GTGAGCCTGACACCCACAATCTCCTTTGGCGATACACTGAAGCGCCGCTG
>vim|4620685|reg|D|rh|EMTVSR
TCATCTTTTGCCTGAAACTGTCGCAAATGGCTTTGCAATTCGGAACCGAATCGCAAAAGGCTGCGCGGAGTCGTCCAAAGAGCGGCGCAGGGAGAGGATAAAAAAAC
>vim|5043084|reg|D|rh|EMTVSR
CTCACCCCGACCCTATCGCTGGGCGATACGCTGCGCCGCCGCCGTCCTAG
>vim|5051923|reg|D|rh|EMTVSR
GTGACCCTGACGCCCACGATCACCTTTGGTGACACGCTCAAGCGGCGCTG
>vim|99869|reg|U|rh|PMTVSR
GAGCCCGGTTTAGCAGGAAAACCCGCTGCTCTTCCAAGCCGTACCCGAAGCGGTCTAGTGTCCGCGCCGAAGAGGGACGGACTCAAGA
>vim|150977|reg|U|rh|PMTVSR
AGGATTTATTGCAAAATGGATCACGATCCAAAAATATCTGGGGAAATGCATAATACAAAATGATGGCGCTATCATTTTGTAATGACTGAGCTTGATAAGCTACTGTATTTACGGCCTTTCCTGATGCGAAGCTGGCAATAGCCGCAGGCATGATGAATAATGCGCGGATAAATCAGCCAATCTTTGCAGGGGCATCAGAC
>vim|605370|reg|U|rh|PMTVSR
AACCAAATAATGATTGCGCAATCACCACAAAAAGTAAGAGGATAAAACGAAAATACGAAGCGGGAAGTTCAATTGCCAACGCGAAAAAACGAGAAAATTCGGCAGTTTGCTAAAAACACGGGTGACTGGAAAACCGATGTACCATCAACGATAATCCCACAACATGTGAATGTGCGCGCAGCTCAAAAGGGAACCTGTGA
>vim|1185239|reg|U|rh|PMTVSR
GCAGCGCCCGTGCATCCCGCAGCTTTTGCACGCATTTGAAGAGGCCACGC
>vim|1261692|reg|U|rh|PMTVSR
GCCTTGATCCTCTCATGGCCCGGTGGACCTTCTTGCTGCATAAGGTAGCGTTATCATAACTACATTTGCAAGTCTGGAATGGCTGGCGTAGACCGCCCGGGGCATTGAAAGAGGCATTG
>vim|1825501|reg|U|rh|PMTVSR
CCGGTTGCCTGATCGTGATGTGCGTGCCTGTCGCCGCTCTGCCTGCTTCCCGGTACCATGCGACGCACAGCCAGGCGCGTTGCTCGCCGCTGCACCAGCGCCGCGGTGCGCTTGCATACCGCATGTTCGTCAGCCAT
>vim|1926785|reg|U|rh|PMTVSR
GTCGGACCCCTCATGCGGCATGCTCCAGCGTCACCCGTGCATGCAGTCGCGTCTCGCCGCTCTGCGTGCTTCCCGGTACCATGGCCCACACCGTCATACCTGCATTCGGCACCCGCGTTACCGCAGCAGTGCCTGTGCATCCCGCAGCTTTCGCACGCATTTGAAGAGGCCACGT
>vim|2166128|reg|U|rh|PMTVSR
GCGGCATGCTCGAGCGTCACGGACGCATGCAGGCGCATATCGCCGCTCTGCCTGCTTCCCGGTACCATGGCTCGCACTGTCATACCTGCACTCGGCGTCCGCGTTACCGCAGCAGCGCCCGTGCATCCCGCAGCTTTTGCACGCAT
>vim|2207213|reg|U|rh|PMTVSR
TCTTTCCTCCCAATATTCTGCTTAGGTTATCGTTAACGTATTCTCCTCTTTCTTTAACGTTATCGTTACCGTTAAATCTTGTCAAAGGGATTCTCATGGCCTTATGCGTGACTTGAGTAGCCTTGGCTTTCCCGGAAATTATGCTAGTTATCGTTATCGTAACTTCCTGCCTATCCTAAAGAGACGACCCAA
>vim|2255655|reg|U|rh|PMTVSR
GAACCGCTCGGGAGCCCGCGCTCCCCCTTTCCCGCGACGTTCCCTCATGAGCGGAGGGAATGGCCCGGCGGAATCCCCGCGCCCAGCCGACCG
>vim|2913205|reg|U|rh|PMTVSR
CCCGATCGCCAGCAAGGATGCAGCCCCCAAAATCTTGCAGCTACCGATCACCTGGCCCCTCTCCCCTTTTTCCGCTCGACACGGTTTTCGCTTGCAGCCTATCAGCTGATAACGCTACCATCGCGGCAGAAACCCGGCTTGTCAATGCAGTTCCTGTCGCCGACACGCCAGTAGATAAGAGGAGAGGGAAAAGTG
>vim|2974403|reg|U|rh|PMTVSR
GGCAATACGAAGCAGCGGCCATGGCGGCGCGAACAATGAACCTTGGACGCAGCACAAGGTCCGACTAAAGATCGGCCCTCGTTCGGCAGGCGCCCAAAGAGATCCTGGGCTGCGCGGGGCGGTCGTGCTGTCGATCCGCTGTCGAACTGCGCCGCACAGTGGGTTGGGTAGCGGGTAAGGCGAAGGCGACGGGGGACCGA
>vim|2976122|reg|U|rh|PMTVSR
CCTGGCTCGCCAAGGACCTGACCCCGCACTTTCAACCCGCGCCCAAACAGGTCTAGTGTCCGCCGCGATAAGGGACGGACAGACTA
>vim|3035555|reg|U|rh|PMTVSR
TTTTGGATAGCGCTATCCGATTTGGTTAAAAAATGAGCAGCCTGCTGCTTTCTGAGATGGGCTTCAGACCTCGGTCGAAGGCAAGTCAGTGCTTTCATCAAGCTGCTTGTACAGACTTCATTTCAAGTCCGGATAGCGCTATCATAATCAAAAAACCTCAGGCATCTGATTAGGAGATTCCC
>vim|3443747|reg|U|rh|PMTVSR
CGTCACTCGATTTCGTTGAGGAAAACCGCGCTTTCGGGCGAAGCAGTTCCTGGCTCACCTGAATAAAATGCGAAAATCCAAGTAGAAATACAGATCCAGCGCGCCCCCGCGCGGGATCTGCCCCGGCAGGAGAGCGGACCCAAGCC
>vim|3604222|reg|U|rh|PMTVSR
GTTCTTGCAAAAATTGGCAGACCAGGGTCTGCCTTGGATTTCGGTGTGCTTCAGAGGCCTTCGTCCGGGTTTACACGCAGGAGCAAGGGCCTTCGAATGATTGGGATAGCGCTATCATAATCTTCAACCCTCCCGCCCCCGACCTAGGACAATCCC
>vim|5032193|reg|U|rh|PMTVSR
AGGGCGTATCCATCATCACGTCACTCAGTTGAACGACTATAAGGCTTGAT
>vim|5161024|reg|U|rh|PMTVSR
AACAATGACCTATAATTCAAGTGCTTTTTGTATGACAACTGCCCCTTTGGCGTTTTGCCCGCCAAACGGATTTTATCAGCGAACGGAGTGTGACCGCTATCAACCCATTTGCCAAGCCAGGGTTTGCGTCCTATAGATGTTCGGAACCATAAGGCGCGGCATGATGAATCGCGCCCAGTTGAACAAGGGATGTAAACAGG
>vim|5162353|reg|U|rh|PMTVSR
TTCAGATCCGTCAAAATCCATGCCCCCCCCNATATTGTCCGACCTGATTATGATATGCGTACCATGTTGGCCATTACCTTGCGCTATCCTCCACACCCTCTCGCGTCCGAACCGAACCCCATTTTAAGCAAATGTTTGATTTTGCCGTCTGCAAAGACTAGCAGTAGAGATACCTCTTCAGACGGCATACCCACATCGCC
>vim|2207213|reg|D|rh|PMTVSR
ACGCCCCGGAGCATGATGCCGAAAAGTGTGAGCGGTTTTCGGACGACATCATGCTCCAATTCTTAAAGTTTGGAACAGGAGGAATTTCCG
>vim|2255655|reg|D|rh|PMTVSR
TTCGACAGGGGCAAGTCCCCTCGTTGTCCGGACATCGCGGCGCCGGAGGATGCCCGATGGTCAAGAAGTGCGGTAATTGGTGTGGGAATTTCGCTTCGTCAGAGATTGGCTGCCTGCTGCTTTTAGACGAGCAAATAACTTGATTTATTTTCATTCTTCAATAAGGTAATACCATTCTGACATCAGAATTAGGAAGTTCG
>vim|2974403|reg|D|rh|PMTVSR
GCGGCCGGCTGCGCAGAACCGCAACGCTTTGCGGCCTGGATACCGAAAACGGACGACTGCTCCATCGTTATTATGTCGGAGTATTGACTTGGCGAGGCAGCGGACATACCAAATTTTACGATAACGCTACCATCGTCCGGGCGACGCCCGCGAGAAGCGTCAAATCGCGCCGGCCAACGGCGCTTTAGGGAGGGACAGAC
>vim|3443747|reg|D|rh|PMTVSR
TCTTTGCCCCACAAGCCCCTGTGTGCAGTGCGGGAGCCTGTCGCAGGAGTATCGCCGAAAGTACGGTATCTCCCCAACTAGCGCCGACGGCGCGGCTGGTCCAGATTGCAGGCGCGACGTGTGGCCCGCTCAAGCCCGGCGTCGTCCACGATAACAATCAGGTCCGCGGCATATCCGTGGACCCAAAGGGAGGGGCTCCG
>vim|5161024|reg|D|rh|PMTVSR
GGAAGCGCTTTCTGATTTCATTTTTACAAAAACGTCGCCAAATCCTAACTTTGACTTGACAGGGCGTGGATCGTGTCTGATATGTTAGCGCTAACAAAGCGGTCCCGCCACGACGCGTTTGCGTCGGGGCAGAGGGCTGTCTATAAAACGGGTTGAGGAAGACCGCGGTTTTGTCCGCAAAGACTTTTAGGGACTTGCAC
>vim|281971|reg|U|rh|QATVSR
TTATCGGAGGGCCTGAAACATGCACGTTCTCATCAGCGCTGCGGATCGACGATGCTGCAACCATACGGCGTCATACCCGCATGACGTGAGTTACACTATGTAGTAAAGTTATTTACTGAAATACTGCGTATTGTTACGTACTGAGGCGTGGAAGGCTCAACT
>vim|295641|reg|U|rh|QATVSR
AAGAATCCTTTCTAACTTCTGATTTTACAAGTCTATTTTATAATCTTAGAAATCTGAGGTCAATATTTTTACTAAAATTTTACTAAATTTATTTTCTTTTTCCTTTACTTTTGTTATACTGAAATGAGAAAGAAGG
>vim|312422|reg|U|rh|QATVSR
AACCGCTGCCTTGAATGTCGCTCATGAAACAGTTTCATGAGCACTAAATAAAGTGAGTTGGCCTTCATTATTTAAGCATTTACTCATTTTAACCCCCACTTGGCTGTGATCTTGATCGCGCGTCTCTAGCGGAGAATAGGAAATACTTAGCGGCATGAAAGCGGTTTCGAAAACAAGGCGCAAACGTAAGGAGCAAAAGA
>vim|613318|reg|U|rh|QATVSR
AGAGCAGGAACGACAGCCCCCAACCGCATCTCACATGCATACACACGTTGAGAGAAAACTCACATCAAACACTCTGGACACCCATGAAAGATTTTGCAAGAATCGCGTCAGCTTGCAAGGCAGTGACAACGAAATGTCCTCCTGATGCAAGAACGCTCGCTCGACGATGAGGGTCGAGCTGCCTCGAAAGGTGTGACCCC
>vim|970268|reg|U|rh|QATVSR
GAGCGCCATCTTGATAATATGAACAATAATCTCATGAAACAGTTTCATGGTGTGAAGTTAATCTGTAAGCGCTTTCATGATTTCCACAACTGGCCTTTTTACCTCCAACTTTAGTGTGATGACACTCACTTCAACTAAAACGTAATTTCTTAATAATCGTTTTGTAAGCGGTTACAAGCTAATGAAGTATCGAGGTTCGA
>vim|1973007|reg|U|rh|QATVSR
TGATGGTGCAGGCCTCATGTTAGTATGATATTGAAACTCAGCTACAGTAATATTTTTTGGGGAAACTAAGGGTTAATACCGCTCTGAGAATAAAAAGAAATATATCATTCACACGCGATATAAAACGGCATAATAAGACAGCTCCTTATTGGAATAAATAATTATGCTTCAATTAATAGATAGATATTTTTGGTAAGGTA
>vim|2003680|reg|U|rh|QATVSR
CGTTTTCACTAGTTCATTCTGTTGAGAACGCTCTGTTTTGACGATTAGAATCACTTCGTTCTCGTCTTCGTATTGCTTAAAATGATAGCGCTTTCATTCTGTGAATGCAATAATTGTTTTGTTATGGCGTGTCTGCTTGTGAAATCAACGATTCTGCTAATATGAAAGCGCTGGATAAACAATGGGAAACTGGAGTGGAT
>vim|2003900|reg|U|rh|QATVSR
GCAGTTCGTTCATCCGTTCCGTGGACTGATGCGCGATTCGCGGTTTCCGTGATTGCTCTGGCTGTGTCATGGCTATAAGAATACGTTCGGTAATGTAGTATGATGGATTTAGTAATGCTTTTACTAAAATCTGATGAGGCATCCATGGGAGGGCGAGGGAGCG
>vim|2004335|reg|U|rh|QATVSR
TGATGGCAATTACGCTTTCAAACATGATAAACTCGTTACTAAACACGTTTAGTTGCTGAATTTCCAAGGAGGTAGGTTTCC
>vim|2031996|reg|U|rh|QATVSR
TATTTAGAAGAGGCCTCCCATTCGGGAGGCCTTTTTGCATTGGAATTTTGCCGACCTGATGGGTTTCTTTTAGTAAAAATGCTGGGATGTCAGCACGTTGCCCGTTACTCTTGGTCTGGTATTGTCGGGAGTCATCGCCAGAGGAGTATGC
>vim|2071724|reg|U|rh|QATVSR
GCCAAACCAACCGGGCCGGGCCCAGGCCCGGGCTGTGGACATGTGGACGATGCGCTGCGCGCACCGGCCGACGCCATGGACAACTCTACGAGTTGCCCACCGCGCCAGCCTTCGACCACATCCCCACAGCCTTGCACGACCACGTTTATTTCCCCGTGAAATGAAGATCCAAGGATTCAGTTCAACTGCGCACCCGGATC
>vim|2268329|reg|U|rh|QATVSR
TCCCGGAACGTCTCCTCTGTGCTGCTCTCGTGTCTGATGAGCTATGCGGGTCAATGACTGAGGAGGCGCACACAGCGCTGCGGGTCGACGATGCTGCAACCATGCGTCGTCATACCCGCATGACGTGAGTTACACTATGTAGTAAAGATATTTACTGAAATACTACGTAGTATTGCGTATTGGGGCGGGGAGGCTCAACT
>vim|3486653|reg|U|rh|QATVSR
CTTAGTGTTTCAGTAATGATTGCTAAGTGATCAGATCACACACACTTGAAAGAGTTCAAAAAAAATCCCCAAGCTACAAGCTTGGGGATTTGTGTATAAGAGACAGCCCTCGTGGAGGCTTTTTTTTGGTTAAAAGGAGGCGACCTGTGTTGTCTCATGAAACAGTTTC
>vim|3496711|reg|U|rh|QATVSR
GGGTGCTTTTAGCACTGTTGACTGAACAATAGTCATGTGACTGTCCTCATTCCTGTATCGGGGTGTGACACAGAATGTATACGTATACATTCTGTTCGTCAAGGGGTTTTGTTACCCCCGGTGCGATGACCCCAGAAGAGGGCAGCTGTTCATTAGTTTCGATAAGCTCAGTAGTCCATACGTTGAGAGAGGAAAAGATA
>vim|4177968|reg|U|rh|QATVSR
CCTACTTTATTCATGAAACAGTTTCATGGGTGATAAGAAAACTGCAAGTAGCCTCATTATTTATCAAATTACTCAATTTAGCCCCAAACTTGTTGTGAACATACTCACGCTAACCATCTACTGGATATTGAATAATGCGTCCATGAAAGCGGTTTCGGAGTGTTTGAAACTTGCGATGTGGAGTCATTAAAGAGGTTGAT
>vim|4860202|reg|U|rh|QATVSR
CATTCCCGCCCGCGAGCCCGTCGTTCCGACTCGATGGATCCGCGGCTGGAGCAAGACTGAGCGCTACTCACCCACCGTCATTCCCGCGAAGGCGGGAATCCAGAGCACTGTACATTGCCGCCCGCTGGCTCGTCGTTCCGACTTGCGGGACAGGACCGGCTGAAGTCTCTGGATTCCCGCCTTCGCGGGAATGACGGTGG
>vim|5159754|reg|U|rh|QATVSR
CGTGAACCGCCGGTGATTAGTGCAATTTTCATGAGATAGCTCCTTCTGTG
>vim|5161328|reg|U|rh|QATVSR
GTGTTCATTCTCGGTTTCAAACTCTTTGCGCAAGAAAGGCCGCTTCGCGGCGTCAAAACGGCTTCGGACATACGCCACCCTTCCTGTGAATACGTATTCTTCTGCGCATTTTTGCAAACTCGGCTTAGGCTTTGCAGAGAAACGACAAAAGTGAGAACGCCGTCCCGAAATCAGGCGTTCCGGCCGGAGGAGCGTAACCC
>vim|312422|reg|D|rh|QATVSR
TCACATCGCGTAAAGCAACGCATCAACCGTGTTGGCTCTTTAAGGGCTAACACGGTTGATTGAGCTTGTTGAATGGGGAAACTATAGTAAAGTTGTGTGGCTAACTTCCGTGAACAGTGGATATTTAGCCGATAAAGTGACCAGTTTTGAGCTTGCTGGATAAAAA
>vim|613318|reg|D|rh|QATVSR
CATTCTGCACATCGCGACTCTGACTGCTGACAAGGGGACCATCACGTCATACGGTTAGAAGTAAGGCCTGCACGGATGCAGGTGCACGAGAGCTCTCAGGAGAGAGACAGCATCGTGAACACGGTTGACAAGGGGGTTTCCCC
>vim|2003680|reg|D|rh|QATVSR
CGGTTCTTCCGTATTCTCCGAACGGAATGAACGCAATATGGAAGGATATGGGCCCATGTAGCCTATGTGCCCTATGATGCGTTGAAGGAAACCGGTCTTCGGAAAACCGAGACGGTGGTCGAACCATACGAAGACATCGAAAGACATTCGGCAGGGC
>vim|2003900|reg|D|rh|QATVSR
TACTGTCGGCGAAATACCGCGAATCGCACACAATATGATATGTATATGTGCAGAATCGCACAAAATGCGACACGCCCAACAGTGCACAACGCAGATGTTAAATTTTACTAAACAGGGGTAAAGGGATATACTTAACTCATGCGAAATTAAATGATGATTTCCGATTACAGCTTCAATCACAACTTCTAAGGAGAAGTACG
>vim|2031996|reg|D|rh|QATVSR
CATTCCAGTTTAGCCAGCTATTATCAACATCCATGCCACTCCTCTATAGTTTGCTCTCCTTTATCTCCCGCTTCTGATCTCGCTCACAAAACCATCTGTGCATTGTGATCAGGTTAAAACTTTACCAATCCAAAGCTGATATTTAGTAAATGTTTATCTAGAGTTTACCCAGTTAACGTTGCCTTGTTCCGGGAGGACAT
>vim|2071724|reg|D|rh|QATVSR
GAAAGCCGCCGACATGATTTTGACCGACCAATCCGGCAAGGCTGCTTGAT
>vim|3486653|reg|D|rh|QATVSR
ATCCCCGATATGAAAGCCAGTGCGCGCTTGCGTACTGGCGACTTATCTAGCTCTCATTTCCCATATCAAAATGTTGTCGCGTCTCCCGCTGCAACTTATATTTTTGTTATTAGCTTGCTGGGGAAATTCCTACA
>vim|3496711|reg|D|rh|QATVSR
ATATGCGCCTATGCGTATGTACACGCATGGTGCGTTGGACAAGGAGATGTAAGGCTCAGTCCACGGCCATTTAGGAGACATGCCCTAGGACCCGTCGGGATATTGGTTACCCGCCTTCCGTGTTTTTAGAATAGTCGGTCACAACCAACCGAACAGTGGCGACGTTTCACCCGAGACGGCCGCCCTGGCAAGGAGGACAC
>vim|4177968|reg|D|rh|QATVSR
TCTGACATATGAAAGCCAGTGCGCTTAAGGCGTGCTGGCTAATTACCAAGCTCTCATTTCTTATCGTTAAGCGTTGCCGTACTCCTTTCGGTTAAATATATTTCTATCATTAGCTTGCATGTTGGTAACT
>vim|5159754|reg|D|rh|QATVSR
TTAAGAAAAGGACAATTTTATCCGGAATCTCCCGCCCCGTTCTTCACGGGGAGGGGGGACCGCGAAGCGGTAGGAGGGGTGTTGCCGACAGTGGATAGCCCGCTATCTCTCAGAACTATGGCGCTGTTAGTGACATCTGTCACTTCCTCCCATCGAGTTTGAAGCTCACCCTGTCGCCACATCATCAAAGGTGACAACCG
>vim|5161328|reg|D|rh|QATVSR
AGGCCTGTTTGTGGTATAGCTTGACGCCATAACGGGCGGAAAAGCAGATC
>vim|97963|reg|U|rh|TSTVSR
GCAACCGCGGTGCCTCGACGACGACAGGGGCGACGGAGGCTGGGGGGACGTCGAACGGCACGGGTTACTCTCTAAACGTTTGACTAGGACTGGAGGGCGGCGACGCCTTGGTCAAGACGTCGGGGGCCCAGACTCGACCTCGCACCGGCGTCCGTGCGCCAACCGTTGTCGCGGCCCAGCGATAAACTAAGCTCGGTCCC
>vim|173001|reg|U|rh|TSTVSR
CAGTGCCTGTGCGCCGGTGGCCCTTCGGTCAGGGCGGATGCGTTGCCTGCGCCGCAGGTCCCGGCGCGCGCCGCGGCGAGCCGGGAATGGGGTCTGCCGGGCCGGCCAGGGTGCCTCCCGGTGCCCTGTGGCGGGGTGCCTTTTCAGCCGCTGAAAGGTATCGCACGCGGCCCTTTACTCCGGATCGGGAATTGTCTATT
>vim|296913|reg|U|rh|TSTVSR
GGTTTTTCTCCTTTGATCTTTTGATGTGAACATAGTATCACAGCTTTATGACTTGAATATGACCTCTAAAAATAATGATATTTTATCATTAAATTATTTAAAAAATAGCTTGACAATTTTTTAGTAAGCGATTACAATTCTAATTATGAAACCGTTCCCACAATAAAAGAAAGGAGTTTCT
>vim|355182|reg|U|rh|TSTVSR
AAAAATATTGTGGAAAACAACTCCCTACTACTTAATCCTTTTTTATTTTGTCTTTTAATAAAGCAAATAAAGCTCCTTCTAACCTACCTTTGTTTCAGCTTTTATTCATAAGATTACACTTTTTAAGCATTGACTATTGACTAATGCAATCGGTTGCGTTTATGATAGACCTATCAATAAAATCACTGAGGGGGATTCTC
>vim|1807260|reg|U|rh|TSTVSR
TGTTTCCTCCTTGATTACCAAGCCCGCAGGTGGTGGTGGCGTGCGTCACAGGGGCTTCGTGGTCGAGTCTAGGGAGTTGGCAATCCAAGCGGCAAGCGTTTGCCAAAAGTTGCCAAGAGTGTTGCAATCTTTCC
>vim|1815099|reg|U|rh|TSTVSR
AGGACACCCACATGGCCACAACGTCATGTGGCGCACATCACTGCAGGCGATTCGAAACTCAGTCTAGGGATAAGGCAATGTTGCGGCAAGCGATTGCCAAAAGTTGCCAAAGGTGTTGAGATGTTACCTATTAGGCACTGCACCCAAGCCCGTAGCGCACACTGCCCGGGGCGATGCGTCAGCCATGAAAGGACTTATCC
>vim|1941143|reg|U|rh|TSTVSR
GATCGCTCTTTTCCATCGAAGGAGACTTTTGCAAACGTTCCCGGGAACGTTCCCGTGAACGATTTCATCGTGCGATACGATCGTGTCTGTGTCAAGGGTCACGTTCCGAATCGGATGTGATCAGGCCTTACCTCACGCGCGGAGGGCCGGGCCGAGGCGGTAGAGAGGAAGACC
>vim|2242813|reg|U|rh|TSTVSR
AGACGATTTATCGGTTCTCTGCACAATAACAAGAGAAAGGTGTTTTTATC
>vim|2515815|reg|U|rh|TSTVSR
GCCCATGTCGTTAATCAGTGAATCGACGACGAGCATCGATATGGAGGGTGCGGTCGACCTCAATCGATGCGCCGCCAAGCCCAAGAGCGGGCGGGTGCCGACGGGATCCCGAGCCGCTTGCACGCAATCGGTGTATCCCCGCTGTTGGGTGGTGCACGCGACGCTTTACTCCGCGCAGGGAATTGTCTATCGTGCTCGGC
>vim|2785071|reg|U|rh|TSTVSR
ATGATTAATGCGCCGTCTATTAAAACCTTAGAACTTTATGCAAACGTTTGCAATTCATTTTTGCATTTTACTGTATTATTTTTAAACACATGATTTGTGCTATTGATTTTTAAAAATTTAATCCTTCAGGCCGCAGCCTATCGCTAATAATGATGATATATTGCAAACTCAAAGCTTTAAGTAAGGTTTCGTATCACCCA
>vim|3399325|reg|U|rh|TSTVSR
ATTCGCTCCTCGGTTGAGGGGGATTTCCCCCGGAAACCGGCCGAATTCGGTGCGAGGGATGACTCCGGCCGTTGCCCGAGTCTAGAAATGCCCGACAATTCATGGCAAGCGTTTGCCATAAATTGCCATTTGCCTTTCGGGGTGTTTCGATTGGCTCACCGATAGAAGGTGGCAAAGC
>vim|4622099|reg|U|rh|TSTVSR
ACTTTAATGAATGGCATCGAAGGCCATATCATGATATTGAAAATCCCGGAGATACAGGTTGTATTCCGGGATTTTATTTTATAGACTAACATTCGACTTTAATCGTCGGCGCAAATAAGCTTAAGGCTGTTTTTAGACTCGTAAAATTTGTATCTTGCTGATCGAACCTTTATTGTCTGAAATCATCTAACCAGA
>vim|4625719|reg|U|rh|TSTVSR
AAATTATTTCCCCCAAGAATCTCAGTTTTCCCCGGTATGATTTGTGTAAGATACAGTAATCGATTACAAAAGAATGAGTAATCTATGTTATATTTAGTTACGAAATTATGTGCCGTTTCGATTTTCCATCTATATTTACATCATTAATGATTTTCTAAGGATCGTTAGGGAAATAG
>vim|4675966|reg|U|rh|TSTVSR
AAACGGGTCCTCCTGTTTTTCCTGTGAATAACAATACTCTCCTGCCGCTTCCGGTACAACCGGCGTTTTCCACTGTTTCTGAAAAGTATCATGCAATCGCGGCTTGATTCTCAAAAGAAAACCCGTTATATTGAAACTGCATCAAAACAAAGGGAACTCTTGCA
>vim|4726791|reg|U|rh|TSTVSR
TTTAGACTATTTTAATAAAATAAATTAAAATACTATATTTACTTGAGATTTATTGTTGAAGCATATATTATTAATTTTAGAATGATTAATACCTTTAGAATATTTTGTAGATAAATAAAAAAAGATACATATATAATTCCTAAAAAGGGAAATTGGGTATAAAATTAGTATAAAGTTTATTGGTTTATTAGGAGGAGAAA
>vim|4935110|reg|U|rh|TSTVSR
TACAACGCATTAAATATAGCCTAGAATAAAGGAAGAAAGGATGTGCGCAG
>vim|97963|reg|D|rh|TSTVSR
ATTCCGTTTCGACGCGCAAGGCTCTACCCCCCATCGCCGACGGGTTTCCTGCCCCGTCGGCGCCTCGGCCTCGCCAGTGCGCCCCCAACGCCCTGGCGAGGCCACTCCTTCGCGAGCGTTCCGGCATGATTTCCACCGCTTCGATCCCGACGCCGTACGACGACGCCGTCCAGGCTCGGTTCGCCGCGCTGTGGCCGATC
>vim|173001|reg|D|rh|TSTVSR
CGCCGGCACCCCGATTTCATTCCACTGAGAACAACAAGGCGGAGACAGAC
>vim|1807260|reg|D|rh|TSTVSR
CTGACACGCGGGCTGGAAGTAGGCAATATGGTTGAGCGTCCACAGCCATGCTGACTAGTGTTGGACC
>vim|1815099|reg|D|rh|TSTVSR
TTTCCGGCCGGCTCGGGACGGACACAGTTGAGCATGGTTGACACTGCTGACTAGTCTGGATCAC
>vim|2515815|reg|D|rh|TSTVSR
CGCCACCGGGCGCGGAACGCACAGGAAACGATTCCGACAACCGCTTTTTCGGGTGAAACAACCCCTCGATGTGGTATCGATACCATGTCAAAGGCAAACAGGAGGTGACGTAG
>vim|2785071|reg|D|rh|TSTVSR
CCCATCCAGTGCCTAGATACTCATGGCTGAATTAAAATTTAAAATGCAAACGTTTGCATTTTAAATTTAGCTAAACTAGACTAAAAAAAATAATTAACTGGCTAGGCGAATGAATCCAATAAGAATAACCATAGCGCTCGCATGCAGCTATTTT
>vim|3399325|reg|D|rh|TSTVSR
ATCTGCTACCGAGAAACTTGGTTGAAACCTTCAGGTAGTACGCTGGCATT
>vim|4622099|reg|D|rh|TSTVSR
TATGCAATTTGAGCAAACGTTTGCGTAAGCAACACAAACGTTTGCATAGCTTTAATTTGGTAATATGCCTTGTATACTGTTCTTTTTATAGTTTTTTTACTACAACTTTAGAATAACAATCAACTAACCGAATTTCTAACCTTTCCTAAACAACCTTTATGAAAAAAGTTGTACTCCTCTGTTGTTGCCTTTTATTTAGC
>vim|4675966|reg|D|rh|TSTVSR
AAATCCTGTAAAATAACAACTTGAGATGTGGCAAAAACGCAATTGCGCGTTTATATTAAGAACGATATTCTATGTAATTCGAGACAGTTGCAACCAAGTCAGGAAGTGGAAA
>vim|4726791|reg|D|rh|TSTVSR
ATGGAGCATTTTAAAGAAAAAATATGAAAATATAGCGTAAATAAAACAATTTCAAAAAAATAATTATTGTAATAGTTTTCTTTAAATGATATACTTAATTCATAAAATAAGAAAAATACAAAGATTACTGCAATATTTTACTTTTTTTAAGTGAAATATTTTTTATAAACAAAAGCGCAATCGCTTGCAAAGGAGTACGT
>vim|4935110|reg|D|rh|TSTVSR
TACAATAGATAAAATTAGATAAAGCCGTGCGTGCATTAAAATGTAAACCAATGGTTGCTAGATGTAAACCAAACGGTGCGTTACTTTTCAAATGAAATAAGAGATAATAGGACTCGTAAGTATTATTTCCGGTATTTATTTTAACTGGTATTCTGTTTTAGATTATTTTCTAAATTGAGTAAGCATAAGGGGGGATAACA
>vim|224543|reg|U|rh|LKTVSR
CCGTCACGGTTCCGGGTCCGGGTCCCCGGCCGAGAGCGGGCTGAACGGTGCGCCCCTGGGGGAAGGCGCAGGCCGGAGTTGCGATGGACAGTCTCTCCCGAGTCTGACAACGTTGTCCAGGCTCTATGCTCGACGCCACATCCTCATACAACCCCGGGGCCCGACGCATCCCCGTGGACGACAGGACAGGACAGCGCATC
>vim|241464|reg|U|rh|LKTVSR
GTACACAAGAGCGCGCGGCGACCGGCCCCGGGGTGGGGACGAGGGCCGGAGAGTGCGATGGACAGTGTCTCCCGCATCTGACAACGTTGTCCAGGCTCTATGCTCGACGCCACATCCTCATACAAGCCCATGACCGACACATCCCCCCGGACAGCAGGAGCCGACGCAATCCCGTGGACGACAGGACAGGACACCGCATC
>vim|254699|reg|U|rh|LKTVSR
GCTGACGCCGACGGCATTCCCCCGCACGACAACCTAGAGCCAGCCGATCC
>vim|256612|reg|U|rh|LKTVSR
ATCCGGCGACGGGCCAGGGTGCAAAGCACTGACCAGCTCGGCCATGGCTGCACGATGCCCACCCGTGGCAGCGGTCAATGTGGCGCGGCCAGGCAATTCACGCGATTGCGTGCGTCGAGGTCGGCCGCGGCCTGATGCGCGTTGCGTAAATTGGTACTATATTGGACCTAACGAATCCCCGTCGGTCCGGAGGACAGGCA
>vim|325462|reg|U|rh|LKTVSR
CCGGGGCGGTTGGCCAGACACTTCGCAATGGGCGTTGTTGCAGCCGTCTTATACGTGGTGCGGGTGGGGTATGCGCGTGATGGAACTGCGATCACGCTGACAGAGATTTAATTTCCGCAACGTTTTCGATGATGTTGTGGTCAAACTACGCTGTTGACTGTGGTTGACCTCCCCCCTTCCCCCCAAAAACTATTCTTCAC
>vim|948480|reg|U|rh|LKTVSR
TTGAGTGGCCGCGATACGCCAGTCAACGCCATAGCTCGAAGGGCTAACCGTCCCGTCTCCTCACTGACCTTCCGTAGCTACCCATCCCTTTCTTTGGGCGCGGCGCCATGACAGATGACAGGCCTACCCGTCGCGTCCGGGCACAGGGCTGGTATGCCGACGCCGATTGGTACTATATTGGACCTAACGAATCCTGCCAG
>vim|956051|reg|U|rh|LKTVSR
AACGCATCTGTAGTGCGCGTGGTGCTCATGCAGACGCGCAGTTGCGTCGATGCCAGAGCCCAGGGCCCGAAGCGTGCGTGCGCATACCGCATCCACCTCGATGACATGGACGAGGGCGTGCGATGAGCGCACACACGCCCGCGGCTGCCACTGCCACTGCAAGCGCACCACCAAAGCGCGAACGCTTCCTCTCGCTGGAC
>vim|1181625|reg|U|rh|LKTVSR
GGCCAAGTGATCGCGGCGGCATGATGCGTTCCGACGGACAAGGTACCTCC
>vim|1926321|reg|U|rh|LKTVSR
CGGCAATGCGCCAGGCTGCAAAGCACTGACCAGCGCTGGCCACGCCTGCACGATGCCGCCCCGGGGGCGGCGGTCTGGGTGTCGCGGCACCAGCAGTTACGTTGCTGCGCGCTTTCGGGGGCGAGTACGGCCTGGTGCATGCGGGCCAAATTGGTACTATATTGGATCTAACAAATCCACGTCGGTCCGGAGGACAGGCA
>vim|3155881|reg|U|rh|LKTVSR
ACAAGGTCTGATCGGCGATGATGGACGGCAGCCAACCCCAGGGGAAACCG
>vim|3589319|reg|U|rh|LKTVSR
TCGCAGGCGTGCTGAAGCGGTTTGGTTCACGGCGGAAGAACTGATATGGTCCAGTTCTGGGTGGGCTATTCACGACGGTCACGGTGACGCCGCAGAAGGCCGAACACGGTTAGCGCGGACGCGTTCGCGGCAAATCGGCCCAGAGGCACGATCTCGGTCTAGCCCATCGATCCGGCGACCCAGGCCGACAAGGACGGCGC
>vim|3839707|reg|U|rh|LKTVSR
TGTCCAAAGCCAAATCTAGAGTGGAGAGCAGGCCTGCGTATGAATGAACTTCTGCTTGATAGTGCTGCTCCCACTCTGTTTTATCTGGTAATCGTTACCAAGGACAGCCACTTTTGATGACCGCGCAGCTCCAGCACCGGCCCAGTGGTTTGACCAGCTTCAGTGAAACGCTGCGGATCAAAGGTGACCAACCGGAGCGG
>vim|3841805|reg|U|rh|LKTVSR
GAGCGATCAAGGGTCGCAGTGTGCAACGTTTAGCCCTCGGGAAATGACAA
>vim|3845498|reg|U|rh|LKTVSR
GAGCTATCAAGGGTCGCAGTGTGCAACGTTTAGCCCTCGGGAAATGACAA
>vim|241464|reg|D|rh|LKTVSR
GCGCACAGCGCCAGCCACAGCCACAGCCACAGCCACAGCCACAGCCACAGCCACAGCCACAGCCACAGCCACGAGGAGCATCACACC
>vim|254699|reg|D|rh|LKTVSR
GTGCGGCCGCCGTGCAACTCGATGCCGTCCCGCTGCGTGGTCAGTCGCTGGCCTTGGATGGTCTTCTGCACACCTTCAGCGCCGTCCCGGGCGCAAACCTGTGGATGCGCGCAGTCGATGCGCAGGGCAAGGTCGTGGCATTCGAAACCTCGCAAGCCGAGCGGGTGAGTGGCAGCGCTCAGGCACGCCGTGGTATCGCG
>vim|256612|reg|D|rh|LKTVSR
ATCACGGGCATGGCACGCGCGTCGCGCGCCGTTGTGCAACCAGACGGTTGCCATCCGACATCAGTGATGAGGTCCACGCAATGCTGTTTTCCCGTCTGTTCGCTTTGTCCCCTTGTGTTCCGGTATCTGCGTCCGTCGACCCACTGCGCCGCTCACCATTGAGCGCGGCTGTCAGGCGTCTGCTCATAGGTGGCGCCAGC
>vim|325462|reg|D|rh|LKTVSR
TGTTCAGGGACCGGTGCGTTGATTCGCATGTGAGTATCGTTGTTGAACATGTGGAGGGGCTGACAGTTTTAAGTAGCTCTTTTTTGATGGTGTTGGATGAATAAATAAACGTACTGATGCGTGCTACCGTGCTGGGCGGTGAGCTAGACTGTCACCCCTCTGTGGCCTCGTGGCCACCTTGAATGGATTGTCTTGCACGT
>vim|948480|reg|D|rh|LKTVSR
GTGCGGCCGCCGTGCAACTCGATGCCGTCCCGCTGCGTGGTCAGTCGCTGGCCTTGGATGGTCTTCTGCACACCTTCAGCGCCGTCCCGGGCGCAAACCTGTGGATGCGCGCAGTCGATGCGCAGGGCAAGGTCGTGGCATTCGAAACCTCGCAAGCCGAGCGGGTGAGTGGCAGCGCTCAGCCACGCCGTGGTATCGCG
>vim|1181625|reg|D|rh|LKTVSR
GAAGAAACGTCTGCTCCACGTTTGAGAAGACGACAACCGGCCGTTGTTCCAGCGGTCCGGCGTTTACCCGCATGTGGTCATGCAATGCGGGCAGTTGTTCGTATCCGGCACAGGGGACGGATCACGGGCATGGCACGCGCGTCGCGCGCCGTTGTGCAACCAGGCGGTTGCCATCCGACATCAGTGATGAGGTCCACGCA
>vim|3155881|reg|D|rh|LKTVSR
CCATGCCGCGCGCTTGCTGATCGCACAGCTGCGCAGCGACGCCTACGACG
>vim|3839707|reg|D|rh|LKTVSR
CACGTCATCATCATGGTGTGTTCAGGTACCGATGCGTTGATTCGCATGTGAGTATCGTTGTTGAACATGTGGAGGGGCTGACAGTTTTAAGTAGTTCTTTTTTGATGGTGTTGGATGAATAAATAAATGTACTGATGCGTGCTACCGCGCTGGGCGGTGAGCTAGACTGTCACCCCTCTGTGGCCTCGTGGCCACCTTGA
>vim|3841805|reg|D|rh|LKTVSR
GCGCCAGTGCGACAGACACCCTTTATTAAAACTCCCTCTCACGATCTGTC
>vim|3845498|reg|D|rh|LKTVSR
GCGCCAGTGCGACAGACACCCTTTATTAAGACTCCCTCTCACGATCTGTC
>vim|98310|reg|U|rh|KKTVSR
CGGCTATGATCGTTGCCGCACCAGCGGCGGCCAAAACGGGTTGTCTGGGCAAGGGTAACCGGTGTCACCGATCTAGCAATCGAATGTTTGTCCATAGGTTGGCGAGGCTTGTCTGGCTGGAGTATGACAAAAGAAAACGCCCAAAGCTGCTGGAAACCCC
>vim|251486|reg|U|rh|KKTVSR
CCGTTCTGCATCGCCAGGCATGCCGCGGCGCCACTGGCCGCGGCCCGCCACAGGGTGCGAAACGGGACATCGGCAGGCTCCGCTAGGGCCTGCTGGCCCGCTGGCCGGTAGAATCCAATCAACTCGAACGG
>vim|952265|reg|U|rh|KKTVSR
CGGCTGTTCTACAGCGACAAGCTCTATGCCGGGGTGGGCAGCAATGGCGAGCACTTCGTCATGCACCGCTACGGCGGGAACGCCCCGGCACGCTGGCCCCCAGTGCTACCGGTGCTACCCTGTGGCTGCGGGTCACCAACAACCGCCACATCGTCACCATCCACAGCAGTACCGACGGCAAGGTCAGGACCACGTACCCG
>vim|1130097|reg|U|rh|KKTVSR
ATAATAAGCATGAATCGCTTATACTAATCGCATTAAAGAGTGGACTATTAAAACGCAAAAAAATGGTTTAACCACAAGGCGAAAGTAATCATATAAGTTGTTTTATATGAATTGTTTTTAACGCAGTGAGTAAGTTATTTAATTAGTTAAAATGTTCATTGTTTTTAATAAGATTAGTATTATACAAAAGAGATAACACT
>vim|1837810|reg|U|rh|KKTVSR
TTTGCTCGTCGAACAACAAGCTAGTCATTTCGGTAACCGGTGTCAACAAGCGAGGTGGCGGGTTGATCGTATCGGCAGCCAGACACCGGTATCAATAATCGCCGCCTGCCCGTTGCGACGGTTGATTTTGGCGCGGCGAGCGCCCATCACAACGCCGGAAAGGCGGGACATGGCCGAGGCCCGCAAAGGGAAAAGCGCAT
>vim|1922793|reg|U|rh|KKTVSR
ACCGTCCGCTACCACGCCCTGGACTGACCGTTCTGCATCGCCGGGCATGTCGTGGCGCTGCCTGCGAAGGCAGGCCCGGCCGCACGGATCCGTTGCAGCGGCAGGCGTCGCTCAGGTCTACCGCCCCCCCGGGGCCGGTAGAATCCACTCAACTTCACTGGTTGACCGCTATGCCCGCCCGCAAGATGCCTGAAGAGGGA
>vim|2082652|reg|U|rh|KKTVSR
GATGTCTCTCACCCTTGCTGGTCTCAATGGTAACCGGTGTCATTTTTTGCGGAAAGGGAAAACTTCATGGCCGGTGAAAACATCGCTGAAGTGCATGACAAGCAAGGAGATGTCCTGTAGTGGACATTCGGTGGAATAGTGGCCGCCAGGGGATGGCGCAG
>vim|2211404|reg|U|rh|KKTVSR
CGACGGTCAGGCAAAGGCCGGTCCCCATCGCCTTCTCTCCCGACCTCTTGGATCTCGAAACAGTGTTGCCCAAAGGGCATGACGGCGCCCCGCTTGCAAAATGTCCACCACCGGGCAAAAGAGGACATTCCATTCTCAAACAAGGGTTTCCGGTGAGCGACAATTCAAAACCCGACCTCGAAGCCGAAATCGCGGCCGCC
>vim|2785798|reg|U|rh|KKTVSR
GCACTAATTATGGATTTGGGCAATGGTATTGCCCATTTTAGAGAGCAGTG
>vim|2973333|reg|U|rh|KKTVSR
CGCCATGGATCGATTCGGACGGACTGGAGCTGGGTTCGCCTATCAATGCC
>vim|3136245|reg|U|rh|KKTVSR
TTGCACAACGCCAATTAGTTTTTTGTTGATTGCATGTGGACAATAGAGTG
>vim|3155822|reg|U|rh|KKTVSR
GGTGAACACGCGCGGAAGAACGGTTCAGATGCGAACGAAGTAGAGCGATCACAATGGAACCTCGCGCAGCGGAGCGTGTCGAATACGACTCACTCCGAGCGAACTGCGACATTCCGCAACTTCGCGCCCCACGGGCGCAAGGCTAGAATTCTCCGACTTACCTGGTTCTATAC
>vim|3395934|reg|U|rh|KKTVSR
GACGACTCTCCTCGTGCTGGCAATCTCGATTGCCTGTCCTTATGGATACCGTTTAGGTAACCGGTGTCAATCGGGCAGGATTGCAAACGATACGACGAAGAGGCTAGGAGCATTCCAGCACTGACACCGGTGTAGTCACGGACGGGACGGGACGCGC
>vim|5160183|reg|U|rh|KKTVSR
AATTCGTTCCTTTGCAAAAACGCGTGCAAACCGCGGGCATTTCTTTTATGGTAACCGGTGTCATTAGAAAAAACCGGGGATGCAGGCAATATGCCNGGGAAAATAAACGGCGCAAGGGCAGTTAACTGCCTGTTGGCGATTTCTGCGAATACCGATAGCACAAAACGATTCGCAGC
>vim|98310|reg|D|rh|KKTVSR
GTGAGCGCCACGCGCTGGTGCTTGCATCACGCGATGACACCGGTTACCAAGCGGACACGGGCAGCCGTCGCGAAGCTGTCAGAGCGTAAGGGAGCAGACGCAAAGTC
>vim|251486|reg|D|rh|KKTVSR
GCCCCCGACATAGCGCGCCGCCTTGCACCCTCATCCGGCGCTACGCGCCACCTTCTCCCGAGGGGAGAAGGAAGCAGGCAGCCAGCAGCCCCCACCCACGCTCCGCTTTCGTGCACTGCGCAATGACACCGGTTTACCAGAGCCGGTAGAATGGCGTGGTGCGGGCTTTCATTCCCCCTCGCTTGCCACCGGAGATGCGC
>vim|952265|reg|D|rh|KKTVSR
TCGGCCTTGCACTCCCGATCTGGCGCGTAGCCTCGCACCCTATCCGGCGCTGCGTGCCATCTTCTCCCGGCGGGCGAAGGACGCAGGAGGCCCACCAGCCCACCCATCCCGATTTTCGTGCACGGCCCAATGACACTGGTTAACCAGGGCCGGTAGACTAGGCCCGTGCAAGCCCATGTTCCCGCTCGCCTGCCTCGGAG
>vim|1130097|reg|D|rh|KKTVSR
CTATTTTTATTAGACAGGGTTGACACCGGTGTCATGGTCGTGCGTTAATACAGTGACACCGGTGTCAGGGAGGTTGTGAGAGGCCCTCTGATAAGGTACCTTTGAACGGGTAAGCCAAAGATGCTCAGTGCAATTAATTACGTGGAGTCTTTAATTGCCACTGAGCCTTTATCCTCTAACGAATAGAGCTGAGTTTAATT
>vim|1922793|reg|D|rh|KKTVSR
TCGGCCTTGCACTCCCGATCTGGCGCGTAGCCTCGCACCCTATCCGGCGCTGCGTGCCATCTTCTCCCGGCGGGCGAAGGACGCAGGAGGCCCACCAGCCCACCCATCCCGATTTTCGTGCACGGCCCAATGACACTGGTTAACCAGGGCCGGTAGACTAGGCCCGTGCAAGCCCATGTTCCCGCTCGCCTGCCTCGGAG
>vim|2082652|reg|D|rh|KKTVSR
CGTCGACTGGATACCAAGCGATAAAACCGACTGATTTCGCCGGCTCAACTCTGGTTGCAGTTCTCA
>vim|2211404|reg|D|rh|KKTVSR
CGCGCCGCTAAGGAGGGGGCCTGCATATCTCTGAAGCGGGTCGCCATAGCTTGGGGCTTTGCGGCGTGGATCGTACGCCGCGTCAGTCCTGGCCCTCGCTTCTGCGGGACTGGGGCGCTAACAAGGGCATATTCCCCAACGTCACTTCTGAATACTGAGCCAAACAT
>vim|2785798|reg|D|rh|KKTVSR
TAAATGAGATGGTTGACACCGGTGTCAGAATTATGAGTTAATACTGTGACACCGGTGTCAGGTTGTGATTGTGAGAGACGCAACTTAATACCGAACCTTTGAACGGGTAAATCAAAATGCGCTCAGTACTGTGACTCGCCCTGGAGTCTAGTGAGTCGGTACTGAGCCTTTTATCCTTAAATCAAAAAGAGTTGAATTTT
>vim|2973333|reg|D|rh|KKTVSR
GGTCGGGCGGGTCGCTGTGGCTTGCATCGTATCATGACACCGGTTACCAAGCGCATCGAAGCGGCCGTCCAAAGCCGCCGGCGGATTGGGGAGTAGGAGACGCCA
>vim|3136245|reg|D|rh|KKTVSR
ATTAATTTTAGCGGTCAGGGTTGACACCGGTGTCATAGCTATGAGTTAATACAGTGACACCGGTGTCAGGTTTGTTGTGAGAGGCTCCCTGATATCGTACCTTTGAACGGGTCAATCAAAGATGCTCAGTACAGTTATTTACGTGGAGTCTGTAATTGCTACTGAGCCTTTATCCTCTAACTAATAGAGATGAGTTAATT
>vim|3395934|reg|D|rh|KKTVSR
GGCAACCGGGCGGCCCGAACGGCCCGGCAAGAATCGGCTTGCGCGATTTTATGACACCGGTTACCTAGAGGCCAACACCTGACAACGACCCACCGGCCGAGAGTGCCGGAGCAAGAGGGGAATCCC
>vim|5160183|reg|D|rh|KKTVSR
TTACTGGAGGCGGCGGTAAGCTGTAGGTGCGTGGAGATCTCAATCTCACCCCACCCTTAACTCCCAACCCCACTTTTTGACATTGACTCAAAAAAATCCATTGCCAAAAGGAATGACACCGGTTACCTATCTTGCCACGGGAGCACAGGCAGACATAACACAAGGCGCCTGAAATCGTTGAATCCATTGGTGCTATTGAT
>vim|132689|reg|U|rh|ESTVSR
TTCGTCTCCTCCAGTTGCCAGGGCACCCGTTCTAGTGAGCTTTGGCAGCGCTGCCAACCAAAATTGGTAGCGCTGCCAAAAATTTCCGCATATGAAGGCGATCAGACCCTGAACGGCCACGTCAAACTGGAACAGGCGCGAA
>vim|254643|reg|U|rh|ESTVSR
CGCTCCGTTTCATGCCCTGCATCACTCCCCACAGGCACCGCGCCAACCCGCCGCAATGCCTGAGCAAGCCGCTGTTTGCCGACCGTTGTGCGCCCGCGTGGCACCGGCAAATGCCCTGCAAGCGACCGCCACCGCAAGGCCTGCCCGACACGTGGCGTGCACGAACTGATTACACTCTGGCTTTTCCGCAGTGCGGTGCC
>vim|259340|reg|U|rh|ESTVSR
ACGCTCTCGCCGCGCACCTCTGCATGTCCCGCTGCCCACCTGCCCCGCACGTCCGCCGCCCGATCTGCGGGAGCGCCCACCAGGCCAGCAGATCCGTGCGCGTGTGCGCCCCGCCCGCGTGCACAAGCAGCCGCCACCGTGCGGACGACCCGCCTCTAGTGCGAACTGATTACACTCTGGCTTTTCCGCAGCGCGCTGCC
>vim|953201|reg|U|rh|ESTVSR
GCTGCCGGCACGGCTGCGCAGTGCGCCATGCCGTGACGCCATGCGCCATGC
>vim|1923623|reg|U|rh|ESTVSR
ATGCGCCATGCATGCCACGTCAACGCAAGCATCAGGGCGTACCGGGCTTGCGCAGCCGACGTGCGTGCCGACGACGGCGCGCATCGCGCCGCAGCAGTTGCGGCGGCTTAGCGCATCGGCGCGCAAGCGACCGCCACCGCGCGAACAACCCTCCTCTAGTGCGAACTGATTACACTCTGGCTTTTCCGCAGCGCGCTGCC
>vim|2201784|reg|U|rh|ESTVSR
TCTTATTAATCCATTTTGGCAGCGCTGCCAACGGCAAATTGGTAGCGCTGCCAAAAAAACCTTGCTTCTTGGCGGTAGCGGTGAAAGATGGGGCAGAGCGGTGGTCATCGGGCGGGCAGGCCGGGCAACCACCTCAACAGTCGGGTTCAAACGTAACGATGGAATTCAAACATCAACCGACG
>vim|2844672|reg|U|rh|ESTVSR
TGCTTGCGGGGCGCTTCAGGAAATAAATACTGGTAGATGAACTCCCCTGGAAATTATGGATTGCAGGGGAGTAATTTTTTTTAAAAAAATTGACTAAAAAGAAGGAATTTTTTAATTTACATAGAATATATATTATAAAAGGAACGCAAGCACTTGCGTAAGGTTTTTCGCAAGCGGTTGTGTAACGGGAGTGATTACTT
>vim|3729436|reg|U|rh|ESTVSR
CTGGGTCTCACCGTCAACTGCAACCGACATGGGTTTCCTCGCCCTTATGTTTTGGCAGCGCTGCCATTTCGATAAATACTCGATCCTTCGCCCGTCGCAACCAGATT
>vim|3990745|reg|U|rh|ESTVSR
GTCAACGCAAGCATCAGGGCGTACCGGGCTTGCGCAGCCGACGTGCGTGCCGACGACGGCGCGCATCGCGCCGCTGCACCCGCCGTAACCGCCGCAGTTGCGGCGGCGTAGCGCATCGGCGCGCAAGCGACCACCACCGCGCGAACAACCCGCCTCTAGTGCGAACTGATTACACTCTGGCTTTTACGCAGCGCGCTGCC
>vim|4430524|reg|U|rh|ESTVSR
AGTATTAAATTAACATTTAACGGCTCGGGTCTGTCTTATCGATAATGGAGGGGTTGACGAAATTTCAAACAAAATTATCTTATTTCAGCAAGATACTGGAGTGATGACCCAAAGCCCCTTAGTATGGGATAAAGTGACTGACACAAGTTGAGCGACTTCTACTTAGATGTCCCACATTATTCAAGGTGAAGCAGATTTTA
>vim|4440697|reg|U|rh|ESTVSR
CGAGCACTCTGAACACGGCGGCGCCGCACGGCCAGCCCCGGCCTTCGGGGTGCTTCGTTCTGATCAGTCTAGCAACTCGTGGCAGCGCTTCCAATCTGAAGCAGCGGCCCCCGCGCACGCGTTGAGCGAGCCCGGGACTCGTGACATCGTGCAACCGCGGCGGGGCGGCGGTCTCGGCCCCGTCCGCGAGGGGGGGCTGC
>vim|5083108|reg|U|rh|ESTVSR
GAGCACTGTGACACGGCGGCGATTCTCCGCCAGCCCCGCCCGGCGGCGCCGTGCCCGTCCCCCGGCTTACCAAGCTCTGGCAGCGCTGCCAATCGCCATCACCTTCCTGTTTCAGATGCGTTGAGCGGGGCCGGAAGACATGACATCGTGCGGTGCCGGGCGGCGAAACCTCGTCGGAGCCGATCCGGGCGGGAGGATTC
>vim|5108931|reg|U|rh|ESTVSR
GGGAGGGCAGAAGGTACGTCAGCCGCATGTTGGCAGCGCTGCCAATTTCATTAGAGCATTTTGGCAGCGTTGCCAACTCCAAATGGTAGCGCTGCCAAAAAAGTCTTGCTTCTTGTCGGGAGCGATGAAACAGGTGATGGGGAAGTGGCCATCGGCGGACAGGCCGGGCAACCAGGCCGCAAGCTGGGTCAGACGTAGTG
>vim|5133334|reg|U|rh|ESTVSR
TGCTATGGCGACAGAGCAGCGCAGCGGGGTGGCAGCGCTGCCATTTTAGTAGTGCATTTTGGCAGCGCTGCCAACGACAAATTGGTAGCGCTGCCAAAAAACCTTTGCTTTCTTGGCGAGAGCCGTGAAAATGGTGAGGCAATGGTCGGAAAGCGAACAGAACGCCCAACCACCTGAACAGCTGGATTTCAGACTTGACG
>vim|132689|reg|D|rh|ESTVSR
GACGAACCCGCGAGTCCCTTCTCCCCGTTAAAAACGGGGAGAAGCGCAACCATTAGACTAGTGCCCATCCATAAACAGCAAGTATTTGGAATTATTGCGTAAAACGCGCTTTTTGTGCGGGCAAGGCCCGGCGGTTTTAGGTACACTTTAGCATCAAGCCACTGATTCTAAAGACAAACCCGCAACCGCCGGAGCCGACA
>vim|2201784|reg|D|rh|ESTVSR
AGGCGTCACTCCGCCGGCCGTTGACCGCGGGCAAGCGCGCAACCTTCTGCCAAACCCTGCTTTCGATACGATAGATTCTGCTTCCGATGCCGCCAATTCAGGCGAGTTGCGGGCGAAGCGATGCCTATGATTGTGATAGTTCCGATCGTTCAAGGATACGCAG
>vim|2844672|reg|D|rh|ESTVSR
GCACATTAAGGATAAATAAAACTTCTTAAAATTAAAAGGGGGATGTATTA
>vim|4440697|reg|D|rh|ESTVSR
TCTCGGCTTCGAGCTGATCGTGGGGGCGACCGCGTGAGCCGGGCCGCGCG
>vim|5108931|reg|D|rh|ESTVSR
CGGCTTTGAACTGATCGAAGGGGCAACCGCGTAATATTGGAGGAACTGTC
>vim|78484|reg|U|rh|ASTVSR
AATATGCGAAAATTGTCGCAAACGGTTGCGTCAATGAAAGCGTTATGATAAAATATGATTAATGTGAGATTTATCTTCTCCAGATGTGGTGGAAATGACACTATAGAAAAGCGACGGAAAAGGTGCTTTTCGCTGTCCTTGAGATTAATTGAAAATAGTTTAAGACAGTACAGCCATCACAAAAATTTGGAGGTTCTATT
>vim|605226|reg|U|rh|ASTVSR
CAACGTGGGTACAGTCATTGATATTGGCAACCATCAGATTTCTGACGATTTATTCGTACTTTTGAATAATGAGGATGTTAAATTAATTAATCATTGGCTAATATCAGTTTCATAGAAAAATTATGGAAAATTTTTT
>vim|1820069|reg|U|rh|ASTVSR
TTCAGCCTCCCGTCCGGCCTTCGCTCAGGCTCATTACCTGATTTGGAAAATACTTCTCGACAGCTGGTAAGCTTGCATTCGTTTGCATAAATGGTTATCCG
>vim|1842803|reg|U|rh|ASTVSR
GATCCCCTCTCTCCCCAAGGGTCAGGCTGCACTGGTCTGCAATCGATTGCAAACATTTTCTTGCACCGCGCCGCGCGGCGCGCGTAACCTTTGGCG
>vim|2612935|reg|U|rh|ASTVSR
AGCACCGAAGTAATTCAAGAACTCCACGTCATTCCTCCCTCTGACATGTCGTTGTTGACAGTTAAGGCTAGGGCATGAAAATAGTTTTGCAAATGTTTTCATTTTTGCCCCTGTGGAGGCCAGATTC
>vim|2695580|reg|U|rh|ASTVSR
CGGCGTGAAAACTTCTCCGAAGTAGTAGATGAATTCCAACGCGCACCTCCCGTTGCGGCCCCCGATGCAGAACGTCGGTTGATCTTTTACGGTAAGTGATGAAAATAGTAATGCAAATGTTTTCATAAAATCTCTAAA
>vim|3501649|reg|U|rh|ASTVSR
TCAGAATGCGTCCAGCGGTTTTTGATTAAGGCGTCGCTATGCAGTAATGGTTGTTCCCTTTCAAAGAGTGAGAACGCAGAGTAAAAGCCGCTGAGGCATTTCTTTTAAACGCTCGCTGAGTGCTCACTTTTCAACGGGCAATGGTATAAGTAGCTAATTCAATAATCGCGTGCAATGAATCAATAAATTTGGGTAATAGA
>vim|3655759|reg|U|rh|ASTVSR
TGGTCCTCCTTGACTGAAAACGACGAGTGGTCGCCGGTCCGCCGTGCTCGAGTGATCGGTGCGGTGGCTGCTGGACTCGCGGTCGGTTCAACGTAGGAGTCGCCCCGTAGACTGGCAATCAGTTGCCATTTGTTGCCAACATCAACAGCGGACGACCACGGAGGTACGCG
>vim|3676221|reg|U|rh|ASTVSR
GATAAAGTGAGGTACAAAAATCAAGTTGGTATAATTTATAGTTTGAGTTCTGGGTATTTTGATATACGTACATTGAATGGGGAAAAAATTCATTCATCAGCTAAGTATCAAGACTTAACAAAGATGCTAATGTTAGAAAGGAGGGAACAGCGCACTTTTCTTCATCTTAAAGAAGATGCAGTCTCCTGCGCTGGGTTGTG
>vim|4216915|reg|U|rh|ASTVSR
TTGGTGCAATCGATTGCTTTTATCAGCAAAACCATTCCAATATAAAATAAATAGGCATTCTGAACTAGAAATAGAAAGTGAAATTATTTATATGTTTTAACAAGTATTAATACCAATTATTTCAATATTACAGAAATAATACTGACTTTATTTTCTTCTTAAATAGAAGTATATTGCGCAAACGATTACATTTATTCACT
>vim|4238505|reg|U|rh|ASTVSR
CCCACGTTAAGCGATGAAAATAGTATTGCAAATGTTTTCATAAAAATTGGTGATGAGAGCTATATT
>vim|4446091|reg|U|rh|ASTVSR
GGTTGTCCGGTCAGGGGCGGCGTCGCGCTCACCCGCATCTCCCTCGACATTTATTATGGTACCGATACCACATGGTAGACGGGGACGAGCGGCGCGGGCAAGGCGCGAATGACCCTACGTCAGGGATTGTTTTGGCCTAAGCCCAAGGTCGTAGACAGCATCCGGGGCCCCCCGGACGCCGATCTCGGAACGGGAGACTC
>vim|4614952|reg|U|rh|ASTVSR
GCACAAGTTGCCTTAGGTTGCGCTGGCGCTTAGGTTTAATCTTTTTATCATTTGCAAGCGCCATTGGTCTGAGCGTGCAATGATACAAAAGTTAAAAGGACTGATACTTGAGGAGCTAGAACGAGAAAAGTTGCATTGGCATTTGTTGCATGTAAAAATCTCGTTATTGTAGGAGAAAGAATTAATCAGCAGGTGAGTTT
>vim|5162017|reg|U|rh|ASTVSR
AATCCACCCTTGATAATTAGTTATATTTTAGAACAATATACGCCATGGTGATATATGCAAGGGCTTGC
>vim|78484|reg|D|rh|ASTVSR
AATATGATAGGAAAAAATTACTGACAAATTATGATAAGATAATAGTAACATTCAAATTATGACAATTTTGTCAGTCGATTTACTAGTTTTTAAAGACAATTTCTGTTAGTAAATAACTAAGTAAATCTAAAAAGGAGAAAATCAGAG
>vim|2612935|reg|D|rh|ASTVSR
GGGGGTGAAATGCCACGTCGGTAACACGTCGGTATTGCGGCGGCAGAACGACGGTGGGGGAAATGGGGTTGCGGGGGAGGTGAAAGGCCGCATTCGCCTTGGGACGCGCTTTATTGTCGGGCATGGTTAGGAACGGAGATCGTTTTCC
>vim|2695580|reg|D|rh|ASTVSR
TGCCGAACACAGGCGCGTTGGGCCGACCCGAGTTTAAACGGCAACCTGTCGCCTCTAAGGAC
>vim|3501649|reg|D|rh|ASTVSR
ATACCAATTCAACATTTAAAGTATTATTGAATGCAAACGATTGCATTTTGTTAACTTACAATTTACACTTCTACTCATTCTCTCAAAAGTAGACCTATCCA
>vim|3655759|reg|D|rh|ASTVSR
GGTCGCGCCGTGCAGGGTTCAACTTGGCGAGATACTGTCTTCCCCGGTCGTAGGCGCGCTGCGAGCGGTTGCCGTCGTCCACGCCGCCGTAGTTCGGTGCTGGGCGATACGTTTGCGAGGGTCGCGAGCCGGCGAAGGACCAACCCTCGGCACGGGTGGGCCACCGGAACTCGGCGGCTCGCGACGCAGACCGCACCGCA
>vim|4238505|reg|D|rh|ASTVSR
CATAAAATTTCTCCGATTGTTGACTCTCCGAAGTTTTTGCGCCGATAGTTGTTTTGATAAATAACTTTGGGAGGAGTTTTG
>vim|4446091|reg|D|rh|ASTVSR
GCGGTCGCCGCGCCGGCCGGCGCCCCGCGCCGCGTCACATTTCCGTTGCGTCAGCCGGACTCCTGCGCTATTCGTGTGTGAAATCGATACCACAATCGATGTCGTGGTCGTCCGGGAGGAGAC
>vim|4614952|reg|D|rh|ASTVSR
CAGGGGTAGTATCGTTTGCTACTTTCTCGTAAAGTCTAGCTAATCAATATTTTGTATCTTTGGTTTTTATTCTGATTTAAGTGGAGTATATATGAAATCGATAAATTCCAAGCATTGGGATGGGACGTTTAAATCAATGGAAAATGCAGCGATAA
>vim|39562|reg|U|rh|SATVSR
TTCGCTTACTTCACATTTACGAGACAGATCTGGGTTCCCCTTTATTTTTCCAACATAAATCACATCATTTACTAAATATTTAGTAAATATTATGGAATATTTCGAAAACAATTATTGTAACCGCTTACTTTTATATGATAATATCAATTTATCAAAAACAGATGAGTTAATATTTTACTAAATAGATGAGAGGGATACCC
>vim|132884|reg|U|rh|SATVSR
GGCCGTGCTATTCCTCCTCAGACTGCGACCTACGCGCTAAAAGGGTAAAATCAGTTCATTGGCCTGACCGGGATCGGCAATGCGGCATCCTCCTCGCCAACCCCTCGTCAAACGCCGCGATAACCGTATGTCTTGCGCGATCTGGGGGCATTATGTGTATAATCGGGTGCGCGACTAGAGAGGTATTGTGCTTTC
>vim|159613|reg|U|rh|SATVSR
AATATACTTACCTCCTAGAATTTTAAAGCGTTTTCTTTTCTTCTCATTCATCATAATTCATGTAATGCATTACAGGTCAAGCACTTATTTTAAATTTATCTAAACTGGCTATTTGGCGGGCTTTTTTGGTATACTAAATACAGAGCTACGAGAAATCGAGGTGTTTTGCAA
>vim|2051904|reg|U|rh|SATVSR
AATATACTTACCTCCTAGAATTTTAAAGCGTTTTCTTTTCTTCTCATTCATCATAATTCATGTAATGCATTACAGGTCAAGCACTTATTTTAAATTTATCTAAACTGGCTATTTGGCGGGCTTTTTTGGTATACTAATTACAGAGCTACGAGAAATCGAGGTGTTTTGTAA
>vim|2180585|reg|U|rh|SATVSR
TTCTTAATTCTATATCAATTGACTTCTAAATAATAACTCGTTATCATAGTAAATGGAAGCGCTTACAGAGGTAATAATGGTAAAAATTAGTAAATGATGTTTACTTTCATTACTAAATTTACATTAGTCAAATGTTGCCGTTTGTTTTATGATGAATTATAGACACAGTACTTTCTACATAATTAATGAAGAGGTTAAAA
>vim|3457095|reg|U|rh|SATVSR
ATCACCCTCTCCTTTCTCTATCAATTTATTCCGGTTCAATTGAAATATGATAGAGAAAAACAGATTTTCTTTTTTACTTATTTTTACTAAAAGTAACCGAAAATAGTTGTTGAAAACGCTTACTCTCGTATGATAATATCATTTTAACAATAACCAGGTCATTTCTGTTTAGTAAATATTTAGTAAAAAGGAGATGCGAA
>vim|3593607|reg|U|rh|SATVSR
ATTCGAGAAAGGCCTGCTTGAGTTGTTCTGTGTTCATAAGAACCTCCTAGATTTTGTAATCGTTTTCTTTTATTGTACAACTCAACAATTTAAAAGTCAATATTTTTACTAAATTTTTACTAATT
>vim|3789218|reg|U|rh|SATVSR
CTTTTATCCTCCTCATTCAAAGCTTTATTTTATTATACCACATACTATAATCTGCCCACTAATAACTATGACAAATATGCTGGGATGTTTTACTAAATTCTACTTTGTGATTTACTAATTTTTGATGTATAATGAAAGAATAGTAAAGAAAAAGGATTGAATCGT
>vim|3864994|reg|U|rh|SATVSR
AAGAACCTCCTAGATTTTGTAATCGTTTTCTTTTATTGTACAACTCAACAATTTAAAAGTCAATATTTTTACTAAATTTTTACTAATTTTGTTTTTTATGCTATACTAGAGACAAATAAACAGGAGAAGAAC
>vim|4009307|reg|U|rh|SATVSR
TTGTAACGATTTTTACTACCTTTTTTCATAATATACTTACCTCCTAGAATTTTAAAGCGTTTTCTTTTCTTCTCATTCATCATAATTCATGTAATGCATTACAGGTCAAGCACTTATTTTAAATTTATCCAAACTGGCTATTTGGCGGGATTTTTTGGTATACTAATTAGAGAGCTACGAGAAATCGAGGTGTTTTTTAA
>vim|4016830|reg|U|rh|SATVSR
AATATACTTACCTCCTAGAATTTTAAAGCGTTTTCTTTTCTTCTCATTCATCATAATTCATGTAATGCATTACAGGTCAAGCACTTATTTTAAATTTATCCAAACTGGCTATTTGGCGGGCTTTTTTGGTATACTAATTACAGAGCTACGAGAAATCGAGGTGTTTTGCAA
>vim|4437102|reg|U|rh|SATVSR
ATTTCATATCTTAGTTTCGTTCCTGTGTCTATATAGTAATACTGTTTAGTAAATATTTCAACTATATTTTACTTAAATATTTACTAAATATATTTATTATATTTTAGTAAATTTGAATGAAAAGATTTTATTTTCGTTTACAGATATGGTATACTTGGAATAAGAAAAGAGTTGGAATTAGATGCTAAAGGAGAATTCAT
>vim|4870751|reg|U|rh|SATVSR
TATAGTAATTCCTCCCTTTTACACAATTATATTGTAGCTCTAACTATAAATATTGTCAATCATTTTTACTAAATTATAAGTAAATATTTACTAATTTATTGACTAATGTTTACTAAAGAATTATAATAGCGTTGTAAAAATAAAAAAGGGGGACTCAAA
>vim|4870751|reg|D|rh|SATVSR
TACTTTTTTTATTTATTAATTTATTCTCTCTAAATAATACAATAAAATACTAATTTGGCATAAATAAAAAATAAAGGTGCATAATATTTGTATCCATCATCATTCCATGTTAAGATTTATACAGTTAGCAAGAGCTAACCTAAATAACTATAAATCTTTGTCGACAAAAGGTAATAAAAATAGTAAAGGAGTGAAACACA
>vim|84015|reg|U|rh|AITVSR
GGCGCGCCTCGGCTTGACAATAGGCAAGGGCTGCGCGACCCCAGAGACCAAGGGTTGCGGCAACAGGCCGGTGAGATGGCGACAGCTGAGATGATCGTATTGCGGGCGCGCTTGGGCGGCCATATGCGCGGGCG
>vim|333376|reg|U|rh|AITVSR
TGCCCTGATCCGACAGTGCGATGCGCACTGGCGCCTGTTCGTGCTGGCTAAACCGGGTCCGGGCATTCGCGGTGGCGAGTAGCAGACAAACCATCGTTGTTAGCGCTAACATCGCCAGTATCAGGAATTGGCGGATAGATCGTCCAATACTGAAAAATTAGTTTTATATTCCTTTTACTTTTATGCGAAGTGATTCGAGC
>vim|518168|reg|U|rh|AITVSR
CAGGGTGGCCAGCGGCCCCGCATCAGGCGCAACAGGACGGCGGGATCGGCCTCGACGAAATGGCTGGGCTGGTACATGATGAGTTCCCCGGGAAAAATCACGACCTTACAAGCAGACGTCATCGCGCGGCAAGCGATTGCCCCGCGATATAATGACAAGTGTATTGCCAATCCATTTCAGAGAAGCAC
>vim|710948|reg|U|rh|AITVSR
CATTGCGACACTTGCAAAGTGTTTCAATTGGTTTCTACTTTACACAGACAAACCGGCCTCTCTTAACCGGCCTCTCTTTTTTCCTTGCCGGATATCCCCTTGCGGCATGTTCAGGGTTGCCGTCACCGCCTGCGCCACGTATCTCCCCTGGCGCTGGGCCAGCAGTCAAGGTCCGTGCAAGTTAGCGTTAACATCAGCGC
>vim|870891|reg|U|rh|AITVSR
GGCGCTTTGTTAGCGCTAACATCGCCAGTATCGACAGGCTCCTGATAGAGCGTCCAATACTGAAAAATTACTTTTATATGCCTTTTTGTTCAGCCAAAGGAATGCGCTC
>vim|881725|reg|U|rh|AITVSR
TGGCGCCTGTTGATTGCTGGCTAAACCGGGTCCGGGCATTCGCGGTGGCGAGTAGCAGACAAACCATGTTTGTTAGCGCTAACATCGCCAGTATCAGGAAACGGCGAATAGATCGTCCAATACTGAAAAATTAGTTTTATATTCTTTTTACTTTTATACGAAGTGATCGAGC
>vim|911372|reg|U|rh|AITVSR
GGTTCCTCCCAGATTTGCACCAGCGGCTGACAGCCGCAAAATGGTTGCGCAATCATTTTGCTAATGGTTGCGCAATCATTTGTCAATTGTTGCAGGACGAATTTTTTCTGCTACACTCCCAAGCC
>vim|1132576|reg|U|rh|AITVSR
CCGCTCGGAAAGTTGCCCTGAACCGCTGCCGTTCTGCGACGACAGCGCCTGTCTCGGTGTCTTGGGCATTCGCTCGAGCGAGTAGCAGACAACGCGCATTGTTAGCGCTAACATCGCCAGTATTGGCAAGCCGGACATAGACCGTCCAATACTGAAAAATTACTTTTATATGCGTTTTGGTTTTTAAGAAGGGTCGAGCC
>vim|2605796|reg|U|rh|AITVSR
GTGTTTATCCTCCCTAAAAAGTCGTGACCGTAAACGGTGACGATGGGCGGACGCTAATGACAGCGCTGTCATCTGTCAACTATTCCCAAAGACCTGTGCACGTGATAGGTTTTATCAC
>vim|3000139|reg|U|rh|AITVSR
ATGACAGCGCAATCATTTTGTCTGTCAGGCTCGCTGGGTCACAGCTCTCAACCCGACGCTACCGGCCGTGGTAATGCGGTGGAAACGTCGGGAGGATTTTCGAGGGCGCGATGCAAGATCCGCGAGTAGCGCGGTTTTTCTTGAACAAACCTGACGGTTCGGCGATGATGCGCCGGCATGAAAGGACCCGAGCAGCGCCC
>vim|3489205|reg|U|rh|AITVSR
AGCCAGGTCTGAAGCCAGCTGCAGGCGTCGGCGGCACGCGCCAGCCATGCACGCGCGCCCTGGACCGGGCGCTGGGGAGCAGGCTGCATATTTCTTGTCTCCGTTTGATCTTTTTTAAATGTTGTGCGATGTTAGCGCTAACATATGGCGGCTGTAAAGCCCTTACGGCAGACTACCCAATTTTCCAGGTTCCTTCCGAC
>vim|3821265|reg|U|rh|AITVSR
GAGCGTAAATCTTAAAAGTGAATGATTGCGTTATCATAGCACTTCAAAATATGGTAGCGCAATCATGTTGGCGTGTGATATTCTATGCCACGTATATCAAACAACTCATTTTGTAACATTTCAGATGTATAAGTTAGGTTATTAATATGATTAATAAGGTGGCAAACAAGCGG
>vim|4248099|reg|U|rh|AITVSR
ATTGAATCCCCCCGTACATCAACACCTAAATGATTGCGCAATCATTTGTCAAATTCTCTTTTCTTTAGAAGGAAGGTGTTTGTATAATCTTTTGAAAGAAGGACTTACCTTT
>vim|84015|reg|D|rh|AITVSR
TCTTCGGTCGATGGGGACGGCAAGGGGAGGTGGCGCGAAGGTCGTTGGCACCTGGGCAGGCGTGACTGGGCAAGGCGGGAGGGCCTGCCGGAAACGCGGGAATTGCATGAAACTGAAGCAACAAATCAGAACTGCAATCGGGAGGATTATCGATGATCAAGTCACTCGTCGGTGGCATCGTTGCCGCCACTGCATTCGTT
>vim|710948|reg|D|rh|AITVSR
CCTGAGTGCGCCAGGTTCGTGTTTTATAATAAATTGTTAGCGCTAACATTCTGTTTTTCGGCGCATCTATCTTGTTGCCTGTATGCAACGCTCTTCATAAGGAAACCGTG
>vim|1132576|reg|D|rh|AITVSR
CGAATATGGCGTGGGCGGGTTTGGCTATGCTCTAAATGAAACCGAGGTGGCGCCTTCGCGGGCAAGCCCGCTCCCACAGGTTCTGTGTTGCGTACAGAATCTGTGGAGGACACAGAACCCTTGTGGGAGCGGCGGTGCGACGATTCGACTTGCCCGCGAAGGCGCCCGACCAAACACCGACTATGCCGCAGGCCTCCCC
>vim|3000139|reg|D|rh|AITVSR
GAGTCGACCTCGTCACGCTGACCACGTTTACATGGGCGGGAGGCCCTTTC
>vim|149668|reg|U|rh|TMTVSR
TCGATATTAGCTGCGATCGTTATCACAAAGATAGCGCTACCAGCGACTATTACTCAGAATTGTGATAGCGCTATCAAATTAAAATCATGGTGTGAAATCACAGCAAAAAAGCGGATTTAAGGCGTATACTGCCAGTCATGCGAAGCAAAGAACGACAATAAAAAAGCATCTCAACATGTTGTAATGACGCAGGAATTTGT
>vim|302164|reg|U|rh|TMTVSR
TCGCATTTGATAGCGCTATCTGATAACGCTACCAATCTTTGTGATAGCGCTATCATTTCTCTGCCGCCATGCTTTGGCTATATTCGGTTCCTGCATATACAATGCAACAGGATATTTGCTACCGTGGGCAAAAACTGGAAAGAGTAATGGTAAAATAAAAGTAATGAAAACAGCTGGTTGTAATTATCCATGGAGTCGAA
>vim|312029|reg|U|rh|TMTVSR
TGATTCCGGCATAAAAACCAGAGTACGATCACAAATGATAGCGCTACCTGATAGCGCTATCATTAAGTGTGATAGCGCTACCATTTTTGCTAACACACTGAGTTTCATATGCTGGAGTTCAACCTTTAGTAAGCTACACTCTCCAGCATCTCTCCTCTGTGGTAAGATGCCGCAGCCTGCAAATAAGTAAAATTAATCCA
>vim|341824|reg|U|rh|TMTVSR
TTTGCCAGAAAAACCTGAGAGTGATCACAAATGGTAGCGCTATCTGATAGCGCTACCATTAATTGTGATAGCGCTATCATTTTTATCAGGCATCGAAGTTTCATGTGCTGGTGTTCGAGTTCTAATGCGCTAATATCAAAACCATTAAAGCGCTGTGATAAGATGTTGCAGCTGAAATTAGAGAACATTAAATAAAAACA
>vim|677639|reg|U|rh|TMTVSR
TGTATTCCGATTTCTGTTGCTGAGATGGCGCTACTCTAACGATGATTCCGGCATAAAAACCAGAGTACGATCACAAATGATAGCGCTACCTGATAGCGCTATCATTAAGTGTGATAGCGCTACCATTTTTGCTAACACACTGAGTTTCATATGCTGGAGTTCAACCTTTAGTAAGCTACACTCTCCAGCATCTCTCCTCT
>vim|759609|reg|U|rh|TMTVSR
AATGTAAACCTCAATGATAGCGTTATCAATAAGAAAAATTTAATTTTGTGATAGCGGTAACATTTTTTATAAAAAATAATTTCCCTAGGCTGTTTTTTATCGTACTTTAATGTTGTAGTTGTAGGAGGATTAGC
>vim|1974567|reg|U|rh|TMTVSR
ATTTGATAGCGCTATCTGATAGCGCTATCAAATGTGTGATTTACGTATCATTTTTTATTAACGGCATACAAACTTCCCATTTAGAAGAGAATAAAAAAGGTTATAATGCTACCCTCAGATGGTCTGCAACAGAGAAATCATAAAATTTAAAATGGCAGCTTATAACGCCACACTATTAAAAATAATATTCAGGACATTTT
>vim|3027821|reg|U|rh|TMTVSR
CTGGCTTGTCTCCTTGCATTGTCGTGTTTTTCATGTTGCCCCACGCGGATGTTAGCGATAACAGACAACGGCGCCCTATCGGGATGAACCCTGCCCCAATCCCGCGCTTTCCTGGGCTTTCCATCCGGCACAGGCGAGGTGATACTCGCGTG
>vim|3348672|reg|U|rh|TMTVSR
GGCGTATACTGCCAATCATGCGAAGCAAAGAACGACAATAAAAAAGCATCTCAACATGTTGTAATGACGCAGGAATTTGT
>vim|3402157|reg|U|rh|TMTVSR
GAAACCTTATCTGTGATCATATTCACAAAGATAGCGCTATCAAAAGTTATCAGTCAGATATGTGATAGCGCTATCAAAATACAATCAACGCGTGAAATCACAGCCTTAAACCGGATTTAAGGCGTATACTGCTATTCCCGTGAAGCGATGAATGACAATAAAAAAACATCTCAATACGTTGTAATTGCGCAGGAATCTGT
>vim|3625984|reg|U|rh|TMTVSR
TTTATTCAACCCATGAATAGTTAGCTGCGATCAAGATCACAAAGATAGCGCTACCAATCTTTAACATCCAAAATTGTGATAGCGCTATCAAATTACAATCAGCGCGGGAAATCACAGTAAAAAAAGGGATTTAAGGCGTATACTGAATCAACGTGAAGCGAAGGATGAGAAGAAAATCGCGTCTGTCATCAGGAACGAGT
>vim|3729268|reg|U|rh|TMTVSR
AGGTCCATCTCACCTTCTGACCGCGCGCATAACGAACAAAGGAAACGCTC
>vim|312029|reg|D|rh|TMTVSR
CAACAAGTTTACCCTTTACCCAAATTTACATGCTGGCGACGTTGCTTTACGTTAGGATTGTTACTCTAAAATAACCTTATAATTTAAGTGGATTTGGTT
>vim|677639|reg|D|rh|TMTVSR
CAACAAGTTTACCCTTTACCCAAATTTACATGCTGGCGACGTTGATTTACGTTAGGATTGTTACTCTAAAATAACCTTATAATTTAA
>vim|759609|reg|D|rh|TMTVSR
GGTAAAAAACTGGCGGAATTACTTCAAACCGAAAAAGATCCGCAAACCGA
>vim|3027821|reg|D|rh|TMTVSR
TCACGCTCACGCCGCGGGAAAGTGCCTAGGAAAACGGATGTGTCTATGGA
>vim|3729268|reg|D|rh|TMTVSR
GGGAGGAAGTCCAGTTGAGAGAGACCATCGGCATCATCGGCGTCGGCGTC
>vim|37616|reg|U|rh|ITTVSR
CGTGTCTAACCCCTTTCGTAAATAAAATCAACGTTTTAAAGTGTACCTCCATTTCCTTATAATAAAAAGGGATAGAAACGATACTTCTTGTAAAAATCCGACTTAAAAAGGAGGATGATTCAA
>vim|727619|reg|U|rh|ITTVSR
TTGTGAAATATTTTCATATCAGCCGATTTTTTTCGCCGCCTTGTACCTCCTCCGAAATCTTCTTCGCTGTTTTCTTCATATCAATAGAATCCCGAAAAAATGGCCAAAAGGATCAAAATCTATGGCTCAAAGCGATATAATTTCTTTATGATGAAATGATCCGGATGTGCGAAAAGATTTGAATGAAAGAAGGGAAACGA
>vim|825020|reg|U|rh|ITTVSR
TGACTGAAGAGGATGGTCACTATCCCCGTATAAAAACGTTTTCGCTAAGGAGAAAGCCCTATTATCAAATGAATGGCACCAACGAAAACACCAAACAAATAGGCGTGTTGCCAGGCGCTCCATCCAAGCAGAAATTGCTTCTCCATGATAGACTCTCTATACTAGACGGTAGAAATGATCAATAGAGAGAGGGAAGCCCA
>vim|1111569|reg|U|rh|ITTVSR
ACGGCCGCTTGAATTGAATAAGACCAAAATGTTTACCCACTTAAAGTAGCGAGGAGCCATAAGTTTTGAAAGTAACGCTTCGAAACTATATCATTTCAGGTTTTGTGGGGAGGGTAATAACAA
>vim|2183111|reg|U|rh|ITTVSR
TTTATTTATTTGATTGATTAGTAGGCTACTCTGACTGGAATAATTTGTCAACCGTTTTTAATAAAAATATTTCAAAAGATTTTTGGAATGGTTTTCACAGCTAATTACAGCTAATTTATGAAATTTTATATCATGTACTATATTAATCTGCACAAAAATGATTCAAAATAATAAGGATAGGATTAACTGAATGGAAGAAC
>vim|2520890|reg|U|rh|ITTVSR
TTGTATGATGTTTAGTTGACACCTATATCATACACGATTTTCACTATGGTTTCTATTCTTTTATCTGTTGCATTTAATTATACAACTAACCGTTATAAAAAATTTTTATTTTTATTATTGACAAAATGTGATTTTTATTTTATTATATAGTTAAGCGTTTTACTAAAACGTTAAACTAAAATTTAATAGGTGATGAATTT
>vim|3004974|reg|U|rh|ITTVSR
AATCAGGGCACAAAAAGCCCTGATTTTATAATAATTAAATCACGTGAAAAGTTATAAAAAATTTTTATTTTTATTATTGACAAAATGTCATTTTTATTTTATTATATAGTTAAGCGTTTTACTAAAACGTTAAACCAAATTTAATAGGTGATGAATTT
>vim|3064960|reg|U|rh|ITTVSR
TTAATGAGGAACCGGATTTAAATCCGGTTTTTCTTATGGAAACAACTATTAAAATCAGGGAATATTCTTAACATTAGTTTTTTAGAAGAGGAAGAATTCACAGGTCGGCCGAAGATTGTTAAAATGTAGCAAGAGGAATTCTTT
>vim|3423689|reg|U|rh|ITTVSR
TATTCTCACACATTTTGACATTAAATTTTAAGACAAAAAAGACTTCCTGCTATTCTCACGCCCCAAATGAAAAGGTTACGCGAATAACAGAAAGCCTTTCTTATACCATAGTTTGTGAAAAGCTTTTCAGGTCAAGTCTTTTTCACTATTTTTTCCATTCTTACATATTTCCCTTTATAATACAGATAGAGGTGATACTC
>vim|3694331|reg|U|rh|ITTVSR
ACCGTTAGTGGGCTATAGGTGGCAATTAAAGGGAGGATTTGTTGTGAAAAAATTATTGCAAACGTTTTCGGTTCGTGGTTATAATAAAATTAACAACAGGATCCGAAACGTTTTGGAGGAATAGCA
>vim|3750076|reg|U|rh|ITTVSR
GCGGTCGATCCTCGGTCGCACAAACGATTGCGTCAATGGTTTGCGCCGAACGATCACGTTGCCGTCCTGTTGCGGGGATGTTTCCCCGTCGGAGGCTTGTCGGCTGCATCGCGGGCCGCCCGCTGCCGGCCCGCGACGCTGTGCCATGCTGGATCGGGTGAGGAGGCCCGA
>vim|5160671|reg|U|rh|ITTVSR
GTTATGCCTGAGGCTGCGGATGCCGGTCTTGGCAGACCGGCAGGCGGCAACGGATTGCGACGCGATGTTACCATGGTCGTCATGACGCAAGACGTCTATATCCGGCCCACGCGTGCAGGAACCTCGGGGGTTTTCATGGCTGGCGAGTTGGTTTAAGCCGAACCGCAGGACCAGCCGGTATCGGAGACGTGT
>vim|37616|reg|D|rh|ITTVSR
ATGAGCGGGTTTTTTCATTATGACAGTTGAAGCCAAAAAAACATATTGCGTGTAAACCAAAGGCGGTGTAAAATATAACCATCTTTTGAGAAAGCGCTTGCGCAAAATGGCAGAGCGGATAGAACCGCTGTTTTTTTAGCTGTTAAGAGAAAACGCTTTCTCAAAGCGAGCCCGAAATGAGATAAAGGAGAGGATGGGAC
>vim|727619|reg|D|rh|ITTVSR
TCAAAACATCAATCTTTTTCCAGACAGTGATCAAAATTCGACATTTTTCATCAAAAACGTCAAAATAAATTGACGCGCTTTCATGAGTTTTGTACGATATGAGAGATTGATGACAAAAAGGAGCTGAGGATC
>vim|825020|reg|D|rh|ITTVSR
AGTGTTTCTCTATCAGCCTGAGTGTAGTAATCGACTTTGTCGACAACCTCTAGAGTCCTAAAGGGCTCTTTTTTTTGTTATTAAGTAAAATATTTTACTAAATATAGATATACAAATAAGTTTACTTTTTTCGTGAATGTTGTTATTTTATAAGAAAGCGGTTACTTTTTTGATTGAGGGGATGACAA
>vim|1111569|reg|D|rh|ITTVSR
GGAGATTTTTATTATGACCAAGCCGAACGGCAAGCGCTATGGGAAACCCGGATAGCCGAATATAAG
>vim|2183111|reg|D|rh|ITTVSR
AATTTATATTTAGAGATTGACAGTTAAAAAAACTGTTGTAATCTTTGTTTGGCTCCTTAGAGAAAACGTTTTCATAAACTAGGAGCAAGCTATAAATTAAAAATCAGGAGGTTCTTC
>vim|2520890|reg|D|rh|ITTVSR
TAAATCTGGCAGATATATGAGATGAAAGCTATCGTTCTTACCCGGGGAGGTCTCAAGGATAAGTCATGGAAGTAAAATCTGAAATGACAACCCATACAGAGATGTATGGCTGAACTTTGAGAAGTCAGCAGAGGTCATAGTACTTATCTAGACAATAATAGATAAGGAAGGACCGAACATTAGGAGGTTTTGGAAATCTT
>vim|3004974|reg|D|rh|ITTVSR
TGATAATACGCCAAAGCACAAAAAATATTGGCTAAAGGTGGTAAAAAAAG
>vim|3694331|reg|D|rh|ITTVSR
GAATGGTTTTGCTTCCGTGCGCACATTGAAGAAAGAAGGGTTCGCGTATAGGGCTGTCGGCAAAGGTTTCCTTGGCCTTTGCCGACAGCTTTTTTTCATGCGTCATATGCGTTGAAAAGACGAGCATTATATAAATTTCATCAGGAAAGGAAATAAAGCGATGGA
>vim|3750076|reg|D|rh|ITTVSR
GCGGCGGCCGCTCGTGCGGGCAGGCGCACGGGGCAGGCGCACCGAGCGGGGCGGATCCGATGCCACGATGGACGC
>vim|130801|reg|U|rh|PITVSR
TCTGAATAAAACCGGGGCTCGCCGGAAGGCGGGTCCCGCCCAGAATTGAGATTTAGAACGCGCAGGATGAAACCAGCGCACCATAAGGTGTTTC
>vim|319185|reg|U|rh|PITVSR
GTTCACAAGCGGCTCCCGCGCCCGCGCGGGAGCCGCTTTTCCCAAGGAGACTTCGAG
>vim|1266126|reg|U|rh|PITVSR
GCGAACGGGGCCGCCTCTTTTATGCTTTTGCTGTGCATATTGGGACCGGAAAGACTCCATCCCTATTTTTCCGGTACAATTGCAAATTAACATAGTTGACAGCGCAGTCAAACCGGATTTGCTAGCGCTATCAACTATAGTCGCGGCAGTGTTATTACTATGAGAGAAAATGAAAACCCAACTTCGAGTGGCGGAACTCC
>vim|1814143|reg|U|rh|PITVSR
TGGCGTGCTCCTGCCGACCAGAACCGGTCGTTTGTCGTTGTTATCAAACAAGCTAGCATGGGCTTTTTGGTAGCGCTACCAAAAGGGCAAGCATTCGACTTAGACTTATTGGTAGCGCTACCAGATAATTCCCATCAGAATGGGATAGCAGGAATACAATCTGTACAGCACGAGGACACCTTTC
>vim|1998534|reg|U|rh|PITVSR
GTCTAAAAACCTTGGATAGCGCTATCCGTTGAGGTGGAAATAAAAGGCGTGCTGGCCGGGGAACCTTTTTTCCAGGCCGCCTGCGAGGGCGGCCTAGGGATTGTCCGGCTGGCGCACGCCTTGGGATAGCGCTATCCT
>vim|2088318|reg|U|rh|PITVSR
AAAAATCGCGGACGCTTCCCGGGGAAGCCTGCCGCGTCGTCTCCGTCGAATGAATGAGGTCAATCGCCTTGCCCTGTCGTTAACCCTGAGCAAGATAGCGCTATCCTAGAACACAATGGCGGCCAGACCGATCCGGATTAACCC
>vim|2204256|reg|U|rh|PITVSR
CCGCCTCTCCTATGCTTTGATTTGCATACTTGGTCCCGGAAGGCTCCACCCCGTCCCTTTCCGGTACAATTTTAGGTTAACATAGTTGACAGCGCTGTCAAATCGTATCTGCTAGCGCTGTCAACTACAACAACGAGAAAATATTCTCTATTTTTGAAGAATATGAGAATCAATATTATGGGTCGAATGGCGGGACTTGC
>vim|2216473|reg|U|rh|PITVSR
AAAGATTCAAAAAAACGGCTGCATCCCAGGACGCAAGCCGTTCACCCGAAGTTCACGGCTTCACGCCGCGGCTTCTCATGGAGAAATTTCGCTGCATCGCATGGGGAGAAGCTACTCCCTCCCCACAAACCCGCGAAAACCCCATGAAAGATAGCGCTATCTTAAGGGACAATTTTGGCCAGAATTCCTAGGAATAACCC
>vim|3017544|reg|U|rh|PITVSR
AAGCGCGTGCGAATGTGCGTGTGAAAGCGCGCATCAAGCATTGGCTACAATAGCCGCGCAACTTTTCTGGTGCATTATTTTC
>vim|3515884|reg|U|rh|PITVSR
TCCTGTTTCTCCCGATATCCGACCGCTCCTGTATAGGAGCGGCGCGGTGGTAGCGCAACCAGGTTCTGACAGCGCTACCATCTTGCATGGGACGCCGATCTCCGCGATAGTCGCGGC
>vim|3665182|reg|U|rh|PITVSR
TCTGACCGTTGTTCGCGACCGATTGATCTGGCCGCTTATCGTTATGTAGTCTTTTGATCGTTCGGGCTGCGCGGACGAGCCGTCAGCTCAGCACGCATTGTCGGCAGTTTAGTTCTCTTTCGCAATGCTTCGCTTAGCAACCGCGTGATAGCGCTGTCAATATCGCTTGTGTACCAGACCGCCTATGCTATGAGCGACGG
>vim|130801|reg|D|rh|PITVSR
CCCACCCTGTGACGTCGCTGAAATCGGTTTCTCTCGAATTGAACCATTCGGTCCTCCGACCGTTCAAGAGGTACCACGAACTAAGGGCTGCTCAATTCAATGACGGACGAAGGCGGTAGCTGCGACCTCGATAGGGTGATCATCAGCATGTCATTGACCATCTTAAGGTTGAGTATAAACCGGAAATACATTCATGCGGT
>vim|1266126|reg|D|rh|PITVSR
TTACTTTTTGTGCAGAAATTTGTATCGCACAGTTTTCAGGCTTACACTTGCAAAAATTGCTGCAGCGCGTCATAAATACGCTA
>vim|1814143|reg|D|rh|PITVSR
CTTCCAACCCGAGCCCATCGACGCTGGCCTGACGACCGACGTACAGTAAGTAGAACGCCACTACGGCCAGTGGCCATCCAGAAAGTCTAAACCACTGCCGGCCCTCGACCATTGGCGTAGAACCATCCCGGTTTTGGCCGTAATCGGCTACCCTTGCGTCCTCGGCTTGCCGCCGATATGGCTTCTTTCGATTTCCAAGG
>vim|1998534|reg|D|rh|PITVSR
AACGGCTTATTGCTATAAAAATAGTAGCTGCTTGCGCCCGTGGGTGTTGCGCAAAAGGCCGATTTGGTTTGAAATCTGGTCGGATATCAGGGTTTGCCCTAGGGCTTTTCAGCCGCGCGACTCCAACAATGGCTATGCAAATCAATTCATAGCAACGCTGGCTGCTTGCCGGCGTGACTCAAGGAGTTTTTC
>vim|2204256|reg|D|rh|PITVSR
TCATATATTGTGCATACTTAGTTTTTGCACACTTTTCAGGCTGGCGCGCTTGCCAAATTTGCTGCACTGCGCC
>vim|3515884|reg|D|rh|PITVSR
GTGTCCCGTCTGCCGATGTCTGCCGATGGTTGAAAAATCCGCAGAAATCCGCTATTTTCTGGCAGTTATCGGTTGTCGATGACTGCCCTTGTCTGTCTGCAACTGTGGAAGATGGGGGCCTGAATTGGGGGCCTTGAAAGGCCCCCACCTAATACGAGGCCCCCAA
>vim|3665182|reg|D|rh|PITVSR
AACCACGCGAACGAACGAGACCTTGAACCAAAGGCGTAGGCGAGCTGCGACGCCGGCTGGCGGCATCTGACTGCGGCGCCTCATCCCGCGTGATCCCCACGCGGGATGAGACATCCCGATGGGCCGGTGTCGCCACGTTTGCACTGCGGGAGGAACGA
>vim|37589|reg|U|rh|KTTVSR
GAACAGTACCTCCAATGATTTTATAATCTAAAAATTTATTACAAATTTATCCTAGTTTCTGAAATCGGTAACATGTCAACAACTTTTTTAAGGAAGGGAAAAT
>vim|729913|reg|U|rh|KTTVSR
CAATTTCACCCCATTTTTATTATTTTGGGAAATTGTCATATTTCATGACATATCTTAAATGATGGAATCGATACCATAACAACTCTTTTTTTCAGGAAGTGACTTT
>vim|1142270|reg|U|rh|KTTVSR
CCTTGCGCGCCATGCGCCGAGACCCCTCAGGACATTTTCACGAACCGACAGCGCAGGAGGCAGAACGACCGGAAATCGGTCATCGCCCCTCCCGGACCTGAATGGCGCTTTACAGCAGCGGGAGATTCGGCCTAGCGTTCAGATAAACCAGTTTACTAAACCGATTTACTTCGGGATCGGGATCATCTGGACGAGGTAGA
>vim|1953811|reg|U|rh|KTTVSR
CCTCGCCGGTGGATCACCGTTACAGTGGTGGGAACGGTCCCACACTCGGTAGTGTCGGCGGAGAGGGCTCGCAGTGTCAAGACCCTGGAGGCGTTGCACCGAATGGAATCATTCGACCTGATAGAGGCATGATTTCTTCCGGTGGATTGACCACTTAGCGTTACCCTGAGACACACTGATGGTAGGAAGGAACATCGTTC
>vim|2180036|reg|U|rh|KTTVSR
TTTTCCATCCCTTTATTTTTATTACGTGTATCGTTTTCGGAAACCGGTTTACATGATATATTGTAAACGCTTCCAAATATTTGTCAACCCCTTTTTTTAATTTGTCGTATAATGTTCTCATGAGTAAAAAA
>vim|2843731|reg|U|rh|KTTVSR
GTTATTATACTATAATCATATACTATTTTATGGTTAATCCGGGGTGGATTCAAGCCAGAATACAAATTAATTTTATTTTCAAAAAAAATTTAAAAAAAAGAAGGAATTTTTATTTTTGTCTAGAAATAATATAAGCGTAGAGTAAAGAGCTATATATTTTTTTAATTGCGGGAACGATAACGCATAAAGGATGATTGGTT
>vim|3096331|reg|U|rh|KTTVSR
ATTGCTTGCAGAATTACCAAATTATATATATAATAATATCAGTAAATGGGAACGTTCCCAAAAATTATTTTTTCTGCGGAGGACTGT
>vim|3335559|reg|U|rh|KTTVSR
ATTTTTGTTATAAGTGCTTGTAGATTTACCAAAACCCGTATATAATATTCTTGAATGGGAACGTTCCCATTTTTATCAAATTTCATGGAGGAATTT
>vim|4830683|reg|U|rh|KTTVSR
AAAGATTGTTAAAAATAGCTTGACTAAAGCTGAAAAAGCGATATGATATAATTGCGGTGCAACCGATTGCGCACATTGGAATGGTTATAACATTTGTAATATAATAATAAATATCATTGGATAATTGAGGAGAATTGT
>vim|5140109|reg|U|rh|KTTVSR
TTCCCCCTTAAGAGTGCGCTTTCATGCGAAAGCCGGAAAAAGCGGATTGAATACGTTTTCCCGATTTCAGGGTAAGTATATGTCAACCGGATGACATATGTCAACCGGTTTCATAAATGCGAATTTTGTGGTTTAATCAAAGAGGCATTAAGCTTATAATAGGTTCCATATAGCGGTAAAACAGGAATGAGGTGAGGCAA
>vim|5170429|reg|U|rh|KTTVSR
AACTAACTTTTGTAAAAAGCCAAGAATATGGACATGTGGGGGAAAAGGTTCATAAATCTTGGCTTTTATACTGATGTTCGTTCTCTTTTTATAAGTTGACGTTTTACAAGAAAGCTGTTACTATAAAAATGTGCAACCGATTGCGCATAAAGTGTATTTTTGTTTAGAAATAATTTAATTAGGATAAGAGGTGTTTATCG
>vim|2180036|reg|D|rh|KTTVSR
TTTGACTAGAACTATTGTAACCACTAAAACTTCATTCTTAAGGAGGATAT
>vim|2843731|reg|D|rh|KTTVSR
TTTTTTTCCATAATGCGGGAACGATAACGCAAATTGAATATTTTTTGAAAATATAGATGATTGATTAGTGCCATAAAATTGATTGAATTTAGCCAATAAATGAACACTTTAAGGGGGTGAAATATTTAGAAGCAATCATGATATTTTGAAGATTTAGTGAATTATTAAAAACTCAAAGGGGGATTAAAAA
>vim|3096331|reg|D|rh|KTTVSR
ATCGGTTAAAGCTTTAAAAAATATTTTTTAGCATCAAATGGGAACGTTCCCAAAGGTGCGGAGGAGGTAAAT
>vim|3335559|reg|D|rh|KTTVSR
CTTGGTGAAAGCTTAATAAAATAATATATTTTAGCATAAAATGGGAACGTTCCCACTGTATGCAGAGGAGGTAAAT
>vim|4830683|reg|D|rh|KTTVSR
TGCGCAATAATATAAAATAAAAAATATAATTTATCGGATAATTGGAATAAAAAAGTCTCCAGGGCAGAGGATATCTCCGCTTCGGAGGCTTT
>vim|5170429|reg|D|rh|KTTVSR
TACATAGTATACGGATACTTTATTTATCATATTGAATTTCACAGAAGTTAAAAACTTATTTTAATGTACATTTTCTTATATGTACTAGTTTAAGTTGCCAAAGCATAGGTATAAGAGTTAAGATACAAATAATATAGAAATTACATAGTCTAGAATTAAATTTTAAAAAGGCATGATAGCGCCAGAAAGAGGTTGATAGT
>vim|117999|reg|U|rh|AMTVSR
GGTAATTTTTATGGTATAAAAGTTAATAAAAAGAGTACACATCTATAAATAAACTCATAGTATACAAAAAACAATAATGATATGATATAATTTTTGTATATATAGTATATATGGTTTATATAAAAAAATATATGGAACAAAGTATGTAATAGAATAGGTAGGTGAGATACCGATTTGTAAATTTTGTAAATCGGGTTTAT
>vim|240508|reg|U|rh|AMTVSR
GCGTGTTGCGTGGAGGTTAACGACACCATTCCGTCGGTAGCAAGACTTCGAAGGGAAAAGAATCCCCCCGCATGGAGAGGGTTATCAAAAACGCAGGTCAAGTGCGTGGTCGAGGCTCCATTGGGTCATGAATCGACCGTGGACACCTCCAGCCAAGCACTGTTATCGTTAACGCAAGTGGAGCCGAGTAAGGAGCAGAT
>vim|1999637|reg|U|rh|AMTVSR
CGGAGCTGGTCCGGGGCTGCCGGTATCGGTATCATTCCTGCTGGCCGTTTCCGTGCCTGCGCCAGCCTTACCAGACCTCTCTTCC
>vim|2031972|reg|U|rh|AMTVSR
ATAACTGTGAGCCTGATCGCGAAAGTTAGCGCTACCAGATAGCGCTAACATCGATCTGTGATAGCGCTATCATTTCTTTCACGGAAGGGATTCATCTTGCCCCTTCTCTGGCTCAAAGGAGGTAAAATCCGGTTTGAGCAAATAGTCAGTGCCGCGCTTTTGCCTTAAAGTGAGCACCCGTATGCCGAGGAAGGGAAAGG
>vim|2082698|reg|U|rh|AMTVSR
CTGCAGCGCTCGCCATGTGCCGGGAATTTCAATGAGTGACGAAGGCGGGTGCTTGCGCCGTGCGTTTGCGCTACCATCGGTCATCACGTGATTTCGTCAGGTGCCGGGGTGACGGTCAGC
>vim|3382188|reg|U|rh|AMTVSR
CCGAGGGGGTCTATGTGCTGCACTATAAACAGCTAAATAAAATGCAACTGTGATACACCTCCCAAAGTTAGCGCTAACAAAGAAAAATGTTAAAAAGTGCGTTACCGCTAACACTGGCTATAATGTGCTTTCCCCCTCGCTGTGGTAAGTTATAATGCGATTCGCAGATATACTTTCGTTATATTTTATTTTTCAAACGG
>vim|4611883|reg|U|rh|AMTVSR
AGTTTTTTCCTTTGTTTACATATTGTTAACTGATTCACAATAATACATAGAATTTAGGAAATCAACACCAGATGATAAAAATCATGTTAAATTATTTATGTTAACTATGTTAAATAGTGACTTGTAAAACAGTTTTGAGTTTATTAATTATGTTAAATAAAATTAAATGGTAGCAATAAT
>vim|5103600|reg|U|rh|AMTVSR
TTATCGATATCATCATGTCGTGTTTTGACGGCTTCGTACAGACGCCGATCTGCCGGCCTTTGCCAAAATTCCCAAGGAAGCTTGCTTTCTGGGCGTTCGAATGGTGTGTTTTTGCATTAATATCGATTGTACGATGATAACGATAACTTTATCGTCTCTTGAACTACCCAATTCGGAAGCTTGTTTGAAAGCGGAGACCA
>vim|5132864|reg|U|rh|AMTVSR
GATGCTCCCTCACCCCAAACTGTTATCGATATCATAATGATCTGTTTTTCGCTGTTCGTACAGAGACCGGCGAACTGTGGAACGCGGCATTCCTGCAATAATATCGATTGTGCGATGATAGCGATAACTTTATCGTGTGCTGAGTTGCCCAACTCGGAAAGCTGTTTTGAAAGCGGAGCCCA
>vim|5144819|reg|U|rh|AMTVSR
AAATACCCCTCCAAATGAATGAATAATAACGAAACTAGCAAATAAAATGTTACCGATAACTCTAATTTATCAAGGCGTCCTGTTGCTGTCAATCGTTTTCTCTTGTAAAATAAAAGCATGAATTGTCGATGAGGAGCAGTAGGT
>vim|117999|reg|D|rh|AMTVSR
AATAAGCTAAGTTTTAGATATATAGGTAATTTGGATAGAAAAGATATTCGTTCTATTTTGTGAAAAAGTTACTAACTAAATAAGGTATGTACATATAAATGAGTGTTAAGGAAAAATTTCTTAAAAATGATACAAAATTAGTTATACAACTTAAAGAGCAGGTATTGTTATTAGACTAAAAGAAGGGAGGTTGTAATAAC
>vim|240508|reg|D|rh|AMTVSR
CATCCCGTCAATAAGCCTCCGACCGCCGACGGCCGACCGCCGAAAGGCCGACCC
>vim|1999637|reg|D|rh|AMTVSR
GTTCTGCCATTTCAGCAGTTCAAACCACTACACCCAAGGGTTTACCCCAGCCTCTCCTGTTGTTCAAAATGCTATCCTCTGCGCAAATGTTACCGATAACATTGACACTGAAGAAAACTTTTTGCCGACTGCACTTGCAATGTGGATGCCTTTTTCCACCCTTTTCACCAAACGCCC
>vim|2031972|reg|D|rh|AMTVSR
CAGAAGCGGCAAAGCAGCTGACCCCTTTCACACTCATCAAAGAGGCAACC
>vim|2082698|reg|D|rh|AMTVSR
CGCCAACCGGCTAGAATCAACGAACAGTCAGCCGGCCCGGCTGCAGCATC
>vim|279357|reg|U|rh|AATVSR
GTGGACTCCACCTTTTTAATCGTCTACCTTCTATCATACGAAATAGAGAATAAGATTTCCAGAAACTTCACAATAACAGGGGATATTTTCTATTGCTATCAAAACGCTTTCATGATAATATTTATCTGAAACCGGTTCCATATTTTATTGAAGGAATGAATAAAA
>vim|2088981|reg|U|rh|AATVSR
GCCATCCGGCGACTCCCTGGGCGAAGCAGGCAACCAGGGAAACGAAGGCATCGCCCCCGGGGCACTGCCCTGCTGTCATCGCCCCGTCACGCGGCCGGGCTCCAATGCCATGAAATCGATTACATGACCTGTTTCCCGCCCTGTTCCGTCCTCCC
>vim|2719790|reg|U|rh|AATVSR
TAAAAATAAATATTAATTACGAGTATGCAAACAAAAAGCACTGAGATTTATTGAAAATTGATTTTAAACCTCAAAATAACAATCATTTCATAATGGATAAAGCCAATTATGATTATTGCTTAGAAGTGAAAAAAGTTGAGAATCTATTAAATGATTAAAAAAAACTCTAAATTGAAAACGATTACAATCCTCTAAAAGTT
>vim|3556950|reg|U|rh|AATVSR
ATTTATTTAGAAATAAATTGTATTTTTAATTTTTATTAAGAATTATAATTACATTTAATGCAAAAATTATTATAATTTATTATCATTGTAGAATATAAAACGTTGTAGTAATTCGTTATGGTAATCGATAACATTAAACAACAGATTATATAAAAAAAATGTATTTTTGTCGTAGAATTTAACTTGTAAACCCCTTTTTA
>vim|3622607|reg|U|rh|AATVSR
AATCGCAAAATGTAATCGATTTCATTTTCACCATGAGCAAAATGTAATCGATTTCTTTTTTTCGGCAACCTGATTAATCTGTTGAAAGGGGCTGATAAGATGAATTTGTAACCCACATCACAATCCTGAGGCCAGGCGCAGACTTTTTGCCGCGCTTGGGCATATTGTGCGGGGCAATTGGGCAGAAGGAACAGCAAACC
>vim|4197021|reg|U|rh|AATVSR
ATGTATGCGAGTTCATCGGAGAAACCCCTTCTTGGAGAACACAGGTGTTATCCTTTGAAAAACAACAGAAATGAGGCATCAAT
>vim|4675768|reg|U|rh|AATVSR
GACATGGTCCATCCTGGTTGATTGTATCCGTCTGCCGTATAGTATGATCCACAATCGGCGACTCCGCAATGATTTTCAATCAAAACCGCCGAAACAAATCATTGAAACATTCAGAAACAACCAGTATATTCAATGATAAACAACAATATGGAGAGTTCGAT
>vim|4882122|reg|U|rh|AATVSR
TTTTCTTTCCTCCTGTTTTTAGTAAACTGTCTTTGATACTTGTATAGTAAAACTTTTTAGTAAAATTGTCAATATATTTTTACTAAATTTTTTACTTTTATTTTACTAAATTTACTTTTGTGCTTTTCTCTGTTATAATGAGATAAATTAATATTT
>vim|4886683|reg|U|rh|AATVSR
GACTGTGAATACAGGTTCTAAAATTCAAGCGGAAAGAGAGGCGGCGCGTT
>vim|5141582|reg|U|rh|AATVSR
GCTTGGCCTCTGTCCGTATGACAGAGGTTTTTCTTTTGCACAAAACGGCTCTCCTAAACAGTGGCTATATTGAACTTGCTAGAATTTACTCATATAATTAGAAAAAACGTTACGTTAAGGGATCATATC
>vim|279357|reg|D|rh|AATVSR
TTTTTAAACAAAAGTTTAGTGGGTAAGGTCATCGACGGATGACTTTGCCCACTATTTTTATGGTCTTAGAAAACCCCTGGCTATGCCAGGGGTTCCAGAAAGCTTCTAGCGTGGGGTAAAAAAAAGCCTCTCTTCATGGTAAGGTAAGGTTGGTTTCCCGACCACCAAATCTCACCATAGAAGGAGGCGTGTCCA
>vim|4675768|reg|D|rh|AATVSR
AAAGCGGCCCCACGACTGGCAAAGCCTTGACTGCCGTGCTATGTTATTGAT
>vim|5141582|reg|D|rh|AATVSR
AGCCTCTTTTTTTGCAGAGGAAAGAAATCGATTACATTTTCAACTTATTCAGCTTATTTTGAAGTCACGGAGGAATGCCGGT
>vim|272159|reg|U|rh|SMTVSR
TCTGGATCTCAATTGATAGCGCTATCTGGTAGCGCTATCAAAATTTGTGATAGCGCTATCATTTGTCATGCCATGAGATTGGGTTATCTTCAGATCAGGTATATATATTCTAAATAATTTGAGTGGTAGAAAGGCTGCTTACCGCAGCTTCGTCGAGGAAAGGTCATAAACGGGCCGAGTAACAAGCGCAGCCAGCGCAG
>vim|549464|reg|U|rh|SMTVSR
CTTCTGCTAGTGATATTAGTCACAAATGATAGCGCTATCTATGATCGTAGCTCATAATTGTGATAGCGCTATCATTTGTTATTTGATTAATTCACCAGCAAGCGCAAGTACATCATGGTTTTTTCCCACGACTTGCCTGAGATCAGGTAGAATCCCATCGTCAAATTCATAGCCGTTAATTAAAAAAATAGAAAAATATT
>vim|621286|reg|U|rh|SMTVSR
ATATATTCTAAATAATTTGAGTGGTAGAAAGGCTGCTTACCGCAGCTTCGTCGAGGAAAGGTCATAAACGGGCCGAGTAACAAGCGCAGCCAGCGCAGATGCCGCTTGATGTATGGCCGGTATCGCGTGATATGGCCGGTATCGCGTTACATTGTCGAAGCCCGTTCGAATGGCCAGGTTTCAGCAGACAGGGAATCAGC
>vim|2076729|reg|U|rh|SMTVSR
ATCACTGGCATTAATGTGATGGATCTCTCATTTGATAGCGCTACCTGATAGCGCTATCAAAATTTGTGATAGCGCTATCATTTGTCACACCAAGGGCTTTGGCTATCTCCAAATAAGCCATATACAATGCAATGTATTGCCGAGGGCCAGTGTGGGAAGGTTGTACTCAGGCAAGAATTTTAATCAGGCAGGAAATCAGC
>vim|2566870|reg|U|rh|SMTVSR
GATATTGATGACTCCCGATGAGTGTTAACCTGAGAGTAGAGAGTTATCACTGTCATTAATGTGATGGATATCGCAATTGATAGCGCTACCTGATAGCGCTATCAAAATTTGTGATAGCGCTATCATTTGCCACTTTATGAGCTTTGGCTATCGCCGAATAAGCCATATACA
>vim|2570670|reg|U|rh|SMTVSR
GATATTGATGACTCCCGATGACTGTTAACGTGAGAGTAGATTTTTATCACTGCCATTAATGTGATGGATCTCGCAATTGATAGCGCTACCTGATAGCGCTATCAAAATTTGTGATAGCGCTATCATTTGTTACTTTTTGGCCTTTGGCTATCTCCGAATAAGCCATATACA
>vim|2578687|reg|U|rh|SMTVSR
ATATCTCAATTGGTAGCGCTACCTGATAGCGCTACCAAATTTTGTGATAGCGCTATCATTTGTTGCGTCAGGGTCTTTGGCTATCTCGTAATAAGCCATATACAATGCAACGTATTGCCGAGATTCGTTCGGACTGATTTGTTTTATCCAAACAGGATATTTTAATTCGGCAAGAAATTTTAATCAGGCAGGAACTCAGC
>vim|2861940|reg|U|rh|SMTVSR
AAGGTTAAAATGCCTAGCTCACTATCAGATTAATCAACATCCTTTATCTAATTTCATATAAAACATATAGATATAGTCAGTATATAGGGATTCAGAGTAAGCTCAGCGAGTAGGCAGAGGTAGCTTAGGATGAAGATTTAGGCTGTATTGCTAAACAAGCAGAATGTTTACCAATGCACTTTTAACACTCAGGAGATTCG
>vim|3577246|reg|U|rh|SMTVSR
TTATCTTCAGATCAGGTATATATATTCTAAATAATTTGAGTGGTAGAAAGGCTGCTTACCGCAGCTTCGTCGAGGAAAGGTCATAAACGGGCCGAGTAACAAGCGCAGCCAGCGCAGATGCAGCTTGATGTATGGCCGGTATCGCGTTACATTGTCGAAGCCCGTTCGAATGGCCAGGTTTCAGCAGACAGGGAATCAGC
>vim|63831|reg|U|rh|RTTVSR
GGAAATAGGTACGATTTGTAAAAAGGATCACCGTCATATGGACGCGATGATTCTAACGGTGAGGAATGATGTCAC
>vim|247689|reg|U|rh|RTTVSR
CGTTCCCACCGGCGCCTCGAAGACTCGTGGGAAGGGGACCGGTCTGTCAATAACTTGAAAGCAACTTGTCGCAACCGCCCCTGCGCCGCGTTCGCCTCCCGGAGACCGGGGGGTGCTCCGCCGACCGCAGCGTCTGTCAGAATTGCCGCAGGTCAACTCCGCGGCAGACAGCGCCGCCGCGGCCGCCGAGGGGGGAGTAC
>vim|263853|reg|U|rh|RTTVSR
TGTATACGTAATGGTATGTACATCTTTTTTTATACCTACTGTAAACTTCTAAAAGTAATATAAATTCCCCTCCCATTAACATACTTTTCCCTATGTATAATATTAATATAGTAAAATCATAAGAAGCCGTATTGCAGTTTCCAATAATATACTATATAATCAATTTAAGAAAACGTTTTCATTCAAAGGGGGAGAATTTC
>vim|1113005|reg|U|rh|RTTVSR
TTTGTACCGTAAAATTTTTTTAAAAAAATATTAAGAACCAGCAGGAATTTAACTGAAAGTGGAGAAATATATAGGCGTATCGGAACCGATTTCGGAAATATCCCACCAGCAATCTAATGACGCACTGAAATGACTGCAAAATCTGTCCAGAACCGATTTCGGTAGAAGACATTCTTTTAAGCTAGAAAAGAGGAGGAACC
>vim|2116687|reg|U|rh|RTTVSR
GAAATATCTCCTTTTATCCTTAATAAATATGCCTCCTGTAAACTTCTAAAACTAATATAAATTTCCCTCCCATTAACATACTTTTCCCTATGTATAATATTAATATAGTAAAATCATAACAACCGATA
>vim|3021338|reg|U|rh|RTTVSR
TCGGTGGCCCCGACAGGTTGGGCGGGACAGCGGCAAGACCGGGACACGCG
>vim|3421627|reg|U|rh|RTTVSR
GATAATCATCCTATTTCTATTTATTCTGTTTATAGCAAGTGTTCGAAAAGTCCACTTATTTTTTCTGCAAATATATACTTTTTCTTATGAATAATATTAATATAGTAAAATCATAAGAACTCATATTGCAGTTTCCAATAATATACTATATAATTTACTAAAGAAAACGTTTTCATACAAAGGGGGAGAATTTC
>vim|3457516|reg|U|rh|RTTVSR
ATGCTTATTTTCCCTTGTGTTGTTCAGTGTAAAATCCTGATAACGCTGTCTAAGAAGGAGTAACAGTA
>vim|5027966|reg|U|rh|RTTVSR
TGTAATAACCATAATTGACAAGCCTGCTGTTTTACACAGCAGGCTTTTTTTTTATCAAAAAGAGTGCCTGTATTCAGAACGTCTCTATGAAACAGTGGCAACGGCAAGGCGTTCATTGTAAGATACAGTTAGATTCAGAATAATTATGATCGTGAAGAAAGATACATATACAGGAGGCAGGACAC
>vim|63831|reg|D|rh|RTTVSR
GGAAGCATGTCATATCATGCTTCAATTAGGGTGGCACCACGGGAATCAACTCTCGTCCCTGATGGATAATACATCAGGGGTGGGAGTTTTTTATTTGTCCTTTTACATAACGTCGCAAGATCAAAAAGGATACCCGTTATTTCGAATCTTCTAGGTTTGGGGACAAGCCGAGTTTTTCTAATAAAATGGAGGGAATAACA
>vim|2116687|reg|D|rh|RTTVSR
TCCATTGGTTGATCGATCATGTCAATCCCTCCATTTCCATTTCTTACTATCATTGTATTAGTACAAAAAACAAAAGTCAACAACTGTTTTATAACAAAATTGAAAATTAATGAAAAAGTTTAGGAAATGGATTATAGTTAACAATGTAGAATGTAAGTGAAACATGCATTCCTACTCGGTTTTAGAAAGGATGGATACAT
>vim|3021338|reg|D|rh|RTTVSR
ATATAGGTATTCACAAGGTTAGGGACACACAGAAATTACCTTGATTCGTGTATTATCTAATGCTCGAAGTGATTCCGTAGCAT
>vim|3421627|reg|D|rh|RTTVSR
ATCATGAAAATCCCTCCATTTCTTAATAATATTGTATTAGTACAAAAATAAAAAGTCAACAACTGTTTTATAACAAAATGAAAAATAATGAAAAAGTTTAGGAAATGGATTATAGTTAACAATGTAGAATGTAAGTGAAATCTTTCTCAATATAGAAAGAAAGCATGCATTTCTATCGGTTTTTGAAAGGATGGATACAT
>vim|5027966|reg|D|rh|RTTVSR
TAAGGACAGCAAGACCCTCCGGTTTCGTGACGGAGGGTCTTTCCTTTTGCACCGTGTTCAAGTAAGATCGAATCAGAAAGAATGAATGACAGAAGGTGAGCCATACAT
>vim|123369|reg|U|rh|QTTVSR
TCGCTGCAGAGAAAGAGTCAAGAGCTTTCCTTCCCCTGCAGAATTGTGCGGCATTTTTGCTTTGCGGCAACGTTTTGCGGCGCAAGATGCGGATTTTTCGCTTTTTTGAAGCCGATCCCGATGATACAGGTCATCAGAGGTGCTTGCCGAAGCAAGAAAAATGAAAAAGATATTCAAAGCGCTTTGGAAGGATTCTCGCC
>vim|1781734|reg|U|rh|QTTVSR
ATGGGCCCTGTCCGGCAAGACCCGGCAGTTCTTCTCGTGCAGGCAAATCGGCGCCCGCCTATTGATCCCCCCAAGCTCAAAGCGCTTTGAGAATTTTCTAACATCCCGCCTCCGCCGAGCCGAGTCAAGCGGGCGAAAACGCGGACCATTTTTGCGGCAGTGCGAAAACGGCGGGGTGATTTCGCGGCTCCAGTGAGCAG
>vim|2054813|reg|U|rh|QTTVSR
GTAAATACATGAATACTCTAATTATAAATACATATTATGGTTATATATGAATTTAATAATATTTTATTGAAATAATGCCTGAGGAGAGCTAAAATTTTATGAATTTTAATAAAAATTTAAGTCTATTTTATTGAAATATTATAGCAAATAGTGTATGATTAGTATGAAACCGGTTTCCGGTATATTAGGGGGAATAAAGA
>vim|2818534|reg|U|rh|QTTVSR
GCCGACGGATCAAAGCGCTTTGGACGAGGCGACTGTCGCCCAATCCCGGAGATGTGTCAACTGGCCGCAAAGGCAATGCCGCAACTGCACATTTCTCTTTGCTTACGCGGCATTCGCGACCCCTCCGGAAAAGACTTTAACCGTGAGCGGACGCTGGCTAGGGTATCAGGGCCTCCTAAAGCGCTTTGGAAGCCCCGCCG
>vim|2993931|reg|U|rh|QTTVSR
GCTGCTTCCTTCCTCCGTCGGTCCGGCCTTTACGGCTCTCTTTCGTCAGCATGCAACGTCGATTTTCGTTTGTCAAAGCGCTTTGAAACATTTTCTAAGCGCTTTGATTGACGTTTGCGTGAGTTTGGTGCGACTTTGAGAGGGTAATCGCGAATGCGGGTGTGCGGTGCGCGTTCAGCTGGCAGCGTTGGGAGGATCGG
>vim|4223310|reg|U|rh|QTTVSR
CCCCCTAACTCCCTATCATCAATAGGTATGTATGGTATAATATAGCTTTACAACAATGAA
>vim|4723452|reg|U|rh|QTTVSR
TTTTTAATAAATATTCCAATTAATCATACATATTATGGAGATATATGGATGTTATAATGATTAATTCAAATAATAACCAAATATGACTAAATTTTTTTGAAAATTTTAATAAAAAATTGAATATATTTTATTGAAACTTTATAACAAATAGTGTATTATTAACATGAAACCGGTTTCCAGTATATTAGGGGGAATAAAAA
>vim|5049043|reg|U|rh|QTTVSR
AAAGTTTTCAAAGCGCTTTGGATTTCAGCAAAATCTCGGATTCGGATGGAACTGTCAACAATTTCTCATCATATCACCAAACAAGCATAAAAAATACGGGACTTGCCAGCCTATCCCCGGCCCTGCCATAACTGCGCAGGTGGCCCACGGTTGCCATGGGCATATACAATGGAATCAAAGCGCTTTGGAGTTTTCTGCGA
>vim|5162908|reg|U|rh|QTTVSR
CTTTACGACCTCAGGGATCGGCGTTAGCTACAGTCATCCTATCGAGCGTTTTATCCGTATAAGACGGGGACAACCGTTGATCCCTGCGGGAGGGAAAAAGAC
>vim|1781734|reg|D|rh|QTTVSR
TCATTGATCGGCCGGAAGAGGTGTCATGCGTCTCGCCCGGGCGGGCGATTGCAATTCGTCCTCTCACGGACCCGGCTTTATCTCAGTTGCAAATGGTTTGCAATTGCATTATGTCATTGGAACCATTTCTCTGGTGACGACATTTCTCCAACCGCGTGTTGCAAATAGATTGCAGAAGCAAAAAGACCTCAGGAGTTCAT
>vim|2054813|reg|D|rh|QTTVSR
GCGGTTTCTTTGACTTGATATAGTAATATGACATAACATAAATTTCATTAAAATTGTAAAAGATAATTAATAATTGTTTGGTAAGGAGAGATGAGAA
>vim|2818534|reg|D|rh|QTTVSR
GGCCGGCCACCGCTTGAAGCGCGCGGCCAAGCCGTCCTATCAGTCGCCAACCTGCCTCAGCCGAACGGATGCGTC
>vim|2993931|reg|D|rh|QTTVSR
TCTGACGCTCGGAACACGATTGGGTGTTCGGCGCACTTAGACCGCAAATCGAACGCACGCGTCCGCGCAGGAGTGCTCTCATGTGCGCGGTTATAGAACCACGTCTTGCCACAGCGATCTTGGAAGCCAGGTTAAAGCTTTACTCGCGCTGCCGAAATGCACATAAACATCGGTACTTTAACAGAGGTGATCGCCGACCC
>vim|4223310|reg|D|rh|QTTVSR
CGTCAGTTTATTTTTTGCACCAAAATGGTTACGTATTCATTTCTTTATTTTCAGAAATGAATACGTAACCATAAATGAAAGGAGTGAGATAAGTC
>vim|4723452|reg|D|rh|QTTVSR
CCGGTTTCCTTTATTTTGTATAATAATATATCATAAATTATATTAAAAATGTAAAGAATAATTAATAATTAATTATTTGGTAAGGAGAGATGAAAT
>vim|5162908|reg|D|rh|QTTVSR
ATGTTACCAGGCCACTTGGATCGGCTTTATATGATGATGTGTCAAGCTTGGGGCCTTGTTCGGTAAGGCTTCTCGGCGGCATTGAATACGTATGCAGTCGATTTTAAGGGCTTTTTTGCATGGACTCCATGCCGTAGGGTGACCCCACCAAAAAGAACAAACGGGCGAGGATCGTCCGATTTCGGGAGCAGGAAACGAAG
>vim|253757|reg|U|rh|QPTVSR
GGGCGCCTTGCGGTCTGGCGCCGGTCGGGATCAGCGGTGGGCAGGGCTAGTGCTCATGTCGCACGCTCGGCCGGCGCGGGGCGCGGGCCACCTTCTCGCAAGGGTGTCTGAGGCGAATGGTAAACCAATCAGCGGGCCGATGCGCGTGGCAGCACGGGCCCGGCGGGCGCATGGCATGATGCCGGCCACTTGTCCTGCCG
>vim|258454|reg|U|rh|QPTVSR
CGCGCTGGCGCAGGCAGGGATCAGCGGTGGGCGGTGGTAGTGCTCATGTCGCACGCTGGGCCGGCGCGGGGCGCGGGCCACCTTCTCGCAGGGGGTCTTGGGCATGAATGGTAAACCAATCAGACGCCCGCTGCGTACGGCGGCACGGCGCTGGCAGGCGCATGGCATGATGCCGGCCACCTGTCCTGCCGTTGCCAATC
>vim|1231197|reg|U|rh|QPTVSR
CCCCGCACGTCTTGTGGTACCGATTAAGACACCAAAGAATTTGTATGCATAGATCGTATACGTATGTTTGTGCGGTGCAGCATGGGGCTGTGTCACCGTTCTGCAACAAGAGCCGCAAACCGACTCGCCATGCATGTCGCAGGCCAAAGGGCTAGCTACTTTGCCGTAAAATCGGCTAGGCTCCCATGCGGAGAGAATGA
>vim|1262843|reg|U|rh|QPTVSR
ATACGTATACTATGCATAACCGGTTGCAGGCGATACCCGTATGCCACACCGCCGACAGCACGGTGCGCAACGGATAAAACCGCGCGATTTTCGGCCTTTCCCGCGCGTTCTGACGGGCCGATTGCATGACGCGTGGTTCAGGCATACAACCTGCAGCTGCCGACTGCGGGGACACACCGGGCGGCGGGAGAACAGGGGAA
>vim|1746592|reg|U|rh|QPTVSR
CTGGCGCTCCTTTCTGATGCAGGCCCCACGCTGGATTGCATACGTATACTTGTCAACTGCGAACATGGCGAACGGAGCTCTGTG
>vim|1835391|reg|U|rh|QPTVSR
CGAGCCGAAAGCTCGGGTCGGACGCGGGGGTCGACCGGCGTGCTTGGGCGCGAACGGCTGTCGCTGAAATGTCACAACGGCGCCATCGTTGCCCCGGCAATGGCTCCGGCCATTGCGCCGCCTCCGCCAGCCGCTTAAATCGGCGTATGATGGCCGGTCGCCACGGGGTGGCCGCGGCACAGGAGAGGAGC
>vim|2910710|reg|U|rh|QPTVSR
GCGATGCGGCCACCTGTATGCGTTGGCCGTTTCCTTACGCTGTGGCTGGCCAGGGTCGCCAGATGGCATACGTATACGCATATTATGCGGCCGCGGCCGGACGTGACTCACTGTGGCCATCAGGCAACGCTGCCTAATTGCCTAATCCGCATGACGGTCCTACCAAGAAACAAGCCCTTTCTTCGGGGCGGGAGGGGAAT
>vim|3154390|reg|U|rh|QPTVSR
AGGTACCTTCGTTCGTTGTCCAAGGGCAGACCGCCAGTGATAGCACAGCCCCGGGCGGGGTGCAGTAGGCTGGGCCGCCCCTGTTGAAATTTGGGGGAATGCGAGAACGGTGCATCTTAGCATTGCCGCCGCCATCCGCCCGGTCAGAAGACCCCGGCCGCGCTGGAGGATTGAGCTGATTTCCTTGTCCGGCA
>vim|3609757|reg|U|rh|QPTVSR
GGTTCTGGTCTCCTGTGGCTGCCCCGTGCCGGCGCGCGCGTCGGCGTGGGCTGGCAGACTCGTGATTTAGATGCCTGTTGA
>vim|1231197|reg|D|rh|QPTVSR
GAAGTAGCGGATATTTGCATGTCGGCCCTGCCGCGCTAACGCTGGCGCGC
>vim|1262843|reg|D|rh|QPTVSR
ATCGGGACCACTGCGGGCCTTTCGGCTTTGGTATTCGTATGCGCATCGATTGCGGGCGCGGCCGGATTCTGCGACCAGCCTCGGCAAGACCGCTGAACGGACCGCATCAAAAGGACCGTCACGGATCGCCTCAAGCCACCACATCGGGAGAGCGCC
>vim|1746592|reg|D|rh|QPTVSR
GTGGGCTCAGCGGCCGATGAGATTTCGCACATTTCGCTGGTTTCCGGGCGATGGTAGATTTTTCGGACGTGAGCGAGAGCGACCATGACCATCTCATCGAACCAGCTATGCGCCAACATGATTCGATCAGCGGGACGGTGCACGC
>vim|1835391|reg|D|rh|QPTVSR
AGGGGGCGGCGTTTTTTGGCGCCGCGGTCGATAATCCTCCCCATCGACTTGCGATGGGGAGGATCGGGCAGGCGCGCAGCGGCTCGGCCCGCCGCCACGTATTCGTATACGCAAGCCGCCAAGCCGCTTGCCCTGCCCGCCGCACGCTGCAACACCGGACACCATGAGAGCCGCGCGCGCGGCCCGTCGGGGAGAGACGC
>vim|760298|reg|U|rh|LMTVSR
AAAAAATAATCTATCCCCTCTTTATTTAAAATGTTAACGTTAGCATTTTAATAAAACAAATATTTTTAGCTTAAAATGTGAAGTAGATCATAAAATTTAACGTTAACATTTTAAATTTGTGATCGATGTCACAAAAAATAGTGTTAAGGTTAACAAATTAAACAAAAAGAAGATATTATGGGATTGTTATTTCAATAGGA
>vim|882060|reg|U|rh|LMTVSR
GTGGACTTCCTGTTTTGTTTTTATTGTTTTCGTGACGTTGGCCGAGCCTTTTTCCTTCAGCAAAAAATTGTGCAAATCGGAGAAAAAAGGGTGCCACATCGAAAATACGCTGTTACATTGACGATGTTAACGTTAACTTTTATAAAAACAAAAATAAAGAGGGCTCT
>vim|883085|reg|U|rh|LMTVSR
GTGGACTTCCTGTTTTGTTTTTATTGTTTTCGTGACGTTGGCCGGGCCTTTTTCCCTCAACACAAAATTGTGCAAATCGAAGAAAAAAGGGTGCCACATCGAAAATACGCTGCTACATTGACGATGTTAACGTTAACTTTTATAAAAACAAAAATAAAGAGGGCTCT
>vim|2574638|reg|U|rh|LMTVSR
CCTCCAGCCCTCTTTCACTGAGGGCTTTTTACTGATCACCCCTAAGCATTTTGAGCAGTTGATCAACACCTGCAAGAAAACGATAATCAATGAATAGTTGCAGCAATATAACCCATAAAGGAATGTA
>vim|3365106|reg|U|rh|LMTVSR
GCCGGCGGCTTGTGTTGTGTCGTTGCGGGCGCGGTTCGAGCAGTGCCCGGCTTGATCAGTCGCGGCCCGCCCGCGCGGAACGGCGCCTGGCATACGCTACAATCGGCTATCAGATCAAAGAGCCGGATGGGCGAGTGAAAAAGCGTGTGACGGCCGTCGAGGACGGGAAGATCAGGTTGGCAGGCGGGCCGGGCGGGGAA
>vim|3383703|reg|U|rh|LMTVSR
TTATGGTAACGTTAACAAAAAACAAAACGCAGGTGGATTCGCTGCGATATATGATGTTAATCACAAAAGTTAACGTTAACATAATGAAGATGCGATCGCGATCAAAAATCAACCGCAACATAGCTCACGATGGCGATAGCAGAAAATCGTTTCACTCTTTTACATCAGCGACTTAGTTGTATAGCCTGTACTCTGCGGCA
>vim|3488307|reg|U|rh|LMTVSR
TTGGCGCAAATGTTAACGTTACCATTCTATTAAAACAAACTGATAATTCATATTTTGTGATTTAGATCACGAATTTTAACGTTAACATTTTAAAATATGAGAAGTTGATCACATATCTCAAGGTTAACGTTAACAATAGAGCAAGAAAAATGTATGATGTGAATGAATAAATAAAAGTATGGTCAGTAACAGGAGGGGAA
>vim|3620079|reg|U|rh|LMTVSR
AGTGGGCTAGAGTCCGGCGCTAAGTTGTGGGATCATCTGGTTTTCTATCCGACACAGAGAAGGGCGC
>vim|4755393|reg|U|rh|LMTVSR
GATCTACGAAACATCCTCTGAGCCGCCGCAACATCTGCTCACACGGCAATCCGGTTGACGCGGCAGTTTGACTGCGGAAAATCCGCAACGTGATTGAGCGTTTTTCCAAGTTGTCTGTCCGAAATGGGGTTATGCAATTTTCTGCCATTAAAGAGCACCCTGATCCACCGATAACGGATCGGCGCCAACTGCGTTAACGA
>vim|3365106|reg|D|rh|LMTVSR
CGTTGCCTTGTCATGCCCGTCCGCCGCTGCCGCGCCCGGTTCCGTCGTGCTCTCTTTTATCTGCTCCCGGGCAATTCCCCAGGTTGCAGCGCTGCGCCTTTTCGGTTAAGTTAGCGCTATCATTAAGAGATGGCGAACGTTTGTGTTTCGCCTGCGGCCTGGCAACGGCCATGCTTTCGACAGACAGGGAAAATCGCGGA
>vim|4755393|reg|D|rh|LMTVSR
CTCTGCGCCTTTGCGTCTCTGCGTGAGATTTCTTCTGCCTCGTTCCATAGGAAAATCATGCTCTTCTGTGCACGATTTTTCAGGATAGTATCACAAAATTCTTACCCACGTGACTCTGTGGTGATTTTCCGTCCTCGTATTGTTACGCTAACAATCCGGTAACCTTGCCACTCCCCCCCCTCCTCCCCCTGCTTGCCTCC
>vim|1746289|reg|U|rh|HQTVSR
CAGAGGGTGCTGGTGCGGAAGCCACGATGAGCCGCCGCGATAATGGCGTC
>vim|1810447|reg|U|rh|HQTVSR
CCAAGGTGGCCAAGGGCTGATCAACGCCGCGCGTGCTCTATCGTGACAGG
>vim|1814825|reg|U|rh|HQTVSR
GTCTCCATTCTAGGAGCTTTTACTTGAATCTTCAACCATTAGGTTTTGATCGAATCAGGAAGTGGCCCGGGCTACGGTCGATGATGTTTTGCCCAACACCCAGTTACGAGGAATCCGGCGGACATCTCGAACGTTTCGTGG
>vim|2004131|reg|U|rh|HQTVSR
CCTGCGCGCAGTGTGCCGCATCCTTGGAGCATGAGGGTTGTTAGCGCTAACTGAAGTTGCGTGTACAATAGGCGAACGTACCAACAGTTGTGTGCGAAAGGCGACGGGGC
>vim|2169839|reg|U|rh|HQTVSR
CCCGTGGCCCCGGAGGGCCTGAGCCGCCCGGCGGATCGGGCCGCGTAGCCTTCGACC
>vim|2268667|reg|U|rh|HQTVSR
GCCGCGTGCGACACGATAGTGTGAGCGCTAACGCAAAACTGTTGTGGACGCGCTAAAGTCAGTATTGATTAAGGTACAAGCCTGGCCGTGCACGGATGCCGGCCGCCAGCGGGGAGGTTAGGTAGC
>vim|3409786|reg|U|rh|HQTVSR
GATGGTTCCCTGGAAAGAATAAAATGTCGTGCGCTAACATAAAGGATCAGAATGGCGGGAAACCGGACAGATCGCGAATGGCGGCGTTGCAGAATGAGATCCTGGATCACATCACAGCGCATGCAGGATCGTGAATTGCGATCTTCGTCACAACAGTG
>vim|3749792|reg|U|rh|HQTVSR
AGGTGGTGCCTCTCGTCGGGTGGACGACCAGTCTGCCGCAGCCGTCCGGCCGTGGTCGGCCGCCTCCCCGGTCGGAGGCGATCCGGCACCCATGCGCCGTGTGACAGTCACATGTGACAATGTGACAGCTGCGCCATGAGGCGTCGCCGGGCGGACGCCCGGACGGAGACGGGGTCG
>vim|5151721|reg|U|rh|HQTVSR
AGGGAATGTAAAGGAAGCTACACCGCCACGCCGGGCCGGGCCTTCCTCATAAGCTTGTTCGCTCATCAGAACCGTCACGGCGTGGTTGTGCGATGTGGCTTCTGATGGACCCCTGGGAGTGCGGCACGGGCACAGCTCAGCAAACCAGGCTGCGAGGGGTCCGGGGACGGGCCACCCGTTCCAGCGGGGACAATAGGCAG
>vim|1746289|reg|D|rh|HQTVSR
GGTCCGCGCCAGCACCGCCCCACCGCCCACAACGAAATGACATCTGCTAC
>vim|1810447|reg|D|rh|HQTVSR
GCGTCCCGCCCGCCAAGAACCCGCGTCATGAGCCTCGCTTTCGGACTGCACGCTCTTGACATCAAAGTTGTGAGCGCTAACAATTGCATCAGACCTTCTTCAGTTTTCCACCCCGACCCCCGGCAATGAGGCCTTGGCCAGCCGGATGGAGACCCT
>vim|1814825|reg|D|rh|HQTVSR
CTGCACCCTTCCCGATCACGGGCCGGGCGCTGCATCCTGTCCCCCCGAGAAGACTTTTTGAAGAAATTTATATGCATGTGCATCCAGATTCGATGCTGCGCCGGTAGTTAGGGGTGTAAGCAAAATTGCCCGCCTGCCGGGCCGATGAAGGAGAAGGAC
>vim|2004131|reg|D|rh|HQTVSR
GGCGCTGCTTCTTCTCGATTTGTTTATATATTCATTGCTCCGATGACACGTCGGATTTGGTGCGTCACGGGTTTTTGCCTACAATAGTGAGCGTTAACAGTGAGCGCTAACATTCAGTTGACAGAGTGGTTGCGAGGCGCTCGGACGCAAGGAGTTCGTGAACT
>vim|2169839|reg|D|rh|HQTVSR
TCGTTGGTGACCAAACCGCAGCCCAGGACCGCTGCGGCGGGCGGCCGTGGGGCGCCGTGATCGTGGCGTGATCTGACCTACGTCCCGGTGCGCGAGACCTTTCGTCCCCAACTTCGGCGCGACCCCTTGACGCGGTGGATGTGAGCGCTCACACTCATGTGAACGCTCACAATTATGACGGTCGTCACAGGAGGTTCAGC
>vim|2268667|reg|D|rh|HQTVSR
ATTGGCGCTGTTATCAAACCGTTATGATGCGTGACACGGCATAAGTTGTGTCGAATGCGGGTTGTCGGTACAATGTTTTTTGGAAATTGTGAGCGCTAACACCCTCCCCAAGGAAGGGGATAACAACGCCGGCGCTCCAAGGCAAAGGAAAGAT
>vim|3749792|reg|D|rh|HQTVSR
TCCGGTGGCCGCCCGGCGCCCTCCTCCCCAGCCGCCGACACCCCACTTCGAGGGGGCGTGGCGTCTCGGGTTGACAGGTCGATCCCGGGCGTGTGTAGAGTGACATCCGCTGATGTGACCGTTCACATCGGCAGGCGGTCTTCCCGGATCGCCACGCATCAGACGAAGGAGTCGATCCC
>vim|5151721|reg|D|rh|HQTVSR
GCGGTCCGCAAAAAATTTCCATGATTCTGCATCCAACTCCGCGCCCGCGCCAGTAGTAGGGGTGTAAGCGTAAAGCGCCCGCCCGGCGGGCCGACCAAGGAGAAGGAC
>vim|224795|reg|U|rh|EATVSR
CTTGTGCGTTGACTCAACCTTTACCCTAAGGGGGTCTTGAGCTTTGAACTATGACTTCATATCTTTTCGTTTAACGTAAGAGTGCACCAGAAAGGTTCCCGCCC
>vim|229044|reg|U|rh|EATVSR
CAGCGGGGCATCGGACACTTGTGCAAGACTCTGCAAGCTCTTGCCACACGTTTTCGTTGCGGGAATCATCCGTTGCGGGGACGCCGACCGGAATCAGAGGGAGCGCGATGACGCAGCAACCCGCAGGCGGCCGCTCGAACGCTCGCGCTCGGCGTCCGGTTGGTGGGCAACGCGTCACCCGGCCGGTACAGTCCACCCCT
>vim|242575|reg|U|rh|EATVSR
CCGTCGTGAGACGCTTGTTTACGGGGCCCGAGCGGTATCGGGCGGGTTGTGCAAGACTCTGCAAGCTCTTGCCGCCACTTTCTCGAGGGAGCGCGATGACGCAGCAGCCCGCGCCGGGCCGTCCGACGGGCCGTCCAACAGGCCGCCCACGGCGCCCGATCGGTGTGCAAGGGAGCGGCCGACAGGTACAGTCCACCCCT
>vim|247170|reg|U|rh|EATVSR
GACAGCCCGTAACGGGGATCGGCAACGACTGTTGTCGGACAGGCCACTGACTGGCGCAAGTCTCTTGCGAGACTTGCGCTAGTCTTGCGTTT
>vim|247172|reg|U|rh|EATVSR
TCCTGGGACTGAAGCAAGCCGCTTGCGGTGTTTGCGTTAGCCTTTCGTCT
>vim|935861|reg|U|rh|EATVSR
GGATGCGTCTCCATCGCACGAGTGGAACCCACGATTGCAATTACTTGCGCAAGATTACCTACTTCTTGCGTACATGGAAGAGGGGTTTTCGATAGAGTTCTGCC
>vim|2059176|reg|U|rh|EATVSR
ATAAGTGGTCCATACCTGACCTCCAACAAGAAATAATTTTAGCATTACATTAGGGGAAAACGCAAGACCTTTTGTAAAAAAAATCGTTGAATCTGGCTTGCGTCCACCGGTTTGAACCGCTAACATAATATTAATAGCTATGATACATGGCCCATAAAATCAGGTGACGAGGTGAATTTTT
>vim|3399379|reg|U|rh|EATVSR
CAGGCTTTGCTCAAGCTGAATACGATGACGAATTGCGATTGAAGATGGTCTGCTTTTTGCAATGAT
>vim|3586552|reg|U|rh|EATVSR
CTCCAGCGCTTGACCCCACCGGGTTCCGCGCCACGACGGGGTCAGACCTCGAGCTCGCCGGGTTAGCGCTGCTCAAAGCTGGTCACTCCGCGCTCCCACCGACCGACGGGCGCCGTGGGACCGAGGGCCCCGACCATGGATCGAAGTGCAAGAAATTGCCAAGCCAGCGTAAGAACCACCGGGTGAGCTACAGTGCCGCC
>vim|224795|reg|D|rh|EATVSR
CGGAACGCGCGGAGATCCACACGTCTGTCGAATAATTACAGATTCTGCGCGACATCTTGCGAGCCGATGTCGTCGGTGCTTGAGTGTGCGACGCCCACCGCTCCTGCCCAGGGCGCCCACCGCTCCTGCCCAAAAGGGGTCCACCG
>vim|229044|reg|D|rh|EATVSR
GGCGGAGCATTCACGGCCCTCCAGCGGTGCGTAGGGTGTAGAACATGCGGCCAGGACCCGACCAGGGGATGATCGGTGCCGGAACGCTTTTCTGGCAGACTCT
>vim|242575|reg|D|rh|EATVSR
TTCCCGTCGGGGGGCCGGCTCCGGGGCGGATGCGGGTCGGTTCCACCTGAGGGATGATCGGTGGAAGAAGGCTTTTCTGGCAGACTTCATGCCT
>vim|247170|reg|D|rh|EATVSR
CGGGAACCGGGCATCTTCCATGCCCTGTCAAACATTTACGAAATCAGCGCGAGATATTGCGCCCACTTGTTCACGGTGGTTGAGTGAGCGGCGCCCCACAACGCATCGGCGGTGGGGCGCCTTCCACGTTCATGCCCGAAGGGGACCACCC
>vim|247172|reg|D|rh|EATVSR
GCAGTGGTTTGCGGCTATCCGACGTAGCTCGTGAAAGCCGCTGATCCGAGGATGCTCGAACGCCTCTCCGGCCCTCACCGACACCACCGGGCCCTGCCGCACGACCACTTCACGCTGCCCATCCTGTAGACGACTCAACATTTCTCTGCAACTCTGCGAGCGCTCCGCGTAAATGTCAGAGAACATTGAGTGTCTACCTG
>vim|935861|reg|D|rh|EATVSR
CCGACGTTGTGCTCCGCGGACCGCACGGTCCCACCAGGCCAGCCCACTCGCCCCCACCGAGTGGGCAGGGCCGCGGCACGGCAGCCATGCTGGCCCGCGGCGGCCGGAGCGAGGACTGCCTCGCATCGCCGACACTGAAGAC
>vim|3399379|reg|D|rh|EATVSR
ATCATTTCGTGCTCAAACGTCAGCGGCAGCTGCTGCAAAGGATAAATTGTTTGCATACAAAATGACCTGCCGACC
>vim|3586552|reg|D|rh|EATVSR
ACCACTCGCCTGCCGGTTCCCACGATCGGCAGGCGACAGATCTTGCGCAAGAACTGCTTGACTCTTGCAACATCGGGCCGGCATTCTGCTAGGCGTCCGGCGCCATCGCCCCTGCCCGTGCCGGATACCGCCGTCCCGCGCGAGAACGGGGAACACCTGC
>vim|99168|reg|U|rh|RMTVSR
TCTTTCCGCTAAGGACTCGCCTGGCGGTTCGCGACTGGGGAGGCCGAGGT
>vim|911279|reg|U|rh|RMTVSR
CAAGCAAGATTGTGACCGGGTTTGGGCTGCTTTAGTCTCTGAGCGAAACAGAGAAGAACAGCGAGCG
>vim|1271290|reg|U|rh|RMTVSR
CAAAATAGATAGCGCTATCTTAACGATCGATTTATATAAATCGAATTAGGGTTTACCCTATATTTGTTGAGTCTGATTGATGTAACGCAATAAAATTGTTTCACTGTAAATAGAAAGGAAAAAGGGTTGAGCGTATGACTTTGACCCAACATGCGCTGCTCGCCCGGTTACTAGATAGCGATATCTGATAGGATTCCATC
>vim|2027223|reg|U|rh|RMTVSR
GGGTGATCCTGAGGTGTTTCGCTGGCGAGTCCAGCATTATAAAGCACCAAACCCACCGCACCCCGTTGGCAGGCTAAAGCATCAAACGCAGTGCCGCCGCGCGAGCGAGCAAACGAACGCCATGAGCGTCACAGCGCTTTACTTGCAACATGGTTCGACTCTGCGCAGTATGGGATCGGCGATACAAGAGTAGATTAACC
>vim|2976626|reg|U|rh|RMTVSR
CGCCGCCCTGGCGTCCTTGCCGCGGTTCGGCCAAGAACCGGATCGCGGCAAGGACGACCGATCGAGGATCGAGCGGTCGCCGCCTCATCACCGCCGGCCTGTCGTCGGCGGACGTAAAGAAGGTTGTCCA
>vim|3376983|reg|U|rh|RMTVSR
CGGCCAACGGGACAGGAACATGGCGGCATTGTCCATATTTCCGGCGCCGCTTTGGCCGGCGCGGGACTATAAGTTTCCGTGAACGACGGGCCCGGGGCGAGCGGGAAGGGTGTGAAACGGGCATGACAGGCAGGCGGACGACAGGAACAGGCCCGACGGCTGGGCCGGAGGTGCCGGGGCAGGAAGGGCCAGGGCAGGGG
>vim|4755116|reg|U|rh|RMTVSR
GGATTTCGGGTGATATTAGGTTCAGGGCTGGTGAGGTTATTAGAGAAAAGAACCC
>vim|4756713|reg|U|rh|RMTVSR
GGCAACTGGCCGCGCGCGCCATTTGGCGCACTTTGCCAATTCCGGACAGG
>vim|911279|reg|D|rh|RMTVSR
AAAAAAATATCCCGAATGCCCGAAAGATATGGGTCCGAGCTCTATTGTGACCGGTCACAAAGTTGGTAAGATGCCCCCAACCAACGCTTGAACAAGCGAACCCTGTAATGCCAGAGGAGGACAGTTTTCC
>vim|2027223|reg|D|rh|RMTVSR
ATTTAAAAGAAACGAAGCTGACACCTTCAAAAATTACTTGTGTTACCGGTCACAATCAATACGGTGGCGTGAAAATGTGACATAAGGTGCGGGCTGA
>vim|2976626|reg|D|rh|RMTVSR
ATATTTCCAACGATAGGTGATGTGTTTGGCGGAAAAGCCGAACCGTTGTCCGGATACGAAAAATCCGGCCAGATCCTCCACCCCTGAGTCTCGCGCGGGCGCAGGCCGGACGTCTGCGTCAGGCCGCGCGGAATGCGCCGTCCATCCTGTGGAAACCCACAGGTGCGCGGATCGGCCGTTCGAGGCCTTCTCTGTCTACG
>vim|3376983|reg|D|rh|RMTVSR
CGCGCGCCCGCTGCAATGGCGGTGCCAACGGCGGAGCGGAAGGCGTTGCCAGGCGCGCGGGACCGCGTCATTGTCCCATCAGGCTTGTTGCGTGGGGCGGGGCGGCATGCTAGACGCCCCGCCAACGATGGACAGGACATGAAACGGCGGACAGGACCGATTCCGGGGCCGCCGCACGTCATAATGTTCAGGATCTTGGG
>vim|4755116|reg|D|rh|RMTVSR
ATACACAAAATAAACAATAGTGTTGATTAGGCGTATTCTTGATTCAGTTTTTCCGC
>vim|223620|reg|U|rh|RGTVSR
CCACTCCGCTGACCTGGGGAAATGAGGTACCCGCAGCAAATGTGGCTGGACAGGCGGCACATGACGTGGATCCCCGCTCGTGGCATGGCCAGTCAGCTTTCCGGCGCCAGGCCCTTCAGCCGTGCGGCCACACTGCTGGAGAAGCTGGGTGCTCGGTTCCCTCGGGCCGTAAGATCGGTGATCTCGTGGGGGAGGTGGTC
>vim|224395|reg|U|rh|RGTVSR
GGATTTCTCCCGGTTAATCGATCATTTGGGAACGTGCACACACATCGACAGCGGCACGAGCCCAACATAACCGCACAGCAACAACCATTGACAAGTGTCCTGGATGTTTCTCTACTGTGAACGCTCACAGAAGCATGGCAGGTCCTCCGCAGCAGGCGGAGACCCAGGTCAGGGGAGAAAGATCC
>vim|228325|reg|U|rh|RGTVSR
TTCAGTTATCGGCCTGTTAACTAACTCCGCGAGGTGGCGCCAACTCGCTCCGGGCGGGCGGTATTCAGGCCCGTCGGCGGGTGCCGATGAGGCCTTTTCGGCCGGTGCGGGGCTCGGGGAGGGCCGCACCGGGGCCGGTCGCCGGCCCGGATGGGACTGTTAGATTCCAGGCCAGTGTGGGTCGACGGGAGGCGGAGCCA
>vim|241568|reg|U|rh|RGTVSR
TCCGCCGTCCCGGCGCGCAGGCGGCCCGGCGGGTCACCGTAGTATCGGACGATCTCGTGGGGGAAGGCGGGCGGAC
>vim|243116|reg|U|rh|RGTVSR
GTCGGTCCGGGCGGGGGTGTCAAGGGAACGGACGCGACGAATTGCGTTCAGTTATCGGCCTGTTAACTGGACGTTGCGAGCGGCGCTGAGACACCTCCCGTACGGCGGGGGAGGGGCCGGAGTCGGTCATTACACCCGACCGGCCTGTTAAATTCCAGGCCAGCCGCAGAGTGCGGGGGTGACGACGGGAGGCGGAGCCG
>vim|935967|reg|U|rh|RGTVSR
CCTGGTTTTTCTGGAAAACCAGGCGGTTTTTTCGTTTTCTGCGGGGGCGCAAGACTTTTCAGGTAACGGTTGTATTTCGCAGGCGCGGTCTGGGATTGACGGATCACAGTGGTGTGGGCCACGCTCTTGGGAGCGCTCCCATGCGGGGGATCACACGGGACGCGCAGTAAGACATTCCCACTTTGAGCGAGGGGTCGCAC
>vim|1810817|reg|U|rh|RGTVSR
CGAATGATCTCCTTAGAACTGTGTGCGCTCCCAGTATTATCACAGCCATCGTTGCCCTGACTAGATGTTATTCAGTGTTGACATGGATCACACGGCTGTGTCTAACTGGAACCGCTCACAGTCATGCGACCCCAGTTCGGATGAGCGGTGAATCCCAGACAGCACAATTCAGCTTTTCGACAAGGAGGACGAA
>vim|3587326|reg|U|rh|RGTVSR
GCGTTCGGGGACCGCTCCGGGCGCCACCGGTCGTTTCCCGACCCGGGGCGCGGTCACCTGCCGGTAGTGCGTGGTGTCACGCCCTGCGCGAGGGCACCGACCCCGCCAGGAAGGAATCCCATGAGCCAGCGTCAGCGAGCCACCTGTCGACGTGGTGTGGAGGCATCGCAGCACGGCACGGAACACTGCGGAGCGCCGAC
>vim|223620|reg|D|rh|RGTVSR
AGGATCTGGTGCTGGCGCACACACTTCTCCTCTGACCTGCGGCTTCGAAAAATGCTTCCACAGGTTCACGCCGACAGTCTTGTCAGGAACATGAACCCCTCCTAGTGTCCCTGCCGAAACCGAGGGAATGGGAGCGCTCCCACCTCGCGTGATGGGAGCGCTCCCGAACCTACTCCCCCACCCCTTCGGAGAGGATCCGC
>vim|224395|reg|D|rh|RGTVSR
CCGCGGGCTCAGAGCCCCGCGGCGCGCACGGCCTGCTCCGCGAGGAGGCCGCGGCCCGTGCCCTCCCGTGTCGCCGGCGCCGTCCGCACGCCGTGCACCGCAGACGGTCAGGATTGAAGAAGCCGGACCGGGCTTCCTCCGCCTAGCGTGAAAGCGCCGGCCCGATCGCCGGCGCCCACCGCACCACGGAGGAGTACGTC
>vim|241568|reg|D|rh|RGTVSR
AGCGCTCCCGGAGCGGGACCCCTCCGACCTGCGGCTTCGAGATTCGTTCGACAACTCTGCCGCGCACAGTCTTGTCAGGAACATGAACCGCTTCTACAGTCCCATCAACCGGCAAGTGGGAGCGCTCCCATCAGTGGGGAGTTGGGAGCGCTCCCGCACCGGCCCCCTCCCTCCCCCCACACCCTCCCGGAGAGGCCCCC
>vim|935967|reg|D|rh|RGTVSR
GCGGCCGAAACGCGACCCTGACGGGGTGATCGGCTGGATCCGGGTGGTGGAGATGTGCCGTATGTGCGGCGGCACCGGCAAAGAGCACAATCCGCTGTAACCGGCGGCCGGATGAGGGGCCCGCGCAAAGGGGACCGGTAGGTTTCCCCCGAGGACGGTGCCTGGGCGTGGGGCCCGGGACTGCGGACAGGGGGTGCACG
>vim|1810817|reg|D|rh|RGTVSR
TGAAACCGAGCCCCCGCGACGTAGCCGACGGTTTCGCCAGAGCGTGGAACGTGGCTGATCCCGTGGCGCTGGCGGAGCTGTTC
>vim|37771|reg|U|rh|HTTVSR
TCTGGAAATATAGTGGGAGAGGCGGTATGTTTGATGATACAATATACAGTAAATAATCGCAGCCGGTATGATAAGGAAGGGAATTAG
>vim|118329|reg|U|rh|HTTVSR
TCATTCCATTTTATTGTAATTAAAAATAATATAGTTTATTTAGGGACTATTGTGTTATATTATGAATATGCTAATATGTTTATGAGGAAGCCAGTTTACTTTCTTAAGTTATATTATGATAACTTAAGTTTTATTTTGGACTCCTAATACTTGAAAGGTGTGTTGTAAA
>vim|729492|reg|U|rh|HTTVSR
CGGAAATTCACTTTCTAAAAAGCGCTTTTGATATGGTAAACTGATGGTAACAACAGCAAGAAAAGGCGGGTAAAAAACA
>vim|2057295|reg|U|rh|HTTVSR
TTTTGCATTCATTGCTAAAAAGGTCTATTCTATAACAACTAAAATATGCGGGTATCCTAAGAGGGGGAGACGAG
>vim|2242584|reg|U|rh|HTTVSR
CTTTCATTTTTCTGTAAAATTGATACTCATCTAATTAAATGAGCATTCCCCGCTTTCAAGAATAGCATAATTAAAAATAAAAATCCAAGTAATTTTTAACGTGTGCAATCTTTTCATATCAAAGATCTATTGACTTATCGTAGTTATCGTAATATGATGAATGCGTTAACAAAAAGTGAAAAAGTAAGGAAAATGATGGA
>vim|3427925|reg|U|rh|HTTVSR
CCAAAAAACGATTTTCCTTTCTGAAGGAGATCGTTTTTTCCTGTTTTAGGATTGAAATCAACTTTGTAAACGATTACAATTAAATTGTTAACGTGAACAAATCGTTTTCATACGATAAGAAGGATGGGGGAATTTG
>vim|3455617|reg|U|rh|HTTVSR
CTTTAGTGATTTTATGGACTGTCCGTTAATGGTACAATAGAAATAAATGACAGCATACAGAAAGAAAGGAAAAACG
>vim|4729537|reg|U|rh|HTTVSR
ACAAAAGAGCGGCATTTATAGATAATGCCGCTTTTTCTGTATATATTATGTTATAAAGTGTATAATTAAGATAAATAGTATATGTACATATATTTTTTTTAGATGATTATTCCAATATAATAGTATGAGATAAATTAAAATTTATTAAAGTAGGAATATATGATAAAATATACATTAAGAAAATGTAAGGAGTGTTAAAA
>vim|118329|reg|D|rh|HTTVSR
ATTTTATAATTTAAATGTTCACGTGTTCAAAATGTGGTATAATATAAAAGAATACAATTTTACTATGAAAAATATAAGAAAACAAAAATGCCAATATCATTTTTGAACACGTGAACGTAATAAGAAATTAGGAGGAACAGGT
>vim|2057295|reg|D|rh|HTTVSR
GAACTTTGTGATAAGATAATCATTGTTAGATGGAAAGCGCTTACTAAGGCGTTTAAGTAGAACATCGTGTTTTGGTGGTTCACGGCGTTCTACGGCTTATCAGCGATGCTGATGGGTTACATATCGTTATTTTTGTTACCGTGTGTATTCTGTTGGAACCGCTTTGTATTTGGCTGTTGATAATTTTAGGAGGTGCTCGA
>vim|2242584|reg|D|rh|HTTVSR
ACTACAAGTAATTTTATATAAAAATGTTAACGTGTGCATAACACAGAAAGGAAGTTTAT
>vim|3427925|reg|D|rh|HTTVSR
TCTTTTCAGAACGTTGTCATCAATGGCGAACAAATTAATAAATAGATGAT
>vim|83881|reg|U|rh|IGTVSR
CCGGCACTCCTCCCGTCCGGTCCCTCCAGACCGAATGTCACGGCATCCACGGCATCGCCGTAAACGTTTTCCGTAAACGTTTACGAGAACACACCCGATAGCGTAGAATGTCAATCGGCTGTTCGCGAAAATCGTCCCGAAGCCTTGGCCTAGGCGGCAGCCAATGATAGCCAAGGCAGAGGGGGAGAA
>vim|3026922|reg|U|rh|IGTVSR
AGGAGCGGCCTCAAGATCGCGCATCGGACATTGTTTAGCTATTTTTACTAAACAGCATATTTCGGGCCAACTCCAGCGCGTACGGGTATTTCCGGGTGTCGAGCGAGTGTTTTTCGGGCGGTCTTAGCGCGGTTTTACTATACAATCGCCCGAACTCAAACACCGTCGGCTGCCCTTACGCGGCCGCCTGATTCG
>vim|3071207|reg|U|rh|IGTVSR
AGCTCCGCACCCCACCATGACGGCGGTCTGCATGTGATTTCCTCCCATCGGGCACGGTTGTGACCTTTCGTCTTTCCGTGCTCCGTAAACGTTTACGACGCTAGATTACGATGGGAGTTTGTGTCAAGAAGTTTTCGTAAACGTTTTCGGAACCGTTTCAGGAGCC
>vim|3358610|reg|U|rh|IGTVSR
AGATGCGGCTTACCGAGGCGGCTTCGGAGATTGTTTAGCTAATTTTACTAAACATAAAATTTCGGACCAAGACCATAGCGTACGGGTATTTACGGGTATCGATCGACGGATTCTCGGGCTGTTTTAGCACGGTTTTACTATACAATCGCCCGAACCCAAACACCGTGCGGCCGCCCACGCGCGCCCGCCTGATTCG
>vim|4733357|reg|U|rh|IGTVSR
TTTGTTATCGTTATCATATTTTATTATACAAATAAGTAAAAAATTAGTCAATATTTTTACTATAAGTTCACTCTTTTTTTACTATTTTTCTTTTGTATAAATTTACTTAATTTCTTTTATATTTAATATAAAAGTTTGACTTGTTTTTAAGTAGAGTTTAAACTTAATTCGTAATTAAATTTTTATAGGAGGTTATTAGT
>vim|4736539|reg|U|rh|IGTVSR
TTTTGTTATCGTTATCACATTTTATCATACAAACAAATAAAAATTTAGTCAATATTTTTACTATTATTTCACTCTTTTTTTACTATTTTTCTTTTATATAAATTTACTTAATTTTTTTATATTTAATATAAAAGTTTGACTTGTTTTTAAGTAGAGTTTAAACTTAATTCGTAATTAAATTTTTATAGGAGGTTATTAGT
>vim|4832003|reg|U|rh|IGTVSR
TTATGTAGCCTGGATTGTGAGCTATGTGAAAAAATGCAAAAAGTGATAAAAAAATTGAAATTAGTATTGACATTTTGTACATAAACAACTAATATAAGATATATCAAATGGAAACGGTTCCAAAAACGTTTCCGAGAAAACAAAGTAACCATTAAGCAGCTCGTATAAGAGATGACTGAAGGAAAAATTTTTATTATTTT
>vim|3026922|reg|D|rh|IGTVSR
TTCTGTTGCCTTTTGCGGCGCGCATTGTCACTGTCGTGGAGCGCCGTCGGGACGGAGAACGGAAGCTCCATCATCGTGCTAGGATGAAAAAACCGAAACCTTTGGAAGACGGAGAGACGCC
>vim|3071207|reg|D|rh|IGTVSR
GGATGCAGATGTTATTAACGGGGAATTGTTAGCTCTGGTGTGAACGCGGATACAAACATTTCCGGTGCAAGGCGAAAAACTTGCCTATCCTGGCGCTGCGATCGAAGCCTCGCACATCCAGCGCTGAGCCGACAGGTAGGTGGGTTGCAAATAACCGAGGAAACGTTGCCCGGTCCGTCGCGCACTAAACTCGTAGCGAG
>vim|3358610|reg|D|rh|IGTVSR
TCCTGTTGCCTTGTGCGGCGCGCATTGTCACCGGCAGGGAGCGCCGCCAGCGCGGAGAACCGAACCTTCATCATCGTGCTAGGATGAAAAAACCGAAACCTTTGGAAGACGGAGAGACGGC
>vim|4832003|reg|D|rh|IGTVSR
GATTCAGGGAAAATCTTTTTAATTAAGTTTGAATTCGTCTTATACTGGTATATTATATATCAGTATAGGGCGATTTTTTTTATGAGATAAAAGTTCGGCAAGGCTCTGAAATTCGTATAGAGTATTTATCACAGTTTGGAGATGAGAAT
>vim|840178|reg|U|rh|VKTVSR
TTGAAAGCTCACAATTAATATATCAACGATTAAAATAAAACTGATAACGTTGTCACAACCAATAGTAACATCAAATTGATAACGGTGTCTAAAACAGTTTTCTTTAGATTGCGGGGCTTCAAGGTTAATGCTATGATTTTAATAAATTATAGCTGATAACAATTAAAGGAATACC
>vim|840183|reg|U|rh|VKTVSR
ATATTAACGGTGTATTGATAAGGTCATTTTTTTATTTGGGTATGATAACGTTATCAATACTGTGGAAGAATTACTTTATAATCATTACAAGGATTTTGGATTAAAAAGTGTTTAATAAAATGCAGACAATAAGCATTAATAAAGATAGAGCAACAGCC
>vim|1263416|reg|U|rh|VKTVSR
AAAAACCTCTCCCCTGCGAAAGGCGGTCGTCCGGGAGTCGACTTTGCTCCCCCGTTGATCGGCCGCGATTGATGCTTGATCTGCGCTCGTTGTCTCGATATGTCAAGCGGTGTCACATAGACGGACAGACGGTTGGGGCCATTCTGCAACACTGCCGCGCCGGGGGACGAGGAAACGCAA
>vim|1836448|reg|U|rh|VKTVSR
TGCATGCTCCCGCCGACTGCATATGTCAAGCGGTGTCATATTGAGCTTGCGGTGGCGCGGGATTT
>vim|2085133|reg|U|rh|VKTVSR
CTCGCTCCCTCCGCGAGTCGGTATGCAGGGGCGGCAGGTCAAATTGGACCTGCCGCCCCTTTGCATTCTGGCGGACAGGCTTTCCTCGGACAGGGAATCCGTGAAACGCTGGAGCCATCGAACATAGAGAGCGCGTA
>vim|2977485|reg|U|rh|VKTVSR
GGCGCGTTTCCTCGTATTTGAAATCAATGCAGGGTCTTAAATGATACCGCTCCCATTGTCGTCAAGCGGCGTGGGGGCAGACAGAGTGTTTCACGCCGGTTACGGTCGTTCGAACCGGGGGAAACGGATTCTGA
>vim|840178|reg|D|rh|VKTVSR
ATTTCGATTTTCAATAAAATATTTGTCTGTTTTATTCCATAACAGCCAAATATTTTATAATTTTTAAACACTTTTAAACAAGGTTTTCCTTACCTCTGTTATTCTTCAGTGTTATTTTAATTTCATATACCAAACTTAATAAGTAAATGTACT
>vim|840183|reg|D|rh|VKTVSR
GGTGTATGACGGTCGTATTAGTGTGTCTTTAATTGTTAAGTGGTCAGGCGGCCTCTGTTACCTATTGTTAGTTACGATGATACGCCAGTATTTTACAAGGAATTGAAAAAACGCCTTTATTACTCCGCGCATCAATAAATTTCAAATAAGAAGCAAAATT
>vim|1263416|reg|D|rh|VKTVSR
GGGCGGGAGCCAGGTTGAAGCCGCCTGCCGCTCCGGCGGCGGGCATGTCTGGATCATGCGACGGACGGCGCCGTGTTGCGGTTTTGCCGATGGAGAGTTGTGTCCGCCGCTTCGAAGGAGAGGCAAG
>vim|1836448|reg|D|rh|VKTVSR
ACCTGCGGCGCCGTCCGCCGCGCATGACAAGACCCTGCGAAACGAGGCGTCCCAGGGCATGGAGAGGAAGAGAC
>vim|1262561|reg|U|rh|LQTVSR
CGCGGGGTTCCGAAGGGACGGGTTGATAACGTTCCTGCGGAGTGGGAGAAGGTCGGACCGGTGGTCCGGCCAATCCTGCCGGACAACCGGCACAACGATAAAGTGACTATGGGCG
>vim|1835711|reg|U|rh|LQTVSR
AATCTGCGCTTCAATCGCGCAAACACATAATCCTGGGGAGGAATTCGCCG
>vim|2637306|reg|U|rh|LQTVSR
GCTGGGGGGCTTCAGAGGGACCTCCTCAGTGGGGAGTGGCCAAACCAAATCAGCACTGGACGGGCGGCAGTGTGAGCGCTCACATGAGAGGCGTCAAGCCTGTCGCCCAGGACGGATGTTTTTGCCACACAGCGTCAAGATTGCCACGAAGCGTCATTCTGCTAGACACTCCGGTTGGCCCCGGAAGGAGGGGCCGTCGA
>vim|2701445|reg|U|rh|LQTVSR
GGGATCTGTCGAAGCAATCGAAACCTCGAGTTAGTGTATCGGGTAAGGGCAAGAGGGGGCTTTGCTTGAGGGGGCAAAGTCCCCTCTTCTTGCTCGGGCTCC
>vim|2910567|reg|U|rh|LQTVSR
TGCCCTGTACCTGCCTATTGCAGTAATAACACACTCCCCTTTGCATCTTGCGCAATGCTTGACCAAGTGAACGTTATCAAATAGGTGAACGTTCACAACAACGCACCAGATGCCGAGTCGCGGCACGGGGGAGGGGATATATGCGCATTTCCAAAGCACATCGTGTGTCGGCATTTGTCTGCGGCGCGTCAGCCGTTGCG
>vim|4603095|reg|U|rh|LQTVSR
GTGGGCCGGATGACCGGTTAAAAAGGCGGGCCTCGGTTGAAGCGACCGGGGCCCGTATCCGTATGGTATGCCCAGATTTGTGGGGCTTTCGAATGGCGGGATTCGACTCGCTTCATTAGACTTTACGAAGTCGGCAAACGAAATTTCGGGGGGCCCATTGAC
>vim|1262561|reg|D|rh|LQTVSR
GGCAGGGGTTGATTTCCCCGCAGGGACATGACAAACGACGTTTGAGAACGTTCACAGAATAATGGGGTAGTCG
>vim|2701445|reg|D|rh|LQTVSR
ATAACGTTCTCAACGAGCGCAGAATCATAGAGCCTTTGGGAGGGGCTTGCCTTAAAATGCGACTGAATTTTCGTCTGGCGTTGGTCAGCGCCGTCAGCCTTGGTGCCTTGTCTGCATGCGGCGAAGGCAGCCTTCAATCTGCGAGCAGCGCGCCCGTAGCTGCTACAGCGCCACAAGCTGCGTCTACCGCTTTAGATGAC
>vim|4603095|reg|D|rh|LQTVSR
CGGCTTGATTTTGCCCTTAACGCATGGCATTTCTCGCCTTTGATAACGTTCTCAATTGGGAGAGAACGCGGAGGGATGAGGAAT
>vim|2084|reg|U|rh|INTVSR
AGAGGGAAATTTAGACCAAAAGAGTCCAGATTATGTAAACGAAACACAGAAATATTCGTTTTCTGGACGTAAAAGTCGATTCCAGGAAATTATTTGGAAATAACGTTGAAAATCTCCTCGGGATGTCGCTTGACATCACGGTAACTTTCACGGTAACGTTTACGTATGGTAATATCTACCCGCAAGGAGGTGAAGGTGGT
>vim|3562401|reg|U|rh|INTVSR
TATTTTAACACTATTATGAATTTATGCAATAGTAAAATAAAAAGATTTAAAGAGATTAAATAAAAATTCTGCATTTATTCATGAATTTAAGCTTTTATTTATACCATATCAGATTTTGAAATGTATGGATATTTTGTTTTAATTGATGTGAATTGTACCGGTAACGTTACCAAAAAAAGACTTTTAGGGAGGAGTATTTT
>vim|3585533|reg|U|rh|INTVSR
TCTTCATTATGTAAATCAAACACAGAAATATTCATTTTTTTGCTGTAAAAGTCGATCTCAAGAAATTATTTGGAAATAACATCGAAAATCTCCTCGGGATATCGTTTGACATCGCGGTAACTTTCACGGTAACGTTTACGTATGGTAATATCTATCTGGATGGTATTGGAACACTCGATATCTAAGGAGGTGAAGGTGGT
>vim|3677138|reg|U|rh|INTVSR
TAATACATTGAAACCACGTTGAGGGTTGTCAGAAAGAGCAATGGAAAGATAGAAGAAGCTATCAAAGGTTTTTCATTGAAATGACGAGTTAATTGCCCTTTGATGAATTTATGGACTGTAAATTTGATGTTCATTGACTTTGACTGGTTTTCAATATAATGGTAACGTTTACGACAGGAGGTGATTGGAA
>vim|3677360|reg|U|rh|INTVSR
TAACCATGGGAAGTGTAAAAGAGTAGAATAACTTTCAAGGGGGTTTTTAG
>vim|5068706|reg|U|rh|INTVSR
TCATTGATGATTTCTATCTTTTCAGAGAAGAGTAACCGGAGGGTTAGAAC
>vim|2084|reg|D|rh|INTVSR
CTTTTTCTGACAATTACAGGTGATTATCTGGAAATAGAAAGATTTATTTGTGGTTAATCTTTTCTTTTTCTTTTTTTCAACCTTTTCTTATTCTTGATTTTACGTGAACGTTCACGGTATCATTTACTATGACACCAGTAGAGGGGGGATTTTC
>vim|3585533|reg|D|rh|INTVSR
TGCTTGATCGATTTTTTTTCTTTATCTTTCCGTGAACGTTCACGAGGGGTGATATGT
>vim|3677138|reg|D|rh|INTVSR
GCAAATCATAAATTGATTATTGTCCGTTGTTACATAATTCTCATTGAGGAGATAAAATATTTTCTGAATTAGAGTATCACTGATGTAGAGATCTTCACTTTGTTAAAGCAAGAAGAAGGTTAGCTCTTGATTTTTTATCAGGGTATAGTAAAATATCTTATGGCATTGT
>vim|5068706|reg|D|rh|INTVSR
TCTTTTCTGACAATTGCAGGTGATTATCTGGAAATAAAAGGATTTATTTGCGATTAATTTTTTCTTTTTCTTTTTTTCAACCTTTTCTTATTCTTGACTTTACGTGAACGTTCACGGTATCATTTACATGACTCCAGTAGAGGGGGGATTTTC
>vim|228046|reg|U|rh|VPTVSR
CCCTCTCCCGCCGCCCCTGTAACCTTCCCGCCGAGCCCGGTTTTCCGGAAGACTCCTGCAAGGTTTCGGCAACGGAGGTGGGCAC
>vim|241752|reg|U|rh|VPTVSR
CCCGGTGCATCACGGGGCCGGCCCGCAGCCACGGCTGTGCACCGGCCCCCACACGTGTCCGTGGCCGGTCACTCCGCGTGGTCTGCCCGCGCGGACGTGGTGACTGCCCGGTTTCCGGGTCCGGAACGCCTTCCCCCGAGCACCCGGTTTCCGGAAGACTCCGGGGCGTCCGGCGGTCGGCGTCGGCGGAGGTGGGGGAA
>vim|2820114|reg|U|rh|VPTVSR
GCCGTTGCGGCAAGCAGCTGAGTGGTGAGTTTCACGATTTTCTCCTCCCTGGTTCTAAATCGTTGTCGGCGAGGCTATAACGATTTAGAAATACCTGACAACATATTTTCTGATCCCTGAAGAAAGTGCTGCGAAACGCGGGCGAGGCAGGGGTCGCGAGGGAGGAGGCGTGCTCGGCGCAGGTCGCGCATGTTGAGGGT
>vim|3368043|reg|U|rh|VPTVSR
CCCCACCGCGCCACGAACGGCGGGACCGGCCGGCGCGTCCCGGTCGGTCCCGCCGCCCCGTAGGGTGATCACCCGGAGCAGGGGGGTGCC
>vim|5049454|reg|U|rh|VPTVSR
CAGTATGGATGTTAATTTCACGATTTATCCTCCCTGACTAAATCGTTATAGATCGACTTATAACGATTTAGATTGACCTCGCAAGATGTTTTCTGCAACACGGAGATCAGGACGTGGGGTCGTGGATCTGATAGAGGTCCCAAACCCCGATGTGAGGAAGGCGAGGCACCG
>vim|228046|reg|D|rh|VPTVSR
CCTCGCCGCGGGGCCCGTCCGGGCCCCGTCCGGGCCCCGTCACGCGTCCCGTCCGGCTCTCGTCCGGCTTCCGTCCGGGTCTCGATAACACCGGTATTTGTCAGGGCCGTTGACACACCTGTCGTACACCCGTAGCTTCCGTGCGCACTCGACCGATAATTATCGGCTCTCTTCCGGAAGGTGTGCG
>vim|241752|reg|D|rh|VPTVSR
GTCGTCCCGCCGATCACCCTCCCGCTCGGGGCCCGGCGTGGAAGGTCCGCGACGTCTTCGTCCCGGCGAGGCCGAGGCGACGCGGACGCACGCGTACCCGCCGCAACGCCTTCACCGGGCTACCGTGCCCCC
>vim|2820114|reg|D|rh|VPTVSR
GGCGAGGGTATCCCGGAAACGTTTTCAGTAGCTGTCACGGAGGAATGTGC
>vim|5049454|reg|D|rh|VPTVSR
CCAACCGAATTTGTCACCTGGGAATGACCCAGGTCTGAGGGAGAGCAGAC
>vim|306238|reg|U|rh|SSTVSR
ATCCCACTTTACCTTTCGGCTTAATACTTAAACCGGAACTACTCATTCACAATAAAAGAGGGGGGCGATGAAAAAAAGTTGATATTGTGCACGTTTTTTCATAAGTAGTTCATATAAATTCTAAAAATAGTTAGAAGTCCTTGCAGTCAGGCTATTCCATCCCATGAGAATTTTTTCATT
>vim|1975314|reg|U|rh|SSTVSR
GGTTGGAGTTAGTCTATAAATGTGATTTAGGTCATAAATCAACCTGCAATGTAAAGATTGGTGTGTACTATTGTTAAATATATGTTAATTTTTATAAATCAATTGCATTTGACACAATCATTTAAACAATCGATTGCAGAGAGAGGTTGATTGATACAAATCCTAAATTAATAGAACTGATTATGAGAGAGGAATTACCC
>vim|2180411|reg|U|rh|SSTVSR
AATTGTAATCTCCTTTTTGTAGTAGCTAACATCTCAATAGTAAGCGCTTTCATTTAAAAAATCAATACTTTTTAGTAAATATTTAGTAAATAGGTATTTTTTATATTTTGATGTAAAATGATAAGGAGTATAAATAAAGCAAATGAACTTGCATAAATTGAGGAAGAAAAT
>vim|3023779|reg|U|rh|SSTVSR
TCCTCAGTTGGGACAATCACCTTTGGGCTATCAATTTTGTTGGAATGGCAGGTTGCTACCAAGTGGTCACCACGGATCAATCACCACCGCTACTTCGCTAGACCGCAACGCTGTCGACCGATCAGTCGCCTGTAAACGCGCGGCTTGTTAAACTCGGCTCGGCGCGGTCTATAACAGGTTGCGGTCGATAGATCCTGGAG
>vim|4934683|reg|U|rh|SSTVSR
TTACCGCTTTGATACCATGTTATAATAGAGAAAGAGTAATGATAAACTAA
>vim|1975314|reg|D|rh|SSTVSR
TTGATAGGAAATAAGCTTATTGAGATTAGATTAATCAGATCCTCTTTCTTTGCCCGGTTTGGCAAAGAAAGGCCTAGTGTAATATTTGATTTCATATTAAAAAATTAACAATTTATTACATTGTTATTATTGACCTGTATTTTTGCTCTTTTACATAAATTATTTTTATGTGAATATTTTATTAAAAAGGAAAGTGTATT
>vim|2180411|reg|D|rh|SSTVSR
AAACATGAAAAAAAATACAAGTTATTGCTTGTATTTTTTCATGTTTTCAATACATACTCTGCTCTGACTTTGATTATCATATAAAAAAATGATAACATTGCATTGAATTGTACATTAAAGATAATCGGTAAGGGGGATAGC
>vim|971534|reg|U|rh|TQTVSR
CTCATCACGCCAAATTAGTATCCAACATCGACAAAATCGTGATGTAAATTGGCTTTAACATTCGAAAAGTTTGCACAAGATCGACTGTTTCCGGAAACATTTTTAATGTTTTAAAAGACATTTATTTGAGAGTGAGCAGAGTTTAGTTTGGTAAATTTCGGTAGGCTTATTTCACTCTAAAATATTCGATGAGCAGAGCG
>vim|1974522|reg|U|rh|TQTVSR
GGTCAGGTCGTTATCGCTTGAGTCTTTATACAATTCCTTCATCTTTTTTTGCATAATAAAAAGAGAAAAATAAAGATTATCGATTGTTTATTGGTGTATAAGGAACGCTATAATTGCAAGCAATACAGTGTTAAGTGCTCGTCTCGAGCAGGGATCAATATTATAATTTTTCATGATTTTAAGAGGGTTGGAGGCAGATA
>vim|2859284|reg|U|rh|TQTVSR
ACTCTTGTCTTAAATCAAAAAATACTTAAGATTGTTTATAAAAACACAAAATAGAGTAATTTATTTATTCCCTTTTTTAGCATTAACAAACATAATCCCTCCTCATAATATTTACCTTAAACATCAAAAAAATAACATCAACGATGCTTTAAGATAAATGTTGTTATTTTGTTTTTCTTTGTCTATTAATTGGAATTATT
>vim|3432384|reg|U|rh|TQTVSR
ACCGTTATCGATAACGGGATCGATAACGGGATCGATAACGAGGTCGGTACCACCTCTAAAACCCTCCCTTCCATTCGCCGTTCCAAACTTAAGCTACAGTGTTCGCAACTTGTGTTCGTTGGGTGTGCAATTAAGCTCATCAACAGCATTTGTGGCAAAACCCAAGCCACCGCCCACGAAAACTTACTCCAAGGAAGGAC
>vim|1264951|reg|U|rh|TGTVSR
AGAGGTAAGTGGGGAAAATGGGATTAATCCCTCCTCTCGGCAAGTTGCGACAATGAACCGTTTCCATTGAATGCGGCCCATCCCGATGTTATGGGAGATGTCATCACGTTTGACGAAGGCGATGGAGACCATTAGCTGAAGGCTCGATCGGGTGCCCTCGGAGGTCCCGAAGTGAAGATGAAGGGACATGTTCTTCCATT
>vim|4677154|reg|U|rh|TGTVSR
ATATAAAACTCATGCGCGATTTGAAAGCGGAGATGAATCTTACTCCCGCAGAGCGGGAACAGACCCTTCGGCTCCGCACTCCAAAGACGCTTCGCGTCAAAGGAGCAAGCCCCCTCTTTGCAAAATTTGCATAAAAAACGAAAAAAATTACAATGCATTGTTGACATTTACAAGAAAGTTTGGTATAATAAAAGCAACGG
>vim|5105427|reg|U|rh|TGTVSR
TCCCAGGTTTGGCCTGTATCGGTGCGCATGTAATGAACCGTTTCCATTGAGCATTGGCCCACGCTCGTGCTATGCAGACTGGCGGTCAAAATTGAGATGCAGCCCTTTGACGAGGGCGGTAAAGACCATTAGCTGGAAGCTTCGATCAGGCGCGCTTCGGTGTCTTCCGAGGGCGCAGAGAAAGGGCCACTGTTTCCGTT
>vim|5131726|reg|U|rh|TGTVSR
GCCGCACTGCAACGTTTAACGCATATTGACATGTGCGCGATGAACCGTTTCCATGTCCAGGCAGGCGCTGCTCTGATGTTTAGCCGCCGGAATCAAACACGTCCCTTTGACTAGGGGCCTGAAGACCATTAGCTGGAAGCCAGGATCAGGCGCCCTCGGGCGTCTTGCGCAGGCGAAGATGAAGGGCATCTATTTCTGTC
>vim|1264951|reg|D|rh|TGTVSR
CCGGCTTTCGCCCATCATAGATTCCGCTCTCACGGTCCAGACCGAAGCACGGGCTGCGCCTTGGCCGAAACGCATCCCCTTTCTCTGCCGCAACGTCAGCCAGGCGCCGATCTCCCGTGCCCAAACAAATCCATTTGACGGATATCCTACAAGTGGATATGTCTTAGCCATCTTCATCATTGCAGACCAATGGGAATGGC
>vim|4677154|reg|D|rh|TGTVSR
TTCGATAAAAAATTTACCCTGAGGACAATAAACCAAGAGAGGTGTGACGT
>vim|273105|reg|U|rh|STTVSR
CGGATTTAAATCTAAACGTTTCGGATGTGTGACGAACTTAAAACTTTACGTATGATTTACTCGGGTCTCAGGGGGTTTTTGGTAAAGTTGTGAGGTGAGAACAACGGACGTATAACCTGATTTATGTGTAGCTTACTTGGGAACCAATACAGGTTAAATCATGCTCAATTTAAGGTCGTTGACCTGCGGATCAAAAAATC
>vim|679476|reg|U|rh|STTVSR
CATAAACCCCTAACCTCTCATTAGCTGAAACGCCAGAGCATTGCTGCTAC
>vim|727170|reg|U|rh|STTVSR
TGTCTTAATATTGAAACCATAAATTGAATAGACTCTTAATCCGATTTATAAGCACTTCAGGAACAGCAGCCGGATCTAGAGAAGTCCAAAAAGATCGCGATTGAAAAAACTTATTTTTTTTAATATTGAAAACTTTTACCTTGTTTGTTATGATTTTTTTAGTAAAGTTTAGTGAATACGGATTCCAAAGACAGGACGGG
>vim|3457561|reg|U|rh|STTVSR
TTCAAAAAGAATTGTATGTCAACCGGTTCCATATGTCAATCGGTTGACATACAATTTTCTGATTATTTTAATCAAACAAAACGCACCTTCTTTATATGAAAACAGAAACATGGAATGTCCTTGCACATGTCAGCCTGATTCTCTAAAATAAGTGCGTGACGGAAATTGTAAGCCATTTCAGTAAGCAGGAGGGCACGGGA
>vim|273105|reg|D|rh|STTVSR
CCTGAAATCAGATCCAGGGGGTAATCTGCTCTCCTGATTCAGGAGAGTTT
>vim|727170|reg|D|rh|STTVSR
TGGTAGAATAAGGCGCTTTCCAAGGAGGTGACGCAAATGGATTTACTAAATTCCAGTAAAAAATGAAAGCGCTTTTTATTCACCATTAAAATATCATAATTGGAGTGAAATTG
>vim|3457561|reg|D|rh|STTVSR
AGCGCTCCCGCCATATCATTTTCTCAAGCGCCGGCATTGATCATCCTCATTTCCACTTTGCTGTTTGAACTTTTTGTTTTATGGGAAAAATGGTGTTAGAAGAAAAGGTTGGCATTTTGGTCAGCGTTTTGTTTGACCTTTATTGACCAAAAATGTATCATGTAAATACATACTTACCTAAAAGGTGAAGGAGGAGCATT
>vim|613939|reg|U|rh|QQTVSR
GTACGCTCAGCCTCGTTGTCACGGGATTTTGACCGGCAAAGGAGCCATTT
>vim|1816512|reg|U|rh|QQTVSR
CAGTTGGCGCGCCGACCGGAGCCACGTTCCGTGGCTGCCCGGGGGTATCCGGGGATAATGTAGAT
>vim|3370456|reg|U|rh|QQTVSR
TGTTAACGTTGCCATCGGAGAACGTCAAGCCGTTCACCCGGACGCCGAGGAGCCGCACGTGACGACGGCGGCTGGGTTACCCTGGCGCCGCGAGGTCGACGCCGACGAGAGCGCTCCCCCGCACTTCCCGCCGTTCTTCCCGCCCCTCCAGGGTGCTCAGCGATGAGTACCCGGACCTGCACACCGAGTCAGGAAGTGGC
>vim|3382051|reg|U|rh|QQTVSR
ATTAAACCCCGGTAAGTCAGAAATTGTCGTTCGCTAAACAGGATGATTAACGTTATCGGGTAATTTGTTTTGTCCAGCAATCTCGGGGGAATCGAAATTAACAGACGATCACGAAAGCGGGGGCGAAGCGCTGTTTTTTGTCGCGCGTTAAACATAAAATGTTAGCGCACGACATTGTTATTGCTGAGGAGAAAAG
>vim|1816512|reg|D|rh|QQTVSR
ACCACTCCGCTGACTACCTACAGTCCTACTCGGGGCTGAACTCCTTGACTGGGAACTGAAGAGGGCCCTAGCCGCTTCTTGAAAAGCTATGAACCCAAAGGTCTTGCAATTTCCCACCTAACCGGAATATCGTGAGTTAGCGCTAACTCAGGTACTCAAAGAAGAGAAAAGAGAGAAAACA
>vim|97795|reg|U|rh|PKTVSR
CCACTTCAGCGCCCCTGACGCCCCCGTAAATGTCCTGAAATTTGTCTTACTCATCGCCATTTTTGACCTGCTTTTGTCCTCAAGACATGACACAGTGGACAACATGGACTATGGCTTGAGGCCTTCGCCGCCTTGCGGACGCCGCCTTTCGCTGGTGGGGTGCGCGCCTTCAAACGGGCGGTGAGCGGGCACGGGGACCT
>vim|2018486|reg|U|rh|PKTVSR
TATGAATTTATTTGTCGTGAAGTTGGAAACATTCTTAAAAATAAAGGTGTGAAATGCAATTTAAACTTTTTTGAAGGGGAAGAATATTTGTAAAATTAATTTTGTGAATTTGTGGATCTTAAATAATTTACTAAATTCTCTTGTTAAAAAAAATTAAATATTGTATAGTAATATTAGAATGTTCGTAATGGAGGACTGAA
>vim|2819020|reg|U|rh|PKTVSR
GGCCCGGCAAGGCCCGCGACGAAGCCGCAAAACTCGCGAACCGACCCTGCCGCGCGACCGGTGGGCGGGATGGAATCGTTGACAGCGCCGCGTGCGGCTCGTTATGACATCGGTGTCATGCGATGGCGCGAGGCTCTGGGAGGAGACAC
>vim|2976556|reg|U|rh|PKTVSR
CCCCTTGCGGCGCGAGGAATCGCGCCTGCGCCATGTCCATCTTTGTCTCAAAATGTCCTGACAAATGTCCTTTACGGACAAATCTATGTCCACACGCATGACATCGTTGTCGTCCTGAGCTATGGCTTGGTGGCGAGGGGCGGCGGCGATCCGGCGGATCGGACGCGGCGACGAAATTCTGATCTGGGTGCGACAAGGTT
>vim|97795|reg|D|rh|PKTVSR
TCCCTGCCCCGCCGCGGCCCGAACGCCGCGCGGGGCCTCTAAGAAGAACACCACGGAGGAAAC
>vim|2018486|reg|D|rh|PKTVSR
GCTGGACTAATACGAAAAAAGCTAGTAATACTCAATGAAAATCAAAGAGCAAACTAGGAAACTAGCCGCAGGCTGCTCAAAACACTGTTTTGAGGTTGTGGATAGAACTGACGAAGTCAGCTCAAAACACTGTTTTGAGGTTGCAGATAGAACTGACGAAGTCAGTAACCATACCTACGGCAAGGCGACGTTGACGCGGT
>vim|2819020|reg|D|rh|PKTVSR
GCCTTCATCTCGTCGATCGCCTCGACGGGCGTGAAGGGCTGAGGATACCC
>vim|2976556|reg|D|rh|PKTVSR
AGCCAACGCCTATCGCGTCGGCGAACCTTCGCCGGCGTCAAAAAACCCGTGGGAGGTACT
>vim|1807044|reg|U|rh|ICTVSR
GTCCCGGGATTAGAAGGCATTTGCCGCCCGGAAGCAATCTCTTGGGGAGATTCGCGTCACAATTTCGCATTCGACTGCACTCTATTGAATGACAAAATTGTAAGCGCTTACACTTTTGGCTGGTGACCCGGTTCGGGTCGCACGCCAAGGCGTCAGGCGAGGATGGAAAGGGTTGAGGCCGTGTTGC
>vim|1814912|reg|U|rh|ICTVSR
GGAGCAAAACAGCGCCCCTGTTGTTTGGGGTAAATCCGCAACAATCCGCACTCATGAAAAAAACCAGTTGCGCGCTAAATTTGTAAGCGCTTACACTCTTCTTCGGCCATGTACCGGGCCCAGGACTTCAGGAGAAGAAAGGGCTGAGCCCGTGTCGC
>vim|4579890|reg|U|rh|ICTVSR
ATAAAATATCCCCCCCACAGCAGGGAAATTCTTGACAGTTTAAGAAACAA
>vim|4830399|reg|U|rh|ICTVSR
TTATCGTCATATTACACAATTTACATTACAGAAAGTATTATGGTATACTCTCCTTATGAAACAAGTTTCATAAGGAGAGTATATTTATAA
>vim|1807044|reg|D|rh|ICTVSR
CCTCAACGATCTTCTCTGACCCTACTTTTTACGAAGGACTTCAACAGCCC
>vim|1814912|reg|D|rh|ICTVSR
GTGAAAACGGTCAGTGCAAACGCTGAGCGCTAAACGCCAGCTTCGGCCGCCGACGCCCGACTCCGCCGGCCCGGCCCCAGGACCCGATGGTTCCGGTCCGCACCAAACCTGCAGTATCCATGCACTTCCCCTGCCGCCGTCTGAAAGGACACCGAGTACCGC
>vim|4579890|reg|D|rh|ICTVSR
GATAACCAAATATTATAAAAATAAAAAATCTGACAAAGAACTATTGACAACACAATCTATGTGTGTTATTTTAAAAACATAAAATTATAAACGTTTATAATTTTAAATGTTTGATTCGAAGCATAGTGTTTATTCTTCGGATTTTTTTAAGAAAGAAATTATAAACGTTTATAATCTGTAAAAATATTAAAAGGAGGGGA
>vim|4830399|reg|D|rh|ICTVSR
ATTGCCAGGGGCTAAGTCCCGGCACAAATCTAAAAAATCTATAAATCCCCTATTGACGAAACATGTTTCATATGATAATCTTAATACAAATGAAACATGTTTCATTTAAGCGCTTATGAAATGTGTTTTATCGGAACAATATGAATGATAGCGAGAATTAACAAGAGGGAAAATTCAAAGTAAGAAAAGGAGAAAAGGTT
>vim|504601|reg|U|rh|HATVSR
GGTTGTCTCCTCGCTGTGTCGGCGCTACGATGTTTTTCTTAGTGCACACGTTTGCACTGGTCGAACTATAATTAGCCAGAGTTAGGGCGTCAATACAGCAGAACATACTGGTTTACCCGATACATACTGCCACGATGAAAATTTCATACGTGTGCACCAAGGAGGCAGA
>vim|614045|reg|U|rh|HATVSR
[truncated: 20,028 more chars]
