# Supplementary material for: Local Gene Regulation Details a Recognition Code within the LacI Transcriptional Factor Family
Source: PLoS Comput Biol. 2010 Nov 11;6(11):e1000989. doi: 10.1371/journal.pcbi.1000989 (PMC2978694; doi:10.1371/journal.pcbi.1000989)
Supplement: Dataset S1 — Sequences of proteins, domains, intergenic regions and binding sites. (0.67 MB ZIP) [file pcbi.1000989.s001.zip › 04_extended_intergenic_regions_for_the_TVSR_set.fa]

% Extended intergenic regions associated to the TVSR set. Header information includes:
% 1) VIMSS ID of the full protein (www.microbesonline.org),
% 2) upstream (U) or downstream (D) location of the intergenic region with respect to the operon encoding the transcriptional factor (TF),
% 3) recognition helix of the TF. 
% Notes:
% - Although the TVSR set comprises 1490 HTH-LacI domains, intergenic regions associated to 20 domains with an exclusive sequence in the 
% recognition pair (AA-15, AA-16), i.e. not found in any other domain, were not considered.
% - Extended regions are 250 bp in length by definition. There are 4 exceptional shorter instances associated to unfinished genome sequences.
>vim|7170|reg|U|rh|VATVSR
CCTGTTTTTTATCAATGTAAACGATTACATTAATTTATACTAAATTATTGTAAATAAACCGTGATCTTTGTCACAAAATAAGAAAATAAGCAAAATTTTTTATGATTTAGTTCATACTTATGAAAGTAACCGCTTTCAATTTATCGTAAATTATTTATGATCAAAATATAAGATTTATAGATTATAACAAGGAAAAAGTTATGAGTACTATTCGAGATGTCGCTAAATTAGCCAATGTATCTGTCGCTAC
>vim|16918|reg|U|rh|VATVSR
CAACCTGAAGCCAAACGCCACCAGCGGTCAATCGCAACAGCGTTTCGCAAAGTGTAACCAAAGGTTTGCAATCTCTTTTTTTGTCTTACTTATTTGCGTTTGGCTCACATTCCCACGATGAAAACACGCCACCCCTTGAACCAACGGGCGTTTTCCGTAACACTGAAAGAATGTAAGCGTTTACCCACTAAGGTATTTTCATGGCGACCATAAAGGATGTAGCCCGACTGGCAGGCGTTTCAGTCGCCAC
>vim|40131|reg|U|rh|VATVSR
TTTAATAAAACTTAATATTTGTTCAAGAAATCTTCATCCATATTTGTGAAGACTTTGTCAAAAAAAGAGTGAAAACCTTAAATTTTTCAATTATATATACAATTTACAATTAGATTTCTTTTGATATTTTTATTGCTAACTTCGGATTGTTCATGATAATCTATCTATGTAAACGGTTACATAAACAAGGAGGAGCTGTTTTGGCTACAATTAAAGATGTCGCCGGAGCGGCGGGCGTTTCAGTTGCGAC
>vim|54924|reg|U|rh|VATVSR
CGCAAAATCATCGTACCCTACCGTCAAAAACGCCGAGTCCATAACTCTTATCCTTCTTAATCATTAAAAACGTTTACACTTTACGCCAATCCCTGTTGAACAAGCGTCATGGCTCACAATTCACTCTTATGTACTCAGTTACAATTGCGCTGTTTTCACAGGGAGCGCTACTATTGCGCCTGTGATAGAGAAGGAATCTTATGGCAACCATAAAAGACGTAGCACGTGAAGCCGGTGTATCTGTGGCAAC
>vim|66308|reg|U|rh|VATVSR
ACCCATTATAGGCTCATGGCGAACAATGAATTAGAAATGCTTTCATTCGTTTTCCTCACTCATGGCATGTTTCTTTTGATTAATCTGCACAAATATCACACTCTTCTTCCATTTCACTTCCTATTAAAAACAACTATTGACAAAGATTCGGTTTCATTTTATGATATCTGTAACCGGTTACACATATAGGCGGGATGAACATGACAACCATACGAGATGTAGCAAAGCATGCAAAGGTTTCAGTCGCCAC
>vim|80112|reg|U|rh|VATVSR
CGGTTACATTTTATTTTTGGCATAAGATACCAAATTATCAAAAATAAACTGTTAACTAGATCACAAAATCAAGAAATCCCTTACGATTTTACTTTGTTTTTTGTGTATAAGGTGTCAGATTTAGTGCTAAACGTTTTCAAACCTAGCAAAATTTTATAGGATGAAAACAAGGGTTTCTCACAGGAAAGGTCATATTCGTTATGGTTACTATTCATGATGTTGCACAACATGCGGGTGTTTCTGTCGCTAC
>vim|120563|reg|U|rh|VATVSR
TTCTTCCTTACATTCTCCTGAAATTTCAAAGTAAGTGCCACGTAAGCGATTACTAAAAAATATTATTTTTTTAGTAATAAATGTTCACAACGAACACAAATCGCTCATAAAACACATTGAAGTTACTTTATTTTTACTGAATTTTATCTTTACTTTTTTATAGTAATCGATTACTATATTATTATAAAGGGGGAGTTAAAATGAAAACAACTATACTTGAAGTAGCTAAAAGGGCCAACGTGTCTGTTGC
>vim|130512|reg|U|rh|VATVSR
GCTGGCTGCGGTCTCCGGAGAAGAGGCTTGCCGTCAGCCGGCAGGCGCTGGGTTTCCGACGGTAGAACGCAAATCTCGAAAAATGACATTGACAGCCCAGCGTTTTTACATTTCCTTGTAAACCGGTTTAGTAAATCGCTTTACAAAGCCGGTAGAGGTCGAGAAGGCCCGGATTGAGTGGAACAGAAAGCGGAAGTTCAATGGCGCGTAACCATGCGACCAGTCTCAAAGATGTTGCCCAGGCGGCAGG
>vim|131332|reg|U|rh|VATVSR
CCCGGCAGCGGCGTCATGGGTTTGACGCATTCATTCTTCCTCATCCCTGTGCCTGTCACAGGGATCCAGCAGCGCCGCGTCGGCGGCGCGGGAGAATCCTTTCGGCCCAAGGATCTGGGCTGGCTGGATTCCTGTGACGAGCACAGGAATGAGGAACGGGAGGAGGGCCTCCCCAAACCGAAGCGAACGGACGAGTTTCCATGAGGGACCGGCCGAAGATCAAGGACATCGCCGAGAAGGCGGGCGTGTC
>vim|144255|reg|U|rh|VATVSR
GGTCAATACACTGTCATTTCGGTCAATACACAGCCATTTTGGGCGATGGCGCGATAGCAAACAAACGCGGCAAGCCATTCTGCTCATCTCCTTTTCTTTGGTTTTTCTTACTAAGTTGCGACCATCCCCCCTTGCGGGTAATCTTATTTTCCGCAAAACTGAGTGATGTAAGCGGTTACCCTAGGATCTCTGGAACAAAAATGGCCACTATAAAGGATGTTGCCAAGCTGGCGGGTGTTTCCGTCGCAAC
>vim|149517|reg|U|rh|VATVSR
GAGTGGTTATGGCGTCAACTCACGTTGCGCGCGTCAGGATCGCTCAGATAACGATCTGGATCACATTCATTAACAAAATGGCTGTAACCGTTTCCATCCCTGTGATGTTTCTCACGCAGCCCTGGGCAGGGTGCTGACAAAATAGCCGCCTGCTAACGGGGCATTTGTGAGCATTTTTGAACTCAAACAGGGCAGTGAATATGATCACCATTCGTGATGTAGCGCGCCAGGCTGGCGTGTCTGTAGCGAC
>vim|150309|reg|U|rh|VATVSR
ACCTGACTCGCTGGCCTGCCAGCAGACAATCGCAACAGCGCTTCGCAAACTGTAACGAAAGATTTGTATTGTCACTTTACAGACGCATTTCTCCCGTGCAGGTCACATTTGCCCGACACGGCGGGGCAAGAGGCTTGAACAGACGTTCATTTTCCGTAAAACTGGCGTAATGTAAGCGTTTACCCACTATAGGTATTATCATGGCGACCATAAAAGATGTAGCCCGACTGGCCGGTGTTTCAGTCGCCAC
>vim|156960|reg|U|rh|VATVSR
CTTTGAGATAACGATTACTCATTAAACAAATAAAAAATAAGACTAATATGAGTAATCGTTTTACCTTTTTCAAGTTAAATATATCACCTTTCTCAAATCGTGTCAATATTTTATTTAAAATTTCCCTATTTGATAATATATGATTAATGTGCGAAAATAGAGTAATAAATAAAAACGTTTACTCATAGAAGGAGGATACTATGAAAAAAACATCCATAAAAGATATCGCTAAATTAAGTGGCGTCTCCGT
>vim|239679|reg|U|rh|VATVSR
TAAAGCTAAAATTCAGGCTTTGGAGGAAGAAATAAAATCCTTAGAGTGAATTGCCTGACCTTTTAGGTTGGGCTTTTTTAATTATTGATTTTTTAAAATTTAGTGGTATAATAGTTAATGTAATGCGTTACAAAATTGCAGAAAAGATGGTTGAAATTTATTGAAAAATATTATGTAATCTGTTACATAGGAGGCTTGCGATGGCTAATATAAGAGAGGTTGCAAAGAGGGCAGGGGTTTCTGTTGCCAC
>vim|243068|reg|U|rh|VATVSR
CCTGCTCCTACCGTCCGACCGGCCCGGACGGTACTCGGACGGCCCGTTCGGGGCGGCGGGCCGGGGCCGGGCACCGGTCCACCGCCCCGGGTCGGGCCCGGTCACGATTGGGTCTCGGCCGGAACCCACCCCTTGATTTGCGCCCGTGTAATCGTTTCCAATCCTCCGTGTAATCGATTCCACGAGGAGGTGGAACGACGATGGCGAGCATCAAGGACGTCGCCGCCGAAGCGGGCGTGTCCGTCGCGAC
>vim|253506|reg|U|rh|VATVSR
AGACCGGCGTCGCGCTTCGTCTGTGGAGCAATCGCTGCGGGGTTGTTGCGACGCAGCATACTTATTCACGCATCCATCACTTCTAGATGCTTGATCTGTAAGCGTTTTCACAAGCCCATTCACAGGGGTTTACGCCTCCGTATGAAAACGCTTACAGTCCGCGCCAGATTTTGGGAAGTCGGTCGCGGAGGGCGACCCGAATGGCCAAAGGTGCGGTCACCATCAAAGATGTCGCTCGAGAAGCACGCGT
>vim|255410|reg|U|rh|VATVSR
GTAAGGATTCGCCCGATGCTGCAATGCATCATGTAAGCGCTTGCAGTTCCTGTTAGCGTGCGCGCCATCTCGCTCTGAGGTCGCCATCGGATGGGGCCGATGTCATTCATGCGCAAGTTCGCCACGAACGCTCTGCCCGTATGGACCGTCCGCCAGCCCCTGGCGCGCGTCGCCTGGCGCATGCTTTGGGGAAACACGCCATGAGCCGGCCACGTTCGGACAGCGGCAGCGTCACCATCAAGGATGTGGC
>vim|258176|reg|U|rh|VATVSR
GTGACCTGCATCGTGCTTGGCTTGTGGACGCATGGGAACATATTTGTTGCGTCGCAGCACATTGCTTCACGCGCTCCTCACCTGCAGCTAGTTGATCTGTAAGCGTTTTCACGCGTGTGAAGATAGGGGTTTACGCCTCTGTATGAAAACGCTTACAGTCCGCGCCAGTTTTGGGAAGTCGGTCGCGGAGGGCGACACGAATGGCCAAGGGTGCGGTCACCATCAAAGATGTCGCTCGGGAAGCGCAGGT
>vim|260117|reg|U|rh|VATVSR
GCGTTTGATCGCATGCTGCGGCGCATCATGTAAGCGCTTGCAGTTCCTGCTAGCGTGCGCTGCATCTCGCTTGGGGGTCACCATCAGATGGGGCTGATGTCATGCATGTGCCTGTCCGACACGGGCGCTCGGTGCCAGCAGGCCGTGCGCCCTACCCCGGCGCGCGGCGCCACGTGCGTTGACCTGGAGAACGCCACAGCATGAGTCGGCCACGGTCCGAAGGCGGCAGCGTCACCATCAAGGACGTTGC
>vim|273704|reg|U|rh|VATVSR
CGCCACCGCACATACTCAAAGCACCATTTCGACTAAACATAGTCATTTGGGGCGATACACTGTTATTTGGGTCAATACACTGTCATTTCGGTCAATACACAGCCATTTTGGGCGATGGCGCGATAGCAAACAAACGCGGCAAGCCATTCTGCTCATCTCCTTTTCTTTGGTTTTTCTTACTAAGTTGCGACCATCCCCCCTTGCGGGTAATCTTATTTTCCGCAAAACTGAGTGATGTAAGCGGTTACCC
>vim|280261|reg|U|rh|VATVSR
ATTAATAAAAACAGCACTATTTAGGTATTTACCTTTTAGTGCTGTTTTTTTATGTCTCCATAATATTTGTTGGGTTAAAAGAAAAACAGGAAGTTATACATGTTCACCTTGATGTATTAGAGAAAATTTAAAATTGAATTGACAACAATGTGTGAAAAAAGTAAAATTTTTGTAATCGATTACAAAAAAGGAGGGATTCTTTGACAACGATTCTAGAAGTAGCAAAAAAAGCTGGTGTTTCTGTAGCAAC
>vim|340905|reg|U|rh|VATVSR
ATCAGAGTAAGCGATAGTTTCCATAATTAAAACCTCAGTAAAGTTTTACTAAAAAGATAACGTTTACACTATCAGTAAGCTTAATAAATACAAGTGGTAAAGATCTCATTTCCGAAAGCAAATCCTCTATCAAATTGCACTTATTACACAATGGGTGTTTAATACTTTCAGTCAAAATTTTTAGCCACTAAAGGTTCTATATGGCAACGATCAAGGATGTCGCGAAAGAAGCAGGTGTTTCGGTCGCAAC
>vim|358011|reg|U|rh|VATVSR
CGTAAAAAAGATGCTGAAGAGCCTGCTGTTGAAGAAAAAGAAAAAACTGTATCATACTCGTAATGAAGAAGCATCGCCTTATGGCGGTGCTTTTTTGAGTATAACCTTAAAAGCTTTTTAGTGAGAAATGATTGACGTATTTTTAGAAATACGTTATATTATTTTCTGTAAACGGTTACATGAAATGAGGAGAAAAGAGAATGAGTACGATTAAAGACGTTGCGAAATTAGCGGGAGTATCTGTTGCGAC
>vim|518267|reg|U|rh|VATVSR
GGCGTCGGACACGGCGTACCTCGTTCTTGGACTCGATATGGCTGGCATTGAAAACGATTACATTTTTGCTGTCAATCGGACAGAACTGGTTAAAATCAAACTTGTCGCGCAATTCGGAAAACTGTGGCGATTTTGCGCTTGCCAGCGCGGCGCGCGCTGGTGCAGCATCGCTTTCTTCAATTGAAAACGATTTCTCAGTCATGACTACCAGCATCAAGGATGTCGCGTTGTTGGCCGGCGTATCGGTGGC
>vim|531371|reg|U|rh|VATVSR
TTATTATCTTGCTTTATTTTTTCAACATTCATTGTTTTTCCTCCTTATTTTTTACTTGTTTTTCTCACATCTCTATAATATTATGTAACCGGTTACATTACAATAAGCAATTACTTAACTAGCACTAAACTAATATTTATTATTACTTGCGCTATAATAGCTGCTGTAACCCAGTATTTTCAAAATAAGGATTTAAAAATATGACCATTAGAGATATTGCTAAATTAGCTAACGTATCTGTCGCTACCGT
>vim|551229|reg|U|rh|VATVSR
ACTTAGTCAGGGTAAACGATGGAATATGATACTTAATAAGTCCATGATGCAAATCAGCTTCATAGCTCATTTTCAAAGTTAGGTCGTAGATTTGGTTGTTAAGATCTTTATTGTCGGTATATTGAGAATCCAATTCATACTCCCAACCGCTTCTATTAGTCGGGGTATGATTTATTTTACATAATCGCTGAGGTGAGAGCATGACCACAATGAAAGACGTAGCCCATCAAGCTGGAGTATCCGTAGCCAC
>vim|605784|reg|U|rh|VATVSR
TGCGAACATCATGTTCATCATTGATGCCATCGTGCAAAGTCACCAGCAGCAAGCGTGGGTGAAGGTCGCCGATTAAGGCATCAGGCCGTTCATTCTCTTATGGCATTCATCCCGCAGGTACAACGCCCGCGGGATGCAGCCAGAGATATTTATGGTAATCTGCTCAGCCAAGCATAAGTAGCGTGAGTACCTTCTGAATTATGTCGATTCAAAAAATAGCACGGATAGCGGGTGTCTCGGTCGCAACGGT
>vim|607569|reg|U|rh|VATVSR
ATTTTGGAAGAGAGAAATGGCCGATGATTGTTGATAGCGATCACATAAGTACGGTCTGGATCAAAAAGGAAAGGAGGTCGGATAGGTAACATCCGCAAAAAACCTGTACATTTATAAATATAAGTAATCGATTTTTTCTTTTAACTTGCGCGTTAGGCTGCGGTCCGCCTCACCACGCATTTGACCGTTCAGGAATGCCAATGGCCACAATAAAGGATGTTGCTCGTCTATCAGGGGTATCAGTCGCTAC
>vim|615813|reg|U|rh|VATVSR
ATTGTACAACAAAATCCGGGCACCCGCGAGGGGTTACCCGGATTTTGTCTTCAACCTGAACTCCTGCGTATGCAGGAGTTTTTTCTATGGCGGAGAAACGGAGGAATGGAAACGCTTCCATATCGGTTCTTGCTGCACTCCTGTAACTTTTTGCTCACGAATTGTGGAAACGGTTTCCGAAGGAGACGAACGACGTGAAGGTGACCATCCGGGATGTGGCGCGGCGTGCCGGCGTGGGCGTGGCCACCGT
>vim|617415|reg|U|rh|VATVSR
ACGCCGGCCGCCGGTGCGCTGGGCCTCGCCGGCCACCACGGCTTTGCAAGAAAGGGACCTGTCGATCATCCGGAGGAGGTCGTTCATACCAAAGGATGAATCGCCTATTGACAGGTTGAAGGATTGGCGGATACGATGTGAAAGGATGGTGTGGGTAAACCTTTTCCCATCGCAGTCGGTCGATCGGAGGGGAGTGACCCGTGAAGAAGCGGAGCGTCTCCATCAAGGAGATCTCGGAACTGGCCGGCGT
>vim|631289|reg|U|rh|VATVSR
CTTTCGAGTACTTCTTCTTCTGTTTTTTTCTTTAAGTACATCACTTTATTTGTAAAGAAAATTCCAAGGGCAGTTATCGCACCTAGTATAGTAAACAATGCTGCAAAAAAACGTTTCATACTTTACCTCATCCTCCAAATACCGTTACATGTGATACACTTATATTGTATCACAATGATAGAAAAGGGGAGAAATAGGAAGTGGCAACTATACGTGATGTTGCAAAATTGGCAGGTGTTTCAGTCGCAAC
>vim|647449|reg|U|rh|VATVSR
TTGAAGAGGCACGAAAAATAAAGAAAGAAATTCCGCGCATTGGGTATGATAATATCCCGATTTTACATGAAATTCAATTAGAATATAGTTTAGTGTAATGATGTAACAATTTTCAGAAATATAAGTTATTAACCTTGACGAATATTGTAATTTAGGTTACCGTAAAATTGTAATCTATTACCATATTAAGGGGTGACGATGTGGCAACTATACGTGATGTTGCAAAATTGGCAGGTGTTTCAGTCGCAAC
>vim|680054|reg|U|rh|VATVSR
ATGTTGATCACAAAAGCGAATGTCGACAAATATACATCACCGTTTGTGATGTCAGAGTAAGTTATTATCTCTCACCGCTGATGAGCCAAACCAGTGAGTCAGCGGTGTCATTTAATCATTATTGAGACTGAGGAGGCGGGTTATCACCAGCGCCAAAGGTTTTATTTTATGTCTAATCAGCTAAAAGTAATGGATTACCAGTGGCCACAATGAAAGATGTTGCGCTGAGGGCTGGGGTTTCAGTAGCAAC
>vim|680836|reg|U|rh|VATVSR
ACTGCGGTATAAGCGCCCCAATGGGCAAGTTGGGGGTAACGGATGATGGACATGGCTCTCTCAGGCAATGAAATAAAACATCAAGGTAACATTCGCCACCGCACATACTCAAAGCACCATTTCGACTAAACATAGTCATTTGGGGCGATACACTGTTATTTGGGTCAATACACTGTCATTTCGGTCAATACACAGCCATTTTGGGCGATGGCGCGATAGCAAACAAACGCGGCAAGCCATTCTGCTCATC
>vim|729808|reg|U|rh|VATVSR
TTCAGATTTTAGGTTAAAATCCTAGGATTTAAAAAGCCATTAATTTTTTTCAATGATAATTCATCAAACTTTAACATTTTTAATTTTTCTTACTATTCTCATTGTTACTGTATTCGCCATTAAACGCCCCTATATATGTCTCGATATCCCAGCCCGGTCTAAAATTTCAGTGTTCATCCATTTTTTTATTGTGATTTTAAATGGATCGTGATAATCTTTATGTAAACGGTTACACAAATAGAGAGGAGAA
>vim|760128|reg|U|rh|VATVSR
TTGCGAATAAAGATAGCACAATTAAATAAATAAACTGTGAGCAAGATCACATTTATCCAATTTAATCTGATATAAAGGCAATTATTTTTGTAAAATATATACAAATTTTAAAAGTAACCGTTTTCAATAATGATAATTTTTCTATATGATAGAAAACCATAATCCTTAGAATTTCTTCATTATTACGGCAAGGAGAAAATATGATTACCATTCGTGACGTAGCCAAACAGGCGGGCGTATCCGTCGCCAC
>vim|761042|reg|U|rh|VATVSR
TCTGCTAATTTTAACCGCACTTTGGGCCTTTTTGATGCTGGTTAGCCGTTTACGGTTAGGTATGCATTATCCGTTGGATTTATTAATAAGCACGCTTATCGCTTGGGTATTGCATTGCGCATTATTTGTATTTTTAGAGAAAAAACGTTTATTTCCAAGGGATTAGCCTGTGAATAAATGCTTAATTAAATGAGAAAATTATGTCTGTTCAAAAAATAGCGAAATTAGCCGGCGTGTCTGTTGCAACGGT
>vim|773803|reg|U|rh|VATVSR
TAAATAAGAGCTCAACTATATTGTTCATTCCATTGCCCCAATAGATTTTACTGATAACGATTACAAAACCTTTCAGCACTGATTTACAAGGAATACTACGTAGTCTTACTATCAATTTCATGATCTCGATTTGCGTTATTTTCACAACCGTTGTTAAATGGTACAGGTAATAAAAATACTGATATTTATTAGGATTATGTATGGCAACGATTAAAGATGTAGCAAAGGAAGCAGGTGTTTCAGTCGCTAC
>vim|825048|reg|U|rh|VATVSR
GAGTCGCATCATTTGAACAAACGATTTGCCCATTCCGGAGTCTGAAGCACTTTTACGTGAAAGGGGGAAACCGTTTCTTGCTTTTTAGCCGTCTGTAGTCAATTGGGGATAACCATTAAATGAAAGAAATTGTCTATTGACAACCATGCGCTTCCGTCATATATTATCTGTAACCGGTTACATGTGTTAGGAGAATGAGTATGACGACAATTAAGGATGTTGCGAAATACGCTAAGGTTTCCGTGGCGAC
>vim|854018|reg|U|rh|VATVSR
GTTTGGGCCTCCTGTTCCTTCTTAAATGTTAATGTTTAGGATAGGTTGATTTTAACGAATTATACGGACAAGGAGGGCATTTTGTTTCTGACAAGAAGCCTGCAGTCATGAACAAACATCAAAGTAGGAGTTTTTCATTGACGAATAGTAAAATTTTAACTAAAATATTTATTATAAGATGATCTTAAGGAGGCTCTTTCATGGCTACGTTAAAAGAAATCGCGGAAAAAGTCGGCGTTTCGGTCGCGAC
>vim|855120|reg|U|rh|VATVSR
CGACGAAGTACAACGGATTCGAAAAGTTGAAGGGGATAAAATGATGTTTTTGTTGCAAAGTTTTTCAGTTTGAGAAACGTTGCTGGGGAGCAACATTTCCCCTTAAATCACTAGTATTTAAAAAAAGCTTGATGGCGCACAAAAAATAGGATATACTATGTGTAACCGGTTACACATAGACAGAAAAGAAGGAAGCGAACATGGCAACGATTCGTGATGTGGCAAAGCGTGCAGGTGTCTCCGTCGCCAC
>vim|866060|reg|U|rh|VATVSR
TTTTTTTAGTTCTTCAACGTTCATAAGTTTTCCTCCTAACGTTTCTCGCATCTCACTTGATTTATTACATTCTCATCATAATATGTAACCGGTTACATTACAATGTAAATTTGCTTAATTAGTGCTAAACTAATAATTATCATTAATCGCTGTATAATAGTAATGTAATCCGTTACATTTATAAAGAAGGAACTAAACTTATGACTACAATTAGGGATATTGCTAAACTATCAGGAGTATCTGTAGCAAC
>vim|917053|reg|U|rh|VATVSR
AATTAATTATATAGTATCATATTCTTTTTACGATGTGTATAATTCCAAAATTAAAAAGTCGCGATATATCAATAAACATAAATATTAAGACGACGGCCATTCACAAAAGAGTTAATTTATAAATGTTTTATTTAATATTGCATTTAAAAGAAAAAAGTGATAAATTTTCATGTAAGCGGTTACATAAAAGGAGTGGCAAAGTGAGAACGATTAAAGAAGTGGCTCAACAAGCAAATGTGTCAGTAGCCAC
>vim|921081|reg|U|rh|VATVSR
GATCTAATGTTATCTATTCGAAATGATTTTTATTGTAGCTAAATAGCTATCCTAATTATTTATGTTATATCAATAATAACAATTTTAAGCATTATAATTATAGTGTGAAAAAATAATTAAATAACAAGTTTATGAAAATAGACTATTAAATAGTAAAATCTTATGTTAATATGAAAACGGTTACATAAAAGAGGTGAAACATGGCAACGATTAAAGATGTAGCGACTTTAGCAGGATGTTCTGTAGCAAC
>vim|945923|reg|U|rh|VATVSR
GTTTTACTTCTGTGATCTTTCCTACGCGAATATCTAATTTAGCAAAATCACCGTATGCTATTGTTTCCATTTTAATTTATCCTTACAATTAATTAATGATAACGTTTACAAAATCAATCCTATTGCATTAAGATTGAAAACGAAATAAAAGTTTACTAAAACTTTAACTCGATCAAATTAATAATAACTAAGGCTCCATTATGGCAACCATTAAAGATGTAGCAAAAGAAGCTGGTGTATCTGTTGCCAC
>vim|960501|reg|U|rh|VATVSR
TATCCATATATCCTGCCGCCTGTTTACCCGCGGGCGGCGCAGCAGCTGACCTTTCTTCGGAAGGGTCTTTTGCTTTTTATGCAGACTTTTCACACTTATTCTGTCAATTTTTTCATATGTGGAAGTTGACTTGAAGAGCGCGATGTGTTATAATTGATATGAGAAAGGACTTGCGTTTTATACGTATGGGAGGATATAGAATGAGTGTTACTATAAAGGAAGTTGCAAGGGAAGCCGGCGTTTCCGTAGC
>vim|971513|reg|U|rh|VATVSR
CATTTCTCACTTCCTATATTGATTTATTTTCACTCATTAAATCATTTACTAAAATTAAGTAAAATGTAAATGTTTACACTAGCATTAAGCCTAATAATTACAAGCGGTAAAGATCTCATTACTGGAAGTAAAATGAGAGTTTCGTTGCCTTGCACTCATTGTCGGTGTTAAATAGATGCAGCAATGTATAGAGGTTAAAAATGGCAACAATTAAAGATGTCGCAAGAGAAGCTGGTGTTTCTGTTGCAAC
>vim|1155957|reg|U|rh|VATVSR
TCTGGCGTCAGTTAACTTTGCGTGCTGCCGGACCGGCAATATCTAAAACATCAAGATAACGATCTGGATCACATTCGTTGACAAAACGGCTGTAACCGTTTCCATTGCTGTGACTCGATTCACGAAGTCCTGTATTCAGTGCTGACAAAATAGCCGCCAGCAAGCAGTCATTTACTGCAATCTCATAACAGGTAGTGAATATGATCACCATTCGTGATGTAGCGCGTCAGGCTGGCGTCTCTGTGGCAAC
>vim|1286897|reg|U|rh|VATVSR
AGTTACAACATACTGTAACATTTCATTTTGACAGCCTTTTTACTTTTCTCTGCCGTATATTATCCGGGTTTTATGCTGTAAACGTTTTCTGTCCTGTGACCTGATTCACGATGTGTTTAATTTAAATCCGTTAGGATAAGCGCATATGTTTCGTAATTGTTATCACAAGGAGTGAGAAACATGAGAAAAGAGCTGATTGTATGACAACGATTCGTGATGTGGCACGCCTGGCGGGTGTGTCAGTAGCAAC
>vim|1287944|reg|U|rh|VATVSR
TCTTTATTGCTGATTAAACTGGCGGAAAAATATCATTTCTCCTTAGGCAGCGCCAAATAACTTCACCGGGTTGAGGGAAGAAAATCGCCGTCGCTGCAGCTAATTTTTAGCGCATTATGCTAACTTCTTGCGGTTAAAGTTATTTTCCGTGACACTAGCAAATTTAAACGATTACTACCCCCGACGTCGGAAATGTGCTCATGGCTACCATAAAGGATGTCGCCAGACTGGCCGGCGTTTCAGTCGCCAC
>vim|1769613|reg|U|rh|VATVSR
GGGCTGGAGCTGCCCGGCATAGACATGGTCCAGATAGCCCGCGGCTTCGGCTGCCGCGGCGAGCGGGTGGAGGAGCCCGAAGACCTCCCCGCAGCTCTCAAGCGCGCCCTCTCCTCCGGGGAGCCCTACGTGGTAGACGCCCTCGTGGACACCGCCGTCCCCCGCATGGCGGGCTGAAGGAGCCTCCGGCAGGCTCTCCAATGAGTCTTGTAAACGTTTCCGTAAACGATTACACTGCGGGCGTGGCGAC
>vim|1788928|reg|U|rh|VATVSR
TTGACATTTTCTCGCTCCTTGAGATAACGATTACCCAAACAATACCATCATGGGTAATCGTTTACTTTTTTTATGATTTTATTATATCATCAGGAAAACAACCTGTAACCCCTCAAATATTATTAGTTATTTGCTAAAATTGTTTATATATGAGAGAATTATATCAATAAAAGATAACGATTACTCAAAAGGATAATTCTATGAAAAAAACATCAATCAAGGATATAGCAAAACTTAGCGGAGTTTCTGT
>vim|1807656|reg|U|rh|VATVSR
CCGCAGGCGGTCAGCGCCAGGGCTGCGGCCACGGAGATCGCCCCGGCGGCAAAAACACGCCGGGTGGTTTGAGTCGCGAGGGTATTGTGCACCTTCATTGGTGTCCCTTCCGTTCTTCTTTGCTTCGACGGCAAGGGCTCTAAACCCGTCGCATCGCCGGTGACATTGCTCACAAACTGCAAGCGTTTCCACACACTACAATGACCGGCATCAAGGACGTAGCCGAGCGAGCAGGGCTGTCCGTTGCCAC
>vim|1811708|reg|U|rh|VATVSR
TGGACTGTCTCGACCGGTCTCATAGGTGAGTGTAACCGGTTACATTTCGCTGAAAGCTAGTCCGTGAACCGCACGGGTTCAATGAGACCTAGGTCGCAGGGAGGCGAACGGGAGTAGCGGTGAGCCAGGGGCGATGATGCAGTAGACTGGCCCGCATGATGGTGCCGAGGTAGGCGACGAGGGGAGGTAGACAGCCAGGCATGACCAATATTCGCAAGGTGGCCGAGCTGGCCGGTGTGTCGGTGGCGAC
>vim|1866778|reg|U|rh|VATVSR
CTTTCATCATGAATCCTCCTGATTGGTATATTTGCGGTAACGTTTACGCAAAATTCAAAAAATTGAGCCGTTTGCCACGGCAAGCTTGAAAAGCCTTATCATTGCTAAGTTTATTCAAATTTGGTATTATTGTGTAAACGTTTTCGCATCTTTCAGAATCTATTAAACAACGTGTCCTGTGAAAAGTCAAACAAAAAAACTTGGTGATTATTGTGGCAAACAAGAAAAATGCCTCAATCAAAGACGTGGC
>vim|1998713|reg|U|rh|VATVSR
TGTATCCAAAGCGATTTGAATTCGTCTTGGTAGAATCCCTAGTCCCAGCGCAGATGCAGAATGAATCTGCGGAATTTATCGGCTGTGCGGTGTCTGAAAAACCCGGAGCAGCAGGTTCGTCGGCGTTTTCCTCGCGTAGCAAGAGCCGATATGGCCGCTGGCTGGTCTCCAACGCCGCTTACTGGGGGCAGAATGCGGAGATGAAAAGAACCCAGAAGACGTCTTCACGGTCCGCAGATGACGCCACGGA
>vim|2035755|reg|U|rh|VATVSR
ATCTCCACGCTGAAAAAAGCCTGTGAAGGAGTCTAGCCGAGGGGCCGGCGGGCAAACTGTGAACTGGCTAACAAATATGTGTAAACGATTACACTTGTTTTGATGGTCATCATTTCAGCAATATGGTTTTCCCCCCTGTTATCAGTGACATTGCTCGGTATAATGGCGCCATCCCGAGCCGTGAAATAAGTGAAAACAGCATGAGTACCATCAAGGATGTCGCCCGTTTGGCCAACGTATCGGTGGCAAC
>vim|2052112|reg|U|rh|VATVSR
CCTTTGAGATAACGATTACTCATGCTATAAATAAAAAAGGAAAGTCTGTACGGGTAATCGTTTTACCATTTTCTGGTTAAATATATCATCTAAATCATTCTATGTCAACGTTCAATCTCCCTTTCCTTCATTTGATAAAGTTAAATGAATATGCGAAAATAGAGTAATATATAAACGTTTACTCAAAAAAGGTGGATACTATGAAAAAAACTTCTATAAAGGATATTGCTAAATTAAGCGGTGTTTCCGT
>vim|2078692|reg|U|rh|VATVSR
GGACTAAGCTGCCGCGGGCTATTTTGTTGGTAGACATCTGACAGGGTGACTTCGTTTGTCGCCAATATCGCGCCATGTTCCTAATTTCTTTTTCTTTGGTTTTTTCTCACCAAGTTGCGATCATCCCCCCTTGCGGACAGCTTCATTTTCCGCAAAACTGAGTGATGTAAGCGATTACCCTGAAAATATCTGGAAGAAAAATGGCCACTATTAAGGATGTTGCCAAGTTGGCGGGCGTTTCCGTCGCTAC
>vim|2119306|reg|U|rh|VATVSR
TGGAAAAGGCACGAAAAATAAAGAAAGAAATTCCACGTATTGGGTATGATAATATCCCAATTTTACATGAGATTCAGTTAGAGTATCGTTTAATGAAATGATGTAACAATTTTCAGAAATATAAGTTATTAGCCTTGACGAATATTGTAATTTAGGTTACCGTAAAATTGTAATCTATTACCATATTAAGGGGTGACGATGTGGCAACTATACGTGATGTTGCAAAATTGGCAGGTGTTTCAGTCGCAAC
>vim|2272218|reg|U|rh|VATVSR
AATAATTTTCAGCTATGCTATCACATCGCTATTTTGTTTAACTGTGATCCATATCACAATTATTAAATTATAAATATTGAGATAAATAATAATTTTGTGAAGTCGCTTTTATTTTAGTTTAACAACCGTTTCCAAACATAATTTATTTGGTTATGATAAGTGGCAATTCATGCAAATTTTAAACCGTATGGGTGAATAAGATGATTACAATTCATGACGTAGCTAGACAAGCGGGAGTTTCTGTTGCGAC
>vim|2294978|reg|U|rh|VATVSR
TTGTTTCGACGGTTATATCAAAAACGCCATCCCAATCACTGAAGAAGTCCGGACAAACGTTCTGCTGCAACGTTTATCCGGACTTTTTTTGTTGTATTCCGAAAAAAATAAAATATATTTTCGTAAAAAAGATTGATGTGTAACCGGTTACACAATATGATACATATTGTAAGCGTTATCAAAAGAAAGAGGTGGCGAACATGTCGACCATCCGGGAAGTAGCGAAAGTGGCAAATGTCTCCGTTGCGAC
>vim|2500159|reg|U|rh|VATVSR
CCGCGCAAAATCATCGTACCCTACCGTTAAGAACGCCGAGTCCATAGCTTCACCTTCTTATCATTAAAAACGTTTACACTTTACGCCAATCCCTGTAGAACAAGCGTGATAGCTCACAATTCACTCTTATGTACTCAGTTACAATTGCGCTGTTTTCACAGAGAGCGCTACTATTGCGCCTGTGATAGAAAAGGAATCTTATGGCAACCATAAAAGACGTAGCTCGTGAAGCAGGTGTATCTGTGGCAAC
>vim|2520290|reg|U|rh|VATVSR
TTCTCTATCCTGAAGGAATTATTAATTCAGGGTAAGTGGGGAGACCCGTAAGGGCGTAAGTTCCTGCTTCTTGGGGCAGGGGCTATGGGAGTGCTTAAATACCGCCTGCTGGGAATAGGCACTCTCTGAAAGGGCGGACTATAAATAGCCCAGCCTTCTAAACTAGTGCAGTTTTGCACAGTTTAGATGACCAGGTTACAATGGCTAATATTAGAGAAGTTGCTAAAAGAGCAGGAGTCTCTGTTGCAAC
>vim|2564873|reg|U|rh|VATVSR
TGATGTTTTGGTACTAAGGAAAATGCCAGCGATAGGGGGCAATAGTGCATCTGGAGTCGCGAAAGCAACCGCTAATACGCCTAATTGCTTTTTCTTTAGTTTTTTCTCACCAAGTTGCGATCATCCCCCCTTGCGGGCAAGGCGGTTTTCCGCAAAACTGAGTGATGTAAGCGATTACCCTAAAAATTTCTGGAAGAAAAATGGCCACTATTAAGGATGTTGCCAAGCTGGCGGGTGTTTCCGTCGCGAC
>vim|2568159|reg|U|rh|VATVSR
TGGGATAGGCACTAAGGAAAATGCAGACGATAGAGGCGTAATAAGGGTGCGCTAACGGCCAAAAGCAACAGCTAATCCGCCTAATTATCTTTTCTTTAGTTTTTTCTCACCAAGTTGCGATCATCCCCCCTTGCGGGCAAGGCGGTTTTCCGCAAAACTGGGTGATGTAAGCGATTACCCTGAAAATTTCTGGAAGAAAAATGGCCACTATTAAGGATGTTGCCAAGCTGGCGGGTGTTTCCGTCGCGAC
>vim|2573108|reg|U|rh|VATVSR
ACCAAAGCACAATTTTTACTAAACAGTGCCATTTTGTACTAAAGCGAATACAAGAGGCCTAGCCTCTACAGGTATTATTCCTATTTTCATGTTCTTTGATTTTTTCTCATCAAGTTGCGATCATCCCCCCTTGCGGAGCGTCCTGTTTTCCGCAAAACTGAGTGATGTAAGCGATTACCCTGAAAATCTCTGGAAGAAAAATGGCCACTATTAAGGATGTTGCCAAGTTGGCGGGTGTTTCCGTCGCAAC
>vim|2576788|reg|U|rh|VATVSR
CCGTTTCATCTAATGCCGCTGGGCTAACCAAGGCAGGCCTAATCGGAACCTGTGGCTTGCGAAAACCACAGGTAATCGTGCTAATTGTTGTTTCTCTAATTTTTTCTCACCAAGTTGCGATCTTCCCCCCTTGCGGGCAACACTGTTTTCCGCAAAACTGAGGGATGTAAGCGATTACCCTGAAAATCTCTGGAAGAAAAATGGCCACTATTAAGGATGTTGCCAAGCTGGCGGGTGTTTCCGTCGCAAC
>vim|2664948|reg|U|rh|VATVSR
CGGGCGTGGCACTCACGGGCAACGGGTGCGCGAATGTGAGCGGACGGCATACCCAATGCTCCGTTTCGAGCACGTTACGTGATCGTGACCGGGCAATCACGGGGAAACCGTTCCACTGGCGATGTAACCGCTTTTACACTCCAAGCGGATCCCTCAGCGTCGAGGTCTAGAAACAGGCCACGGCGCGTCCCCTGGAAAAGATGAGCACGATCACGGATGTTGCGCGGGAGGCCGGGGTCTCAGTGGCCAC
>vim|2769592|reg|U|rh|VATVSR
CATAACACTAGCTCAAATTTACATAAATCCTACAAATAACCTTTGACGTTTTAATGAAAGTGCGTATTCTTTTGCTTAAAATGAAAACGGTTACATATTAATTTCACGTAAATTTTGAATTCGCTACCATCGTATAGACCACACCTCTACTGGGTTAGGTTTACAATGCGCGAGTGAATTAACAAACAACAATAACGTAAATGGCAAATATTAGAGATGTAGCAGATAGTGCCGGCGTGTCGGTCGCTAC
>vim|2772734|reg|U|rh|VATVSR
AAAGTGTTGTCGGATGAGCTGAACGACCAGGTGCGGCAGTTCCGAACCTGAGACTGAAACTGAAAAGACCGGCTTGAACATTGAGCCGGTCAGGTTTGTTACAGGTTTTCAGGACATTTTCAGGGAAAATCGGTAGAATCCGCTTGGAAACCAACATGTAACCGGTTACATTATAACCAATCACCGCTGGGAATGCGCTCATGGCTACGATCCGACAAGTCTCTAAACATGCCAATGTCTCTGTTGCAAC
>vim|2831948|reg|U|rh|VATVSR
TTTTGTGGTGCCAGGTACGCTCCGTGGACAGATGGGGTGAAGTGTCTTTTTGTGGTGCCAGGTACGCTCCGTGGACAGATGGGGTGGAAGTGTCTTTTCATGGTACCTGGCACCCACCTATAAGTATATTGACAAACCCGCTGTGTAATTATAGATTCAAAGTGATAAGAAAACGTTTTCCTGAAGGGTGAGAATAAACTATGAAATTAACTATAAAAGACATTGCAAAAATGGCAGGAGTCTCTGTTGC
>vim|2843172|reg|U|rh|VATVSR
TGTTATGTACTATTTTTTAGGTATAACGTAAACGTTTACTAAAATGCAAATGAATATTTACATAAACAACATTAACTAATATTAAAAATGAAAATAACATTTACTAAATTGATATTTACTAAATTTATACTTACTAAATTGATATTTACCAAATTAATATTTACTAAATTAACCAATATTATATAAGGGGTTTTAGGGATATGAAACCTACCATTAAAGATGTTGCCAGAAAAGCCAATGTGTCGGTGGC
>vim|2862392|reg|U|rh|VATVSR
CCAAATAAAGGCTTAACTATATTGTTCATTACATCACTTCTGTAGACTCCACTGAAAACGATTACATTAACTTTTAGTGCTGATTTACAAGGAATAGTTGCAGCCTATCTATCAACTCTATGATCTTAATTTGCGTTATTTTCACAACCGTTGTTAAATAGAGTAGGCAAAAAGAATACTGATATTTATTGGGATAATGTATGGCAACTATTAAAGATGTAGCAAAAGAAGCAGGTGTTTCTGTTGCTAC
>vim|2972811|reg|U|rh|VATVSR
GAGAAGCTGCACAATCTGGAAGCGCTGCCGGCGACCGGCTTCACGATCTCCTGCTTCCCGGTGAAGATCAAAGACGCCGGGGCCGGCTGGATCCGGGCGGTCGGCATTTTGGACTGATCGCAAAGGCGATCTGGCCGCGTCCACGGACGCGGTCAGCCGTCTTCTGACGGTTAGGGCTGGACACGCGGCGATGTAATCGTTTGAAGACTCTGCCCGGACCGTCACGCAACATGCCCAAGAAGCCCTCGGT
>vim|2972812|reg|U|rh|VATVSR
GAGAAGCTGCACAATCTGGAAGCGCTGCCGGCGACCGGCTTCACGATCTCCTGCTTCCCGGTGAAGATCAAAGACGCCGGGGCCGGCTGGATCCGGGCGGTCGGCATTTTGGACTGATCGCAAAGGCGATCTGGCCGCGTCCACGGACGCGGTCAGCCGTCTTCTGACGGTTAGGGCTGGACACGCGGCGATGTAATCGTATGCATGAATGGCGACGCTCTGTTCGTCGCCGACCAGCAAGCAGTGGACC
>vim|3000414|reg|U|rh|VATVSR
GTTGTCGAAGCTGTCGAACGGCGCATCGCTGCCAACGAATTGCGCAAGAAACAGGCCGGGGCCTTTCAGTGTTCGCATGTGCCCTCCCAGGTCGCCGATAGTAGATGTAATCGGTTACATATAGTGCTGACACACTCTGAAAAGGTTTTCAATACCGTTTGAAAGTCGTATTGTCGCATTTGAATGAGAGGAGACAGCCGTTGAGAGATCCCGAACAGGCCCCGCGCATCCACGACGTTGCCAAGCTTGC
>vim|3005694|reg|U|rh|VATVSR
TTCTCTATCCTGAAGGAATTATTAATTCAGGGTAAGTGGGGAGACCCGTAAGGGCGTAAGTTCCTGCTTCTTGGGGCAGGGGCTATGGGAGTGCTTAAATACCGCCTGCTGGGAATAGGCACTCTCTGAAAGGGCGGACTATAAATAGCCCAGCCTTCTAAACTAGTGCAGTTTTGCACAGTTTAGATGACCAGGTTACAATGGCTAATATTAGAGAAGTTGCTAAAAGAGCAGGAGTCTCTGTTGCAAC
>vim|3017934|reg|U|rh|VATVSR
CCCGTTGTTCCCGTTGTACGTTAACTGCGAAATTGTACCAAACCACCGGCGCCCGCCGCCCGCTCGCGGGCACATCCTCTGCAGATGGCCATGTCGACGTTGCACGCGCGCCTCGGTGAAAGTCCCTACGCAATAGCGCTTGCGGTTCGCCGCTGTGTCGCCCAAGAATGTAATCGATTACATTTCGGGGGCAGAGCCCGGTGGACACATCGTCCCAGCGCACATCTCGGCATGACTCGCACGCAACGTC
>vim|3019518|reg|U|rh|VATVSR
TTGTCGAACTTCTTCGACAGTTCCGCTACAGCTGCATCGCCACGTTGTGAAACGTCTGCAAGGATGCCAGTCACCGTGTCACGGACCTTTGCAGCCTCCTGCGTGGACTCCTCGGTGCTGCGGCCGCGCTTAAGAATTTGAATTGCCATTTGCTGTCCTGTCGAAGGTTGGTAATCAGGTGCTTCCCCTTGCGGGAAGACTTGCGTTGCGATGGGTGCAAATTTAGCGCAAACTGTTATGCAAATGCAGT
>vim|3025872|reg|U|rh|VATVSR
CCGTCAGGGTAACTGCGGGATTGTACCAAATGACGGTGACGATCCGCGCCCTCGCGGGCAGGGCGCGGCGCCACCGCGAGACGAAAGGTGGCGATGCCCGGCCGCGCACGCCCCCGTGTTTATCCCTAGCGATCTTTCCTTGCGCTTCCCGCGTCCATCGCTCAAGAATGTAATCGATTACATTTTCGAGGCGAATTCACTTGTCCAGATCGTCGTCCAGGAAGGCTTCCGCGGCGGTGTCCGCGGCGCG
>vim|3058927|reg|U|rh|VATVSR
TGATATTTTAAACAAGTGCCACATACAATAACGAACAAGGTTAAACCCTTTAAATACAGACTATTAATGAGAAAACAAAAAGAGTTACTAACCTATTAACCAAGCTATAGATGAACAAAGAGCTAGACTCTTGTTTAGATTCATTCCTATGTGTATATTAATCAACAAATACGATTTTCAAATAATGTAAACGTTATCTTATGTCCACAATCAAAGACATTGCTCGTGTCGCAGGAGTCTCGGTCGCAAC
>vim|3154176|reg|U|rh|VATVSR
GTCCATCCGTGCGCTGACCCCGTCAGAACAGGGCTGAGGCCTTGTCCCACGCTGTCCTGGCCGGTCCCCGCAGGGGCCGGCACAGACAGATTTCCATGTCCATTTCGGGACATTCGCCTAACGGACTGTTTACAAGCCCAGATGGAAACGCTTACATTCCGCGCCAATGCTGGTAGGTCCAAGCCGTGGAGGGCGGCTTCGTGAACAAGGCAGCTATCACAATCAAAGACGTCGCACGCGAAGCCCGGGT
>vim|3380982|reg|U|rh|VATVSR
TGTTGCGCCTCCTGCGCTAATGAGAATATGAAACGGCAAAAGGATGCGCGTTAACGGGGCGGGAGAGAAGCCCTGATTATTAATAGTTTCCCGGGACACCGTCTCGCTGAGCTACGCTTTCGCGCCAGGCTGGCAGGCCAATCAGAGGTCATTTATGATAGCCTGCAGGATCCACCTCTATCGCAGGAAGTGCAGGGTTTATGTCTATTCAGAAAATTGCTCGTCTGGCCGGCGTCTCGGTGGCCACGGT
>vim|3383029|reg|U|rh|VATVSR
ACCCTGCGTGCGTCAGGCACATCATTGAAAGACACATCCAGATAACGATCTCGATCACAATCATTAACAAAACGGATGTAAACGTTTCCAGCCGTGTGACCTCACTCACGCAGCGGACCGCGGGTCGCTGCCAGAATAGCCTCCTTGCTAAGCACAGGAGGTGAATGTGACGTGCTGTAATTCTCTTAAGGTTGCTGAGTATGATCACCATTCGTGATGTCGCCCGCCAGGCGGGCGTTTCCGTGGCCAC
>vim|3383686|reg|U|rh|VATVSR
AACAGCGCATCGCAAAGTGTAAGCAAAGGTTTGTATTTCCCTGCGCCGGTTTCAATTACCGATCGCGTCAATGTAAACAGGTCACCGATAAGCCCGCGCTGAATCACATTTGCGCCATTCCTTCGCCGCCGCGCCTTGAATCTGCCGCTCTTTCCCGTAACATAGCAGTATGTAAACGCTTACCCTAGAAAAGGCATGGTATGGCGACTATTAAGGATGTAGCCCGACTCGCAGGAGTCTCCGTCGCTAC
>vim|3396365|reg|U|rh|VATVSR
ATACCTAGTAAGCGTTTTCTATTTTGCTCAGTATGCCCTCAGGGCCATGTGATGTCAATCACATGGTCCTGAGACTATCCTTATATCTATTGACTTGATTACTGTTGAGTAAAGCTGTGATTAGATGACTAGGATAGAAAACGTTTACATATAGGTGTGAGACCTCCGCATCACACCACGACCCCTAACGAGGACGATCAATGGGTCCTTCCAAAGCAGATATGAATCCGAGCGAACGGAAGCCCCGACC
>vim|3402309|reg|U|rh|VATVSR
TTAACCCTCCGTGCTTCCGGGACGTCATTATCGGGAACATCCAGATAACGATCTGGATCACATTCATTAACAAAACGCATGTAACCGTTTCCAGCCCTGTGACCTTACTCACGTAGTCCTGAACGAAGCGCTGACAAAATACCCACCTGCTAAACACAGGGTGTCTGTGAGCAACGGCAATCTCAAACAGGGTAGTGAATATGGTAACCATTCGTGATGTGGCACGTCAGGCTGGCGTTTCCGTAGCGAC
>vim|3404269|reg|U|rh|VATVSR
AAAATGCCCGCGCCGGAGGTGCGTCGTTTTGCCTCGTTCGCGGACGGTGCTGACGTGATGTATATCATTGACGCCATTGTGAAAAGCCATCAACACCAGCGGTGGGTGAGCGTGATGCGGTAAACCTTCGCCCGGTTCGCCGGAGGGCGATTTTATGGTAGCCTCAACACAAAGCGCAAACCGCAGGATGTGTCGCCGTTATGTCTATTCAAAAAATCGCCCAGCTCGCCGGTGTGTCGGTGGCGACGGT
>vim|3405882|reg|U|rh|VATVSR
TCCGCCCGACGCCCTCACCAGCGAACAATCGCAACAGCGCTTCGCAAAGTGTAACCAAAGGTTTGCATTCTCCCTTTTCTGTCTTACTTCCCCGGCGTGCGCTCACATTTGCGCGTTCCCGTCAGGCAATCTGCTTGAACAGATAGCCATTTTCCGTAACACTGACGAAATGTAAGCGTTTACCCACTATAGGTACTGTCATGGCGACCATAAAGGATGTAGCCCGACTGGCTGGTGTTTCAGTCGCCAC
>vim|3407279|reg|U|rh|VATVSR
CAACAGCCCATCGCAAAGTGTAACTAAAGGTTTTACCTGAAATTATTTGGCTTTTTCTGGTTACATCCGTAGGGTCTTCTTCTTATTTTTCTCCCGATCTTTTGTGAGCAAGCGCCCGCCCGACCGGCATTCGGCTTGAAGTGACTGCGCTTTTCCGTAACACTTACCGCAGTGTAAACGCTTACCCCTGAAGGTACTGAATGCCGACTATTAAGGATGTTGCGCGGCTTGCGGGAGTCTCTGTTGCGAC
>vim|3407895|reg|U|rh|VATVSR
ACACGTCTCGCCGCAGGCGCACCGCAATCTGTATCATCCAGATAACGATCTGGATCACAATCGTTAACAAATCGTATGTAACCGTTTCCAGCGCTGTGATGCGCTTCACGCAGCGCGTTCAGGCGCACTGCCAGAATAGCCACCTGACTTAACACAGGGGGTTTCTGTGAGACGCATTTCAGCTCTTCAGGGTGGTCGCCATGATCACCATTCGTGACGTTGCCCGTCTGGCAGGGGTCTCTGTTGCGAC
>vim|3421326|reg|U|rh|VATVSR
AAAGAAAGGTGCAGAAGAGGTAGTAGAAGGAGAAGAGAAACATACAAATGGATCCTATTCATAATAAAAGCATCGCCTTATGGTGATGCTTTTATTATATGTATAACATATACTCTTTTTGAGTAGAAATGATTGACGTATTTTTGCGAATAGGTTATATTACTTCGTGTAAACGGTTACACAAGGTAGGGAGGAAAAGAATGAGTACGATTAAAGACGTTGCAAAATTAGCGGGAGTATCTGTTGCGAC
>vim|3423590|reg|U|rh|VATVSR
AAGGCAAGGAAAATAAAAAAAGAAATACCGTTTTTTGGCTATGATGATATTCGTATTTTGCATGAAATTCAACTCGAATATAGATTGTAAACGGTCGTTCATGTAACAATTTTCAGAAATATAAAACAACAAACTTGACGGTATGTATTTTTTAGATTACTTTTTAGTTGTAAACTATTACCATATTAAGGGGTGACGATGTGGCAACAATACGTGATGTTGCAAAAGTAGCTGGTGTTTCAGTCGCAAC
>vim|3428203|reg|U|rh|VATVSR
TGAATTGGGTGACTGAATACCCAAATGTAAAAATCATCCCAAAAGTCAAAGTGAATATTACACAAACAGGGATTATTAGTTAAGAAAAGGAAGATGTGATCTTTCTTTTCTTTTTTTATTTTTTTAAGATTGTCATTTAAAAGCTTTCGTGATAATCTATTTGTGTAAACGGTTACACATCGAAGAAGGGAGGCTCTCCATTGGCTACAATTAAAGATGTTGCAAAAGCTGCACAAGTATCTGTTGCCAC
>vim|3457685|reg|U|rh|VATVSR
CCCATTATTATGAGCGGGGCAAGCGGCTCAATTGGCGTGGGGTCTATCCTTCCATCGAGATAATCCCTGATATCAAAGTGAGTATCTCACAAATCGGCATCGTGAACTAAAAGAGACCGCGGTCTCTTTTTTTGTTGCCAACCGAAATAATTCGTGTTACTCTTTTTATGTAAACGGTTACATAGTTGAAGGAGGAGTGTTTGTTGGCAACGATTAAAGATGTCGCAGGCGCTGCCGGCGTCTCTGTTGC
>vim|3458170|reg|U|rh|VATVSR
CGTGAGAAAAACATCGGTTGGCGGCTTGATTACGTCATTGTTTCAGACAGACTGAAGCAGCGGATCAGCCAAGCGGCCATTTGTGCCGATATCATGGGTTCTGACCATTGCCCTGTTGAAATGACAGTGGATTTATGATGAGATAGCAGTAAGAGAAATCCACTCTTGCTGCTTTTTTATCACTGAAAATGGAGGAGCACATGGCAAATATAAAAGAGATTGCGAAACTGGCGAATGTGTCGGTGGCCAC
>vim|3484034|reg|U|rh|VATVSR
CACATCAATGATCGCGATTTTTTGTTTTCATGCGACTAAACAGCGCCCTACCTAAGATAACGTTTATACATCACATATATTCAATAAATTCATAGAGTAAGACCAAATTCATCGCAATATAAAAATGGTGTTGATTGCACTTATTACACAATGGGTGTTTAATACTCCAATTAACGTTTTTAGCCCACGAAAGGTCCCTCATGGCAACAATCAAGGATGTCGCGAAAGAAGCCGGTGTATCGGTCGCGAC
>vim|3487218|reg|U|rh|VATVSR
CAAAATTCGCCTGCCATAATGCCAACGGGCTTTGGCGGGTGGCTATTTTTAATATTTCCTGTTGCATAACACCGGATCTTATTTTTGTTATAAGTTGAAGTTATCCTAACATAAAATTCAGGGGATTTGATCAACATCTTGTTTGCGATAGTTATTCAACATCCGATAATATATAGGAAAAATCATTCAAGGAGAGTTTTGTGTCCATTCAAGATTTGGCGCGCCGCGCCGGTGTTTCTGTCGCGACGGT
>vim|3502536|reg|U|rh|VATVSR
GTAATTAGCCATTAGTATGATAATTTATCGCTTTAAGTAAATTTTTCGTTGCAAAAACGTACTCAAAATCGCTCCTATTGAATAATATAGCTAGATTTTTAATTTTCCTGCGGTATTATTTTTACATTAAATGCTAACGGTTACATTTTGACTTTATGTATGAAATAACGTCACTGTGAAAAATACAACGACAGGTTTCTATGAGTAATATTAGGCAAGTGGCTAATTTAGCAGGTGTGTCGGTGGCAAC
>vim|3531128|reg|U|rh|VATVSR
TTTGCCTTTTGTGCTTGCCACAATCTTTACTTTTTTGTGCACAGTTTTGATTTTCTTCAGGGTAAGAATAGGAAGAGCTAAGGAAAGACAGTGAGTTGACGTTGTTGCCCGGATATAGTTCAAAATAATTACAAATGTTGAAAGGATTTTGTCAAAGGTATAAAATAAAAAACAGAAGTAAAAGTATCTGGGGGTGTAAAATGCCAACAGTCAAAGATGTTGCCCAAAGAGCTGGTGTTTCTGTTGCAAC
>vim|3548451|reg|U|rh|VATVSR
CTGTTTTTTAGCAATGTAAGCGATTACATTAATTTATACTAAATTATTGTGAATAAACCGTGATCTTTGTCACAAAATAAGAAAATAAGCAAAATTTTTTATGATTTAGTTCATAATTATACAAGTAACCGCTTTCAATTTGGCTCAAATTATTTATGATCAAAGTATAAGATTTATAGATTATAACAAGGGAAAACGTTATGAGTACTATTCGAGATGTCGCTAAATTAGCCAATGTTTCTGTCGCCAC
>vim|3564036|reg|U|rh|VATVSR
TTCTCCATGCTGAAAAAAGCCTGTGAAGGAGTTTAGCCGAGCCTCTGACGAGCAAACTGTGAACTGCTTAACAAAAGCGTGTAAACGATTACACTTGCGCGTGTGGTCATAAATGACACGACTTGGCTTTTTCCCCTGTCATCACTGATGATGCCCGGTATAATGGCTCCGTCTTGAACTGTGAAATAAGTGAAAACAGCATGAGTACCATCAAGGATGTCGCCCGTTTGGCCAATGTATCTGTGGCAAC
>vim|3566213|reg|U|rh|VATVSR
TTTTTGTCACAAATGGTCTTCGGAAAGCTGGCTTGTCGGGATTTTGTGTATGTAAGCGAGTTACACTGCCGCCGACATGTATTGATAGGATGCTCCCGCTTTTTAGATGAAAGCCGTGTCAGGCATGGGAAATGCCGGTAGTATCTTGAACCCATGAAATAATGGTTTTTATTTGTACCGTTCACCGGAAAAGCTAATCCATGGCAACAATCAAAGATGTAGCACTCCTGTCTGGCGTATCTGTCGCCAC
>vim|3619553|reg|U|rh|VATVSR
CGGTGGAATGGCTATGGCGCAAACTGACCTCTCTGGCCGCCGGTAACACGGAGCCTAAGGGAGTGAATTGAGATCTGGCGCAGGTAGGTTAAAAAAATGTATGTAAACGTTTTCTTTCCTGTGACGGGATTCACGCAGAGGAGGATGACAAACGGGGTAGGATAGCGCCACTGTCAACTACCCCGACCTCAGGATTTTTCATGACCTCTGTTCACCCAACCACCATTCGCGACGTGGCGAAGCGTGCGGG
>vim|3619970|reg|U|rh|VATVSR
TAACATCAGTAAATCGTTAACTTGATCACAAAGGGTGAAATCGGTATCTTCGCTATTAAGCATTGCGAACCGTCTGCAAGCGCCGCGCGGGGCGCGATAAGGATGCTTCTGGCGGATAAAAAGGGGGGATGGGGCATCAGGGCGTATACCTTGCTGAGCCGTCCCGGTAAGCTAGCGTTTTGTCTATCCATTGAGACTCTATGGCCACACTGAAGGAAATCGCAGAAGCTGCGAACGTGTCTGTTGCTAC
>vim|3621856|reg|U|rh|VATVSR
GGATACACAAAAGTAACATTAGCTGCCGTGCGCCGCCAAAGCACAAATGGCTCTATTACTGAGCTGCGCAGGTCTAAGCACAGAATAAATCGCCCATATCTGCAACAGCCGCCACAAGTTGCGATCGCCAGCGCTTGCAGCCCCGGGTTTTTTCCGCAAGACTGAGGAATGTAAGCGATTACCCAGGATGTATGACAGATATGGCTACCATAAAGGATGTTGCCAGGCTGGCGGGTGTTTCCGTGGCCAC
>vim|3624170|reg|U|rh|VATVSR
AGACAGGCTTCATGCCCGAAAAACCGCTGTTTGCGACCTTCCATGATGGCGCGAACGTAATGTATATCATTGATGCCATAGTGAAAAGTCATCAGCGGCAGCACTGGGTCAGCGTCGCGCGATGACCCGTTGCCCGGTTCGCCGGGCAGCAAATTTATGTTAGCCTGAGTAAAACGCTAACCGCAGGATGTGCCGTCGTTATGTCAATTCAGAAAATCGCCCAGTTGGCCGGTGTCTCGGTCGCTACCGT
>vim|3625887|reg|U|rh|VATVSR
ACCGCACTTGCTTCGGGTGTCGCATTGACTAATACATCCAGATAACGATCTGGATCACAATCATTAACAAAACGGATGTAACCGTTTTCATCTGTGTGAGCTTCTTCACGTAGTCCCCTCTCCGTCGCTGCCAAAATAGCCTCCTTGCTAAACACAGGGGGTGTCTGTGAGTTGCTGCAATCCTACAAAGTGTGGTGAATATGATCACCATTCGTGACGTGGCCCGCATCGCGGGTGTTTCTGTTGCTAC
>vim|3626435|reg|U|rh|VATVSR
TCGCAACAGCGTGCCGCAAAGTGTAACTAAAGGTTCCGTTTAATATTATTCTGATACGTCTGGCCATGTAACGATTACACCGATTTCTCATGTTCTGCATCACGTTTGCGACGGCCTTTCACGCACAGCCCTTGAATGCACCTCGCTTTTCCGCAACACTGATGAGTGTGTAAACGCTTACCCCCAAAAGAAGGTATTAAATGGCGACAATAAAGGATGTGGCCCGTCTGTCCGGTGTTTCCGTCGCGAC
>vim|3695599|reg|U|rh|VATVSR
TGATGGCGTCAAGTTCTTGTTTCAGCGTTTGTCGAGCTTCCATTCCGTTCCGCCTCCTTTAATAAATAAGGTGAATCAATACTCGAATGTTTATACGTATAAAAAAAGATCGTGTTTCACAATTGATTTTAAATAAAATATTTACTAAAATATTTACAAAAAAGAGAATAACTCAATTTGATTTTTAAGGAGGCCCTTCCATGGCTACGCTAAAAGAAATTGCTGAAAAAGTCGGTGTCTCAGTCGCGAC
>vim|3696708|reg|U|rh|VATVSR
TCAGGACATTGGTGGCTGCCAATGTCCTGCTTTTATCGTATGTTTTCCACCTTTATTATAACCATACGTGCGCAAAATCACAATATGACTGACGCGTATGTTCAAAAGTATTCTCGGGATAAGAAAATGCTTGATGGCTTAGTCAAAATCATGTATACTTTGTGTAACCGGTTACACAAAGTGAAAAGAAGGAATTAACAATGGCAACGATTCGTGATGTAGCAAAGCGTGCAGGCGTCTCTGTCGCCAC
>vim|3820864|reg|U|rh|VATVSR
TTTATCAAAATATCAGAAACATAAATGTAATCGGTTACACCATTAATTGCAAGCCAACTCGCGGTGCAAAAATAAAAAAAACCAGTATTCGTATGACGAATTGCGCGTCTTAGGCCGAAACAGACTATTTGATTTTGTTACATGAAACAGGTTACATTTGGCGCACTATAAAACTAAATATCTAGCCGAACAGAGGCACCATGTCGAATATTAGAGAAGTAGCGCGCGTTGCAGGGGTATCTGTTGCGAC
>vim|3997180|reg|U|rh|VATVSR
ATCTGGAAGGAATTAGCCGGATACGCTAGATCAAGAAAGCAGCAGAAGAGGCAACAAAAAGAAAGTTCTCAAAGGCTTGAAAAATGTGAAACCAGTAGTCACACGAACAGATTGTGAGTTAAAACTTAAACTTGTCAAACAAAAAATGATGTGCTATTTTATAGTTGTAACCGGTTCCACATTGAGGAGAGAATAAGATTATGGCAACCATTAGAGACGTAGCGAAACACGCGGGCGTTTCGGTAGCTAC
>vim|3998916|reg|U|rh|VATVSR
AACAGCTTTCCCGTCCCTTAAGGAGGAAGCTGTTTTTTATTTATCCAAAAATGGAATTCATTACTGCAATAATGAGAGAGAATTTTTAAAAGACCGATTGACAACGGATACAAGCCTGAACTATAATCAAAGCATGAAATATGTAATCGGTTACAAATAATGTGTAACCGATTACAGAAGAGGAGGCGACATTACCGTTTATGGCTACCATAAAAGATGTATCCAAGCTTGCGGGGGTATCCGTGGCTAC
>vim|4087032|reg|U|rh|VATVSR
ATACCTGTTTTTATCATGGCTTATATGTTGATGACGCAGGTATATTGCAAAAGGTGAATCCATCACTGAGTGCAGAAGATATTCCGATGACATGCCAGTGCTGTACACATACATTCAATGGTGTTGTGGTGACATGAGTTGCTATCGATGTTCGGTGGTTATAAAACAGCTAAAGAGAGTGCCTAAATGGGGAGTGACGTGTGGCCACAATGAAAGATGTTGCGCTGAGGGCTGGGGTTTCAGTAGCAAC
>vim|4358181|reg|U|rh|VATVSR
CATTTCTCACTTCCTATATTGATTGATTTTTTACCCACCAAACATTTACTAAAATTAAGTAAAATGCAAATGTTTACACTAACACTAAGTCCAATAATTACAAACGGTAAAGTTCTCAATAATAGAAGTAAAATAAGAGTTTCATTGCCTTGCTCTCATTGTCGGTGTTAAATAAGCACAGCAATCAAATGAGGTTAAAAATGGCGACAATCAAAGATGTAGCAAAGGAAGCTGGTGTTTCTGTTGCAAC
>vim|4448051|reg|U|rh|VATVSR
ATGTGCGTATTGAAATCGATACCACTTTGACCGTCAAGCGTTCCCCGATTTTGGGAAAGCGCGTGAAATGTGCGGCAAGCGCCGATAGAATAGGCGAACGGCCTGTCCGCGGGCGGTGACGGCGCATACGCCGGGGTTCGCTTCCGCCGCCGCGATTCAGGGTAAATACCGATCCCGAAGAGAAATCGATTTCAGTCGCCATGGCGTTACGAATCAAGGATGTGGCGGAAGCGGCGGGCGTGTCGGTCGC
>vim|4573649|reg|U|rh|VATVSR
AGCGGATTCAGGGTAAAAAACGTACACTTTTTAAGAAAATAATACGTTTTTATGAAAACCGTTATCACGATTTTTTTTGAAGTAAAAACCTGCGCTTTGTAAAAAATGATAAAATTACATATCGAATTTTGGTCAAATGTTACATTGAAAACGGTTTCACAATACTGTATAATTGTAATGTAGTTTAATTAAGGGAGAGTATGCTGATGAGTGTTACTATCAAGGACGTTGCAAAGTCGGCTAACGTTTC
>vim|4578774|reg|U|rh|VATVSR
CACATTTCTATGAAAAAGAAGGTTTAATCGTTTACACAAAACACAGCAAAATTGGACAATTCAGGCTGGCTTTTGGTCCTGCCGTTTTGTCCGATTTTGCTGTGCTTTCTTTTTCTCTCTCATCCTGATTTTTCCTAGTAAATACGGTCAAAATTCCCACTTAAATCCTGTGGGATTTGTCAATTGAAAATTAAGGGAGGATGTTTTATAATTCGCTTGTAAACGATTACAGAAAGGTGACGTTTATGCT
>vim|4585873|reg|U|rh|VATVSR
GAGGAACAGTTGAAGCCGGGAAAGACAATGGCGGATGTACTTAAGGTTCCGGGATTTGAACGGCTGGGATGATATATCGGATACTTTCACAGATAAAAAACGGGGAATCCTGTAAAACAGGTTTCTCCGTTTTTTTATCTGTTTTACTCCTTTATATAGTATAATACTGTATAGATAATGCATAAAAAGGAGGTTATATTTTGAATATCAGACAAATTGCGTACCTGGCGGGGGTTTCGGTTGCAACGGT
>vim|4607063|reg|U|rh|VATVSR
TATCTTTAAAGCCCCGACTCGGGGCTTTTTTTGTTCTAGAACGATATATAACTCCCTCAAAGTGCGAAACGTTTACATTGGCATCAAGTTCAATATCTACAAGGCGTTACACATCACAAAATGTCTAACTTTGTGAAACTTACATTGCGATATTTACACGATAGGAGTCTAATGAAGTCATATCGAATGAGAGGTTTCAAATGGCAACGATTAAAGACGTAGCAAAGGAAGCTGGCGTTTCAGTAGCAAC
>vim|4675757|reg|U|rh|VATVSR
ACCATTCCCTGAAGAAGCGGAAAGGAGCGGCATAATTGGCGAAGCGCCCCGCTTGCCGCGATCAGCAGCGAAATCCCCGTTATGACCGGTTTTATACCCTCAAAATTTATTTTTTTACGAAAATAAATAAAAACAGACTTGCTTTTTGATGCCGTTTGTGTCATAATTAATTTACGAAAATAAATCAAAGGGCATTGGGAATGGCACGACATAAAAAAGACATCAATATCCGGCTGGTGGCGGAACAGGC
>vim|4677857|reg|U|rh|VATVSR
AAAAATTACGTAATCTTACATGATTATTTATGTAATCTTACACGGAGATCAAGAGGATGAGTGCAAAACAATCTGTCACATTGAACGATGTTGCCCGGGAGGCAAA
>vim|4726738|reg|U|rh|VATVSR
AGCTACCCTTTAAATTAATTAAAAGTTGTTAGTTAACAATTAATGTGCTTAACAGTCAGAAGTTCATTTATTATAATGTTTATAGAAATCTTCACAGAAGATTTCATCCTTTGACTATTAACTATTACTTGTTAACTGATAACTAACTAAGTTTTCTTTTACAATATAAAAATAAATCAAAATTAAAGGGCGGTAATCTTATGAAAATAACAATCCAGGATGTAGCTGAAAAAGCTAATGTTTCAGTTGC
>vim|4754271|reg|U|rh|VATVSR
ATTCATGATGATTTTCTCCGTTGATTTTCGTTGAAAGACAAAGTGTTGGAAAAATGAGCAATAAATTTAGGAGATTTTTATTGCATGTTTTCAAAATATGTCGATGAAAGTTTCGTAACTTTTATAGCGAATCATCATTTTTCCCCACACCCGCTCATTCTGAAATAGCCCGCGCCCGCCTGCCTCTCTTCACTGCCGCGATGAACATCTCATCCATAGCCAAAGCCTCCGGCGTTTCCGTCGCCACCGT
>vim|4873821|reg|U|rh|VATVSR
ACAATCCTCCTATATTTTGAGTAAACGTTTACCTTTCGTTCATACTCCTATTATATATATCTTGAGTAAACGTTTCCACATATATCCATGGCACAATATGTGCCGTTGTATTTATTCACCTTTTTCTTTGTGAGTAAGCGATTACATTTTATTGAAAATATCTATTTTTTAATCTATAATGAAAATGGAGGGGAACAAAAATGGTAAAGAAAAAAAATATTTCAATTAAGGAAATAGCTAAGTTAGCTGA
>vim|4887466|reg|U|rh|VATVSR
TGTCATCGATCAGGCGGGGCGAGGGGCGTGTGATCCGTTCCAGCAGTTCCTGTGAAGAATTCATAAGAGAAGCTCCTTTTATTCAGATTTGCGGCGATGGCCGCCGGGCGCGCCGTATAAAGCCTTTGGACGCTTTGGTATTGCGCGTTTGATTAAAAACGGGTAAAATAAAAAGGATCATTGGACAAGGGGTGGGATGGATGGCGGAGAAGGACACGAAGAAGGGCCGGGCGACCATCAAGGACGTGGC
>vim|4889075|reg|U|rh|VATVSR
CGATTCCGTTTGTGTGATTCCCCCGACTCATTCTTTGTAACCGCTTTCATTACAAATTTTAACCGTTGTCTTTTTATACAATTTTATATTTGATACATGTCCAATCCTCTTGCATTTTGCATGTTATCTTGGTAATCTATATACAGAATGATAGGGACGATCGATTGCGGCGTTTGTGTTGTATGTAAGGAGGAGGCTGCGTGAATATCAAGGAAATTGCCCGGCAGGCTCAGGTGTCCGTCGCCACCGT
>vim|4914225|reg|U|rh|VATVSR
AAGTTTGCGCAAGGGATCGTTCCTATCGACTAAGGCCCAAAAGAACTTTGACTCTAGAAACGTTTACACAATGAGTAAGCTCAATAATTACAATAGGTAAAGATCATAACTTGGTAAGTATACACCGCATAAATTGCACTTATTACACAATGGGTGTTTAATACTTCGATTAACGTTATTTAGCCCACGAAAGGTCCCTCATGGCAACAATCAAGGATGTCGCGAAAGAAGCCGGCTTATCGGTAGCAAC
>vim|4936312|reg|U|rh|VATVSR
ACGTGTTAAAAAAGCATTCAATTCTTTCTTTGAATGCTTTTTTGCTGCAATGTAGTCTAAGGAGACTCTAGTAACCTCTATTTTTTAAACGTTATAGCGCTTAAAAAAAGATTTAGAAAACGCTTGCATATATTTTTTTAACGTGTTAAGCTATGTGTGTAATCGGTTCCACATTACTTTGAAAATAAGCGAGGAATAACATGACAACAATAAAAGAAGTAGCAAAATTAGCAGGTGTATCAGTTGCTAC
>vim|5027534|reg|U|rh|VATVSR
CAGCCGCAGCGGCACGGAGAACATCCGGGGTCTGCTGAGGCTGTTTTTTGTTTCAAGGGTTCTCATCACAATTGTTAGGTTGACGAATGAAAACACGCCTGTATGGCAGCAAAAATTAAAAAACTAAAAAAACGTTGACAAACAGCAATCAATCGATTATTCTGTGTGTAACCGGTTACACAATCGAGGTGCAGATCATTATGACAACAATCAAAGATGTTGCAAAATACGCAAACGTATCCGTCGCAAC
>vim|5140414|reg|U|rh|VATVSR
TGACGGAAAATAGGAGCTTCCAGGCATGAAGCCTACCCGGCATTCGCTAAAATGACGGGTAGGTTTTTTGTCATGTTGGGCGGCGTTAAAGGTATAGGTCGTTAATACTAAATCCAAATAATTGCAAGAGATTGTTTTTATTTTCGAAAAAATCTGCTATTCTACTGGTGATCAGCTAATGGATTGGGGAGTGATAACTTTTGAAACCGGTTACAGTGTATGATATTGCGAAGGAAGCGAATGTATCGGT
>vim|5141583|reg|U|rh|VATVSR
GCCTGATTTCAATTGGCAATATGGAGTTCCAGCAGGATCAGATTGTGATCAAACTGCGGCTTCAACTGTAAGCTTGGCCTCTGTCCGTATGACAGAGGTTTTTCTTTTGCACAAAACGGCTCTCCTAAACAGTGGCTATATTGAACTTGCTAGAATTTACTCATATAATTAGAAAAAACGTTACGTTAAGGGATCATATCATGAACGACAGTAAGATCATTGACGTAGCGAATCGCGCTAAAGTGTCCGT
>vim|5142201|reg|U|rh|VATVSR
CCGCTGCTTGGATGATGTGTTCAATTTTTTGAATCACTCATATCGGGCAGCGGTTATTTTAGAGTTGTTGTAATCGATTGCATAACTACAAAAATTTATAGGCAGATTGGCGGATAGCGGCTGCTTAAATCCGTTTCTTTAGTAACCTAACTTTGATATAATTTCTACTATATTAGATGTTCCAGAGGAGAACCTATCAGATGAAGCAAGTGACCGTATACGATATAGCGAAGGAAGCCAAGGTGTCCGT
>vim|5142338|reg|U|rh|VATVSR
AATGCAGCAACTGCGGCTATAGCAAGTGCAATTAATTCATAAAGAAGTAAAGACCAGGAAGCGCGGATATTTTTTCTCGCGCCCTGGTCTTTTTTTATCCTTCTCCAGGGAATACATCAAGTTTTCCAAGGGAAGTTTAAAACGGACTGTCAGGGGCAGTGTTTTCGATGCGAAAAATGAGAAAATGAGGTGGAATGCATATGGCAACCATTAGAGACGTAGCGAAGCATGCAGGCGTTTCGGTCGCGAC
>vim|5159748|reg|U|rh|VATVSR
CCGGGGGTGGGACGCGGTGCATTTCCAGAGCCGGGTTTTCCCCGGCACCAAGCATAGCGAAAAGGACTGGCGTAAGCGCATCGCCATCCCTTTGGTCTTCGTTCTAAATCGATGAAAATTTTTTCATAAATAGGAAAGCACTTGCTTTGGAAGGGTAAATCAGGCTCCTTTGCGCCTAATCAAAGGCAGGGTGGCGTAAGATGGACGCGAACAAGGGCAAGATCCGGCTGGAAGATCTGGCGAAGATCGC
>vim|5161329|reg|U|rh|VATVSR
TGTTTCGGGAGCCAAGAAACGCCTGACTAATTCGTGTTCATTCGTGTTCATTCGTGGTTTCAACCTCTTGCTGTCCATTTGCCGCTACGCGGCGGATTCAGGTCATCCTATAAAGAATGAATACGTTATCATTTTGATTTTTCGGGTTTTCTCCCGATTGCGCCTGCGCGATAGTTTCCAAAATGAAATTGCAGGGAAACATGTCCTNCGATAGGGTCAGTCATCAAGCCCACGGAACGCCGGTCGCCAA
>vim|7170|reg|D|rh|VATVSR
CAGTAGTTCAATTTAACCCTACTTTGGTACGCCGTTTTTCGGTGGAATCGCGCTAATTTGTGACATGGATCACAAATTCATAATTTTTTATGTAATCATTTTCATTTTTGCAAATTTGCTCATAGATTAATTACGATAATTTATTTATGATGTACACAACCTTATCTATCCACATCAACCTTCCAAATAGGAGTGTTATTATGAAAAAAACAGCCGTGTTAAGTACCGTCGCTTTCGCTATTGCATTAGG
>vim|40131|reg|D|rh|VATVSR
TCGCTCAGCAGCCTGAATTAATCGGTAAATTGGCTACAGAAGCAGCAGATGATATTTTGCACGGGAAAAAAGTGCAAAAAACAATATCCGCGCCTCTCAAACTAGAAACACAAAAATAATTGTCTGATGTTTAGGAACCTGCGATAACGTGAATAGAGATATAGAATGAATTATTTCTCTTACGTGAGGAGAGGAACGGCATGAACAAACCAACAAAACTATTTTCAACATTAGCACTTGCGGCTGGAAT
>vim|54924|reg|D|rh|VATVSR
ACCAATTGTGTAAACGTTTCCACAATTTAAATAGAGGTCGATATTGACCCAATTTTTCTATTTCTGAATCGATTCATACGATTGCCATCATAATGGTGTAATTTTTTACACATTCGGAGTTGTTCTGCGCTTTGACTCTCCATAACCTATGCTCCTACGGATGTTGACCTTCCATTGATTACGGATGACTTCAGATCATTATGCTAACGATTTTTAGAACTTTTTTTGCTCTCGGATGGGTGAGTTTTGG
>vim|80112|reg|D|rh|VATVSR
TTTTTTTATAGTAAAAAAACACCTTGAAAGTGTGATCAAGGTAACAGTTTCATGAGTCAATTGTAATCGTTTTCACAAATGTGAGTGAGATCACAGTCTTGGAAAATATTTTCCAGTATGATTCACCCCAGTTATCTAGGCAAAGTGGGTTAAACGCAAAAAGATAACAAAATCTATTCGTTCTAAATAGGAGAGTTATTATGAAAAAAACCGTATTAAGTGCTGTTGCTTTAGCAGTCGGTCTAGGCGT
>vim|131332|reg|D|rh|VATVSR
GCCGCTCGAAACCTTCGAGGACGGCCTGGCGGTCGTCGAAATCCTGATGGGCCTCTACCGCTCCGCCGAGATCGGCGCGACGCTGCATTTCCCCGCGCCGGAGCTGGAAGACTATGTGCCCGTCGTGGCGCGAACGGGGGCGTAGTTCTTTCGCTCAACCAGGTCGGGAACCTTCCTGCCGGAGCGCGGTTTGCTTCGGCATGCCGAAAGATGCAAATCAGCCGACCGTTCTCATTACCGGCTCGAGCGG
>vim|149517|reg|D|rh|VATVSR
GGCGAGCGTAGCGAGTCAAACCTCACGTACTACGTGTACGCTCCGGTTTTTGCGCGCTGTCCGTGTCCAAACTGGCTGCGCCAATAACGCCTGGTGGGATAGGCTCTAAATACGCTTCGGCGTTCAGTAACACGCGTTAACGTGCTGAACAGCCGGGCATTTTTTTACGCTATACCCTACATAATAAAACCGGAGCTACCATGAATAAGAAGGTACTGACCCTTTCTGCCGTGATGGCAAGTCTGTTATT
>vim|239679|reg|D|rh|VATVSR
GATATTCTGAATAAAAGATAATCTTTGGGGGTCCCTTTTGGGATTCCTTTTTTAACTCCAAAAATTCCATAAAGGCCAATAAAAAATTTAGAAATAAAGGAGGATTTTTTGGATTTGTGTAGAATTAATATAATGAAAGCAATAAAAATCCACAAATAATGTTAGGATTTTAACATCTTATAACATAGGAGAGGGTGTAGATGCTTGTTTCAACGAGGAGGGAAAAGATTAAGGAAATCATCTTAAAGAA
>vim|253506|reg|D|rh|VATVSR
CGGCGGGCCGAACGGGCCGCGCAATGAACACGTGGCGCCGGTCGTTGCGGGCAACAACGTCGCGGCGCTATCGCGGCCGGTTCGGTGTGTTGATGGTGCTGGCCCTGTCCTGCACGGGTGCGCACGCGGAGCAAGCCAACGTCCAGAACGCAGAACAAACATCGCGCTCGCAGCAAACCGCCAGCGCGGCCCCGCGCGAGATGACCCTGGTCACCCTCAACCTGCATCACGACCGCGAAGACTGGCCGGC
>vim|255410|reg|D|rh|VATVSR
GCATCCAGCGCGCCGCGGAGCACACCCGGTGGCTGAGGCGCGTGCGCCGCGTCGCATCTTCACGCGATCTTTGCAGTTTCTTATGGTTTTTTAACTTACGCCGTTTGCTTGATTTGGTTGCCGCTGTTCTTGAAACAACGCATTACACGCGCCACGCCAGCGACTGCCGGTAGGCGCCTGACCCCTGGGAGGGGGACGCCATGAACACCTACCGTACTGTCTCGACCTTGCCGGCGCGCAGCCTGCTGGG
>vim|258176|reg|D|rh|VATVSR
CCAATTGCTCACGCCCGAGCTGGTGATCCGCGCCTCCTGCGGTGCCGGCGAACCGGCTCACTGACCTTTCCGGCCACGCGTCTCTGGGCCGCCGACCCTTTCGCGGGCGTTCTGTCCGCTCCCGCTGCCCCCGCAGCGGCTGTTCCTGCACCACTGCACTGCCACAACAACAATCTGTACCGATCCCTGGAGGGACGACCATGCGCCACCACCACCCACATTCCGCCCGTCCGGCGCGCAAGCTGCTCAG
>vim|260117|reg|D|rh|VATVSR
GCTGCATCGGCCACGCCCCCACTGTTTCATCCGTCTCGACCCGTGCCTGAAGGAGCAAGCACCCGTCACCGCAGACTCTTGTTGTTCTTGCAGCCCTCGCGGCTGTCGTTGCCTGTTGTCCCTGTGTTCCACACCAAAGCACCAATCCAACGCGCCAGTCACTGCACTGCGTCGCGCCTTACCCCTGGGAGGGGGAAGTCATGAAGAATCACCGCACCGTCTCCACCCTGCCGGCGCGCAGCCTGTTGTG
>vim|280261|reg|D|rh|VATVSR
ATTTTTAGCTGGTGAAGACGCAGCGTGGATCACAGGGCAGGTAATTAATTCAGAAGGTGCTTTTTTGAGGAAATAATCTTAAAATTTAAAAATCATGTTGACAAGTTCAAGAGAAACGTTATAATAAACTAAAATGTAAACGATTTCATTTTACAAACTATTTTGTACAATGGAGTCAAAAAATAAAAGGGGGATTTAAGTTGAAATTAATGAAACGTATGCTTGGAATCTTGTTATTACTTGGTTTGGC
>vim|358011|reg|D|rh|VATVSR
AGATGCTGTGAAAGCGGTTAACGATGGGCGTATGGCTGCAACAGTCGCTCAAAAACCAGAATTAATCGGAGAGAAGGCGATGCAAACAGCAAAAGAGATAACACAAGGTAAAAAAGTGGACAAATCTATTCCGATTGAATTAGAGCTTATTAAGAAAAATAAATAAATATAAAATGAAAATTAGGAAGGAAGAACAACAAATGAAATTCTTTATTGATACAGCAAACATTAACGAAATTAAAGAGGCAAA
>vim|551229|reg|D|rh|VATVSR
AGCCGAACTCGTTATCAGAGATTCCGTTTTTTTAATCGAGTAATGAAAAGCGTCGTAATAAGCGTAAAAGCGATATACAGATCACATTTCACATCTTATGAAACCAATTACATGAACAAGTAATATCTGTCACATTTCATTCAAAATAAATTCATTATTCTATTCTGTTTCAACAACCCATCTGAAACTGGAGTTTTAATATGGATGACAAGAAAAAGCTTAATTTGGGACTCGCTATACTGCCAATCGC
>vim|607569|reg|D|rh|VATVSR
AATAAACCGAAAGTGGCCTATAGCACCGTTAACTTAGTGTAATTTTTGGTGTAACTCTTTTGCATTTTGTGAGAGCAATCATGTCACGCCGCATTTTATTCCCCCATAATCCTTCGCCATGAGTGGAAACGTTTTACCTCCGTTCACGTCATGTTATTTGGAACATCCACATTCTTACCCGAATAAGCGAAAGGTATATTATGAAAAGAAAACTGCTGACGACATCCATTGCCCTGAGTTTGGCAATGCT
>vim|615813|reg|D|rh|VATVSR
CGAGAAGGTGGACGAGTATATCCCCGTTCCGCTGGAGCTGGTGACCAAGTAAGCCAGCGGTGTGCGGCGCGAAGGGAGGCCCCGTCCGGGGCCTCCCGCTTTCTTATGGACTCCATCCGCATCCGAGCCGCCGAACATAACGGATAATGTGTCCAAATCGGCGTATCCGATTCTCGTCACTGTGGGGGAGGATGAAACCTGTGCTTCGACGTGTCGCCGCCGTGTTGCTGGCCCTGCTCCTGGTCGGCAG
>vim|617415|reg|D|rh|VATVSR
GCAGAAGAGGCCTATTGGGCTTCTTGTGCGGCGGGGACCCATGGGGTACGCTAATGGTGAATCTATGACTGGATATGCATATCTGGTCAAACTCCTGAAACGGGGGTCGGCAGGGGATGGTGCTCAGGGGGAGAGGCGAGCGCAACGAAGGCCGGGTGGGGAGTGCGGGAAGGGCAGGTGATGCGCGCACCGCAGGCGACGTGGCAGGCGGAGGAGCTGCCGGCCGGATCGAAAGACGGGGCCGGCAGTC
>vim|680054|reg|D|rh|VATVSR
GAATCTGGGGCTTTGTGGTCATGACAACGCCGATGAACTGGTCCTGTTTTATCTGTTGGCTGCGCTTCAACTTTTGCTGACTTACCTACGCTAATGCAACTGAGCCATTATTTCCACAACCAATCCCCCGAGGATAAGTTTTATAAAATTTGATGTTGTCTTGCATGAAACGGCCAATCCATCTCTATTACTACCGTGCGATGCTGCGTCGATTAGTGATCTCCATCATGCTCGGCATGGTATCCGCGCT
>vim|760128|reg|D|rh|VATVSR
CGCCGTTTTTCAACGGAAAACTGTAATAACCCATAAAATTTATGTAATCGTTTCCACATATTTTCAATATTGTGAAAGCGATCACAGTATTAAGTTATTAAACATTGTATTTTAAGCACCACGTTATCCATTGATATCCGTTTTAGTGGGTAATTAAATACACATTTTATTTCCAGTCTTTAGCACAGAGGAATTTCATTATGAAAAAAACAGTATTAAGCGCAGTTGCATTAGCGGTAGGTTTAGGCGC
>vim|761042|reg|D|rh|VATVSR
GAAGGTAAAGATCCGCAGCAGGATACGGCAAAATTTGCGATGTTTAAAGACGGCGCCCAAATTGTACATATTGTGGATACAATTATTGAAAGTGCACAACAAGGAAAATGGATTTCTGTTAAATAGAAGAATATACTATTACAGATTACCCCGTGAAAAACGGGATAACTTGGAAAAATAGTCTATTTTTGAGGATGATTATGCTATACGGATTTGATATTGGCGGTACTAAAATTGAGCTTGCCGTATT
>vim|855120|reg|D|rh|VATVSR
TGAAGAAGATAAGTTATACCAGAAAATGATTGTGCCCAAGAAGAAAAACAAAGAGGAGGGTTTCATGCGGACGTTTTGTGGCTGCGCAAAAAGGTGGACAGCTGGCTTTGTTCCTCCTGGTATTGTGGCGGTCATGTGATAATGAAACGACTTTTGGTCCATAATACAAGGGACGAAATGTAAAAAGAAAGGGACTCGCCATGCTTCGCGAACTCGACTGGATGACGTACATCATGATCATTTTGGCCAG
>vim|1155957|reg|D|rh|VATVSR
ATATGTAACAGTGAATAATCACTTTCACCGAGGTAATAGCGTCATAACAACAATTAAAGCCGTTTTCTGGAGCGTTACCGGGCATGGAAGAACGAATTTTAAAAAGTGAGCTTCGGCGTTCAGTAACACTTCATTAACTCTACTGTCCCGCCGAGCATTTATCTCAAGCACTACCCTGCATAAGAAAAACCGGAGATACCATGAATAAGAAGGTGTTAACCCTGTCTGCTGTGATGGCCAGCATGTTATT
>vim|1286897|reg|D|rh|VATVSR
TAACATCCCTCCCGATATGCTGTAGCCGTTCTCCCGTCAGACATGGATAAATGCGTCGTTCGAGACGTTCTCGAATGGCGCAACTGTAACGGTCCGTGATGCCGTCTGGCGGGGCTATCCGGCCTGGCCCCTTTTGCCATGACCTGAAAGCATTGTGAGAGACTCACTGAGTGCTACCCTACTGATATCCGGAGAGACTAATGAATAAGAAGGCATTTACCCTTACTGCTCTGGCAGCCGGCCTGATGTT
>vim|1287944|reg|D|rh|VATVSR
TTTACAGACATAAACCCCTCTCCGCGGTGGGTACAGGTTAACGGGACCGGCAGAGGCCGGTAAAATCGAACGGTGCGTTATTTTGGTATGCCAAAGATAGAGGATTGGAATCATTTTTCTGTCATAACGCTCGCAACGCGACACACGGGAATTCCAATATAGTGAAATCACGTCAATCTGGAATACCTAGAGGAGGGGTTATGGATTCCGACTTTGAACAAACGGTCATGACGCTGCTTATCACCGCCGG
>vim|1866778|reg|D|rh|VATVSR
TTAGAGCTGTAATCATAGTCGCAAGTATCATTATCGTTGAAATAAATTTCAGATATTGGAACGTTTCGAAAAATATGGAATGGGTTCCTATTTGCTTGAAACCGCTTGCATAAAGCTGCCGTTCGCAGAATACTCAGTATGTACCCGGGGAGAAAAGAAATCGAATTGAAGTTATTATTTCGGTATAGGAGGACTTATTCATGGATGATCGGAAGTTTTCAGTTTTAATTGCTGGTGGTGGCAGCACTTA
>vim|1998713|reg|D|rh|VATVSR
GCCATGTCGATAGCCCCAGAACATGGCATATTCCCATTGATAGATGGATTGGTGACGTCGTAAAAAAACGAACGAAACCGGGTGTAAACCCTAGTAATGCAATCGATTGCATTAAATCATAATCGCTCCCAAGGTGCTCGCCACCTTCAAGACCGTGACCAGATATAGGCGCGGAAAACGGCCCCCATCAGGAGACATAGATGAAGCAGAAATATTCGGGATTTATGGCTGCGCTGACAGCAACACTCGC
>vim|2035755|reg|D|rh|VATVSR
GTTTACCGCTCCGGATCGCCATTTTTGCGGCGCTTGATCCGGAGCCTTGGTCTTTTACCTGCATTTAGCGCATTTTTACCCTGTTTTACTTAACAAATTCAGTGTAATCGTTTACATCTGTGTGAGCGAGATCGCCGATCACCGGGCAAAACTCCCCTACACTGCATACGTTTTCGGCGTTCATGCAGGGAGAGAGAAGAATGCTCAGGGAGATAGTGGCCCGTCAGGACTGGCAGACCCAGGCGATTAC
>vim|2272218|reg|D|rh|VATVSR
TCCTTTCTTTGCAATTTTAGTTAAAGCCGTAGATAACGTTGCGGAAGAACATGAAAAAAGTATCTTAATCGGCATTGGCTATCACAATGCGGAAAAAGAAAGAAATGCAATAGACACCTTATTGTGCAAACGATGCAGTTGTTCATTCAAAAGCTTTAAGTGATCAAGAGCTTGCTCAATATTTAGAACGTATTTCCGGTATGGTAATCATCAACCGTGTCATTCAAGGTTATGAAACTCGTTGTGTAAG
>vim|2520290|reg|D|rh|VATVSR
ATAGAACATGAAGACCCTCTATATGAAGGCAGTGAAGAAAAAGTAAAAGAAGGGCTTCTTTTAGGTCTAAATCATCTAAAACAATTTATATAACTTTAATAACTTTAAAAAAAGCTCAACCTAATAATCGGTTGGGCTTTTTTTTAATGTAAACATACTGTAAAATATAAGATATACGTTAAGTGATGGGGGAGATAAAATTGGTCACTTCAAAAATCGCTGAAGTGCTTCTACAAATATTCACTGTTAT
>vim|2576788|reg|D|rh|VATVSR
ACCACCATCCGCTATCCGGTTGTTGCGATGGCGACACAGGCCGCAGAATTGGCGCTGGCGCTGGCCAATCATACCCCGTTGCCAGAAATCACCAATATGTTCAGCCCAACGCTGGTCCGCCGCCATTCTGTTGCCAGCCCGCAAACGCCCGCAGATGACTGAGAACTGTCGCTAACCAAGAGCTGCGACCCGCCTGCGCTATGCATAACTGCCGCGATATCCGGCAGTTATGCCACAAAAACTGCCCCAC
>vim|2769592|reg|D|rh|VATVSR
CAGGTTTCGATGACATTGCATTTTCAGCATTTGTGGATCCGCCGCTAACCACTATTGCCCAACCTGCAGAAGAATTTGGTAGAACGGCGGTTACGCTACTGGTGGACCTTCTTAACGGAAAAATTCGCAAGGCCCCCAAAGTTATTATGCCGTTTGAACTTATTGTGCGTGAGAGCACGGGCAAAGCTTTGGGTTAATTGATGATAGCGATGCGTCATCACCTATGTACCACTACAGAAAAGGAGCAAGC
>vim|2772734|reg|D|rh|VATVSR
CAGCCTGAACTCGTCGTTCGCCAATCCACCACCCGTCCCAAACGCTGAGCAGTTGGCCAAAAGTCATCTTTGTCCAGCCAAACGACTAATTAGCCGCCGCGTTCGTCTATACTCCCCCGCTGCGCCGCACCGGTGTGCAGAACCGCTTTTAGACGCCCTTAGTTTCCGGGCGACCTGATTCTCCTGACAGGACCCATTGAATGACTCAACAGACTGAACGCCTGGGCACTGCGCCCGTCGGCAAACTTTT
>vim|2831948|reg|D|rh|VATVSR
ATGCAGGCAGATAGGGAATTGTGATTTTTTGCTGAATTTAATACTTTTAGGAAATCGTTTTCAAAAGTACTTGTCAAAATATTAATAACTTAATATAATCATAATTGTAAGAGCTAGGAAAACCTTTTCACAAATTCATGCAGAAGAGCTTAATGGTCTAATCTGCTAAAACTATTCTCAAACAGAGGGGAAGTAAAAAAATGTTCAATTTCTCTAAATCAGGAATGTTCAAAAAGACGGCCGCTGCCGG
>vim|2843172|reg|D|rh|VATVSR
TCATGTTATAGTGGAAAGGGAAACAGTTAAAAAAGTTTGATTATGTTAAAATGGGGGTGTTATTTTTAAGGAAAACAGGCATATAGGTTTTAGTGAGGTATTAAAATTATTTAAGTGTTTAGTAAACGTTTACTCAAATAAAAAATGGGGGACTGTAATATTTCTTAAAATAAAAATAGTTAATAATGGAGGGATGGCCTATGGAAAGAAAATGGTGGAAAGAAGGGGTGGTTTATCAAATTTACCCCAG
>vim|2972811|reg|D|rh|VATVSR
CGCCGCGCAAGCGCATCTTGCCCGCCAGTCTGGTGATCCGCGGCTCAACCGCGCCAAAAGCCCGCTGAAAGGCGCGCCCGACACCGCGCCGAAGATCGTCGCTCGATCATGGCGCGCGAGCCCTCCAACGCCCTTGAAGCCTCAATGTAATCGCTTACAATCGCCGTCGCGACGCCTAGAGCGCTGAGGAGCGAATAGCGATGAGGATTTTGACCTGGCTGGGCGCGACGGCTTTCGTGTTCGCCTTGCC
>vim|2972812|reg|D|rh|VATVSR
CGCCGCGCAAGCGCATCTTGCCCGCCAGTCTGGTGATCCGCGGCTCAACCGCGCCAAAAGCCCGCTGAAAGGCGCGCCCGACACCGCGCCGAAGATCGTCGCTCGATCATGGCGCGCGAGCCCTCCAACGCCCTTGAAGCCTCAATGTAATCGCTTACAATCGCCGTCGCGACGCCTAGAGCGCTGAGGAGCGAATAGCGATGAGGATTTTGACCTGGCTGGGCGCGACGGCTTTCGTGTTCGCCTTGCC
>vim|3005694|reg|D|rh|VATVSR
TTACAACTATTTCACAGCCAAAATACGATTTAGGATGTGTTGCTATGGAACTACTGATAAAACACATGAGTGGCAAATTAGAAGAACCACAGAGGATTTTTTTAGAACATGAGTTAATAATAAGAGAGTCGACAGTAAAATAAAGAATAAAGTTTTGTCTTAAAAATACAAATTTAAATATAATCATGGGAGGAATTTTTATGGTAAAAGAAAAACTTAGAGTAGGAATTATAGGTTGTGGAGGAATTGC
>vim|3058927|reg|D|rh|VATVSR
TATGTTAACTGCGGTGTAAAAAACCTGTATATTCGATTTCAAGAATAACTGCATTGTTATGCACCACTATTCATTCGTGTGAAGGTCTATTCATTTTTAATTAGTTGAATGTAAGTGTTATCACCTATGTGTACCCTAGAAAATCTAAAAAACACCACTGTCGTTTTAACAAAACAAAGCATTAGCTCCAAGGTGATATTATGTTAGCTAAACGTATCGTGCCCTGCCTTGATGTCAGAGAGGGGAAAGT
>vim|3154176|reg|D|rh|VATVSR
CGGGCCATGACGCGCCTGCTGCAGTTGATGGACGGCACCTCCACGGACGGGACAGGGGACAAGCAGACCCTGGTTCCCCGCTTGATAGTTCGCGATTCCACCACTCCGCCATCGGGCCATTGAAGCCAGAGGCGTTCCTTCTTTTTTTGATTGATCGCAGGGACCGCGCGAGCGGTCACCGCCACCCGGAGATTGAGTTGATGATGCACACCACCTTCCGCACGCCGGCACGCCGGCTGCTGAGCACCGC
>vim|3383029|reg|D|rh|VATVSR
TTATGATGGCAGCGTTTACCAGTCTGAACCACGAGGTGATGGATATTCCTCACTTTATTTAGTAGGAACAAGGCGTTAAACGAGTTTTACAGTCGTATTTTTCTGGAGCGTTACCCGACACGGAAGACCGAATTTTCGTCGTGAAATGCGTTGTGCGGTAACACTAATGCAACAAATCCCGCCTGCATTTTCTCACAATAATGACCCTGCATAATAAAACCGGAGATTCCATGAATAAGAAGGTGTTTAC
>vim|3396365|reg|D|rh|VATVSR
TAGTCGCCGACTTCACATTGCGGTACCTCTTTTCTGAAGAATACGGCCAAATATCTCGGTAAACGCTTACTTAAAGCGGAATGACCCGGACAAGTGTGACGCCAAAATCGGTATAAAAATCCTTTTAATCGCAACACCATTGACAGCGCAATCGCCGAAACATACGATGTTTCGCATAGTAAACGCTTACTATAAATAATATGATCCGCCCAATGAAGGGTAATCTCATGTCTCCATGGATAGTCCGCCG
>vim|3402309|reg|D|rh|VATVSR
ACTATGTAACGGTGAATAATCACTTTTAACGCATCGTCAGGGCATTAAACAGCAATTAAAGCATATTTTTGGAGCGTTACCGGGCACGGAAGAAAGATTTTTTAACAGTGAGCTTCGGCGTTCAGTAACACTTCATTAACGTTCTGCCCTGCCGAGCATTTTTCTCAAGTACTACCCTGCATAATAAAACCGGAGATACCATGAATAAGAAGGCGTTAACTCTGTCTGCTGTGATGGCAAGCATGTTATT
>vim|3407895|reg|D|rh|VATVSR
GGGCCTGAAACTTTATGTAACGGCGATTTAACACTGACGTTATCTGCCGCCCCTGAACGATAAAAAAGCTTTACTGGAAGCATTACCGAGCAAGGAAGTGTTTTTTATTAGTGAACTTCGGCATTCAGTAAGGTTTTTCTCCTTACCGTCCTGCCGCCCGTTTTTCACGATTGCTACCCTGCATAAAAACCGGAGATACCATGAATAAGAAGGTGTTGACCCTCTCTGCCGTTATGTCCTGCATGCTTTT
>vim|3457685|reg|D|rh|VATVSR
ACGGAAAGCTGACAGCCACGGTCGCCCAGCAGCCGGAGCTGATCGGAAAACTGGCGGCCGAAGCGGCGGAGCAGGTGCTCAAAGGAGAAAAAGTCAAAAGAACCATTTCCGCTCCATTGAAACTTCAAACACAAAAATAACCGGCCGATGTTTAGACTTCCGGTAAAACGTGAAAGGATGAAGTAAAAGGAGAGATACAGATGAAGAAAACAGCCAAAGCGGCATCCATTCTGACCCTTGCAGCGGGAAT
>vim|3458170|reg|D|rh|VATVSR
AAATCTGAGCGTCAGCCGGGCATTGAATATTCCATCCCTGGAACTTCATTTGGAACGGGTCGGTAAGGAAGCATTTTTATTGTTTTTTCACGAAGAAACGGCTAAAAAACAAATTATGCATCAATTTCAGCGGAAAAAGTCTTGAGCTGAAATGGGTTTCATGCTTTATAAATAGATTGAGAAAAAAGGGAGGCGGACATATGCGAATTGAACATGCAGCGATATGGGTGAAAGATTTGGAGCGGATGAA
>vim|3487218|reg|D|rh|VATVSR
TTACTGTTGGAGCAAATCCATTCCGATGTTCTTGCAAAAACCGTTCATCATCTATTGCCTTGGAAATTTGTGCGACGACAGTCCAGTTAAATATTTTGTGATTGAGATCACAAAGTTGAAAATTTTTTCTTCTCAATAAAAATGTAATCGATTACTTTACACTTAATTTGATTTTGTAATCGATTACTTTAGGAGGCAATATGAATACTGAAGCCAAACAACCGGCATTAATCGTGCCGAGATTATCTCT
>vim|3531128|reg|D|rh|VATVSR
TTGGTTTTGAATATTTAAAGGATATTATCAATAAAATATAACTACGTATACATTTTGCGGTTGGCAAAGATTAGTTTTTGCCAACCTTTTTATTTATAATGCTTACTCAAGATATAAATTTTAAAAATAGTTGACATTTAAAAAAAGGTAAAAGTATAATATTGTCAAAAAATACTATATAAACAAGGGGAGAGGAAAGAGTGAAAAAATTCACAAAACAAATTGTGTCATTGCTGCTTTTGTTATCTTT
>vim|3548451|reg|D|rh|VATVSR
GTTTTTCAGTGGAATCTAAAATATAATATTAGCGATAAAATGTGATCTAGATCACAAATATTAATTTTTAATGTAATCGTTTTCATTTCTGTGAGTTCGATCACAGATTCTGAAAGAAAATTCAGTTATGATGCGAGCAGTTGCCGTTCTGAGCAACATTTATCAGTGAATATCAACATTCCAAATATAGGAGCGTTATTATGAAAAAAACAGTAGTATTAAGTGCGATTGCTTTGGCTATTGGCTTAGG
>vim|3564036|reg|D|rh|VATVSR
TCCCTCCTGTTTCCGTCAGTTTCCTATCCCGGATCGCCCTTTTTCAGGTGGGCGATCCGGCTGCGCTCATTTTTACCTTCATTTAGCGATTTTTTACCCTGCTTTACTTAACACAATTGGTGTAATCGTTTAGATCTGTGTGAGCAAGATCGCCGATCCCCAGGCAAAACTCCCCTACACTGCATAGGTTTTCAGCGTCGATGCAGGGAGAGAAAAAGATGCTCAGGGAGATAGTGGCCCGTCAGGATTG
>vim|3566213|reg|D|rh|VATVSR
CAATCAACAACTTAAAAATGGTTCATTATTGTTTGTTTAGTAATTAAATGCTTCAGTGATGTAATAATTACAATTATGTGAGTTGTATCATGTCAGTGGTGGCTTGAATCTTTCTATAATCCACTCCGGCTAGTGAAAGCGCTTTCCCTCTGGATTGGTGAGCGTTCATCAAGATAACAATGCAACAGTGGAATAAAGGAATGACTATGAAAGTGAAGCTACTGACTACATCCGTTGCCCTGGCACTGTC
>vim|3619553|reg|D|rh|VATVSR
ATCACGCCGTCTATGCTCTAGTCGTTTTCCAGCGTAAAGGCACTTGCCGCTGCTGTTCTTTACCTCGCGCTGGCACCACACTTTTCAGGAATAACATGATTCACGGATGACAGGGAAACTGCCAGGCCCGGTTGTGCATTCGCCACCGGTTACCTTTGGCCTAACACCGAGCAAGACCCTACATAAACCGGAGACACACAATGAATAAGAAGGTTTTCACCCTGGCCGCGACGGCCGCAGCCATGATGTT
>vim|3619970|reg|D|rh|VATVSR
CGCTAGCCTGATTAATCTTCCCTGTGCGGCACGCCGATGGCGGCTGCACAGGGAGGCCCGCCAGAGTAAAAATTAACGTCATGATTAAAAAAGATATTTAATATTTTTTGTGATCCCGTCGGCATTGGGTAAATATGTTCTGTGAATTTTACTAAATATTTACTATCGTTCTCCCATTGAAAGCTGTCGGGAGACGTGACGTGAACAATTGGGAAAACATAGAAAAACAGTCGGAGAATCGCTTGCCGGC
>vim|3625887|reg|D|rh|VATVSR
TATGTAACGGTGATTAATCACTTTCACCATAGTCAAAGTGCCGCAAACAACCATAAAGCGCATTTCTGGAGCGTTACCGAACACGGAAGAGAGAAATTTTATAAGTGAACTTCGGCGGTCAGTAACGTTTATTTAACACCTGCCTGCCGATCGTTATTCACAAGAAGAACTACCCTGCATAAAAAAAAACCGGAGATACCATGAATAAGAAGGTGTTGACTCTGTCTGCTGTTATGGCAAGCATGCTTTT
>vim|3997180|reg|D|rh|VATVSR
GATTATCGGCTTTGACGATATTCCGCTCAGTAGCCTTCTGACCCCGGCGCTGACGACGATCCGGCAGCCTGCCTATGATATGGGAAGAGCATCGGCCGGCCTCTTGATTCAATTGCTGGAAAATGAAAATGTTAATCACAAAATCATTAAGATGCCCGTGACGTTTACGGAGCGGGAAACGACGAGGAAGGTGGAGCAGCATGGCTAAAATTATAGTAGTGGGTAGCTCATCAATCGATTTGGTTGTCAC
>vim|3998916|reg|D|rh|VATVSR
GCGGCAAGAGCAAACAACGGGAAGGATAATGCGAAATTCCCGCTCCCTGCCGGATTTCTCCCAAATGGCCTGAAGGGATAAACAGGCATTAGGGAATACTTCCAAATAATTATACTATCTGATGTGTAATCGGTTACACATAGTTTATTCCAATAAAAAAATTAATCTTTCCCTTAACAAATACAAAGGAGATGTTGAACATGACCCAACAACACAAAAGAATTCCCGTCATTCTGGACACTGATCCCGG
>vim|4087032|reg|D|rh|VATVSR
TCCTCAAATCAATATGTTCTCCGCTGACCTGGTTATCAGGGATTCAGTTGCACAGGTAGGGAAGAATAGGGGGAAATAGGGCAATCAATAGCTAAAAACGTGACTATCATCACCAATATAAATCGGAACCTTACGTTATATTAAATGCCACACCAGGGAAATTACACAATCTCGTTTACAGTCTCCAATATCTAAATATCATGGAGGGGCCCAGAACCTTGGGCTCCGATATTGATCCATTCCTAACGTT
>vim|4573649|reg|D|rh|VATVSR
TCTACAGGCGATTGATATAATAATTGATATAAAAAAACATCACCCCGTTCACTTATGTGAACGGGGTTTTACATTGTAGCTTTAGCAAAAATAAACCACCGCTTGAAGCGGTGGAATAAAAGACTTTAGTAAAAAGCCCTCCTATGATATAATAGAAGTGGGTTTGGCAACCACATGAATATCAAAAGGAGGACTGTCAAATGAATGACAATCATAGTTTATCACATTCGAAGTGGAATTGCAAGTATCA
>vim|4675757|reg|D|rh|VATVSR
TTCGACGGCCTGCCCTACGGCAAGTACCTGCATCCGGCTCTGACCACGGTGCGCCAGCCGCTGACCGAACTCGGGGCCGGAGCGGTCCGCTATCTCGATGAGTTCCTGAAGGGGCAGCGTACCGTGCTGCCGGAAGAGACGCTCGGGACCGAGCTGGTGATCCGCGACTCTGTAACCACCGTCAAATAGGGGGAATCTTCATGTCGAACATTTATGGTTGTATCGCCGCGGTGCTGCTGACCGCAACCGT
>vim|4677857|reg|D|rh|VATVSR
CTCCTACTTCCGCACGTTTCCGCGCGAACTCGGCCGCCGGGGGGCGCAGCAGCTCTATCAGCTTATGACCGCTTCCCACCCGGGCGACAAGGTTTGCAAGACGTTGATTCCGCTCGAATTTCAAGAGGGAAACAGTGTGCGGACTCTGGAGGAGAACCGGTAATTTCCGGAACATGAATTCCCGCAGGACGGGAGAAAGGATGATGATGATGCGAATCGGACTGATTGTTGCGGCTGCATCGCTGGCGAT
>vim|4754271|reg|D|rh|VATVSR
CGGAAGCCGCGCAGTGGGTGGACCTGAAACTCAAAAATAAACTCAAGCTCCTCCCGCAAAAAGTTATCCACGGCGACCTCATTGTCCGCCGCTCCTGCGCCCTCCCGCGCAAAACCTGAGCCTCCGTCCCCCCCCCCCTTTTTTTTTCCGGAGGAGCATCCCTTTCCCATCTGTCACCAAAATCCAACTACACACATCCGATGAAAACCAAAAACCTCCTCCGCAACTTCGCGATCGCCACCATCGCCAT
>vim|4887466|reg|D|rh|VATVSR
ATCACAACGATCCGCTGTCCGTCCTATGAAACGGGGCGGCTGGCCGCCATGATGCTGATCGATCAGCTTGGCGACGGCAGCAAGAGCTTGAATTTAAATATGAGCCTGCAGCCGATTCTGATCGAGCGCCAAAGCGTCCGGGATCTGCGCGGGCAGGCGGAATAAGAAACTTACAAAGCAGGGGCGCCGCCCCTGCTTTTTTGCTGTGGCGCGGCCTATCCCGCTTAGAACCTGTATTCACAGTCGGAGG
>vim|4936312|reg|D|rh|VATVSR
GATTATCGGTTATGATGATATGCCGTTTAGCAGAATGATGTATCCTGGATTGTCGACTATCGCTCAACCTGCCTATGAGATAGGCTTCAAGGGAGCACTATTATTATGTGACATTCTTGAAAAAGGGTTTGTTGCAAACAGTCGCATTCAATTGCCTGTAACGTTAAAAATTAGAGAATCAGTCAGAGAGAAGGATGAAGATGAGTAAAATAGCAGTGATAGGCAGCATTTCAACAGACTTTGTAGTGAC
>vim|5140414|reg|D|rh|VATVSR
GCAATACACGGTTCGAACAAAAATGAAACCCGTTTCAATGCAATCGGCTATCATCATATTTTCCACATGAAATGCACGTAAGAATACCGTAAATATGACAGTTAATGTTGTTTCGGATCGAATGTGTATTTTATTTTTACCAAAAAATGAAACGGGTTTCATGAAACGGGATACATGTTATCGATCGGGGGTCGTCTAGAATGGGTTTGGATACACAGGCGATATCGGCAGTTCAGTTCGAGGCCGATGC
>vim|5141583|reg|D|rh|VATVSR
GATGAACAACAATGAGTTTAAGGACAAACGGACCTTCAAGGTCGAGTCCAAACTGCTGATCCGGGAATCGTCCATGTTCGACAGAAATCCCGTGAAGAGCAGCGAAGCTTCGCAGTAAAGCCTCTTTTTTTGCAGAGGAAAGAAATCGATTACATTTTCAACTTATTCAGCTTATTTTGAAGTCACGGAGGAATGCCGGTATGAAAGGTTTTTTCCAGGAGCTCGTACGGAATCGAATTTTGTTCCTCAT
>vim|5142338|reg|D|rh|VATVSR
GCGAAATTCGCGTCTTTGAGGCTGTTTGTTTTACTAGCCGAGATATTGATCAATAAATAGCGCCTCATAACGATTCATTATGACCTCCCAACTTAACGGTAGTACAAACCGTCCTTACGGAGTGTTAAAGTATGTTCACTGGCCGAATACTTTCGGTCGGGAAAGATCATTTTAGATATTAGTCAAGGAGGCTGTTATCGATGACGAAACGTGTTCTAATGGTGGTTACAACCGCGGATAAATTAAGCGA
>vim|5159748|reg|D|rh|VATVSR
TGAAAGTCACAACATTACGATTTGTTTAAACAAACGACTGCAAAATTTTGCAAAGCCTTGCAAAAAGAACCGTGTTGTAGTGATAGTCAGCCAACAGCACCGGAAGAGTGTGTTTTAGGGTTGAGATACATGGCGCAGCGCCGCGGCTCATACGCCGGCGCACGCCGATATCGTCGAAACGACACCAGGAGGAAGTTCAAATGAAAAATTCTAAGGGTCACTCCGGGGCGCTGCGTGCACGCCTCCTGAC
>vim|5161329|reg|D|rh|VATVSR
GTTTCGCTGTTATATTTTAAAATGTGGCGGATTACGCTTTGAGTTTATTGCTAATTTGGGGCGCAGATTTTACATTCAGGACTCAGGCGTCCGGCAGAGGCGCTCAGGTTGAGATAACAATAAACCAGGACCTGTACACGGCGATCACGCAGGGAACGCGTTGGCATCGCCACAAAAACAGACTCATCAGGAGGATAGACTTGATTACTCGGTATTCTAAACATAAGGGCGCGGGACTGCGGCTGCGACT
>vim|17973|reg|U|rh|TATVSR
CGTAAGGTGAAATGGGTGCTGGATGTTGATCCGATTGAGGGTTAAACCGCTCACGATGCGAGGCGGATCGAAAAATTCAATATTCATCACACTTTTCATGAAAATTCTGTAACCGTTTTCACGCGCTATCTGCTAAAAATGTTGCCGATGTGAAGTAAACATGGATGTAGTACGCCTGACGTGCCAGGCGAGGAGTGAGTGTGAAAGCGAAGAAGCAGGAAACTGCCGCGACCATGAAAGACGTTGCCCT
>vim|55261|reg|U|rh|TATVSR
CCGTAACTTTCTGTTCTGAATCCCTTAGACTATCGGTAAAATCCACTCAGTGAATCGTTTTCGTTAAGCCCAACGTCATGGTTATGGCCATGATTTCTAGCATGAACAAGATTTACTGATTGCAGGTTAAGTCTTACAAGATCAGTCATCATGAGTGTGATGCTCAACATCACTCGATAGAGAAAAGAGGGTAAAAATACATGGCGACAATGAAGGATGTTGCCCAGCTTGCTGGAGTTTCAACCGCGAC
>vim|98447|reg|U|rh|TATVSR
AACAGACGGAAACTCGTCCCCATGCCTTCGTCCTCCCCGACCCCCGGGCGGCCGACTTTTCGCCTCTTCAGACGCGCGCCGCTCCAATGTAATCGAATTCATCGATAACAGGGGTCCGCGAAAGCGGCAACCGTTGCAAGGCCACAACGCGCGGTCTGCGATGCTTGCCAAGCCACCGGCGACCCGCCAGTGTCCGGCCGATGGCCACCATTCAAGATGTTGCTCGGGAAGCCGGGGTCTCGACCGCGAC
>vim|143603|reg|U|rh|TATVSR
ACGAAGCAATCGTTTACCCTCCTTTCTGCGAGCCAGTTCGAAAAAACCTACTTACGTCACATTTTTTATGCAAATTAGGTAACAAATTACCCCCACTATCTGTATAGAATGACGGCAAGTCAGTATTTAACCGAAACAACACGGCCATAAAAGTCTATGAGCGCGCTTACTGGCTCGGAGCTAGAGTAAGGAGAAGGGCGTTGGAAAATAAGAAAGAATTCACAATGACCACGATGAAAGATGTTGCTGA
>vim|148895|reg|U|rh|TATVSR
ATTGTTAGTCATGTTATCGTAGAAAATTCAGTGGTCAATAACTCATTGAGGTAGCTACTAAAATTTGCAGTTACCAGGATTTAGGATGATTTTAAAAATGTTTATAAATTCAGGCTGCGCCGCAGTGATTGCACTGATTTCCACGTAACATGATAATCAATGGCTTTGATACCCTTTAAACGAACAAATATGAGCTTAACATGGCGACAATAAAGGATGTTGCATCCATGGCCGGTGTATCAACCGCGAC
>vim|151356|reg|U|rh|TATVSR
GCGGAAAGTTAAATGGGTTCTGGACGTCGATCCGATTGAAGGATAGTCCTCACGATGCGAGGCGGATCGTAAAATTAAAGATCCATCACACTTTTTATGAAAATTCTGTAACCGCTTCCACGCACTATCTGATAAAAATGTTTTCGATGAGTGTTACCAGGGATAGATCTGCGCCAGCAGTTCCCAGGCGAGGAGAAAGAGTGAAATCGAACAAGCAGGTTACTGCCGCTACGATGAAGGATGTTGCGTT
>vim|280767|reg|U|rh|TATVSR
AACCCGGCTTTCTCAGCCATGCAAACCGTTACATTTGCAACCTGTTACATTCCAAAGCTATTGAGACCATATTGGTCTATATTTTCGGCGTGTCGCAATATCGCAACCCATTGCACTATGACTGTCGTAAAACGTACTGCAATGATTTACAATGAAGAGAAGTTTGTCACACCGTCAACTTTGAAAAACCGGGAGGGGCCATGAAAGCCAGCATCGAGGACGTCGCCAGGCAAGCAGGCGTCTCCACCGC
>vim|309519|reg|U|rh|TATVSR
GAAAATTGCAACAATTTGCTTCTTTACGTGATGAACATCACGAATGAAATGCGGATTTTGTTAATTCGCCCGTAACTTTAAATAAAGAATTGAATAGACTATTCAAATTACAACGAGGCAACTCATAATTCGATTTTATTTTCCGAATCAGAACAATAACTAAACGTCATAATTGGCGAACATTTTGAGAGGGTTAGTATATGGCGACAATGAAGGATGTTGCCCAGCTTGCAGGAGTTTCAACGGCAAC
>vim|327632|reg|U|rh|TATVSR
AATGATGTTATAATTAAACTGTAGTAATCGTTTACTACAGTTATTACATATTACTGGTGGAAAACAATATATAGTAATGAACTATATCTTATAGTTTAATCAGTAAAATTGATGTTTAACAATAATGTTTATTAATATATCATAGTTTATTTTATATATTTGTAGCAATAGTTTACCGAAAATGACCTAGGAGGATAGATATGGGGTATATGGAGGGAATTATGAGTAAAATAACAATAAAAGAAGTAGC
>vim|338764|reg|U|rh|TATVSR
GGGTTTACCCCATAGGCTTAGATTAAAACAATGACTATTCCCAAAATTTGAAGCAGTAGCCAAGCGATGCTTTATCGCCTACTCCCTAAAAATAACCACTAACAACGTGATTAGATAGGCACTGATTACCAGTGATAAAAACCTACGACTTCTGACAGGGAATAACGTCATCTTGGCAAAAATTTGAGAGGTTAAACACTATGGCGACAATGAAGGATGTTGCCCAGCTTGCGGGAGTGTCGACAGCTAC
>vim|552292|reg|U|rh|TATVSR
ATCGAATAAATGATTTATATCACACTTTTTTACAAACTAAGGAATAAATGAATTTGCCAAACTGTTTAGAATGATCTCTTAATAACATTGTCATAACCTTAAACCGCATGTCGTTACTTTCCTTAAAGTCACTGACGGTTTCCCGGCAACCAGAAAATGACAATCATTTAACTAATCAGTCAGGAAATGAGGAGTGAGTTTTGGAGCAGAAAAAGAATGGCACCTCCGCAACAATGAAAGATGTCGCTGA
>vim|608702|reg|U|rh|TATVSR
TCACACTTTCTGTGCAAATTAAGCAACAAAACCTGCGTTCAATCTGTTATCACTGTCTGCGCAGGCAGTATGCTGGGGTCCGGTGCCAGTCAGTCGGCATACTGCGCCGAAAAGCGTTACCCGTAATCATATAGCGTCAACAGACAGGAACGTTCTGCTGACAGTCAGCGCCAGTTAACGCTGACGCAAGGAGAAAAGCGTTGAAGCAGAAGAAAGGCGTCACCACGGCGACGATGAAAAACGTGGCGGA
>vim|610866|reg|U|rh|TATVSR
GTGCAGGCGCGTGGGAACGGACATCGTTGGTCTTTCCTTGCCGCTTGTGAAGTGTTCCCGCCCGGGGTTGTAGTCTTCCGGCCGGTGGGTCTATGGTCACTGTAACCGGTTACTGAAATCGGTTACCGGTTGAGAGTACCAGTGCCGATGCGAGCACGAGAGCACCGGCCGGATGCGCCGCAGACGACGAAGGAGTTGACGTGACGGAGACGAAGCGCGGCGGCGAACGACTCAATGTGCGCCAGATCGC
>vim|771985|reg|U|rh|TATVSR
CGGAGATCAACAGACACGCTACTATTTTCATCGTTTATCGACTAAGTATAACTAAGTGCTCTATCAATGGCGGCTAGATTGCTAATCAATTTGGGATAAACTGTCGTGCGTTGTACACTTCAAACTCAATCAGTAAACCATCTGTGACGCTTTAACAGCATAATGCTTTAAAATAGTCACAGCTTCATCTTCGGTTAGTTATGGCGACAATGAAGGACGTTGCCCAGCTAGCTGGAGTATCTACTGCTAC
>vim|853979|reg|U|rh|TATVSR
GGCATCGATTCATCCCATACTTACGCTTATGCGTGGAAGTGGAGGTCTTCCCGGTGCGGGATGATAAAAATCCATTTCTTTATATGAGAAAGGGGCAAACCATGTCTAAGACGGATCGAAAAAACAACGCTTGACAACCGCCCTGTCTTTCATATACGATGAATATGTAATCGATTACATAACTGAGAGGACTATAACGAATGGCAAGCATAAAAGACGTGGCGAAACGGGCGAACGTATCGACGGCCAC
>vim|907725|reg|U|rh|TATVSR
ACATTCAGGGCAAACAGGGCAAAGAGCGCGGCCGAAATCAAAAGCATCGGGTCCTCCGGATGGGCAAAAACACGATTCGCCCCCGCAATGTAAGCGCTTACATTTGACGATGCAAGCGCTTACACGCTATGCTGTCCGCGGCGGTTGGGGTATCGGAGCCTACTGCCCGCCTCTTTCAACCAAACACGGACCTGCACGTCATGACCGCGCCGAGCACACAGCCCACCCCGACCCTGGCCGATGTGGCCCG
>vim|944155|reg|U|rh|TATVSR
CAACCTTAAATAATACTGCACACCCTTGTGCTCAATCAGATAATACAATGAGATAAATGAATGATGTATTAAATATTTAAGACTATTAATAAGAAGGTAATTATAAACGGCATGCTCCACAGAATTTGATAGTTCTAACATCTTTATCGAAAAATCCGCGCTACACTCTGACTCAATGTTAATCACCATAAGTAGTCATCATGGCGACAATCAGTGACGTTGCAAAGTTAGCAAGAGTTTCTACCGCTAC
>vim|945210|reg|U|rh|TATVSR
TTAAGTTAATGTCGGTTTTATCAACAATTTTCCTGTTGAAAAAGTGAAACAATCGGCCTTCATGTGAGAGAAATCACAATACAGATGTAATTTTTGTTAAACGAGCCGTATTTAAATCTTTATTTTATGAATAAAATATCTTCTTATTCAAATAGAGCAATCGTTTACTTTAAGATAAAAGTATTAGGGAGAAGATAATTATGGCGACAATGAAGGACGTTGCTTTATCGGCAGGAGTGTCAACAGCAAC
>vim|967106|reg|U|rh|TATVSR
TATTTCATATTTCTCGTGAGCAACCTCACACTAGTCATGTGATTTTTGTTAATCTAGCCGTAACTTTACACGGATGAAACGAATAAAATATTGCAATAAAAAAAGTGTTAGCAACACTTTCATAATATCTATCCGATTGTATTAATTATTCACGCCTTAAATACTTAGGCGACAAAGGAACTTAAAAGAGGGTTTAATTTATGGCGACAATGAAGGATGTTGCCCAGCTAGCAGGCGTCTCAACGGCAAC
>vim|975140|reg|U|rh|TATVSR
TCTAAAGTGACTTGTTTGCACAGGCTTAGATTAAAACAATGACTATTCCCACAAATTGATATCGCGGTGAAGAATCCATTTTCCCACTCGTTAACACGAACTGAGCGAAGAGCAAATACAGCTCTAACTCGGTTTGATTACTCTGATTTCAAACCGGAATAACGTCATCTTGGCAAAAAATAAATGAGAGGTTAAAAACTATGGCGACAATGAAGGATGTTGCCCAGCTTGCGGGAGTGTCTACGGCTAC
>vim|1057407|reg|U|rh|TATVSR
CGGAGTGGCCGTCGTCGATGAAAATCTCACGATGTGGATAGAATATGGGTCTGACATAATACGGAAGCACGTCAAGATAGCGCTTACATTCTCACAGGGTCGAGCGGGAATGCAAGCGGCGCCACCATGAATCGAGGGTAAACATTGACGCATTTGACAACTCGTAGCGCCGCCATCGCCGCTACGCCGGGAGACAGCCGATGAGCTCGCCCCCGTCCCGCGCCGGTGCGCCCCGCGCGCGCCGCGGCAG
>vim|1141367|reg|U|rh|TATVSR
TCGCCCGCGAACTGCGCCAGAAACAGCGCAGGCCCCTTGATCGTCTTCAAGCGATTTCCTCCCTCCGGTCGCCACCGGCGCAACTCCTCCATCGCGACCGCTGTCGTTGATGTAATCGTTTGCAGAGTCACTATAGACGCGCGACAAACGTTTACAACGATTTTCCTGCGGCGCAGGATGTCGCGGAACAGCGAGGCGTCATGCGGCAGAAAGTGGCCACAATTCAGGATGTTGCACGTCTCTCAGGCGT
>vim|1146676|reg|U|rh|TATVSR
GCTCCTGCTGTTTCTATTTGGATACATCACATACCTTCGACATGTAGCACAAGCCGTTCTGAGACGTGGCGGTACGGGGGATCCAGGTCCGGGACAATCGTCCCGAGCGTCCCTCTACAGGGTGGCCTGAAAAATGCACGTGACCTGTGTGCCGTTCGCAGCATCGCAGACGCACATCACCTTGACATTGTACTACCCCAGTGTTAGCGTGTAAGCGCTTACGCACGCAGTTTATCACATTCACGCCCCT
>vim|1247707|reg|U|rh|TATVSR
GGCAGGCATGGCGAGCTGACCCCCCATGTACGGACCCGGAAGAAGTCCCCGAAGATCAACGGTTTCGTGAACGCTTGCGCACGTTGAGGTAGGCTCGCTTGCAAACGCTGTAGGGCCGGGCGCCTGACGGATTGGCCGCCTGGTGGATTGGCCGCCTGATGGGTTCCGGCGGGAGGTCGGGCGCTGAGGAGGAATCCGGGATGGGCGGCAGCATCGAGGAGGTGGCCGCGTTGGCGGGCGTCTCCACGGC
>vim|1251557|reg|U|rh|TATVSR
CCGATGAAGGCCGCCAGTAAAATAGCCGCTGCCAAGAAAGCCATAGCTCGTCTGTCCCTCCCGACATACGAATCCTGTTCGCCAATGTAAGCTGTTACAATTTTAAAATGCAAGCGCTTACATTTCGTGTAGCATTGGAACCGTGGCGGTTTTGGCCGATTGTCATGCCATCCATGCTTTCACCCCCAGGTTGAGCCCAGATGAACGACAGTCGCGCCATTCCTACATTGCAAGACGTTGCGGATCTGGC
>vim|1251607|reg|U|rh|TATVSR
TCAGTGGCGCTTTCTTGAGGTACTCTCTTGTCATCTGGGGCGGTCCTATCGGTGGCTCAAAAGGCAGGTGAAGCAACACACCCCGGCGGCCTGAGCCCGCGATGCGCGATTCCGTTAACGTGTGTGTAAGCCCTTACATTACGTCGATGCAAGCCATTACAATTGCGGTCGCCACTCCGTAGCCTTATGGTCCCAGACAGATGACAGCATCTCGCCCCACCCCCACGTTGCATGACGTTGCAGAGCTTTC
>vim|1251669|reg|U|rh|TATVSR
ACGGCTGGCCCCCACCACAAGCACGTCCGCGTCCTGAAACGCCGCTGAGGTCATATGTTGGACTGGCTGGTCAAAGCCGCCCCCCTTCTCCCTGATCTCCGCCCTTAGAATTTTCTTCTTTGTCGGCTCTGAAATCGATTACATACTCGAACCAGCGACGGATTCGAGTCAAGACGTAATTCAACTTTCGCGGGGGCCCCATGGCGCAGAAAAGCGCAACGATCCAGGATGTGGCGACAGTTGCCAAGGT
>vim|1807202|reg|U|rh|TATVSR
TTCCATCATCGTCCCGCTCCTGGTGTTCTTCGGATTGCAGCGCTACTTCGTGCGCGGCCTGCTCTCCGGTGGCCTCAAGGGGTAGGAACCGCAGCCTCGGTTGCGTTGCGCATTACGTCGCCGCGTAACCGAGGGCTGCAAACCACAAGTCCACAATTAAGGTGTGAAGGCGGAGCAACGGCGGCCGGAGAGGGGAGCCTGTGTCAAAAACAACGGGTAGATCCCAACGCGGCGGCCATACGGGCGTTAG
>vim|1815023|reg|U|rh|TATVSR
CGGATGGGCGCTGGGACTGCTGGGCGTGCTTCTTGCCCTCTACGGCATGGTGCGGCTCCGCCGGCGCCTGCCCGCAAGGACCGCGACGCGTAAGAAATAGGAGCTGATCCAGAGCTCAAGGCTGGGCGGATTAGACTGGCTTGTTGCCGCAGGGGAAGCACAGGTAGCAAGAATCTGCGAACAGCAAGCAAGGGGAAACTGTGGCACGCACAACAGACAGGGCTCAACGGGGCGGCCATTCGGGCGTCAG
>vim|1868564|reg|U|rh|TATVSR
GATCAGGATTTGAAAACAATGACCCAAACGGCAACAGCTGCAATCGCTTAGTCATGCTCACAATGAGCTACTGCATTAAGATCAACGTTTATGTCACAAAAGTCGGCATATCAGGGTCTAAAACAAAATGACCACTGACACGTCGGCTTTTTGTACGCTTGGCTTTAACTGCTTGTTATACTGGAACTGGAGGTGCTTTTATGGCGAATATTCATGACATTGCTCGACTATCCGGTTTCTCAACGGCAAC
>vim|1889390|reg|U|rh|TATVSR
CGGAAAGGCCGTCGTCTCTGAAAATTTCGCGGTGCGGGTGAAATCCATGTCTGACATAATACGGAGCAGCATCAAGATAGCGCTTACATTCTCACAGGATCGAATGAGGATGCAAGCGCGGCCACCATGAATCGAGGGTAAACAATGACGCGACTGGCAACGCACGGCGCAGGCAGGCCTACCCCGCCGGGAGACGGCCGATGAGCACGGCCCCGCCCCGCGGCGGCGCATCGCGGGCACGCCGCGGCAG
>vim|1917387|reg|U|rh|TATVSR
CGGAAAGGCCGACGTCGACGAAAACTTCGCAATGCAGCAGGAATCTATGTCTGACATAATACGGATTCGCATCAAGATAGCGCTTACATTCTCACAGGCCGGATTGGAAATGCAAGCGGGACCACGATGAATCGAGGGTAAACGATGGCGCTTTTGAGAACGGGCGGCGTCCACGCGGCAGCCGCGGCCAGGGGGGCCCGATGAGCACGCCTCCTTCCAGCGGCGGCGCGGCGCGCGCACGCCGCGGCAG
>vim|2067923|reg|U|rh|TATVSR
CTCCAGGCCACGGGCGGCAAGCGGATGAAAGGTTTTCGCAAGGGTCACCCAAGGCTCCGGCGTTGGTTTGGGATGGGTTTGTAAGCGCTTTCATTGTTGGCTTTCCAACCCACCCCTGTCAATCGGCGATGGACAGCAATCGCTCATTGATAACCCGGTGTGGAAAACCCCGACACCGGGGCTGAAAGCGCGTACATTCGATGCCCATGACCTCACCCGGGAACAAGCACCCCACCATCGATGACGTGGC
>vim|2075497|reg|U|rh|TATVSR
ATGCCAATGATTTTGGGAGTAAAATTGCATCATAAAGCAATCGATTACCCCTCTTTCTGCGAGTCAGTTCGAAAAAACCTACTTATGTCACACTTTTTATGCAAATTAGGTAACAAATTGCCCTCACTATCTGTATAGAATGACGGAAAGCCTGCATTAAGCATGAGTGCTGGCTCGGAGCCAGAGTAAGGAGAAAGGCGTTGGAACATAAGAAAGAATTCACCATGGCCACCATGAAAGACGTTGCCGA
>vim|2173417|reg|U|rh|TATVSR
GTCCGAGCCGTCCCGGATGGCGCCGGGACGGGTTGTGAAGGTGTCCCAGATCGAGGCGCCGCGACCGTCCTCGGCGGTCGCTCCCTCGATCTGGTACGACGCGGTCGCGGCGCCGTAGGCGAGGGTGCTGGGGCTCGGCAGGTGCAGGCTCATGCGCTCCACGGTAGTGCGTGGGCCACCGGAGTGGGAGCGCTCCCGCTGTGACGGGCATCAAGGACGTCGCCCGCGAGGTCGAGATGTCGACCGCGAC
>vim|2188081|reg|U|rh|TATVSR
GCGCGACGGTGTCGCTCGTGATTCCGCCAGCCTCCGTGGTCGCAATCGAATTGGAACTGAGTTGACGGACGGGCTCAGCGATTAACAGAAGTTGCAGAAGGTGCATGGTATCGTGGTGGCCAGCCATTCAGGTTGAGAGTGTGCAGTCAAAAATAGCGCGGGCAAACCGTGTGTGCTCGTCCTGAAAGCGTCGTGGACCGATGGATATTCGGGAGATTGCGAAGAGGGCAAAAGTTTCGACCGCCACGGT
>vim|2219889|reg|U|rh|TATVSR
TGTCGCCGACTCGTGGAAGTGCGTTCTCCGCCTGGCCGATGATCACCCGACCAGTCGCCCAGCCTGGTGGGGAATCGACGACAAGGCAGATCCTCCTATCCGTGCCTCATTCGTGTGCCTTCGTGGCCCCAAAGATTTTTCTTGTAACCGCTCTCACCAGGCAGTGCGGATCTTAGGATTCCATATACAATGTTAGGGTCATGAACCTGGAACAGGTGGCCCGCCGTGCCAAGGTATCTACCGCTACCGT
>vim|2246884|reg|U|rh|TATVSR
CGGTCGTCATCGGTGTCCTTCCGTTTCGCAGTTGTTGGTGCCCTACGACGGCACGGCGGGCTCGTACGTACCGAGCGGTGCCGAGGGCGGGGCTCGACCACGATATCGGTCCCGGCGAGGGCAAGCGCTTGCATCGATCTGCTCACGATGCGGCACGGCGCCTCGCCAGGGTCCGTCCCGGCGTGGCAGCATCACCCGTCGTGGCAGGTATCGACGACGTCGCCCAGGCCGCCGGGGTGTCCACGGCGAC
>vim|2556544|reg|U|rh|TATVSR
CACAAACACTTTCATCGATGAAAAATTGGCAATATGGGGCGCGTTTGAATCTGACATAATGGCGACTCGCATCGAGATAGCGCTTACATTCGCACAGCCTCAAACGACGATGCAAGTGCGACCATCACGAATCGAGGGTAAACGATGACGTCTACGACAGCGTCCGGCAGCGCCGGTCCGGCCGAGCCGGGAGAGCGGCGATGACCATGTCCCCGTCCCGCGGCGGCACGACGACGCGCGCGCGCCGCGG
>vim|2566343|reg|U|rh|TATVSR
TAACAAATTGCCCCCACTATCTGTATAGAATGTCGCAAAGTCTGTATTTAACCGAAACCACACTGCCATGAAAGGATATGAGCGCGGCTAACCGATAACCAGGGTTGACGTGTGACAACTCGTTAATATCCTGAGCCATTGGCCTCGGGATATCTCAAAGCAATTAGTGCTGGCATGGAGCCAGAGCAAGGAGAAAGGCGTTGGAACAGAAGAAAGAGTTCACGGTAGCCACCATGAAAGACGTTGCTGG
>vim|2574535|reg|U|rh|TATVSR
TGTATAGAATGACGGAAAGTCTGTATTTAACCGAAACCACACTGCCATGAAAGGATATGAGCGCGCTTACCGGACCTACCGGTTTACGTGTGACAACCCGTTAATATTCTGAGCCATTGGCCACGGGATATCTCAAGCATTAGTGCTGGCTCGGAGCCAGAGCAAGGAGAAAGGCGTTGGAACATAAGAAAGAATTCACGATGGCCACCATGAAAGACGTTGCCGAGATGGCAGGTGTTTCTACTGCGAC
>vim|2612266|reg|U|rh|TATVSR
AGATGAGCTTTTTTCAGATAGTCACGGGCCATGGGGGATCCTGTCGCAAAGGGGTTTCGGGGGCCGGGCGGGGTGCCGCGGGAGAATCTCTTGAGAGGCAATGTAAGCGCTTGCATGGCGTTATTGCAAGCGCTTACATTTGTGCCATGCGCGGCGGGCCCGATCTGGCGTCTGCTGCCGCGACAGATTAGAGTGCGCCCATGACAGATGTCCCGCCCAACCCCACGCTCGAAGATGTCGCCCGGATGGC
>vim|2668245|reg|U|rh|TATVSR
TTCGTGATCGAATCCCAGTCGTTGAACGGCGCCTCGTCCGAGGCGAACTGCGCCAGGAACAGGGCCGGACCCTTGATCGTCTTCATGAAACCTCCCGCGGCGCCGTCCTCCCGGCACCTTGAAATCGATTACATCCGATTCACGGCGTGATTGCAATGAAAAATGTAATCGATTAACCGGAGGCAGGATCAGGAGGCGGCATGTCGGCAAGGGTCAGGATCAAGGACGTCGCAACGCTTGCCGGGGTATC
>vim|2696810|reg|U|rh|TATVSR
AGGCTCCCATCGCGACATTCAGGCCAAAGGCTCCGAACAGGATCAGTGCTGCGAACAGAAACATGATGCCCTCCTCTTCGTCGGGTCTTTCGACGATTCGAGACAAATGTAAGCGCTTACATATTTTCACGCAAGCTGTTATATTTCCCGAATGTCGTTACAGGCATGTAGATCGAAACACTCTTGCTCCGGGTCCCAGGATGAACCGACGTGTCCCTGACAACGCCTTGAACCTGCCTACGCTGGCCGA
>vim|2714333|reg|U|rh|TATVSR
AAAGAGTTAGGATCAAGAGCATTGGTTTCTCCGGGCAAACAGCGAAAGGCTCGATTCGCAAAATCAATGTAAGCGCTTACATGGCGATTATGCAAGCCCTTACATTGACGGCAACCAACCTAGACACTTAGGCTTTGAGATGGGGTGTAAAAATCTCAGAAATGCGATACTGAGCCAAAATGACGACTGACCACAATAATATGGGCCGAACCCCAACCCTGGCTGATGTGGCAGGGCTGGCTGGTGTCTC
>vim|2794375|reg|U|rh|TATVSR
CCAACAATGCGACAAAACTCACATAGTGAATGTAATTTATGCTAATTGAGGCATGTTTAATCCTTTGTTTACATTCTACAATATCAATAGTATTGACTAATATCAGTCATTTACTGCTTTGCTGGTTTCCGTCTCAGTCCTTTTGACCTCGAGCTACCAGCCGCACAATAAGAGAGATTTAGATAAAAGAGGAAAGCAATATGGCGACAATGAAGGATGTTGCCCAGCTAGCCGGAGTTTCGACTGCAAC
>vim|2824032|reg|U|rh|TATVSR
CTCTTTCACATTATCTTCTTTCATGTAATTTACATCCACACGTTATATTGTAAATAGAAGTTATTTATTATATTCATTGCTTATAACCACAGATTAAGGGTATTGATTAAACCCATATCGATCTGTGATGGAATTCACTTCTATAAAAAGTTAATATCATATGTAATTTACATGGCAGATAAATGGGATCTTAAGCGCAAATGGTAACCATTAAAGACGTGGCAAAAGCTGCAAATGTTTCGACTGCAAC
>vim|2843351|reg|U|rh|TATVSR
GGGATCATTAATCCCCATGATTCCCCTCCACTATAAAATGTTGAAAAAGTAATCATTCTATTTTTATATGAATATATTTTTATAAAAAAAATTATTAAAAAAATTAAAATAAAGAAGGAATTTAAAAAACTATCGCGTAATTATATAATAGAGGGTACCGAAAACGGTTACAATTAAATAAAGTAAATGGGGGACTGAATATGGTTACCATTAAAGATATAGCAAGAATAGCAGGAGTATCAACAGCAAC
>vim|2843356|reg|U|rh|TATVSR
ACAAAAAAAGTTATCAAGAAAAAGAATGAAGAAAAAGATGCAAAGAAAATGCGATGTAGCCGTTATCCATTAAATTTGAAAAACAGTAACAAAAAATCAACGAAATAAAATTCGAGGAAGGAATTTAATATTATATCAAGAATTTAAATAACATAATGAAATCGATTACGATTATTTGTTTAAATATGAGGTGATAAAACATGGCTACCATTAAGGATATAGCAAAGATAGCAGGAGTGTCAACAGCTAC
>vim|2844647|reg|U|rh|TATVSR
CCTGTGATTTACCCATTTGAGGAAAATAAAACTGGAATTATATCGTAGTGTAACGAATATAAATATAATAAAGGTAACAGTAACCATTTATATAACAACGTTTTAAAGGTGGTATATAGTGCCAGATGTTTTTGCAATTATTTTTTTAGTCCCCGGGAAAACCTTTACATAATACTAATATAAAGTAAGGTGAGTGAGTAATGGGACTTACTATTAAAGATATTGCCCAAAAAGCAGGTGTGTCTACAGC
>vim|2862553|reg|U|rh|TATVSR
CAGTTTAAAGTATAAATACATCAAATATTTATACGCCTTTCACGCTAAGTGGCAGCCTTTAGGTTGCCACTTTTATATTCAACCCTTTAAAAATCAGCCTGTGATCTCTCTTCGAGCTTTTGATGCAACTAACATTTTTGCACTGATAATCTATGTAAACTGCCGCACACTTTCAGTATCACGATAAATGAACCACTTTTATGGCAACGATTAAAGATGTGGCAAAACTGGCAGGCGTCTCGACTGCGAC
>vim|2865600|reg|U|rh|TATVSR
TCGATGTTGAACCTCAAGATTTAACTTAAAATGAACAATGCGATGTAAGTCACATGTTGAATGTAATTTATGCTCATAAAGCCATGTTTAATCAACAACAGAGCGCATACAATAAGATGCTTGCTGGTCACGGTATCTGCTCATTTTGGCCAAGGTCCTCCAGCATATTAAGAGAGAAATAATAGAGAGGAACTGCAAATATGGCGACAATGAAGGACGTTGCCCAGCTAGCTGGTGTATCTACGGCCAC
>vim|2973206|reg|U|rh|TATVSR
CCGGAAGCTCGTCTTCATGGTCCTGGCCCTCCCCGACCAGCATAGGCGGCTCGTTTTGGGCCGTTTGGGCCACGTCCGCTCTGATGTAATCGAAATCATCGATAACAGGGGTCCGCCAAGGCGGCAACCGTGTAACCGACCAAGGCGAGCCCGACAGCCGCGTCTTGCCAAGGGGGCGGCTTGTCGCCAGTGTCCCGCCGATGGCCACCATTCAAGATGTCGCGCGCGACGCGGGTGTCTCGACGGCGAC
>vim|2976847|reg|U|rh|TATVSR
GGTCAGAACACCTTTGAGGTCGTTTCCTCCAGGCTCAAGCCAGGGTGCGCCGAGACCGCGATCATCGAGGGCCTGCTGGACCTGGAACAAGCCTCTGAATCGAACTAACCCTTCCGTACCTGGGTTTGGCGTGGCGACCTTGACGAACAGGCATCATTGGCGTCCGCTGAGCCGCCTATGCTTCTTTCATTGAGGTTGCCTTGCCCCCTAAGAATCGGCCCGTGTCCAAGCAGACCGGGGCCCGACCTCA
>vim|3005501|reg|U|rh|TATVSR
ACTAAATTTAATAAACAGCTGTAGAAATCCCAAACAATATACAAATTACAAGTTTTAGTATTCAAAAACAAGAAGGAATTTACAAATTTACGTCGAATATTTATATTATACAAATAGTTACCGATTACATATACAATCGGTAAATCATATTAAAATAAGTCTTTGAATCATACGTAATAGATTACAAGGAGTGTGAGCAAATGGCTACAATAAGGGATGTTGCAAAGTTGGCTGGGGTTTCTACAGCTAC
>vim|3014922|reg|U|rh|TATVSR
TTTCGGCCGAACTGCGCGAAAATTGCAAGCAGGATCATGCAGTTCGAGGGTAAACGCGCAGCCTCTTGCCCAGGATCGCGCTGGAGAAGACACGACGACGAGTGACGTGCGGCATCGTTGCGGGCGGCACGCGCCTCGCCCTGTAAGATGACGACGGCACACGCCTCGCGCAGAGTTCATTTACGACCAGCACAACGACCATGAGCAGTTCTCACTCGTCCGCAGCATCTGACACGCCCGTCGCCCGCAC
>vim|3023611|reg|U|rh|TATVSR
GCGGTGCTCGATAAGATCGTCGTCGGCACCGAGCATTTTCGCAGCCGTATCGCGGCACTCGGTGCGAACCGCTCGGTTCGCTAGCCGTTGGACGGGGTGGAGGATTTCCGGATTACAGGTACATCCGCTGAAGCCGTCACGCGCGTTCACGGCGGTAAGATGGCGGGCGTTCCCCGATTCACTTTGCGCTCACCAACCTGATGCCCGACTCTCTCGACCCACCGGCCGCCGCCCGCACCCAGACGAACCG
>vim|3065249|reg|U|rh|TATVSR
CTCAAATTCATAAATTATTCTCCTTAAACTAAAATAATTTTTTTAAGTTTTTAAGTAAACGTTTACAAAAAAGAATATTAACACATACAGTAAACGTTTACAATGGCTTTTTAACAAGATAGTAAACGTTTACTATAAAAATAAAAAATACTCATAATGTTAGACTTTATTTATAAAGATATTTAAAATGGGAGAGCTTAATGTCTGTGACAATTAAAGATGTCGCCAAAGCTGCCGGGGTCTCAACTGC
>vim|3066592|reg|U|rh|TATVSR
CTCCAGTCAGTCAATCGGCCCGGCAGACTCCAAACTGCCGGGCCTCCCCCGTTTCGGGGCGGGGCACAGTGGTCTTGCAGGAAAGACCTGACTGGCAGATGTGTATCCGGACTGTGGAGACATCCGGTCGGAAAAATTCTTTTCCTCCGCGTTTGAAAAAACGTGCGGCGCCAGAATGTTCTCGGCTAACATTCGCGCAAATGCCAAAGTCCGAATTCAAAAAGAAAAATCCCACAGTTCAGGATGTCGC
>vim|3071130|reg|U|rh|TATVSR
GTCCTCACTATGCGGCCTCCACCGCATTTTTGTAATCGATTACATCTTATTGTGTGCTATATGTAATCGATTACATTTCATCATTCTCGGGAAATGGTCTTGAGTCAACCCGGAATGTAGGGCCTGACACCCACAAGGACGAACAAGACAGGGCGGCGGCAACAGTCCAGGCGCCTGTGTGAGAAAAACCGGAGCAGGCCTTGGCCCAGAAAATTGCAAGAATTCAGGATGTTGCCCGCGAGGCGGGCGT
>vim|3086294|reg|U|rh|TATVSR
AACGTCGTACCGAGCAACGTTTCGCCCGGCACCGGCAGGCGCGGCGCCCGTGTGACGAGGTCGATGTTGACGCTGCCGACGACGGCGATACGCGGTGAGGTGAGATCGCTCATGCTTGAATGTAACCGCTTACATTCGAGATCGACAAAATGGCCGGAAAGGCCGTCGTCTCTGAAAATTTCGCGGTGCGGGTGTAATCCATGTCTGACATAATACGGAACAGCATCAAGATAGCGCTTACATTCTCACA
>vim|3191042|reg|U|rh|TATVSR
TAACATATAGAGATGGGAAATCAAACGTTTTTGCAGCTATCCTGATTATTGCTGGCAAATTGGATAAGTTCTATATATAGAAGAAACCGGGGAATATACGAAAAAAATGATTTTACAAAAAGAAACCGTTGACAAAATAAAGAAAAAGGCTTACATTAGTAACGTAATCGGTTACGTAAGACGAAAAGGAGTTTATGCTCATGGTAACAATACGCGATGTGGCAAAAGCAGCCGGTGTTTCAACTGCAAC
>vim|3349533|reg|U|rh|TATVSR
ATGATGGTAATAAACGCACTGCCTTTTTTGTTACCATGGCCTTTCTTAGGCGTAATGGCATCCGTATTCACGATACTGACAATACACTGGAAAATCTGACGGTCGAAGCAGCTACAGGGGAAAAAACAGTAGACCAGTTAGCACAGTATTTGCGAAAACAGGTGGATGATCCCCTTTAAAGGCACAAATATGAGTTTACCATGGCGACAATAAAGGATGTTGCATCCCTGGCCGGTGTATCAACCGCAAC
>vim|3384706|reg|U|rh|TATVSR
GGGTGCTGGATGTCGATCCGATTGAAGGATAAGCCTTCTCTTGCGAGCCGGATCGAAAAATTTAACAAGCATCACGTTTTTCATGAAAATTCTGTAACTCACTGCCGCGACTATCTGATAAAAATGATGCAGCAGTTAGCGCCCAAGGGAAATGCCAGCGCCATTCAGCGAGGAGAAACCAGGTGAAGCCCAAAAAACAAGTGGTTGCCGCCACCATGAAAGACGTCGCCCTCAAGGCAAACGTTTCCAC
>vim|3390587|reg|U|rh|TATVSR
CCCGCTATCAGACGATAAGCTGTGGATCTTAGGTCCGGTTCCGGCCCTCGCGCCAAAACGCGGCGGCCGCTATCGCTGGCAAATTTTACTTCAGCATCCTTCACGGATTCGCCTGCAACACATCATCAGCGGCACGCTGGCGTTGATCAATACGCTCCCGGAAGCGCGGAAAGTTAAATGGGTTCTGGACGTCGATCCGATTGAAGGATAGTCCTCACGATGCGAGGCGGATCGTAAAATTAAAGATCCA
>vim|3396252|reg|U|rh|TATVSR
TTGCCCCGGCGTGCATCTGGGACGGATGCAGCTTCGCGTGGCGCTGGAGGAAATCCTGGCCGCAACGCGCGAGTTCGAGCTTTCCGGGCCGGTAAGCGTGAGCCGCTGGCCCGAGGTCGGCGCGCTTTCGGTGCCGCTGCGCTTCGTTTGACGTGCGGGCGCGATTGTCAGCGCCCCGGCAGTCGCGCTAGGCAGGCACGATGAACCACGCCACAGACGCCGACGAGGCCGCCGATACCCGGGCACCGAC
>vim|3404730|reg|U|rh|TATVSR
CGCAAGGTTAAATGGGTGCTGGATGTCGATCCCATTGAGGGATAACGGGTCACGATGCGAGGCGGATCGTAAAATTAAATATCCATCACACTTTTTATGAAAATTCTGTAACCGCTTCCATTAACTATCTGATAAAAATGTTTTCGATGTGAGTTAAACAAGGATAGTTCTGCGCCTGATTTCCCAGGCGAGGAGAGAGTGTGAAACCGAAGAAACAGGTTGCTGCCGCTACAATGAAAGATGTTGCTAT
>vim|3433448|reg|U|rh|TATVSR
TGTCAATACTTTTCACAAGAGGGCTTGATTTTACAATGTTTTTCAGTAGAATAAGCCTATCAAGCCACTATTTGGCTTAGGTACTAGCATTCTATTGTGAAATCGATTACAATACATCCTAAGAAAAAGCGCACTAATCTGCTATAATGCCGCAATCGTTTTCAGCACTGCAATCGACTACTGCCAAGGGGAGTCTCGCTATGTCTAGCATCAAAGATGTTGCCAAAGCAGCCAATGTTTCAACGGCGAC
>vim|3481435|reg|U|rh|TATVSR
TTTAACCATGTAATGAATTGCCTTTTAATGTGATGAGATTCACATTAGGATTGCAATTTTTGTTAAACAGACCGTAACTTTCCCTTTAGAAATGAATAGACTATTCAAATTAGTAAAGTCTAAAGTGGATCAGTCACATAGGCTTCAATTAGAACAATGACAAACGTCACCTTGGCGAATATTTTAAGAGGGTAAAAACTATGGCGACAATGAAGGATGTTGCCCAGCTTGCAGGGGTATCTACTGCGAC
>vim|3499920|reg|U|rh|TATVSR
CCAATTAAAAGCCAAAACAAGCGCTTACTACTGAAAAAACGGCTGTTCGACCGTTGTTTTGTTATCGATTACAGTAATTACTTTCGTCACAAGATTGATATTATTTACATATTCAGGTATTTACTTTACCTAAGCTATTGCTCTAACGGTGCAATTAACTAACCACGGCCATAATGGGGCCTGACTTTCGGAAGTCGTAAATGACGAATATTAAAAAAGTAAGTGAGCTTGCAGGCGTATCAACCGCAAC
>vim|3507692|reg|U|rh|TATVSR
TCGCCCGCGAACTGCGCCAGAAACAGCGCAGGCCCCTTGATCGTCTTCACGCGCTTTCCTCCCTCCGGTCGCCACCGGCGCAACGTCCCCATCGCGACCGCTGTCGTTGATGTAATCGTTTGCAGATTCACTATAGGCAGGCAACAATCGTTTACAACGATTCTCCTGCACCGCAGGATGGCGCCGAACCGGAGGGTGAGATGCCGCAGAAAGTCGCCACGATTCAGGATGTTGCCCGGCTGTCGGGGGT
>vim|3589810|reg|U|rh|TATVSR
GCCGGCGCCCTCAATCTGGTCATCTGGCAGCTCAACACGTGACTGGTCGAGCTGCGGCATCGAGGTTTTCAGATCGTTACCTGCTCGTGTCGTCCTTGGGGTGGACCGCACCTACGTGCAAGCGCTTACGTGTGGAGCACGCCCATCGGACGGCGCCAGGTTCGTCGTACGGACCCGCGCCGGCAAGGAAGGAGGACGGCGTGACACGGATCGACGACGTTGCCCGGCTGGCCGGAGTCTCGACCGCCAC
>vim|3608636|reg|U|rh|TATVSR
CGTAGATGGTGAATACTGCTGCGGATAATGCCAGAAACACCGCTTCGTCCTCCCAAACGCCCCGAGTCGCGCTCAATGTAAGCGCTTACATAAATTCATGCAAGCAATTACATTGGCCCAAGGTCGCCTTTCGTCGCGGACCCGGACAGGCTAGCCTGTCGGGATTGGACAGCTGGCGACGCTGCGGTTGTAGGAGAAGCATGGTCGACAGGACGACAAACAGGCGCGTGGCACGCAAACCCGCCACCCC
>vim|3621631|reg|U|rh|TATVSR
GACAAAGCTTCTTGCCTGATGCAAATGCCCCTGAACGGTATGGTTTCATCGTTTAACTCCCTGGCAGCCTTTACGCAGCGACACTCGTCGGCGCAAGATCCGAATATGGATGAATAATAGCAGCGCTGTTAGCATCAGACCCAGCTCAATTTTTTCCCTTCAACAGAAAGGGGCCACCCAAGCCTGAAGCAGGAAATGATATGGCCACAATGAAAGATGTTGCCCGACGGGCAGGCGTGTCGACGGCCAC
>vim|3622831|reg|U|rh|TATVSR
TTTTTATGCAAATTAGGTAACAAAGGCAGGACGTATTCTGTTTAGAATAACTGCGAAGGCAATTTGTCACCTCTTGCAGGACAGTGATGGAATGTTTGAGCGCGGATGGCGCTAAATGATAACAACACCACCGCACGCCAGAATTTGTGAGCAAACTGAAGTCGTCGCGTTGGCATGGGGCTAACGCAAGGAGAAAGGCGTTGGAACACAAGAAAGAATTATCCATGGCAACCATGAAAGACGTTGCCGA
>vim|3627223|reg|U|rh|TATVSR
GCGCTCATCAACACCTTGCCAGAAGCGCGAAAAGTGAAGTGGGTTCTGGATGTCGACCCCATCGAAGGATAGAAACGATGCGAGAGGGATCGAAAAATCAAACGCTCCTCACACTTTTTATGAAAATTCTGTAACCGCTTCCATTCACTATCTGTAAAAATGAATCAGTCAGTAGTTGGTGGTCCTGCGAGGAGAAGACGTTGAAGTCCAGGAAAGAGGTTGCCCCGGCGACCATGAAAGACGTTGCCCA
>vim|3651700|reg|U|rh|TATVSR
CGACGGCGGGGAGGGATCGCAGACGACCTGCGCCCCGGACGCCCGCGACTCCCCGGTGGCGGCCACTCGAACGGGAAGGTTTTTCACAATGCGCCGTACGAGCTATGAGCAATCGTTTTCTCGGACGCTATTCTCGTATAACACGGGCTGTCAAGGCTGACGCCCGGTGATCACGCGGGAAGAGGACAACGGGAGGAACGGTGGCGACGATCAGTGACGTGGCGACCCGCGCGGGGGTCTCCACCGCGAC
>vim|3655536|reg|U|rh|TATVSR
GCCTCGCCCGCCTGGCGCAGCCGCTCCAGGTTGCGCAGATGCCAGGCGCCGTAACCGCCGACACCCACGAGCGCCACTTCGGGCAACGGACCAGTCCCATCCGTAGAAAGCGCTTGCTGTCCGAGTAAGCTAGGCACCCACTTGGAAACTGTCAACGCGGCGGCCACCGGCCGTTGGAGGAGGACCGCGAAGGAGTGCCGATGGCCTCGACGCTCGCCGACGTCGCGGCACGGGCCGGGGTGTCCACCGC
>vim|3677262|reg|U|rh|TATVSR
ACGATTACATATAAATATTCCATTCACTAAAGCGGGTAAAAAACCCGGCAAGTCTAAATATATTCTATATAAAGCTTATTATAAAACCCATTCTTGTTCTGGCTTAAGATTGCTCTGTTTTGTTATATATTACGTTAATTGAAATAATATCTGTGAAATGTATAATAAATATGAAAAGGATTACACAACGAGGTGATAAGATGGCAACTATCGAAGAAGTGGCTAAAATGGCAAGAGTTTCGACAGCCAC
>vim|3695526|reg|U|rh|TATVSR
TTTTTCGCCAAGTTTTTTTGAACTAAAAAGGTTTTTATCCGTCGCTGCCAACGGAAAGATTGTGATACTGGTTGCTCATTCCCGCGTAAGGAAGCAAACATTGAAGATTTTTAATCGTATGAAAAGGGGACTTGACAACGGTACTAAGCTTCATATACGATGGTAATGTAATCGATTACATATTTGAGAGGATTTCATCTATGGCAAGCATAAAAGACGTAGCGAAACGGGCAAACGTATCGACGGCGAC
>vim|3821044|reg|U|rh|TATVSR
AAAAACAACAGCTTAAAAGCAACCCCCTCGCTTGCCAAGCAAACCAAAATCTAACTACTATGATCTATAGGTAGTCTATTTTAAAAAGCCATATGCTTTAACTAAGCCTATAACTTAGCCTATAACTTAGTCTTTAATTAGGCCCTTATATTGTGCAGCATAGGAGCATTGTTATTACGCGCGAATTAAGCACAGTAAATATGGCAACAATAAAAGATGTCGCACGCGTTGCGGGCGTATCCACAGCCAC
>vim|3978441|reg|U|rh|TATVSR
CCCAAACGGCGCGTTGTGAAGCAGTTGTAAAATTATCCTTACGAAACGGAAATAAATAGTAACTAGGTAGGCTGAAAGGAATTTTCTTTCGGCTTATTTTTGTTTTAAATAATAATTAAGCCCCGTTTGAAAACGTTTACAAAGAGCTGTTATTTTCTTATAATAGATTTAATAAGGAAAATAATAAAGGAAGCCCGATTATGAAGCCAACAATTAAAGATATTGCTCAACGGGCCCATGTTTCAACGGC
>vim|4098145|reg|U|rh|TATVSR
ACTCCATTCACGTTTTTCAGGTTATCTGATGAATAGGTGTATTTTTGTGAAAAAAATGTTTATAAAAAGCCTTGAAATATTCTGAAAATTAAATTATTATTATCCATGTAAACTACTAAGTAATCGTTTACATGGATGAAATAAGGGTTTAAACAAAACTGAAGTAAACGATTTCTTGAAAATTTAGAAAGAGTGATGAAATGGCTAAGTCTACAATTAAAGATGTTGCATTGGAAGCGAATGTGTCTAC
>vim|4190233|reg|U|rh|TATVSR
GAAAATAAATAATAGTTAAAATAGGTGTGCGTTATTTATTGGGGATTACAAGACGGAGGTTTATCTGTAGAGTAATCCCCTTTTGTTCTATATATGGAAAGAAATTGACATAAAAAAATGGCTATATTATAATTTGAAATAAATAGAACGGACGCCCGAAGAGAGGCCCCTTAAAATAGTTGGGGGGATAGAATATATTAATGGAAGAAAAAAATAAAAAGAGCCAGGGGAAAAAATATCTGGGGATTCG
>vim|4581573|reg|U|rh|TATVSR
TTTTTTCTCTTTTTTAGCGATTTTTCCTTGTCCATCCATGCTGCACACTACAATCGTTTGATGCGCAAAGTAAAACTGTTACATTTTTACGTATTTACATTTAATTTTATTTAAACTATAATATGATATGGTCGGATGAAACTTATTTTTTCTTTTCATGAAACAAGTTTCACCCTTTCAGGACCAGGAGGAGAAATCGTATGAACAAGGAAGGGCGTCCGGAAAATAGCGGATACATCGGAATCAGGGA
>vim|4585554|reg|U|rh|TATVSR
ATTAAAAGTTATATTTTTATGCATTTCATACATTATTTATCCTATTTTTTATGCATAATAACATTTTGTGTAATTGATTACACATTTGGCATATTTTTCATTGCGTTCCTCTGCCACATCAAGTATAATAAGAAAAGAGGATCCCCCCCGGCCCGTCCGGGTATCTTCCATTACAGCAGCATAGTTTGAAGGAGTTTCTTATGGCAAAAATTACCATCCGGGATATAGCAAAACAATCCGGAGTATCCAC
>vim|4605351|reg|U|rh|TATVSR
TCACACAGAACTAGAACAGTACGCAACGGCGTCTTAATAGTTATCAGAGCCTGCTCATTGACTCGAGCAGGCTCGTTTTTGCTAGCCGATTACTAACGTTGACACTTCAATGATCAACACTTTTATTGATACAGAAACTGGAGTTCCACACGCTTTCCTCCTATCATCCGCACATATTTCTGCGATCGTGTAAACCTATCATGGCAACCATGAAAGACGTAGCAGAGTTAGCAGGGGTTTCGACAGCGAC
>vim|4606515|reg|U|rh|TATVSR
AATATGTTAATCAGCCCGTAACTTTCCGTAGATAAATGAATAATATTTATTAATAGTTCATCATTAAAGCAAACGTTTCATTCGCGCTATTTATTAGATAAATGAAACATTTAACCAAGTTATAACCCGTTAGATTGCATAATAAAACACAATAAGTCGCAGTCTAATTAGTCACACTGAAAATAAGAGGACTCACGTTTATGGCGACAATGAAGGATGTTGCCCAGCTTGCAGGCGTCTCAACGGCTAC
>vim|4614171|reg|U|rh|TATVSR
CAATTAATCAGGTGACGATGAAAACTTACATCGCAGAGCGATGGCACTTTAAATAGCCCCACAAGTAATGTGGGGTTTAGTACAAGGGCAAATTTGTTGCGTATTTTGCATGATGTTTACGTAAAATATCTATTTGATCGTTTACTTAAGCACAAAGAGCGTTAATTTAATTTCAATAAATAATTTAAGAGAATAGATTTATGTCAGTAACTGTAAAAGATATAGCTGATCGCGCTAATGTTTCTACTGC
>vim|4617559|reg|U|rh|TATVSR
AGGCCCCCAACGCCACATTCACGCCAAAGGCGCCGAACAGGATCAGTGCTGCGATCAGGAACATGCGGCCCTCCCTCTCGCCGGAATTGCCGACGATTCGAGAGAAATGTAAGCGCTTACATATTTTCACGCAAGCTGTTATATTTCTCCAATGTCCTTACAGACGGATAGATTCCATCACGCAGACACCGGGCCACAGGATGAACCGACGCCTCTCCGACACCGCTCCGAACCTGCCCACGCTGGCGGA
>vim|4635446|reg|U|rh|TATVSR
GAAGACGCCGAAGAAGACGGCCGCCAGCAGCAAAAACATGAAGTACCTCCCTCTCACCGGTCAGGACCGATGATTCGAGAATAATGTAAGCGCTTACAAATTCTCATGCAAGCGCTTACACTTTGTGCTATCACTCAGCGCCCACGCCCTTTTGCAAAGACAGCTTTGACACCGGAGCCGCCCAGAACCAAAGGCCACGAATGAACGACGACAAAAGCGATATGCCCCCCGACCTGCCGACTCTGGCCGA
>vim|4730091|reg|U|rh|TATVSR
CTAATTTATTGATGTTAACATAATTAAGTAGTTTTATGAATATATCAATTATAATTCTTAATTAAAATTTGAATATTACAACCTCCTTGTGATTTTTTGTAAAATATCACAAGGAGGTTTTGTTTTACCATACATTTAAGAAAGTATATAATAAAATGTATAAAAAGATTTGAATACGCATATTAAGGGAGTGAGGATATTTGGCTACATTAAAAGAAATTGCAGAAAAAGTTGGAGTTTCTACAGCAAC
>vim|4757428|reg|U|rh|TATVSR
ATTTGTGTGATGATTCTGACGCAGGTCGTCAATAGCAATTTCTTAAGTAATTACTCTTTTGTTGCGTTGATTTATCTTCGAATCGGCTGCTTTTTATGGGGGAAATTAGCAGATCAGAAGGTGTATCAGGGAGAGGCAAAGATTCTATCTTGCACCGATAGACATTCTTGGAAAATTGGACCTTATTAAATTCGCAAGAAATGAGCTCCACTTTGCTTAGTGAAATTGCGCAGGCTGCAAACGTTTCAAC
>vim|4811461|reg|U|rh|TATVSR
ATTGGTAGACAGCTGCACCTATAACGGCGAGCGCAAAACAATCGGCGCATTAAAGCCTCTAGATAAAAATGATATTTTAGCTATTTATAATATGGCCAATGTCTAAAAACAAGAACTTTATCTCTCTTTGCGTAAATATTCTTGATTTTTGATACCACTTGTGTTAATATTCAGAAAATACTTTTTATATGGAGGCGATTATGACTTTAAAAGACATAGCCGTTATGGCAAATGTTTCCACAGCAACAGT
>vim|4863079|reg|U|rh|TATVSR
TCTCGCCATAGGCGCCGTCGATGCAGCCGGCGGCGGTGAGCAGGCCGGCGGCCTCGCGGATCGCGGCCTCCTTGCTCACGGGGGCGGCGCCGAGGCGGACCAGCAGCCGCGGTCCGGTGCGTTGGGGCGAAAATGTCGGCGTCAGCGCGAGCATGGCGTGCTCTCCTCGACCTAGGGGACGCCCCGGGTTGTTCGGCCGGGTGCGGCGGTCTCTTCGGCCTTCTCTGGCCCGACCTGTTGTGTTTAATGA
>vim|4915470|reg|U|rh|TATVSR
TGGTCATGCAGTGAATTGCCCTTTAATGTGATTGATCTCACATTAGGAGAGCGATTTTTGTTAAACAGACCCTAACTTTACCGTAAGAAATGAATAGACTATTAAATTTAGAAAAGTCTAAAGTGAACGCAGTCAGACAGGCTGCCATTAAAATAGTCTCAAATGTCATCTTGGCGAATATATAAAGAGGGAAAAAAACTATGGCGACAATGAAGGATGTTGCCCAGCTTGCAGGGGTATCGACTGCCAC
>vim|5028844|reg|U|rh|TATVSR
GCTCCGGGAACCATTGTTCTTACAAAAACCAGACTGGATCCTCACAACAGCCAGACCGGCATTTGCAATCGATTACATTTTGCTGACATGTTGCGCTGCAATCGATTACATGAAGGTTGACCGCGATGGGTTTTGGAGTCAAGTGGTAATTCCCTCGGCGCGATCAGCGTCACACGGAATGATAAGGACTTGAACGCCACATGCAGAAGCGGGCGCCGAGAATCACCGATGTCGCAAAGCTTGCAGGTGT
>vim|5029186|reg|U|rh|TATVSR
GCGGAAAAATGCGCCAGCAACCACGTCGACCGAAAAGACGGTCGCACACAGCCCGGATACCCAGAATGCCAATTTTCCTGATCGTGTCATGACCCCTCCCAAGGCTCCAACAAGATCAGTGTAAGCGCTTACATGGTGATGCGCAAGCGCTTACAGTGTCCATTGCGCATTTTCTTCGTATAGTGCCGCCAGGAGCATTGATGAGCGAATTTGCCAGACCAACACTTGATGATGTGGCCAGGGCGGCTGG
>vim|5049048|reg|U|rh|TATVSR
GCCACCAAATGCGCCCATGGCAACATTGGCAAAGAACACGGCAAACACGCAGACAGACGCCACCAGAAACATCGAAAGATCCCCGTTGTTATCTCTACAGTATTTGTAAGCGCTTACATTGATAATGCAAGCGCTTACATTGATGGCTGGCGGTGGCCATGAAATCTGCTAAAATAAGCTAGGGAAATTACAGGTACGACATGGGAAAAACCCCCTCCGCCCCAACACTTAACGATGTTGCCAAGGCCGC
>vim|5152209|reg|U|rh|TATVSR
GTTTGCTGGCAACCCTCCTGGCGCTCTACGGCATGATCCGCCTCCGCCGGAAACTTCCGGACCGCAGGTAGCCGGTCACAGAACGGGGGCACGTCCTGCGCGGTTAACACCGCGTCCACGCAGAATGCGAAAATACGAAGTCTTGGGGGTAACGCAGGGCGGACAGCCTTACGCTGCAAGGAGTTATTGAGGGGGGCACCGTGGCACGCACAACAGAGAGATCCCAGCGGGGCGGCCATAACGGTGTCAG
>vim|5162893|reg|U|rh|TATVSR
AGGCCGCGTCGCCGCGATAGATGGCGAAACGGTTGGCCTGAATGACGACGTCCGCAGGTTCGGGCGCCGATTGGGCGTAAGCGGCCGCTGGAAACAGGGCTGTGGTCAATAACAGGTAACGCATCGGCCGCTCCAACGGAATTCGTTGGATTGCGTGCACGGAAAGCCGTAGGATTTCAACCCTGATTCCAGGGATTCTTATGGCGACGATACAGGATGTGGCAACCATGGCAGGGNTGTCGACCGCGAC
>vim|17973|reg|D|rh|TATVSR
AGCTATGCTGTTATTGCTTGATCAAATGCAGGGGCAACACGTTGGCAGTGGCTCTCGTTTAATGGACTGCGAACTTATCATCCGGGGATCAACACGCGCGTTACCTTAAAGTAAACCTTTAAGACTGCCGTGACTGGTCAAAGGCCCGCCGCTTAAGTAACATGGCGGGCTGACGAACGAATAAATACAGCGAAACGATAGTGGCACAACGAGATTATGTACGCCGCAGCCAACCGGCACCTTCGCGGCG
>vim|55261|reg|D|rh|TATVSR
AGAGTGCTGCGCCGCCAAGCAAGAAGTAACCCACCTTCGAAACCGAGTTTCATGCTTGAAAGGTTTGAACTCGGTTCCTTTTTTCGTTCCTGTCGCAGCGCTGAGATCGGCGATAAGGCCAGTTGTTTGGGCGTAACTCTGTTATCTGGCAGCGATCTGCATTAACATGTGGACAATTTTGTTAATTTCCGAACAACAACGTGGCTAATAGAGATTATGTAAGAGGCGGTCGTAGTCCGAAGAAGCCGAC
>vim|143603|reg|D|rh|TATVSR
AGTATGGAGTATCCCGAGTGGGAGGCATCGCCTCCCACTCTTGTTTTTATCGTATTATGATTCTTATCGCATTATGATTTTGATAACGTCATAATTTTTTGACATGATAATTTTATTAACATTATTTCCATTTGGCATGATCCCGTTTTCTTACACGCCGAGATTAAGGCGGACCAGACTCCTATTGAATGAAGCGAAAAATGAGCCTATCAATCAACACCAGCCAAACCCAGGCTTGGCTGGAAAGCCT
>vim|148895|reg|D|rh|TATVSR
CATTTCAATGCCGAACTGGTGATCCGCGATTCTGTCGCGCCCTATTTTTCACGGTGAATGCGTCGTCAACAGTAAAAACTGTGATGGCTATCAAATTAACCCTTCTCATGTAATCGGTTACATGGACGAAAGTAATGGATCACAGTAGTGGGAAGCGTATCCCCCTACCCTTGAGCTACCTTACTGACCGGAGCTCCATTATGAGTGCATCACAAAACAAGAAGAAAACGCTGTCATTGGGTTTAGCGCT
>vim|151356|reg|D|rh|TATVSR
CGATGCTGTTGTTGCTCGATCAGATGCAGGGGCAAAATGTGAGCAGCGGCTCGCGTTTAATGGATTGCGAGCTGATTATTCGCGGTTCTACGCGCGCTTTACCCTAAAGTAAATAGCTTTAAGACTCACCTGTCTGGTCAAAGGCCCGCCGCTTCAGTAACATGACGGGCTGACGAACGAATAAATACAGCGAAACGATAGTGGCACAACGAGATTATGTACGTCGCGGCCAACCGGCTCCTTCGCGGCG
>vim|280767|reg|D|rh|TATVSR
CGGGCCATCACGACAAACACCAACACCTCTAGCCTCGTCCAACTCACCGAATGTATTGCAATCGTTGTCAATATGAGTTACGGTAGAGGCAGAACAGCTCGAACATTGGTCTGTCAGGTTGCCGGAACCTCAACGCAGAGCGGCCCTCGAACAGCAATGCAAACGACTAGCAGTACCCGATTTGCAAGCAAGGAGTCATCATGACCGACGCATACGGCAACGACGCAGCAACCAGCACCGGCACCATCGC
>vim|309519|reg|D|rh|TATVSR
CATTCACAGTGGCTCACGCTTACTTGAAACCAAATTGGTGGTTCGTGGTAGCGCAGCGCCTCCGGGCTTACGCTAAAACCAAAACCAACCGGCAGCGAGGTTATTTGCAGCCTCGCTTCCTTTTCTGCGACGTTTCCCTGTTAACGCTTGGCATTCTGCATTACCATAGCGGGCTAGCATAACAATTGTTTGTATTTTCCGTGGCTAAAGATTATGTAAGACGTGGTCGTAGTCCTAAAAAGCCGACCAA
>vim|327632|reg|D|rh|TATVSR
TAAAGTCTTTAGAATTTGCATGTGCAGTTGGAGCATTGACAGTTACGAAAATAGGTGCTCAACCATCACTTCCAAAGCTTACAGAAGTTGAAATGTTTATGAAAGAAAATAGATAGTACGATAAAGTAAAAACTCACATTTATAAATGTGAGTTTTTATATAAGAAAAGAGTTATTAAATTATATAAGGGAGGGATTTAAATGAAATTAAGATGGGGTATCATTGGTGCAAGTGGTATAGCTGATGAATG
>vim|338764|reg|D|rh|TATVSR
GCAGCGCCACCGCAACGCGCCTAAGCGTTCGGTAGTCCAACGCGACCTATCATGTAAACTAACGATAAGCGGTACCCATTGGTGCCGCTTTTTGTCTTCTCTATCTGATACGTAGCTATCAAGATTACATCAATAGGGTGTTTTCTCGACCCGTTCTGGATTAACATATTTGGAAGAATCCTTGATGACCAGAAGTAACCGTGGCAAACAGAGATTATGTGAGACGGGGGCGAGGCGCTCCAAAAAAGTC
>vim|608702|reg|D|rh|TATVSR
ATGAGCTTACTCAGGTAAGTGATTCGGGTGAGTGACAAATCTGCCGGAGGCAGATTTGAACGCTGCTTGCAGCGGCCCCAACGGGGCGAGGCACACGTAAGTGTGCCGAGTAGCCCAGCCAACGCACATGCAACTTGAAGTATGACGGGTACATTTACCTATCAATTCACAGCGAAACGACAGTGGCACAAAGAGACTACGTGAGCCGGGGACGTTCATCAGGAACGCGTCGGAAAACGACAAATAGCCG
>vim|610866|reg|D|rh|TATVSR
ACGCTCGCCCGGCCGCTGCGCGAACTCTCCGGCCGCGCGGCCGCTGTGCTTCTGGAGCGGATCGCAGGCCGCCCCGCCGAATCCCTCGTCCTGCCGTCCAAGCTGGTCCGCCGCGCGAGCTGCGGCTGCGCGCCCGAGGATGGCTGACCCGCACTCTTCTCTCCCCGCACCGAATCCCCCGACACAAGGAGGTATCCACCATGGACAAACACCACCCAACAGCCCGCGCGCGCAAGCGCCTCACCGCCGC
>vim|944155|reg|D|rh|TATVSR
TGCCAGCTTGGTCGAGCGACAAACTGTTATACCTTTTTCAAATAAACAAGCCCTAAAAGTGTGATGAGCATCTTAGGTAAGAACTTCATGTAAGCGCTTACATGAGTGCGTTACCTGTCTCTCATATTCTAATTAATAGAACTCTTATTATGACCTCATAAAAACAAAACAACCCTACAACTTTTTATGAGGAATACAAAATGACACATTCATCAAAGCCTCTTCCATCCTTTGCATTAGCAATAGCTCC
>vim|945210|reg|D|rh|TATVSR
TCGAATCCTCATTGATTGTTAGAGAGAGTACGGCGTCCCCAAAAAACAAATAAAACGTCTCGATTCATTCTTTAAGCCACGTTAACGCCAAAAAGTCATAACTCTAGACAATCAATTTGTCTAAATAGTGACTTTTTGCGTACTTTTTTACACAAATACTGGTATGAGTTCACACAACTGATTACCATAAACGACCATCAGTGAATTTGTGTAAAGTAAAGATTGTGGCCAATAAAGATTATGTAAAACG
>vim|967106|reg|D|rh|TATVSR
AATCTTAGCAAAAGCCGAAAAACAAACTCCGAAAGCCTCCCATTGTGGAGGTTTTCTTTTATTTACTCCCTTTAGTCAGTTTTCCTTACAACTTCCGCCGATAAGTTGCGCGACATCACTCGCCCTTCCTTGAATTATCCGAGCACCATCCTCATATACTTTTTATACCCAAAGATAAGAAATATTAAGAGGCCCTACTCGTGACTACCATTGTATCTGTACGTCGTAATAATAAAGTCGTCATCGCGGG
>vim|975140|reg|D|rh|TATVSR
GCTATCAAGATTCTATCAATAGGGTGTTTTCTCAACTCGTTCTGGATTAACATATTTGCAAGAATCCTTGATGACCAGAAATAACCGTGGCAAATAGAGATTATGTAAGACGGGGGCGAGGCGCCCCAAAAAAGTCGACAAAAAAACAGCCGCCGAGAAGAAAAAAACCTTGGCGCAGTGGCCTGCTCGCTATCTTGCTCGTGGGCGGTTTTGGCTATGGTCTTTACCTTTTGAGTAGCGACCCAGAACC
>vim|1141367|reg|D|rh|TATVSR
GATATCGAGGTGGCGGCCCATCTGGTGCCGCCCCTCACCACCATCCGCCAGCCGCGGCGCCAGATCGGACGAAGGGCGGGCGAGCTGCTGTCCGCCATGATCGAGGCGCGCGCTCTCGGCGGTCCGTCGGAACTGCTGCCGGTGGAGCTGATCCGCCGGCAGAGCGTTGCCCCGCCACCCCCCGGCCAAGGAGACCTGCCATGACCCATCCTCCCATCCTCGGCACGCTCGAATCCGCGCTCTATGTGCC
>vim|1146676|reg|D|rh|TATVSR
CGGTGTCAAGCACCGTGTTCTCCCCGGAGCTCGTCGTCCGTCGGACGTGTGGGGAGCGGCCCGAGTCCGAAGCCGCGTCGCCCGGGTTCGTGCTGAGAGACCAGTGAAGGGGGGCGTTCGACATTTGTTTCGAATGTAAGCGCTCTCCCAACAGGGCATTGGTAGGAGGCATCGTGGGGTGGTGTGGAACGGCCCCGGCGATGCGTGCCTGGCGGCGTTCGACGAGGCGGCTCCCGATCCGATTCCAAAT
>vim|2067923|reg|D|rh|TATVSR
CACCGGCACCGGCACCGGCACCGGCACCGGCACCGGCATGGCGCGACCTCATGCTTTTCGAATGGTCGAGAAAACCCCCGGGATCGATGGGCACCGGGGTCTCGTGGGTTGTCGATGTCGTCCATTCATACGGTGATCTGTAATGGAATACCCGATGCGGCCTGGCCCGCTGCTTGCAGTAGATTGAATCGGAAGCGCTAGTGTCGCGTCACGGATCAGATGTCGTAGGCTGCGCGCAGCCATCGGAGCG
>vim|2075497|reg|D|rh|TATVSR
AATGGTTCGCCAATTAAGAGTGGGAGGCGCTGCCTCCCACTCTTATTTTTATCGTATGATCGTTTTGAAGTTTTTAACTCGCCGATATAGGCGAACCAGACTCCTATACAATGAAGCAGAACATGAGCCAATCAACTAATACCCGCTTAACCAGCACCAGCCAGACCCAGGCTTGGCTGGAAAGCCTGCGGCCAAGGACATTGCCACTGGCCTTTGCCTCTATCGTTACCGGTTCAGCGCTGGCTGTCTG
>vim|2219889|reg|D|rh|TATVSR
TCACTACGGTTCATATTCCGCGGGACCGGATCGGACATTTGATCTGCGAATCGTTACTGGCGAAATCCGAAAATACCGCGGCGGCCGATCACGAAATGGTGATCGACCCGGAGTTTGTTTTGCGCGATTCCACGGGCCCCGCGCCCGTGCGCTGAGACGCCTAGTGCGTCCTTGACACGAAAGTTGAGGCCCCATACTATATGCAGGTGCAAGCGATTACAGCATTCTCCCCGGCGTTGCTGCTGCAAGC
>vim|2566343|reg|D|rh|TATVSR
TTAATCATCAGGGAAAGTACTGCTGCGCCTAAAAGCTAGGCAAATATTCAGGGGTTCAGTAACATGACGGACTTATCCCATCATTACGACGCAGCGAAACGATAGTGGCACAGAGAGATTATGTAAGCCGAGGGCGCTCAGGAGCGCGGCGCAAAAGCCCCAGCCGGAAAAAACGCAGTGCTCCAGCAATATCTAAAACCGTGGTGGCGCTGGCCGTCGCGTTATTAGTGGTATTTATTGGTGGTCTCTA
>vim|2574535|reg|D|rh|TATVSR
TGGTTCGCCAAAATAATATTGAGTGGGAGGCATCGCCTCCCACTGTTATTTTTATCGTATGATTTTTGTAACTCGCCGATAATAGGCGAACCAGAGACTCCTAAGACCCAAAGTCATTGGAGTTGCAGGTAGGCTACCACCGATGAGCTAACTCCCTGCAGCGTCAAGAACTAAGGGTTTATAATAAAATGAAGCGGAAAATGAGCCAATCAACCAATACCAGCCAGACCCAGGCTTGGCTGGAAAGCCT
>vim|2612266|reg|D|rh|TATVSR
TTTGTCGGCAATTGGCCGCATAATCCGCTTATTTCCCCTGTGCAATCCGTTCTGCCACGTTAAAAAGGGGCAACTGACGCGGCGCAGGAGGCCTGCCTCGCATCACCAAGCCTGGAGGACGCGACATCATGGCAGATGTGAACAGGGGCGACCGCCCGCTTTCACCCCACCTGACGATCTATCGGCCGCAACTGACCTCGATGACATCGATCCTGACGCGGATCACCGGCAACGCGCTGTTGCTGGGGGC
>vim|2668245|reg|D|rh|TATVSR
AACCGCCTGCGACATTGTCGCGAGCCGGGGAAGAGGTGGTTGCGAAGCCGTAACAAAACAATACTCTGTCGCTCGCGTTCCGGAGCAGATTCCCAGCCGAGATCTGAAGGGGCCGGAAAACGCGGACCGCACCGGAAGAATGCGGAGGGGCGGCACCCGCCCGGGTGTCAGGGCAGTACTGCAAGGGACGGAATGAATACGTGAGCGCAGAACATTATTCGCTGATCGTCATCGCATTGCTGCCGTTCGC
>vim|2794375|reg|D|rh|TATVSR
AACTGGTGATCCGTGAAAGTGCTGCGCCACCATCTCGATAGTCATAAAAAGACTGTGAGCTTATGAAATAATCATAAGTTCACAGTTTTTGCATACTATTGACCTTAACCAACACATTATTAGTGATAAAAACTAGTCAGTATCATTCCAACTTTGTAACATAGAGTTCTTTCCTTCTCTCAACATATTTGTCTATCATCGTGGCTACTAAAGATTATGTAAAACGCGGACGCTCGCCGAAACCGGCAAA
>vim|2824032|reg|D|rh|TATVSR
GCGCGTTTGTGTTTAGGTGAGATGAATCATCCAATCTTAAATGCTTTTTATCCTCTTTTAATCAAAAGGGATTCTGTGCACAAAATATAAAAGTTATCTTTGATAGTGTGATTTAACTCCCACTGTTGGACTTTATTGAAAGCTTGCGCGTAAAATAGTCGTCCTTACATTTAATGCGGTTATACAAGGTACAATTGTTGATGAGCAATGTTGCGAAAACTAAGAATTTTGAGTTATTGGCGCCCGGTGG
>vim|2843351|reg|D|rh|TATVSR
CCGTAATTCTACCTGTTAAATTGATAAAGCGTAAATCCTGTGCTAAATTGAGATGATTTATTTTATGCAATAATGTAATCGATTTCGATATTAGAAATATTTGTTTAATTAAAAATTTTACAGTTATATCTTTAAATTGAATTATTCTAATTAAATTATCTAATTAAATTGTTCTAAATGTAGAGGAGAGGAGTGATCCCGTGAAAATAAGCAATAATGGAAGTTTTGTGATCAGTAATTATCAACAACA
>vim|2843356|reg|D|rh|TATVSR
AACCTTAAACCGTTCTTGTATGGATTAGTTAGATACGAAAGCAATCTTTATTATCTAAAATCGATTTATACATATAGGATTTACATATATATAATAATAACCAAATAAATATAAAAGTGCGAATTTAATTTTTATTTAAAAACGTAACCGGTTACGATTTAATACATATAATCCCTTACATTAGAATTGAGGAAGATATTATGGGTTATTACAGAAAAGTGTTTCTGTTTTGTTTAGTTTTATTGCTGGT
>vim|2844647|reg|D|rh|TATVSR
AAGACCAAGTTTAACCACTATTCATCAAAACCACCAGGAGATAGGTTCCACCACTGCTCAGCTTTTAATTGACAGGATTAAAGGTAGACATAACCGGGCTATCAATGTGCAGCTGCCGTACAGGCTTATAGAGAGGGAAAGCACCAGGAAAATAAGATGATTTTATTAACCGATATGATATTTTTCCAGGAGGGATTAAAATGGATGGAGCAATAATTGAACTAAACGGCAACTGGCTTATCAAACATGA
>vim|2862553|reg|D|rh|TATVSR
TGCCGCCAAAGCGTTTCTATACCCCGAGAAGCTTAAAACCGTGATCAGGTTCAAATGTGAAGATCTCATGTAACCGCTTACATGAAACGGATACATAAGTCTCATTTTACCCAGTGTGTACCTCTTATTATGGCTATGTTGAAACAACCTACGATTATAAAAAAACTCTGTACGACTTTACTTTTTAAGAGGACAAATCAATGACGAATAATAAGCCTCTGCCATCTTTAGCATTAGCGATTGCACCTAT
>vim|2865600|reg|D|rh|TATVSR
AGTCATTCGCGAAAGTGCCGCGCCACCATCAATGTAATCACACGCAGAAATAAGTGAGCTTATTACTTTTTTGGACATAAGCTCACACTTTCCCATCGTAAAAAAGCGATTATTCCTCAAGTGATTGATTCAAACACTAGTCAGGTACGGCGCAAGTTTGTACCATAGCCTAATTGTGATTCTTGTAATGTTTTATCATTGTGGCCACTAAAGATTATGTGAAACGCGGACGCTCGCCAAAAAAGCCAGC
>vim|2976847|reg|D|rh|TATVSR
GCTCGCCTTTCACGAGGCGGCGCTTAGGACGGCTAAATTTGCTTTCTTTCTCAGACTTTTGTTGACCGGCAATCGTTTGCAGGTCACTGTTCGGTCGTCGCCGGTAAGCAAACATCAATAAGGCTGAGGCGTAACCCCCGCCAATGGACGAGCGGGGGAGGAGCGACGTGACGCGCTCAGGCTTTAGGGGAGGTACAGGGATGCAAAATCGGAAATGGCTCGCGGTGAGCGCCGCGGCCTTGGCGGTGTG
>vim|3005501|reg|D|rh|TATVSR
ATAAATGGTCCTGAAGGTATTGTATTATCCAGAGATAGATTAAGAGGATATAAGGATATAAGGCGGCTCTTGAAAGATATGGAATAGAAATTGATGAAAAACTTATTTTTGAAGGAGACTTTTATTACGAAAGTGGTTATAAACATGCAAAGCAAATCTTAGAAAACGAAGCAACTGCTGTATTTACTGCATCGGATGATATGGCTGCAGGCTTTATAAGATATTGCATAGATAATAATATTAAAGTACC
>vim|3014922|reg|D|rh|TATVSR
CGCAAGGCGGACTGAACGCGTTCTTGATGAAACGATCGACTCGCTCCGTGTCAATCGGCCGCTCCAGGGACGGCGCTTACCGCGGCTCTGGTCCAATCTCCGGCGACGCGCTGAAAGCAGCACGCCGATATGCGCTGGCGCAAAGGTTGCGCTGAAAAACACCGGTATGCTCGCGGGCTTTGTCCTGCGAAGCCCTAGCCATGAAGCGCCCACATCTCCTCAGCCCCGCCGGTTCTCTGCGCGCCTTGAA
>vim|3066592|reg|D|rh|TATVSR
CCGCGCGGTTGGCGAGCAGGCGGCAAAGCTGCTGCTCAACCTTCTCGGCGGAGAGAGGCAAGACAATGGCAGCGTTCAGCTCGAGCCATGGCTGGTCGTGCGCAAGAGTGCGATGCCGCTTGCCTAGGGTGTGGCCTCATAAATGAAGACGAAATGGTTTGAGGCGGATTGGTCTGCCTCAAGGCGCGGCAGCGCAGGAAATGTGGCTCATTTTCAAGCTTTCGCAACGCCGAGGAGGACCAATCCGGTC
>vim|3071130|reg|D|rh|TATVSR
TTATTGTAATTTATGGCGGGGGTTTAGCAATTAGTTAACTTGAACATGTCACTCTAGATAGTACCGTCAATTTTTGGGTGATAAAAATGCGTAGACTGGCATTTGCCTTGGCATTGTCCCTTTGCACGTTCTTCCTACAGAGTGATCCTTCTTCGGCGCAATCTTCGCTCAATGTTGTTGGTACAGGCGACGGCCTTGAAATGCTTCAGGAAATTGGGGTTGGCTTCACCGAAAAATACCCCGATATCAA
>vim|3191042|reg|D|rh|TATVSR
GGATGGAGGGCTGAAAAACGCACCTTGATTCTTTGGAAGAAGGTATTTCCGTCCCCATTTGTTAAGCAAAAAAGGAAATGATGAGTCCGGGGCAAGGTTTTCAATTTTAGCTTCATGTAAGTGGGCGTTGCCCCTGTTTCGGTTTCCGTTTTAAAAAGAAAAACCCCCCATGGTGCGGGGTTATACGAGGAGTGAAAAAGATGAATAAAATAGGACCGTCTTTGATGTGTGCAGATTTGGGACGTTTAGC
>vim|3384706|reg|D|rh|TATVSR
GCTTTCGGGCCTGCTCTTCTGGTCAAAGGCCCGCCGCTTAAGTAACATGGCGGGCTGACGAACGAATATAAGACAGCGAAACGATAGTGGCACAACGAGATTATGTACGCCGCAGCCAACCGGCTTCTTCGCGGCGCAAAAAGAGCACGACCCGAAGCTCAAGGAATAAGCAAAGCAGCCTTCCGGCGATTTCACCGGCGATGGTGGCGATCGCGGCGGCTGTGCTGGTGGCCTTTATCGGTGGCCTCTA
>vim|3404730|reg|D|rh|TATVSR
TTAACTTAAACCTTTAAGACTCACCTATCTGGTCAAAAGCCCGCCGCTTAAGTAACATGGCGGGCTGACGAACGAATAAATACAGCGAAACGATAGTGGCACAACGAGATTATGTACGTCGCGGTCAACCGGCACCTTCGCGGCGCAAAAAGAGCACCTCACGGAAAAAGCAACGCAACACGCCTGCGGTTTCACCCGCAATGGTCGCTATTGCGGCGGCTGTCCTTGTGGCCTTTATCGGGGGTCTGTA
>vim|3433448|reg|D|rh|TATVSR
GAGCTGATTGTGCGCGAATCGAGTGTTGAGCAGCGGGTAAGAGCCTAATTTTTAACCACGAAGGACACGAAGAACCACGAAGGTAACTAACTTCGTGTCCTTTGTGCGCTTCGTGATTAAATTTCATACTTCAGCATTCATCCTTGCTTAAAACAGGCTACAATACATCCAATCAACTCTTTTGTGTGAGGCTTTTACTGATGACAACATTAAACGTTGGCGATCTTGCGCCAGAATTTGAATTGCCCGC
>vim|3481435|reg|D|rh|TATVSR
GTGGCAGTGCAGCGCCACCGCCACTTCGATAAGAAAACTCTTCCGCAGCAACAACCGTTTCATTCTAAGCGACGCATTTAGCGTCGCTTTTTAATGTCTACTTTCCTGCACGTAGCTAACAAGATTATCTAATTAGGGTGTTTTCTCGTCGCATTCTGGATTAACATATTTGCCAGAATCCTTGATGACCAGAAGTAACCGTGGCAAATAGAGATTATGTAAGACGCGGACGCGGCGCTCCGAAGAAGTC
>vim|3499920|reg|D|rh|TATVSR
ACATGTTATAAGAGTGGCTCTATATTTTTCCGGTAAATTGTAATCGATTACATTTTATTGGGTAGGAATTTACTAATTCAGTGTTCTGTAAAAAGCATAAAACAAAGAAAAAATAAGCGGTTACTAAAGTGGGCTGTGACACATGTTCACGGTTACATTTGGTTAAACGGAAATATCCGATGGCGATTAGGAAAACACATATGAACAACACCAGTGACAAAATATTCGGTAAATCAATGCTGAATTTTGC
>vim|3507692|reg|D|rh|TATVSR
GACGATATCGAGGTGGTGGCCCATCTCACGCCGGCGCTGACCACGATCCGCCAACCGCGCCGCCTGATCGGGCGCCGGGCGGCCGAACTGCTGTCGGCCATGATCGACACGCGCACCCTCACCGGCCCGTCCGAACTGCTGCCCGTGGAGCTGATCCGGCGGCAGAGCGTTGCACCTCCTTGCGGCACAGGAGCATCCCCATGACCCATCCTCCGATCCTCGGCACCCTCGAATCCGCGCTCTACACCGA
>vim|3608636|reg|D|rh|TATVSR
AGGTCCGGTCCGCTTCGCCCCCGACGAAAACTGCCCTCCTACCTTCACGGTGCCCTAGTCGACGCGGTGCGTCGCTCCCGCGTTGCGCTCCTGCCGCGAAGCAGGCAAGGTGCCAGCGTGAGGGAAGATCGAGCGGGCATGTCAGACAGGTACACAGCGCAACTTGCGCCGGACACATCCGCCGCCTGCCGGGGTGCGCCATGACGGGCGCTTGGCCGAAAATCCGCCCCGTGGGCCTGACCGGCCTGCT
>vim|3621631|reg|D|rh|TATVSR
CTGAATTGATCCTGCGAGACTCGGTCACCCCCCTCGAGAAAAACACCTCAAATCAAGAAAACAAGCCTGAAAAATGAGAGGCAACGCACACAACGCCTACTCATGAAACCGATTACATGGACAGTTGCCCAGGCTCACATCTCAATCAAAACGAATTCATTAGGCTGGCGTCACACCCTCATCCTTAACCGGAGTTGTTAATGAATAACAAAAAGAAACTCAACCTGGGACTGGCGATGCTGCCCATTGT
>vim|3627223|reg|D|rh|TATVSR
CGCGCTATGATATTGGGCGCGAGGCCATGCTGTTACTGCTTGATCAACTGCATGGGCAAACCGTCAGCAGCGGCTCGCGGTTACTGGATTGCGAACTTATTATTCGGGGCTCTACACAGGCGCTTACTTAAAGTAAACGGCTTTAAGACTCCCTCATCTGGTCAAAGGCCCGCCGCTTAAGTAACATGGCGGGCTGACGAATGCATAAATACAGCGAAACGATAGTGGCACAACGAGATTATGTACGTCG
>vim|3655536|reg|D|rh|TATVSR
ACCCGGAGAAGCTGAGCACGCGTCCGTCCGGCAGCGGGAGCGCGAGCGCGGCCCGACTCGGGCGTGGTGATCGCGAGCGCGGGCCGACTCGGGCGTGCCGCGTTCGGCCGTTGACGCACCCGGAGGCGACCTCTAGCCTTCCGCGGCAAGGCTAGTAAGCGCTTTCTACGCGGGCTGGACGCAGCGCGGAGGTGAACCCGATGCGACGGAGCACGGGAGCTGTCATCGGCGCGGCGGCGGTCGCGCTGGC
>vim|3677262|reg|D|rh|TATVSR
GAGGAAAATATTTTGTCTATTACGGAGCAGCGGACAACCATATTGCCTTAGCCACAATAGATGTTCAGGAAGTTTTGAATTGGTGTGAAAACTGACATCAAAAATGGAAATTCTACTCCCCGTGCCTTATGGCACGGGTTTTGTTTTTTTCTATCGCAGTGATAAAATAGTACTTAATGCGAACGAAAAGGAGGGGTTTCATGCAAAAACTCAAAATCGATGATTTCTTAAAGTACAGATTTATATCAGA
>vim|3821044|reg|D|rh|TATVSR
CAATGTACAAAACCGCACCCATCTGTTTATGCCCGAGCTAATCGAGCGCAATTCGGTGGCGGATATTAGCTAATATTTATATGTAGTTTACATAAATTCATTCACGAGCATTGATGGCTTAAAGTCTAATGGCACATTATTCCTTTTATTGGTGCTAAACTGTTTCGTTTATAACTCTTAAAACGAAATAGGGCGAGGCTGTGAATGAGACTAATACTGGGCTAGGTAATGATTGTTGCCGGCCAATAGC
>vim|3978441|reg|D|rh|TATVSR
TAGCGTAAGGCTCCTCAGTAAAAAATCATTTGAACGTTAAAAAGTCGCTATCTTTTATTAAATCAGATCGCGACTTTTTATTATTATTTTTTTGCAAGCGGTTGCACAAAAATAACAAGTTTGTTATATTAATCGTGTAAGAGCTTACACAAGCTCAAATTGCAATTATTTTATACATTTTTCGTTAGGAGTTGTTGTTCATGAGTCAAGATGAGTCTGTTGTACTTAACCAAGAAACTTCGACGAGTGG
>vim|4098145|reg|D|rh|TATVSR
TTACAAGCGCCTGGGATTATATCAGTCGCTCACAAACCATATGAAATGGGAGAAAGGGTAGGCGATATATTACTGAAACGCTTAAATAATGAAGAAGGTCCCTTTCATGAAATATTTACACCAAAGTTATTAATAGATGCACAAAGTGTAAGTAGTTGAAACGTATTTTCGTTAAGATAAAAATCGGAAGGGAGATAGAAATGCTAAAAGGAATACCGAAAATAATTAGTCCGGATTTAATGAAAGTTCT
>vim|4190233|reg|D|rh|TATVSR
GACAGTGGAACAAGATGTACCGGGAATTGCGAAAGCGTTATTTGAGGAAATCATTAATTATCAAGATGATCCACGTCGCAGAATTGTAAAAAGTAAATTTATATATGGAGAAACATGTGCCCGGGTTCAGGGATAATGAAATATGAGGATATATTGAAGCCGCAACTAAGGCGCGCAAGATAATAGAAAGGAATTGAAAAATGGAAACAAGAGTAGACAAAGTTGCAGAAAAACATAAGAGTGGATACAA
>vim|4581573|reg|D|rh|TATVSR
AATAAAAACTTATGCCGGGAAACCATCCGAAAAAGCAAAGGCTGTACAATGTGCTTTTCCGGATGGTTTGGGGAAATATCTCAAAAATATTTCAGAAACATTTTAAACCAACAAATTTAATCCAACAGATAAAAAACCTCTTGATTTATCAGAGAAAATATGATAGACTATACCACGTCAAAGTAATAACATATTTTCATGCGCGAGTGGCTCAGGGGTGGAGCACCACCTTGCCAAGGTGGGGGCCGCG
>vim|4585554|reg|D|rh|TATVSR
CCGGTAAATCAGCTGACAGCGAATTAATTAAAACCATATTATAACAGACGGGTTGAAATTTCTGAATTTTCACTCCGTCTGTTGTTTATTTTCCACCTTTTTGTGGGATTGTCGGATTTACTTTCCCAGCCCAAATGCTAAAATTAAGTTATGAAAAATGTGGTGCAGCAAAAAAATATGTTTAAGGGAGGAATGTTCATATGAGAAAATTTCAAAAAGCAACCGCAGTCATCATGGCAGCAGCCCTGGC
>vim|4605351|reg|D|rh|TATVSR
TTTTGAAGCCAATTTGGTCGAAAGACAGACCGTCAAGCCGTTAAAAAGGTAATTATCAATGAAAAAACGTGAGAATGTTCACATCAGATAATCTCATGTAAGCGCTTACATGAAACAGTCATCTAGCTCTCAATTTTGGAATGAGGCTAAGGATATTATCTCTGCGAACAAACCCTACACAGTTTTTGAGGATATACATTATGACAAATTCAAAGCCTCTGCCCTCATTTGGTTTAGCGCTCGCCCCTAT
>vim|4606515|reg|D|rh|TATVSR
CCAAGCCATGTACATGATGTTAGAAGTACTGAAAGGCGCCGATGTTCGAGCGGGATCGAGGTTACTTGATACTGAACTTGTGATCCGCGACAGTGCTGCTCCTCCAAGAATCCTATAGTTAGCACGATACTGACTTGCAACTTGACCTTGTGGTATTTACCATGAGGTCAGTTATTTAATTCAATTTAGAACCTATCTTCGTGGCAAACCGAGACTATGTAAGGCGTGGCAAAGGCACCAGTCACCGACC
>vim|4730091|reg|D|rh|TATVSR
AAATAGGACAAGTAGAAATTTATTATGGAGAGTATAAATTTGGGACAAGAAATGAAAGTATAATTGCTTCATTTCAAACATTACTTGTAAAAACAGCATCAGCAGTAGCAGGATGGTCAGTTGGGGTAGGTCTAACTATTGTTGGGTATGTTGCTGATTCAGTTCAAACTGATGCAACACTTTTGGGGATGAAAATATTAATGATATGTGTACCATTAGCTATAACTGTTCTAAGTTACATAATATATAA
>vim|4811461|reg|D|rh|TATVSR
AAATGTCGGCCTTCACAAAACCCACTCTCTCCACTATTCATATTCCGCTAAAAACGATGGGAATGCTTGCAGCACAAACTCTAATAAACCGTATAAACAAAGTTCATACAATACCCCTTCAAATATCTGTACCTTATTATATCCAAGAAAGAGAAAGCAGTTCAGCTTGTCTAAAATAACGAAAAGGAAGAATAAATATTATGATTAACATAGATGAAAATAAATGTATCGGATGTTCTAAATGCCAAAA
>vim|4915470|reg|D|rh|TATVSR
CCCGCCGTTACGCTAACCATCATTGCAATAAACACTAATCGTCACCGTAATAACGACACATCCATGCCAAGCGGCGCGTCCAGCGTCGCTTTTTATCTCTTTTTCCTGCATGTAACTAACAAGATTATGCGAATAGGGTGTTTTCTCATCGCATTCTGGATTAACATATTTGCCAGAATCCTTGATGACCAGAAGTAACCGTGGCAAATAGAGATTATGTAAGACGCGGACGCGGCGCTCCGAAGAAGTC
>vim|5028844|reg|D|rh|TATVSR
GTATTCCTTCATGTGTGTCATTGTTCACGGAGATAAGCCAAGAGCGCCATGTGCTCACCCCTCTCCTTTCAGTAGCCATTGGCTGGCTTCAAACTGGCCTTAGAAGATGTCGAACTGGCGCTAGCTCCCAGCCTTGACATTTGTGGGGCCGCGGGGTCCGTTTGCAGAGGGTCACGGCTTTGTCTGCCGGATCGCCAGCAATGGCACACAAAGGCCGTGGCACAACCGTCAAGACGGGCGTCGCGGAGGC
>vim|5049048|reg|D|rh|TATVSR
CAAAAAACCTGTTGCCATAGGCCGTCCAGCCGTGCTCCAACTGCTGTACAACCCTGGCAATAAAGGCATTGCGCGCTGCTGTCCGGGTGAGCGGAGCCTTTTCTGCTCAAAAACGGACCGCCTCTTGGTCTGTCGCGTGCAACTGGCTCCCTTCATGTGACCAAAGGCGGCGCGCCGCCATAGCCAAGGAGTGAGCACATATGCTACGCAACGACCAATTGGACCAATGGGACCGCGATAGCTTTTTTCA
>vim|2102|reg|U|rh|IATVSR
CCTCGAATCCGTTCCGGAGATAGACAGAAAGTGGGATCTCAGCAAGAGATTCATCCCGGAACTCGTCTCTTCGTCTAACGCACCGTGCAAGTACTACGACAGGTGTCCTATAAGGGATGAAAGGTGTCTTGTTCAAAAGCCAGCAATGGTAGAGGTAGAGGAGAATCATAAGGTACTCTGTTTGAAGGCAGGGGATTGAAATGGCCTCCATCAAAGATGTGGCAAAACTCGCAGGTGTTTCTATAGCAAC
>vim|2731|reg|U|rh|IATVSR
TGATATGGAAAACCTTCAAGCCCCCATCAGGGGGCTTTTGTTTTTTGTGAGTTTTGATTAAAATTGAGATTTTGCGTCATAATCCTGAATAATTTCTCTTAATCGGAAATAGTTGAAGGTATTCGCTTGAAATAGATCTTGATTTAACACGGAAATTTTTTGTATAAACGATATGTAAGCGCTTACAGGAGGTGCAAACTGTGCCAACAATAGAAGATGTCGCAAAGCTTGCCGGGGTTTCCATCGCAAC
>vim|64097|reg|U|rh|IATVSR
TATGTTTTTCCTTCCTTTCGCTTTTAATGAAACAAGAGTATGAAAAAGAAGATGATCTTTGTCCTACAGGCAGATCATCTTCTTTTTCATATGGTCAAGATGGGGCAAACGTTTCATGTCCCACTCCTATTCTTGACGACCGATTGTCTTCACTCTATAATCGAATCACAGAAAACGTTTTCGTTTAAGGAATGAGACATTTGAACAGACCAACCATTAAAGACGTTGCCCGCGAAGCGAACGTATCCAT
>vim|117285|reg|U|rh|IATVSR
TTTGCGAAGGGCTTCAGTAGTAAGATGTTGTGCCATATGAATTCTCCTTTGACTGTCCGTTAAGCCATCTTAACGTGTAATCGTTTTCTTTCTATTATATCCAAGGAATTTTCCAAGGTCAATCCTTTTTACTAAAATTTTAGTAAAATATCAGTAAAAAGAAGAAAAACATGATATACTAACCTAATCAAGGAGGATTTATGGCTACCTTAAAAGACATTGCACAGCTAGCCTCTGTCTCTATCGCGAC
>vim|120636|reg|U|rh|IATVSR
GGTAGGATCATAAATAAATTTTAGACCTACTGCTTATCATTTATTATTCTAATGATATTAATTGAAATTTTAAGTATATGTTATATAACAATAGAAAATTTGCGTTTTACCAGGAAATATGTTATAAAAAGATTATAACTATTAGTTCAGGTGAGATACAATTATAATAGCTTAAATATAGAATTATAGGAGTGATTTTTATGGCTGCCTCTATTAAAGATGTCGCTAGAGAAGCGAGAGTATCTATTGC
>vim|129258|reg|U|rh|IATVSR
TGCGTCGTTATATCCCGTTTTCGAAGGGATTATGTTTGCTGTTTCATTGGCATTTTCCACAGCTGCCGCTCGGCATTTCATTCCCTCATACGTATCCCGATAAAAATCATTCTCGGGATTGACTCGAATATGAAACCGGTTACATTTGTCGATGTAAACGGTTTCATCGTTGAGAACCGTGCTTGGAGGAGCAAACTTTCATGAGCAAAGACCAAGGTTCGAATATCAGGGAAGTTGCAGCTCTCGCGGG
>vim|132739|reg|U|rh|IATVSR
AGGTTTACATAAAGACATACACAGGAATTTGCCCGGTCGCCTTTGACGTTGCCCGCGGTGTGTGTAGTGTCCCGCCGTGTACAGCGCCGCGCGTTCTTATCGGACACGCAAAGGCCGCAGCAGATTGAATTGGCTGCTTGTTTTATCCTTGAATCGGGATCTGGGGAAACATGCAGTAGGGAGACGCAAGGCAGAGCGCAGTGTCGGATTCCACGCCCGCAACCATCGAAGACGTCGCTAGGATCGCTGA
>vim|170067|reg|U|rh|IATVSR
GCCAGCCGCTACGGTGCGGACGGCGCGCCACGCTTTCCCCGATTTCGTAAGAAGCATATGCGAGCTTTGTAAGTTTGCTATTCGCGACGCGGGGCATGCGGTGTTGCGGGCGCGAGCGCGGTGCCGCATCGGCTGTCATCAAAGCTTCACTGCCGGCGCCTACGATGTAAACGTTTACAAGCCCTGCGGAGGCGCCGGCAATGGCGAGCAGCATCAAGGACGTGGCGACGCACGCCGGCATCTCGATTGC
>vim|185938|reg|U|rh|IATVSR
TTACCTTAAAACTTTATTGTAATTTTAAGTAAATTATAACATAAAATGGAAATAAAACAAGGGAAATTTGTTAAAAAATAATAAAGAAAGTATTATTTTATATTTGTTTAGTTAAATTTTATATATTATACAAAGAAAAGGTTAGAAAATTTTAGTAAAAAAATATATAATATAAAATAAGAAAAGTAAGGAGTGATTATGTGGCTACTATTAAAGATATTGCAAAGGGTGCTGGAGTTTCAATAGCTAC
>vim|187137|reg|U|rh|IATVSR
ATCATATTTGCATTGAATTAATATTTGAATTTTATTACAATTATTAATAAGAAAACGTTTTTTTGAAAAAAAATTAAAAGGAATTTGACCAAATTGCAGAAATATACATAAATTCCTTGTATAAATGTAAAGTTATCATTATAATATTGAAGTATTAAGAAATAGATAGGCAATAAGTTAGAGTATAGGAGTTGAGTTAGATGGCTGCTTCAATTAAAGACGTTGCTAGAGAAGCTGGAGTGTCAATAGC
>vim|238308|reg|U|rh|IATVSR
GGTTATACTTTTTATTGGGGCACTTTACTGTTTGTTTTCTTTTCTCCCCCTTTTTGTAGAATTAGATTCCATCTTTCATCAGAAGTCTTTAAAAAAATTCATGAAAATGAATGAAAAAAATTGAAAAATCTATTGACAAAATCTCTAAGAACAAGTAAAATAACATAAAGCGAAAACGATTAAGCCTGGGAGTGATAGGAATGGGTGCAACTATAAAAGATGTAGCGAGAGAGGCGAAAGTTTCCATTGC
>vim|238608|reg|U|rh|IATVSR
TAGGCAATCCTGAGACGGTAAAAGAGGCGGATTTGATTTTAAAAGATATGACAGAGGCAGGTAAGATATTGGAACTACTGGATTAAATTCCCCTTTTAAAAAGGGGAATAATTTTTTATAAATTCCTCTTGAAATTTTGTGAAGATGATAATATAATATAACTGTAAGCGGTTACAGTAAATCTGGAAAAGGGTGTTAAGATGGCGACAATAGATGATGTAGCAAAATTAGCAGGGGTTTCAATTGCAAC
>vim|309896|reg|U|rh|IATVSR
CTTGGCGAAATCAGCGTAAGCGATCGTTTCCATGTAAGATAACCTCAGTAAAGTTTTACTAAAAAGATAACGTTTACACTATCATTAGAGCCTGATATTACAAGTGGTAAAGATCGCATTTTTAAAATGAAAACTCGCAGTTATTTGCCTAATTTACAGTTCAGAGGTTTAATGAGGGCAGCATAGAAATGAGGTAACACATGGCCACAATTAAAGATGTCGCTCGCGAGGCTGGCGTTTCCATCGCCAC
>vim|327043|reg|U|rh|IATVSR
TAAAATAATAATATTTAAAGGACATTAGATATATTTAATGTCCTTTATTTAAATTATTTATATAAGTAGAAGTCTACTTTATAAATAATTTAAAATGCTGAAAAGGTTTGCTATTTTTTAGGCTATATCGTAAAATATAATTAGAAAAGAATGTAGTTTAAATAGAAAATAAAAGAAAAACTGTATTAGGAGTTGATAATATGCCAGCATCAATAAAAGATGTAGCAAAAGAAGCTGGAGTATCTATAGC
>vim|332094|reg|U|rh|IATVSR
GTTTATTCGGGTGTACTGCAGGTTGGTTCATGAGAATCCATCTCCTTAAAAGTTAATCACTTTTCAACAGGGCAATACTAGCACTTAACGTAAACGTTTACAATACTGTTTTAATAATAAAGTAAACGTTTACACTTTTGACGATGATTTTACCTGCTTTTAGCGCTATAATTAATTTAAATGGGAGGGGAGTTGGAAAAATGAAGCCAACAATCAAAGATATTGCCGCTAAAACTGGCTTTTCAATTGC
>vim|737811|reg|U|rh|IATVSR
ATCGTTCGACGCGATCCATCCGCCGCGCTCCCGGCCCCCCCGCCTCCTGTCCGCCTCCTGTCCGCCCCGCGTTGCCGAACGTCGGCCGGCGGCCGCACTCCAGCCGCGCCCGCTCGCCTTCGCCGCCGTCATCAGTTCTTCATCGACGCCGCCGATAATCCCGTCGACGAAAACGTTTACACGCCTCCGCTTCCCGCTTCATGACGCCCACCATCAAAGACGTCGCCGCGCTCGCCGGCTTTTCGATCGC
>vim|824977|reg|U|rh|IATVSR
AATGGTAGAGCGGGACGTAACGAATACACGTAGTTTCATAAGCAAGCATATGATCGAGGCAAATGCCGAGCATACCCTTGTCCACAGGCTAACACGAGTACAGTAAATGTACTCGTGTTGCTTCATGAAAGCGCTTGACTATTTATTATAACGCTCCCATACTAAACTTAGGAAAGTGTGTTTTAGGGGGAATGACGCGATTGAACAAACCAACCATTAAAGATGTAGCCAAAGAAGCAGGCGTTTCGAT
>vim|1058719|reg|U|rh|IATVSR
TCGACGCCGCCACACCGCCGCCAACGATTTCCTCCCGCGTCGCAACATCCCCGATACAATCGAGTCCGCGTCGTCCGACGGCCCTATCCGTCAGACGTTTGTGTCGTGCTTTTTGCGAAACAAGCGTCGCTTGCGTCATCGCGAAGTCACAAACGTTTTCGATAATTTTCTGGCCGAAAACGTTTACATCGCAAGATTTCATGACCTCGACCATCAAGGACGTCGCTGCCCTCGCGGGCTTCTCGATCGC
>vim|1079077|reg|U|rh|IATVSR
GCTTCGCCGCTATCGAGGTATCGCCGCATGCCGCCTCGGCCACGATCGCATAGCCCCCCGCGCAACGCGGCCGCGAGCGCCAGCGTGCCGATGCATGCACGCTCCAAAACCGGAGATGTCGCGCCGCTGCTCGCGCCGAGGACGCTCGCCGGTCGAGCCGGCGACGTCACGATGAGCGGCGGATTTTCCGCGTTGCTCGCGTGCGCGTCGCCGACGGAACGAGCGCATGTACTCGACCGTGTCCTCGCAT
>vim|1098357|reg|U|rh|IATVSR
GCAATGCATAACTTTCCGCCATGGGTCGCACCTCATCTGCTTGAACATAAACGATTAACTAAAATGATTTCAAACCAAGCCTGATTTTCTATATAAATACGAAAAATCTCGCTTCTTACTCGATTTTAAGCGGATGCTATGGAACGTAAACGTTTACGTCAACAGAGTAAAACACAGGCTTTTAATGGGGATTTACAGCCATGAAAACCACCATCAAAGACGTCGCCCGACGCACCGGCGTGTCCATCGC
>vim|1100820|reg|U|rh|IATVSR
TCAGAAATAAGTGTTAAGAAAAGCTAAGTTCACTTCAACTTGGCTTTTTTATTTTGACCGGAATACTCGTCTAATTCCTGTTATATTAGGCTTGAAATAGTCTATAATAGAGGGTAGGCATAATCACTTTGGTGCGATTGCGAATGCCTCAAAATAAGTCGTGGCTTATTTTTTTAGTTAAGTTATCGAAGGGAGTCACCATGGCAACGATTAGCGACATTGCGGAACAAGCGAATATCTCAATTGCGAC
>vim|1267987|reg|U|rh|IATVSR
TCCACATTTCCACTCTGAAAACCGTTCTCGGCCTCAGAGCTAGCTTGCGCCTCCCGCCCGCTTTGACCCTCATGTAAACCTTTACATCGCGCATGTAAAGGTTTACATCGTGAATTTACACAGATCCTCTGAAGCTTGCCTTTGACCTCTCGGCGAGTCTGTGTAGTGTCGCGGCGAAGACAGCCCCAAGGCAGAGCGCAGTGTCGAATTCCACGCCCGCAACAATCGAAGACGTCGCCCGGATCGCCGA
>vim|1815345|reg|U|rh|IATVSR
ACCCTTGTGGTCATGAACACGGGACGTGAACCGTTGGAACTCCCGGCCGGCCGGGTGCTGCTGCGCAGCTCCGCGGAGTCAGCTGCGACGAACTCGGGCGGTCATCAGCTAGGCTCGGGTGAGACGGCCTGGTTGACCCTTGAGGTTGGGTGACCCGGCAGTCGTTTGGAATTGGCGGTTGAGGACACGGAGAACTGAATATGCCCGGCATCAAGGACGTAGCTGAGCGTGCGGGCCTATCCATCGCCAC
>vim|1818346|reg|U|rh|IATVSR
ATCATGGGAGACCTTCCTTGACAATGCCCCAGAACGGCATCAGCGGTGAGCGGGGATACCGATGAGCCTAGGTAGCCGTTGTGACGCACGTCAACCATTTACGGAAAATTTTGCGTTCTGTTTTCATCGTTTGCGGCGTGCCGTTTACGTAGACTGGGGGCACGATGACTTCCGGACGGCTGTTCCGGTGAAGGAGCCTTATGAGCACGACGGCGGGCCGCGCACACCCTGACGCCCCGGAGCGACCCAA
>vim|1839055|reg|U|rh|IATVSR
GCGTCTTGAGCATGTGCCGGCGGGTAAAGTCGGAACGGGACTGGAATCGAGTCATGGTGCAACCTCCTGTGGGCGTGGTCGTGGTTGTTTCTTATCGTGATTTGTAAACGTTTACTGTTCTTAACATACGCCCATGTCAAGAAAAACTTGCCAATCCATGTCATTTCGGGTCCGAGATAGGGACAGGTGATTCAGAAAACTTGCAGCAAACAGGAGAAAAACTCTTGGCCAAGCCCAAATCCCAGGCAAT
>vim|1867058|reg|U|rh|IATVSR
AAGGGACATTATGAACCTGATAGAATTTTTAGTAAAAGGAAGATGCTTTAAATTCAGCGATTTTTAAATGGCCGGTAAAACAAAAACAAAAAAATTTGGCTATAGCGCTTCCAATCCGTCATTATTTTTAGTAAAATAAAAACGGTTACAAAAATCAGCAGCGGATAAATAAGCTTAACTTCAATTAGGAGGTATTGACGATGGAAACGGAGAAAACGATGACCACGATTACCGATATTGCGAAGGCGGC
>vim|1917164|reg|U|rh|IATVSR
GACGCCCCCCCGCCACAGCGTCATCGATTTCGTCCCGCGCCGCAATATCCCCCGATACAATCACTGCGCCCATTCTCGGAGCGCAAAACGTCTGATGTTTGTATCGTATTTTTCACGAAACAGATGTCTGGTGAGTCATCGCGAAGTCACAAACATTTTCGATAATCCATCGGTCGAAAACGTTTACATCGCGTAACTTCATGACCCCGACCATCAAGGATGTCGCCGCGCTCGCCGGCTTTTCGATCGC
>vim|1942529|reg|U|rh|IATVSR
CTCCACGGACTGGGTCATCGAATCTCCTCGGTGGGGGATGGGATGGGGAAATGTGATGCGTAAACGTTTGCGTAAATAGCGTGAGGCACGTCACAGGGGGCTGTCAACTCGAGCGGTGAGATTCTTTTTTCGCACTACAGCGTCATGGAACTTGTGAGGATTCAACGCAAATATTTGCGTTACTCGCTTACTGTAGGAACGTGATCCCCAAGCAGTCCGTCAACATGGCCGACGTCGCGCGCCGCACCGG
>vim|2002834|reg|U|rh|IATVSR
ACGTACGAACGTTTCGACCGCCCGCCATATTCGACGGGCGGTCGTTCTATTCTTAATAAGCTCTTCGCGGCTCGAACCGGTTCATCAGACCAGACCTTTGACCGAGAAGCACACAGGGGTTCAGGGCACCCTTTAGGGCATTTTGAAAAACACTTAGGGAGCCGGCAAACGCAAGCCGGACACGACGGAAAGGACAGCGCATGGCAGGCAGAACCGACAGCGGCAGCTCAATCACCAACGTCGCGGCGAC
>vim|2057580|reg|U|rh|IATVSR
TGATAAGGTATCTAATGACGCGGCGGCCGCCACACATAGTAATATGGAATAATATCTGACTAACAGGCAACGCATACGGGGGCGTTGCCTGTTTTTTGTCGTTAAGAAACTTTTCCAGCGGCACCTTTTTCTGGTAGACTAAAACAATAAGCTGATGAACGGTTCAGCTATAAATCCGGGTTAATGGGGCGAATGAAACGATGGCACGTAAAGCGAATAAAAATGCAAATATTAAGGATGTTGCGGCGTT
>vim|2126421|reg|U|rh|IATVSR
TGACATTTTCTCACTCTTTGAGATAACGATTACCCAGACAATACCATCATGGGTAATCGTTTACTTCTTTTATGATTTTATTATATCATCAGGAAAACAACCTGTCAACCCCTCAAATATTATTAGTTATTTGCTAAACTTGTTTATATATGAGAGAATTATATCAATAAAAGATAACGATTACTCAAAAGGATAATTCTATGAAAAAAACATCAATCAAGGATATAGCAAAACTTAGCGGAGTTTCTAT
>vim|2180359|reg|U|rh|IATVSR
CTCCTTTTTATTTTGTACTCATAGATTACCACTTTGCGTAAACGTTTACAATTCATTTATACCAGTACAGTAAACGTTTACTTAGTGTAATAATTGATTTAATCATAAGGTCACGACAAGAATAAGAATTTATTTAATTTATACGATGGAGTAGTGTTGGGATATAATAAAATGAGGTAGTAAGTTAGAAAACGGGGTTAATGATGTCAGTTACAATTAAAGATGTTGCTAAAAATGCAAATGTTTCAAT
>vim|2518272|reg|U|rh|IATVSR
GGCCAGCCGCTGCGATGCGGACGGCGCGCCACGCTTTCCCCGGTTTCGTAAGAAGCATATGCGAGGTTTGTAACTTTGCTATCCGCGCCCTGGGGCACGCGACGTGGCGGGGTGGTCGCATCGCAGCCCCGGTTGTCATGAAAGCTTCATTGCGGTTCCCTAGGATGTAAACGTTTACAAATCCAAGCGGGGCGCCGGCAATGGCAAGCAGCATCAAGGACGTGGCCACCCATGCGGGCATCTCGATTGC
>vim|2519334|reg|U|rh|IATVSR
CAATCCTGAAACGGTGAAAGAAGCAGACTTAATTTTAAAGGATTTAAGTGAAGCGGATAAAATATTAGAATTGCTGTAGTGTGGAAATATTCCCCTGTGTTTTGGGGAATATTTTTTATAAAAAACTCTTGCATTTTTGAAAGAATCATAATATAATATAACTGTAAGCGGTTACAGTAAATTGAGAAAAGGGTGTCAAAATGGCGACAATAGACGATGTAGCAAAATTAGCAGGAGTTTCTATTGCAAC
>vim|2556729|reg|U|rh|IATVSR
ACATCGTTCGTCGAATTCGACCACTCTTCCGCTCGCACCGATACAATCGCGTCGGCCGTGCCTGGCGCGCGTCGATCGCACGCCGGTCGTCATACGTTCGGCCCGCGCGCACCACGATGTGCGCATTGCGCCGCGTCATCGCGAAGTCACAAACGTTTTCGATAATCCCGTTGCCGAAAACGTTTACATCGCATCAGTTCATGACTTCGACCATCAAGGACGTAGCCGCCCTCGCGGGCTTTTCGATCGC
>vim|2612124|reg|U|rh|IATVSR
TGTGCCAATCATTCTCATACCTCCGTGACGCTCTGCTTTCCGGCGCCGATTCCAAATTTTGTAACCGGTTACAATTTGATCCGTCAAGATAATTCTAACCGGTTACATAAGCGCAAGACATAGCTATGATAAAAACCATCGGCCTTGCACATCGGGTTTTCAGCGCGGTATCAAGGGCCTGTACGAGGGATGAGGCAGTGATGACGAGACCAGTGGGAAAGATCCGCGATGTGGCCAAGGCAACGGGCCT
>vim|2663896|reg|U|rh|IATVSR
AGGGCCATCCACGGGGTGCGCGAAGGCTTGTCACCAACCCTTTGCCAAGCCCATACCGGACGCTGACCCTTGCCAGACCCGGCGTTCTGGTGCACGATGGCTCCCAGCCGTTGTAAGCGCTTACAAGGATTTTCACAGCGCCGAACGACGAGGACGACGCACCACCACGACTCAACGACGAGGCGAAGGAGCACCTGCTGATGACTGGATCCGCGGCACACAGCCAGCGCGCGACGATCTACTCCGTCGC
>vim|2791810|reg|U|rh|IATVSR
GCCACTTTCATATATATGTTATCGACAATATTTGATTTAGCACCATAAGATCTTCAGATCGTTTCCTTGTCTACACACTAAGGTCTTCTCGCTATATCTTGGGTATATCAGCAAATAGAAATATCACTAATGCTTGGAAATTTATTGCGTAGTAACGGTTCACACGGTTAAATAAGCACAGTTTAAAAAAGAGAGCAATTATGGCAACCATCAAGGATGTCGCTCGTGAAGCTGGGGTGTCGATTGCCAC
>vim|2825289|reg|U|rh|IATVSR
TTACTCCTGAACGCTTCATGCCAGCTGGTGTGAAGGTAGTGTAATGATTAAATAGCTTTTGGGTTTTTGTACTAATCAGGAAGATTTTCTTCATGTAGTATGATGAAAAAACATCAACGAACAATTATCGTATCTTAAAAGTTATTCCGTTATAGCGGTTAGCACAGTTAAATGAGTACCGTTTTAAAAAGAGAGCAATTATGGCAACCATTAAGGATGTCGCTCGTGAAGCTGGGGTGTCGATTGCCAC
>vim|2833056|reg|U|rh|IATVSR
GGCAGGCAGCTATCTCTCTTTTTTATTGTCTAAATAAACTCCATTAGTAAATTTTAAAACTGTTCGGAGAAGTCAGCGTGAATGCGTACGAAATAAAAATTAAAACTTTGTAAATATTTTAGTAAAAATATTGATTTATTTACTAAAAGTAATAAAATAAATGTAAGCGATTTATTCGTTTGTACGGAAGGAGGCTGAGTATGGCGACAATCAAGAAAATAGCAGAAAAAGCAGGGGTATCGATTGCCAC
>vim|2860449|reg|U|rh|IATVSR
TGTAGCAGACACCTAATAAATGTTTGCAACCTAGCACCCTACTCTTTTATTACGCTATAATGCCAAAAAATAGAACGCACAATATTATCTAGCATTGCTACGAGTTATATCAGCCCTTCTTTTGATCTATACAACTCACCGTAACAACATAATTCAAAGAAAAATTAGTCGTAGTTGATTGATTAAGAGTACATAAATATATGACAGAAAATAAAATCGCAACGATTAAAGATGTTGCAAGAGAAGCCGG
>vim|3018011|reg|U|rh|IATVSR
ATCACCCCGGCAGGGCGGACGCGATTCTACCATCGCGCCACGTCCTGACCAAACCGGCGCGAACCCCAGTTGTCCCGTCCAGCGATCGCCGCGCATTCATCGACCCGTCACAAACGTTCCCGATAATCCGGCCTGCGAAAACGTTTACAACACCGCGCGGCGGCAACGCCGCTCGGCACAGGCTGACGGGAAACCCAACGATGACGCCCACGATCAAGGATGTCGCTGCCCACGCGGGCTTTTCGATTGC
>vim|3026826|reg|U|rh|IATVSR
CAATTTCATCACCCCGGCGGGGGTCGAAACGCGTGTGGACGCGAATTCTACCATTGCCCGCCGGGCGTACCAAACCGCCCCGCCGACGCTCCGCCCGCCTCCAGTTCCCCAAGTCGTATCCACAAATACCAACGTCATCCTCAAGTCACAAACCTTCCCGATAATCCGCTCACGAAAACGTTTACACCCGAGCGGAAACCATGACCCCGACGATCAAAGATGTCGCTGCCCACGCCGGCTTCTCCATCGC
>vim|3064308|reg|U|rh|IATVSR
ACATCATATAAAAAAAGCAGGCGAGTTTCTGTTACTTATGGCTATAAATCAAATCAATATCTTTTCTTATCAATTCTTGCGTTGCAGCAAGATGCCAACTGTTTGTTTTAACAGGAAATTCTCGCTTTTTCAAAATGTCTATCCGAGACTAAAAAATTACTTTAAACTTAAAATGTAGTAAGTGTAACGATTGGATAAATATGAGCGATCAAATAACAATTCATGACGTAGCGAAAATGGCGGGAGTTTC
>vim|3069917|reg|U|rh|IATVSR
TTCAAGCTGAGCTTCGCCAAGAAGTTCTGACCCATGACCCGCCGCCTGTCCCCGCGGGCGGCGGGTTTCAAGCCGGGCTCCGGCGAACGTCTGCGCCTTAAAAAAGCGCCTCCCTCCCTTTTTGGAAACGCTTTCATCAAAGTGACATCGACGCCCTGTATTCAGCCTTGGAAACGTTTCCAAGACTGAGGGAGCCAGGAGTGAGATCGCGACCACCGACGATCAAGGATGTTGCCGAGCAGGCCGGTTG
>vim|3071365|reg|U|rh|IATVSR
TTTTTCCTCCCAAGGCGCCAGAGCATTCTCCCTCTCAAGCGCCATTCGTCTCATGTAAACGTTTTCATGGATCGTGTAAACCTTTACATTGGGCGCTGTAAACCTTTTCATCGTGTGCATTGCGTTCTATACAGCGTAGATGGCGTTGCGATTCATGGACTTATCCGAAGGCCGCACCGCAGCATGTCTGGAAACGGGAAATGAGCGAACCGGGCGAGCGGCCGGCGACCATTGAAGATGTAGCGAAACT
>vim|3174636|reg|U|rh|IATVSR
TGGGCCATGCCGCTGCGCGCGCATTGGCGCCCCCAGCTTGCCCATGTTCGTAAGAAGCATATGCGAGCTTTGTAACTTTGCCATGCGCAACGCTGGCGATGCTGCGTTGCGGTAATGGCTGCATCGCAGCATCGATTGTCATGAAACAGTCACTGCGCGCACCTAGCATGTAAACGTTTACACCTTCCCGGGGGCGCGTAGTGGGCAGCAGCATCAAGGACGTGGCGACGCACGCCGGCATTTCGATTGC
>vim|3192227|reg|U|rh|IATVSR
ATCAAAAAAGAAGCAAGAGGCAGGCTCTTTTGACTGCACAGCGTAAGGTCCCTGTTTTTTCATAAGATAAGTTAAAAAATATTTTATAAAAAATTTGATTATCACTAATTGTTCCGTTTACAATAAACATAAGCGGAGTTTTTTTCGTAAAAATAAATAAAAATTTACATATAGTTTTCGTAAAGGATAAGGTGGTTATTATGGCGACAATGGCTGATATTGCCAAAATGGCGGGGGTATCCATTGCAAC
>vim|3361488|reg|U|rh|IATVSR
CCAATTTCATCACCCCGGCAGGGTCGGAACGCAGGTGGACGCGAATTCTACCATTTCACCGCGAGCGCTCCAACCCGGCGCGGCGCCGCCACGACATCCCGATCCCAGGCGCCGCACCGGCAAAAACCGAAGTCATCCGGGAGTCACAAACCTTCCTGATAATCCGCTCACGAAAACGTTTACGAGCCGAGCGGAAACTCATGACTCCGACGATCAAAGATGTCGCCGCCCACGCCGGATTCTCCATCGC
>vim|3428551|reg|U|rh|IATVSR
CAAATGTCTTCAGTGCATCGTAATACATCGGTCCCTCTCCTATCAGAAATCTTAATCCAAAACCTTTCATATATATATCTTACTAATTCCTTCCCAGTGCGTAAAGAAGCGCTTAACTGAAAACAATTTAATAAAAATATTTACTAATTTTTTTAAAGACTCTATACTAGAAGGAGATATTTTCTATAGGAGGTGCTGATTTGGCAGCTAAAATAAAGGACATTGCTGAAAAAGCTGGATTATCCATTGC
>vim|3429145|reg|U|rh|IATVSR
ACTGCCGTTGCTTGAGCGTTTCTCCTCAGAAAGGTCGTCGGGCAAAGTACGGCAAACACTGCGCCAACGACCTGGATGCGCTTACCTCGCGTGTTCGAAGCATACTCTCCTTGAACTTCCAACCCAGTCGCTTTGGTTCTCCCGATCGGGGCGGCTGGGTTGGAGGTTTTCAGCGTTAGCAGCGTTGTGAAAGGCAGCCAATGGCATCATTGACGATTGAACAAATTGCAGAATTGGCGCATGTCTCGAT
>vim|3433535|reg|U|rh|IATVSR
ATTCCAACTCATCAGTAGTTTTATCATAGTTCTATTGTAGCAGAATTCACACCGATTCGGCGCGTTTGGCCTAGCTGCAAGCAGCCATCTGGCGCAGGGTCGTGGGTTGCGAAATAGGCCTGATTATCCATTGCATTGACCCGCATGGTTGGTGTAGGCTAGGGCTATTGGTTCTCTTGGCTTAGCGATAGGGTGGCACTATGGCATATACGATTAAAGATGTGGCGAAACGGGCGGGAGTTGGCATTGC
>vim|3443463|reg|U|rh|IATVSR
CGGGCGTGCTCCAGCACGCCCGCTGTCCGCGTTTGCACATGAGGTCAGGGTCACCGCGATCCGCTGCGAGACGCACAGCCGAGGTCCCGTTTCAAAGGATCGCGCCAACGGTCATATGCCTGTCGTGCTTTGTAGAATAAGTTCGTGAAAACGATTTCACGGACTGGACGGCCTCCAGTCGCCGGCTTCAGGATCGCTGGATGGCACGCATCGTCACCATTCGCACCGTCGCCGAACGCGCCGGCTGCTC
>vim|3562264|reg|U|rh|IATVSR
TTTAGAAACAGTGGCTTTTGAAAATCCAAATGGAACAAAAGTTCTCATAGTCTCGAACCGAACGAATACAAACAAAAAAATCATAGTCGAGGAGGGAGGGAGAGAATTCGAATATATAATTCCGGGGTACGCTGCGGTAACTTTTGTGTGGGATTGAAGTTTTCTAAAACTTCTTGCAAACTTCCAAGGGAGGGAAAGGTTTGGCAAATATACGCGAGGTCGCTAAGCTAGCTAATGTATCAATAGCAAC
>vim|3563589|reg|U|rh|IATVSR
TTTCGAATGGGCGAAGGGCTACAGTAAAAGATTTGGACTTGCTTACACAGATTTGTCAACCAAAAAATATATACCTAGACCTTCTATGTACATTTTTAGAGAGATAATAAAGGATAAATCAATCGACAAATTCAAAGGTTACGATCCATATAACTTGATGAAATTCTGAGGAGAGAATATAAAAGAGGTGGAATGTCCATATGGTAACAATCAAAGACGTAGCAAGAGAAGCAGGAGTTTCTATAGCAAC
>vim|3563633|reg|U|rh|IATVSR
AGAGAAACTCTGGGTCTTTGATCAACCGTTTTTCATCATACTCAACCTTGCAGTTGGTGGTAACTGGCCCGGATATCCAACGTTCGAAACACCATTCCCAGCAAGGATGTACGTAGATTATGTCCGTGTATACAAGCTTGAAAATGAGTGAGAAGCTCTCTGGAAAATCAAGTTAAAATGAGTCAAAAGAGGTGGGAGTTGTGGCAAATATCCGTGAAGTGGCTAAACTTGCCAACGTTTCGATAGCCAC
>vim|3585527|reg|U|rh|IATVSR
CCGGTGATCGCCTTTGGAGCAGCCGTACACGCACTGGAAAATTATCTCGAGAGAGTAACAACGAGTTAAAGAAAAGTTGTTGCAAATAATCAGAAATAAATCTTGATAATCCCGGGAGACTGGATTTGGAATGTAAACATTTTCACTGTACATTTACACGTGGAGATAGCGATCTCATACTCTTTTAAGGGGGTGTTCTTGTGCCCTCTATCAAAGATGTAGCAAGGCTCGCTGGTGTTTCTATAGCAAC
>vim|3645676|reg|U|rh|IATVSR
TTTGTGGCAAAGGATTATGAAATCAAGGCGAGGGATAAAGGCCATAATCTCGTCTTATCTGAAATAAATTTAATTAAGAGGTAAGGGCTATATCGATAAGCCACGGGAATAAGGCTAACAGGGATCCGCGAGAAGATAACTCTGCGAGTGATGCCGTAAGCCATAGCCTAGATTTAGCGCCTAAAAAGCACCTGCAATGGTTGGCTACCATAAAAGATGTCGCGAGAGTGGCGGGTGTCTCAATTGCAAC
>vim|3646807|reg|U|rh|IATVSR
CTTTATCCTTTAGGTAAAGGAGCTTGGAGAAGGGGCAAAAACTCTTTTATCCTTTAGGGTGGGGAGCGTTTGCTGCAATTTGCAAACTATGTTTTTTTGCAGTTTTATGCAAAATGGTTTTTTTCGTAATGTTTTTGAATAACTTTCCTAATCTCATTTGCTTTGCAAATGATGTATTGAATTCGGGGTTTTTAAGGGGCTTGCCCCTTAATGTAGGGCTGAAGCTCCGCTATATATATAATTATGATTC
>vim|3647257|reg|U|rh|IATVSR
TGTAATAGACGAACAAGTAAAACAAGGGATAGGGATAAACGAAGAAGCGAAAGAGCTGAGTGAGTTAGCCACAGAGTTAAAAGGATTAGTTGGAAGTTTTAAAATATAAAATCATCAAAGAGACGCTATATATAAGGTTTTAGAGTTTTTAAGGTTTTAAAGACAGTACCAAAAAATATTAATAGGAGGAGAAATTTCAAATGGCAACGATAAGAGAAATCGCTAAAGCTTCGGGCTTCTCTATTGCAAC
>vim|3672556|reg|U|rh|IATVSR
GGGAGCTGGAGACCGAAAGATTTGCAAGTAAGTTCTCTCGTATTTCTGCGTTAAAGAATAGAGTCTAATATAATTTTAAGATTATATTGCACTTGAAGATTATTTAAAGTTTTATAGGTGGTATAGCGAATGTAACTTCGTCCTATTATGGATGGAGTTTTTTTGTTTAATATAAAAAATATTGATTATAGAAAGGAGAAATGGCAGTTTCCATTAAAGATGTAGCTAAAGAGGCACAGGTTTCCATAGC
>vim|3677680|reg|U|rh|IATVSR
CGAAGAAGATTATGAGACATCTGGCTTTGTCCCAAATGTGGTTTTCCCATGCACGGCAATCTGCGATGTTGAGACGGGAAGACTCGCTATATATTACGGGGCAGCCGATAGTTACATCGCGTTGGCATTTGCATATATAGATGAAATTATAGATTTCATCAGGAAAAATCCAAACTGAACTTCCACAAGGGGGTGTTTGCATGATAACAATCAAAGACGTTGCAAAATATGCAGGGGTTTCAATAGCAAC
>vim|3711960|reg|U|rh|IATVSR
TAGTGTTCCAGGATTATCATAGGTGGTATAGCGAATTTAACTTCGTCCTATTTGGATGAAGTTTTTTTATTGTAAATAATCTAAAAATTAATTTAAATAACAATGCTTTAAATATGAATATAATTGTATGCATTTCAAGTCATGTATAAAACAAAACAAATAGTAAAAAATTAACATTGAAGATGAAAGGAGCTCAATTTATGGCCACATCAATTAAAGACGTTGCTAAGGAGGCAGGGGTTTCTATAGC
>vim|3727416|reg|U|rh|IATVSR
CAGATCTTCAACGTCGGGCCCCTGCCGCCCCGGCCGCGCTGAACCAAATCCGGTTTCCGGCGTTTCACTCACATGACCTCACCTTGGCGCCGCCCCACCGGGCGGCGCCTTTTTCTTTGCCGGGCAGGCATCGGCGCGTGTCACAGGGCTGTTGCAGAGGCGCGATAGGAGAGCCGTGAAAACGATTTCACGGATCCCTCGTGCCCCAGACCGTCACCATACGCACCGTCGCCGAACATGCCGGCTGCTC
>vim|3978079|reg|U|rh|IATVSR
AGAGGTTCAGTCAAGGATTAATCTCACCGCGGATAATGTCGATGAGGTTATGGAACAGGAACTTGCTAATGTCTTTGCCAATGTTCTAGAAAATGCGGGAGTCTTTAAGGATGATGCAGCTGGAAATGAAGGTTGGCAACGATTCGTTGATGCCTTAAAATAGTTTTAACCTAAAATGAAGAAAGGGGCGCTGAAGCAGTATGGCAGTAACATTACATGATATCGCGGATAAAGCAGGGGTCTCTATTGC
>vim|4192110|reg|U|rh|IATVSR
GATGTTTAGGTCAATAAAAATGACAAATCAATTTTGCCCAAAAAGCATTTTTGGAAAAATGCACAAAAACAAGATAACAAATTTGTCGAAAAGATTGCTTAAAAACCATTGATTTCATATGTGTAGTTGGGGTAAAATGTAATAAATGTAAGCGTTTACAATATAGACGATGCAAGCATAGAACACAGGAGGAAAGAAAAATGGCAGTGAACATTTATGATGTCGCAAAATTATCGGGAGTGTCCATTGC
>vim|4255649|reg|U|rh|IATVSR
CAATCGTATGTTATCATTGTGTTTTTTAATTGTCAATTATGTATTTTATATAATAATCACCTGCAGATTTATATAAAATATACAATACCATTTTCGAAAATCATATGCTATTATAGTAGAAAACCACTCTCCTTCTTTGCAATTAGTGTTAGTACTTACATTTTGGATTGGTTTCTGAAATTTTTAAGGAGCATTCAGTTATGAATATATATGATATTTCTCAAAAGGCAGGGGTATCCATTGCCACTGT
>vim|4265207|reg|U|rh|IATVSR
GCGTGCGACGTCGCCAACTCCCAATACTTCTTTGCCGCGCGATGCGCGATCTGCGTGCACTTCGGCCACGCTTACTCCTTCCCCGCCTCACGGGACGGTCATTAAAGGATCTGTCGTACATCAATCCTACGCTCCTCGTCACGAGCCGGTGTGACGCCTCCACGTGTGAAACACCACGTGAGTGGCGTTAGACTGCAGGAATGAGCCAGCAGTCGAAGCAGTCCAGGCCCGGGCAAAGGACCGGTGTGAC
>vim|4432916|reg|U|rh|IATVSR
GGGTCTGGTGAGCTACTTAATTTAGTTGGTTTTGATGCCAGTTTAGCGGGCAATCAAACGGATAGTACCTTGTTTGCTATGCGTTTATTATTGTCTTTCGGCAGTTTTATTTTTACCCTTGGTGCCCTAATGATCTTGTCTCGATACAAGGCCGATAGGTTAATTCATTCATAGTACGATTTCCGGTTAAAGGGGATAAATTGGCTACCATAAAAGATGTCGCGAGAGTGGCGGGTGTCTCAATTGCAAC
>vim|4457679|reg|U|rh|IATVSR
CGCATTTGACCCCGTCGAACGCATCCGCTCCAGCGCGAACAACGCCATCCGCCGATACAATACATGCGCTGCCCCACGCCGCATCCTTCACACGATTGCGCACGCGCGTCCGCCGATTCGCCCCCAATCACGCGTCATCGGACGGTCACAAACGTTCTCGATAATCCACTCGCCGAAAACGTTTACATCGCGCCTTCTCCATGACCCCGACCATCAAGGATGTGGCCGCACTCGCCGGCTTCTCGATCGC
>vim|4462410|reg|U|rh|IATVSR
CGCTAAACCCCTAGCCCACAGCGATCCATCAAAACGCCCCGTCTACAACGACTCGCCCGAGTCTTCCAACATCCACCACCCGCCCTAATTCGTCAGACGTCACCCTTCCTATCGTCGGCGATCCACCGTCATCAGTTCTTCATCGACGGTCCCGATAATCCCGTCGACGAAAACGTTTACACGCATCCACCGCACGCTTCATGACGCCGACCATCAAAGACGTCGCCGCGCTCGCCGGCTGTTCGATCGC
>vim|4579806|reg|U|rh|IATVSR
CTGTTGGTTGCTGTCAGATAGAAAAACTTTCTATAAAAGTCTGAAAAGAACTATAAAAATGAATTAATAACATAAAAAGGTAAAAAAATCCATAGAAAAATATGAAGAATAAGAAAAAGGCCCCCCATTGACAGTAAAATATGTCCATGCTAATATGAGCTCATAGATAACGTTTTCTATATAATATTTGAGGGGCCCCAATGAATAAGAAAACAACGATTAAGGATATTGCTAAAAAGGCAAACGTATC
>vim|4580956|reg|U|rh|IATVSR
TCCTATCATCTTGTTTTCTTTGATTTTGTGTGCCTGTTCCTTGTTTGCTGTTTCATGACTTATTTTTGTAAGTGCTTACAATTATTCTACTCATTATCAGGTCAGAAGTCAATAAAAAAATAGAAAAGTATTGCATTACTTACTGGGAATATGTATAATATACTTAGCTTGTAAGCGCTTACAGAATGTGAGGTTAGTTTATGAATATATATGATGTTTCTGAACATGCGGGGGTGTCCATCGCCACCGT
>vim|4600760|reg|U|rh|IATVSR
AGTCGTACACCTGCAGCGGAAATCACAGCACTAACTTTTTTTGGGGGAATAAACTAACACTGGCTTTAAGAAAATATCAAACCAATGTTATTTTATGGTAAATGCATTTTTTAAAAAAAGATTGAAAGGGTTTACAAGTCGTGTTATGATTTATTTGCAACAACGTAAACGTTTACTTAAATCCTTTGTTTGTTAAGTAGGTGACAAAAATACACACAATTAAAGATGTAGCCAAGAAAGCAAACGTGTC
>vim|4635083|reg|U|rh|IATVSR
GTTTACAGATATGCGATGAAATCCTCGCTATTTGACTGATTTATTTCGAATAAAGGCTTTAATGACATGCGTTAATTTACGTTCGTTATTATTTATATGAGCGCGATGTAAAAAATCATCAACATTAATAATTAGATCGTTTACACTGAATTGGAAAAATGCCTCAGAGTAGATAAATAAACACAGTTTAAGAAGGTAAAATGGCAACGATTAAAGATGTGGCTAGAGAAGCAGGTGTATCAATTGCAAC
>vim|4720252|reg|U|rh|IATVSR
GTAAAATAAATGGAGAAAATTACAATATAGCAATGGAAGTTGTTAAATAGCATGTATAATTTTATGCATAGAATAAAAATTGTTTATTCTATGCACATTTTTTATTATAATAAGTATAATAAGGGAAAACTACTAAACAAGAGAAAATTTCATAAAGATAAATATGTTAGATTTCAATAAATAATAGGGAGTGATTTTAAATGGCGGTTTCCATTAAAGATGTAGCTAAAGAGGCACAGGTTTCCATAGC
>vim|4723857|reg|U|rh|IATVSR
AGAATCCCTCCTTAGTTGATTGTTTATTAAGATATAATTAGTATGCTAAAAAAATAAAATTTTATGAATTTATTATTATTTTAAGAATAATATATATGTAATGGTCAAAAATATTTTTAGGTAAAAACACTTACTTGTGTTTTAAATGTTTTATATTGTATAATTGATAATAAGAATAAAATAAAGTAGGAGTTGGTAATATGGCAACTTCAATAAAAGATGTGGCTAGAGAAGCGAATGTATCAATTGC
>vim|4727228|reg|U|rh|IATVSR
CTGGGGATTTAAGGGAAACCTTGGATTCTCGGTTTATTTTGTATAAAATAAATATTTAATATTAAAATATAAGAGAATATTATTTAGGGAAAATGACAAAAATTAGAATAAAGATAACTATTTATTTATAGATTATTGATTTATAGTAGATTATATTAGTATAATTAAGTAAACTAGAAAGTTTCAAAGGAGGAATAAGGATGGCTACTTCTATAAAGGATGTTGCAAGGGAAGCAGGGGTGTCTATTGC
>vim|4753587|reg|U|rh|IATVSR
CTGGGCCATGCCGCGGCGCGCGCATTGACGCCTGCCACTTGCCCATGTTCGTAAGAAGCATATGCGAGCTTTGTAACTTTGCCATGCACAACACCGGCGATGCTGCGTTGCGACGATGACTGCACCGCAGCATCGATTGTCATGAAACAGTCACTCCGCCCACCTAGGATGTAAACGTTTACAAATCGAAGGGGCGCACAGTGGGCAGCAGCATCAAGGATGTCGCGACGCATGCCGGCATTTCGATTGC
>vim|4754981|reg|U|rh|IATVSR
GCATGGCAAAAATCGATTTTTATGGAAACGCTTACACTCGTGATGCCAATCTGTTCAAGTGAATAGCTACTCTGTAAAAAACATTCCTCTTAAAAATCTATTGACGACGTTCTTTTTATTTTGTGTAAGCGCATACAAACAGCAACCCACAGCACCACACACGCGCCGCATCCCCCCCCCCCCCCCCCCTGTTTCTCTCCATGCCTCCCACCGTTTACGACCTTTGCGAAAAAAGCGGTTTTTCAATCGC
>vim|4871616|reg|U|rh|IATVSR
TATAGTTTAGATGCAATTTTCTTGCATTTATTTGCGTAAACGTTTAACCTAACTGGTAAAAAAATAACGGCGCCATCACTTTACGTAAACGTTTACCTAGATTAAAAATACCATACAAATAGGTAAATGTCAACATTTTTACGTAAACGTTTACGTAAAAATTAATAAAACCTGCTAATATTTACATTCATAGCCTATTCATGTATAATTTATATAATCTTAACAAGCAAGGAGATAACATGGATAATCA
>vim|4871777|reg|U|rh|IATVSR
AAAAAGGGATTAATCAAATTATTATTTTTGAAACAGAAGGCTGCTATCGTGACAAGATTGAATTAATTGGTCAGCCAAAATATCTATAAACAGTAGAAGTATTCTGATTAAAAGAAGTTTAAATTCTAGACAAGTGAATTTAAACTTTTTTTACTAATAATTTTAATGAGAAATGATTATTAAAAGAATATCTAGAAATTATGATAGAATTCACTTATAATACTATGAAAGAGCTGTTTTATCGATTGAG
>vim|4886379|reg|U|rh|IATVSR
CCGGACGTCCCCCATCTGGAAACCTATGGCGTGCTTTCTTACGACAAGCGGCTGCGCGTTTATATCGGGATTGCATTTGTGCCGGACATCCTGGACCGCGCGCAGGTACAGGCAATCGCCGAAAGCGTCACACTGTCTCCGATTGGATAAACACACTTGCAGTTCCACAAACTCCAAACTTATGAAAGGCGGTGCGGCACATGAATGTCAGGGAGATTGCAAAGCTTGCGAATGTTTCCATTGCGACGGT
>vim|4889327|reg|U|rh|IATVSR
GCCTCCAAAAACGGGTCGGTGCTGCTTATTGTATCCACCAAAAGAAAACGATAACAATTGACATGATAATCAGCTCATGATATGCTGTCATAAGACGGATGGGTTCCTGTCCGTTAGCTCTCCCTCTGCATGGGAGGGTGGGATCTGGCTTGGTATTTTATGGTCCCCGGCGCACAGACAATCAAGGAAGGAAGATTATTATGGCGGCAACCTTAAAAGACGTGGCCGAGCACGCCGGCGTCAGCATCGC
>vim|5027877|reg|U|rh|IATVSR
TGTGTTTGAAGTGCAGGATCGTTAAAATAAATTAAAAAGATTCCCGAGAAAGCCTTTTCATTGTGACAATTATGTGTTATCTTATCGGTAGTTAGTAATTTAATTTAAAAAAGTTAGTTGGAGTTGCGTTCAGGAATATGTGACAGCTCAACATCTTTAACAGCGCACGAATGTGCGAACTAACAAAGGGGGATTTACACATGGCAACGATGAAAGATATCGCAGAGAAATCCGGCTATTCCATCGCGAC
>vim|5073410|reg|U|rh|IATVSR
TTGTTTCATCTCCTTTATTTATATATAATAATTATATATTATTTTCATACGTTTTCAACTTTTAATATATAAAAAGAAATGTAAAACATTAAATATTTTCATAATACATGATAATCATTTGCAAAAAAAAGTCGACTATGATAAAATGATTTTAATTTAAAACTTTTACATAACTATGTTTAAGTTTATTCGATGTGAAAATGGAGGTGCTGATATTGAGCGCAAAAATTAAAGATGTTGCAAAGAAAGC
>vim|5104612|reg|U|rh|IATVSR
GGGTGCGGTGTCGGCGGTCTCCACGGTCATCTGGTCCTCCCCAAAGCGGCTCTCCGTCCACTCAGAAGCCTTATGTAAACCTTTACATACATCGTGTAAAGGTTTACATCGTTGATTTACACAGATCAGTTGAAGCCTGCCTTTGACCTCTCGACAAGTCTGTGTAGTGTCGCGGCGAAGACAGCCCAAGGCAGAGCTCAGTGTCGAATTCCACGCCCGCAACCATCGAAGACGTCGCCCGGATCGCCGA
>vim|5131262|reg|U|rh|IATVSR
ACATTCCCGTTCTGAAAACCGCTTGCTGTTTTCGGGTGCTGTGCACTGCGGCTCCCGTCCGCTTCGGAGTTTATGTAAACCTTTACATCAGGCATGTAAAGGTTTACATGGTGGATTAACACAGATCCGTTGAAGCCTGCCTTTGACCTGTCGACAAGTCTGTGTAGTGTCGCGGCGAAGACAGCCCAAGGCAGAGCTCAGTGTCGAATTCCACGCCCGCAACAATCGAAGACGTCGCCCGGATCGCCGA
>vim|5139943|reg|U|rh|IATVSR
ATCAAAAATGCCGTACATTGGGCGGCTCCGACGCAAGGCGCGGCAGCAGCTTACGGACGCGTAGAGCCATTAGAAAATATAAGTAAATAATTTACTATTTCAAGGCGATTGACAGAGAGTTTTTCAGGGCCATATACTTTGAGGTAACCGGTTACGTAAAATGGACGGGGCAATACTTCATGGAATGAGATGGATGGTCTATGATACCGACAATCAGAGATGTTGCTAGAGAAGCCAATGTATCAATCGC
>vim|5167513|reg|U|rh|IATVSR
AGGTAAGACAGAAAATGTGGCAGCTGCTATTGAGGAATATAGAAACCAGCTAAAACAAGCAGGTATTGATAAAGTTTTAGACGAATTAAAAAATCAATTAGCATCCTTTACGCCTATTATTAAATAAAGAATTAAAAGGCTGCTGTAGGAATTACGGCAGCCTTTTTTGATAAAAAATATATGATACTGGAGGTTCATGCATGGCAAATATCAATATTAAGGATATAGCAAGATTATCGGGTGTAGGTAT
>vim|5169557|reg|U|rh|IATVSR
ATATGATTAAACTGTAAGCGCTTACAATTGAAAATATAAAAGCGCTTACATAACTTCTCTAATAAAAGCACTTACATTGCCTCTAGTATCCACCAAAAGTTAACAATAAGTTTAAAGTGTACTTATTTGGCGGAAAATTTTGATGCATGTGAAATTCTATGAGGGAAGGATAAAAAACCCGAGGAGGAGTCAAATCGCATATGAATATCTATGATGTTTCACAAAAAGCTGGCGTCTCCATTGCCACGGT
>vim|2731|reg|D|rh|IATVSR
TTCAAACTTGTCACTCGAGAGCGGGGATGGCACCCCGCTCTTTGTTAGACCTAATTTTTCCTGTGTAAACACCCATAAATAAAGCCTTAAACGATTCTTCTAAAATGTGTTCTTGATTTGTATCACTGTTATGTTATAAAAATAACAGGACGGAAGAAATAAATGATAAAAAGGCATGACAACAAAAAGGAGGTGAAACTATGATGATGTTCTTGCCGCCGGAAGTTGTTAGAGAGATCCACGAAGAGAG
>vim|120636|reg|D|rh|IATVSR
GTTATAAGTGTGGGGGTTTTATTTTGCATTAAATTCTCATAAAATTATGTCTAATATAATTTAGTATCAATATTTTGCTCCTAATGAAATTAAATTTGAATAATTGTAAATATGTGGTATAATGTTATAAGAAATGGAAAATATAACCATATACTATAGATTATTTTACAATAAAACTTTATTAATATGGGGGAGTTTGAATGGATACTAAAATTAAAGTAAAGGAATTATTTTCTTACTTGTTAAGTAT
>vim|129258|reg|D|rh|IATVSR
GCCGTTCGCTCCAGCCAGACCTCGACCTGGGTCGGGATCGACATCTAGGTCGCAGCCAATCGGAGGAGACGGCGCGGGCAGTTGAGGCTGTGCCCGGCATGACCCGGTTCATGAGACCGGCAATGGCGGGCGTGTCGTCATATTGATCAAACGGAAAGGGAGTTACGCGTTTGAAAACGTTCAAGTCAAAATTCGCAAGCATGGCAGCTGTCGTCGCATTGGCGGCCGGTATCGCAAACCCGGTTTTTGC
>vim|187137|reg|D|rh|IATVSR
ATAGCTATGAGAATGTTAATTAAAATAATAAATAATAAACCTTTAGATCAAGATCATTTTGTATTAGATCATGATTTAATAGAGAGAGATAGCTGTAAGTAATTAATGCATAAAAAATGCATAATCATTAGGTAACATAAGATTAAATTATGTTACCTTTTTTTATTTATGGAAAAATTTAAATTTTAGTAAGGGAGGAGTTGGAGGTGAAAAATAAGAGAAAATTAATAATATTAGGCTTAATTCTTTT
>vim|238308|reg|D|rh|IATVSR
GGAAATTATTGATATGCATGAGGGAAAAGTCACTGTTGAAAGCAAGGTAGGGGAAGGGACGACTTTTAAAATTGTGCTGCCCAAAAGGAAGAATAAGGAATATTAATTTTTCTTAATAATTTCTTTATATTTTTTTAATCATTGGAAAAGAGGAAAATGGTATTATTGAATTAGAAACAAAAAAGATGAGGTGGGGAAGGGTGAAAAAATTTTCTTTAGCTGTTTTTGTTTTGCTTGCTGTCATTCTGAT
>vim|238608|reg|D|rh|IATVSR
GGAGCTATTGCAGCAAGGATGCTTATAAAAATTATAAATGGTGAGAATTTGGAGAGTTCTCAAGTTATATTGAAACACAAATTGGTTTTGAGAAATTCTGTAATTCCTTTAAGGAGTTGAATTTCTTTTATTTTTAAAACTGTAAGCGCTTTCAATATCAAGCATATCAAATGAGTTAAGAAGGAAAGGAGTAGTAATGAATGACTGTGACTGAATTTGTAAAGAAGTACAAATTGGAGATTGCCATGGT
>vim|327043|reg|D|rh|IATVSR
TCTTGTAAAAAGTAACAAGAATTTGTTAAGAACTATAACAAGATGAAAAAACACGGCAAAAGCTGTGTTTTTTTTATGTCATGTAAAAGAAAATAATGTTATACGAAAACTTTGAAAAGAAAAACAATAAATGGTATAATTTAACACAAACATAATATATTAGTAATTTTGATTTAAATTACTAAATTAGGGGGATATGCATGGATATAAGAGAAAATGTTAAGAATATATTCGAATATCTTTTTTATTT
>vim|332094|reg|D|rh|IATVSR
CTTGATTGTCAGGTCAGCGAAGCTTTTTGGTTACAACGAGATTATTCCGTCACTTTAAATACGTTCTCATTAACGTTAGTATATTGTCGGTACTAAGCGATTGTTTTATGCGAAAAGCAGCAAAGTGATTCTCAAATCGATGAAACCGCTTTATTTCGGATGTTATACTACAGCAAATGAAGTCGAAAGTGGGGGAGACTATGCAAATTGATAAGTTAACATTAAAAGATGTGGCAACGACGAATCGGCA
>vim|1058719|reg|D|rh|IATVSR
CGACTGACGGGATGAAGCACGCACGATGACGGGCGGCGGCCGGCCGGTTACACCGGTTATGCCTGTTTGGCCGTTCTGCCCCCCGTCCGGCAGGATTCACGTCGCTCCGGTATGATCGGCAGCCTCGACGGCGCCCCGCCCGCCTGCGCACCCGACGCGTGCGCCGCGCGCTGCGCCGCCCCACTTCCGTCCGCGCAGCCATGTCCACCGCCTCCACCGACCGTCCGACCGACGCCGCCTCGCCCCACTA
>vim|1100820|reg|D|rh|IATVSR
GGCTTATCTAAAAGGGTTATTAGTTGATTTTGAATCGGCGCTATTTAATAATATACATATAGTATCTATAGTATAAATCTTATTCATACTGATGGATAATCATAATCTAAAAGAATACGCAGGGGGCCAACAATGAAAAAAATTGTGACGTTAACTTTAGGAACGCTATTACTATCGAGGCTTTGCTGACACAAAATACGGTGTATGCTGCTAACCAGACTGGCAGTTCAGGTGCCGTAACGCACACTAT
>vim|1839055|reg|D|rh|IATVSR
TCGGCCGCGCCGCCGCCAAGGCCATGATTGCGCGTCTGGAAACCGGCGCTCCGCTGGGTAGCCGGCGCTTTGAGACCGAGGTGATCCTGCGCCGATCCGTCGCTCGGCCCCGCACGACGGCATAATTCCTCTTGACAGGAAGGGGGTCGCTCCGTCAGATACGGAAAACGTTTACAAACTATCTGAACGGGAGGCTCGCCATGCGTTTCAGGCGAATGGTCAATGTCGTCAGCGCCCACGCCGCCGGAGA
>vim|1867058|reg|D|rh|IATVSR
CGTCAGGTTAACTTCAAAAGTGAGCTTATTATGCGAGCCAGCAGCTTGTAGGAACGGTATCATAACGTGTTCCCCCGCGAAGAAACCTGTCCATAATGACCTCAAGTGCAATGACCAAAAGCGGGTCATCATACTTGAGGTCGGCTGATGCTTTGGTTTCTAACCGCGCTGGCTTACGCTCGTTTATAAAGGAGGACAAGATGGACGTTTCAGTTGAACCATACGGTCAGTATCAAGGCCACAATTTGTA
>vim|1917164|reg|D|rh|IATVSR
GCTTGGCTGCTTGGCTGCTTGGCTGCTTGGCTGCTTGGCTGCTTGGCTACTTGGCCACTTGGCCGCGTGGCTGCGTGGCCGCCCTCCCGGCATGATTCCCGGTGCTCCGGTATGATCGGCACGCTCGATCGGCGCCCCGCCGCCCGCGCAGCCGACGCCGCGCCGCGCGCCACGCCGTCCCACTCCGTTCCGTTGCCGCCATGTCCGCCGCCTCCACCGACCGTCCGACCGACGCCGCCTCGCCCCACTA
>vim|2518272|reg|D|rh|IATVSR
CCGCACCGGCAGATCGGCATCGACGCGGCCCGGGCGCTGGCGCGGCGCATCGCCGGCGAGACCGTACCGCCGATCACGCTGCCGCACCGGCTGCTGCCCGGCGGCACGCTGGCCGCGGCGCCCGCCGAGTTTTCGGGCGCCACCGATTCCACCGATTCCACCGTTTTTTTCCCCACGTCTGATACGCAAGGAGCGTCTCAATGAAACGTCTGATCCATTGGCTGCGCGCGTGCGGCCTCGCTGGTGCCAC
>vim|2556729|reg|D|rh|IATVSR
TGGCGGCGTCTCGTCGACAGCATCGGCGGCGCGACGATCGAGCGTACGTCGACGATCCTGCCGCACGCGGTACGCGACGGCGCGACCGTCGCGCCGCCGGCCGCCGGCCTGCAATTGCGCAAGGTCTGATACCGGCCTTGCGAGCGCGCGCGCAGACGCGCCTTACCGCTGCGCTTCCCTACTTCGTCCGGAGATTCATCGTGTCCTTTCGTCCGACCTCGCTGCTGCGCGCCCTCGCCGCGCCGCTCGC
>vim|2663896|reg|D|rh|IATVSR
AACCCCGGCGCCACGGTCAAGGTCACCGCGATCCCGTGGGACGCAGCGCACGACAAGTTCGCCTCGGCGATCACCGCCGGGCAGACCCCCGACGCCGCCATGGTCGGCAGCACCTGGATGGGTGAGTTCGCCGGCATGGACGCCCTCGACCCCACGCCCGCGAGCATCGACAAGGCCGCCTTCTTCGAAAGGTCGCGATCGTGCGGCTGACCGCTCCGTTCGATGCGCGGGACGACCTGTTCCTCGAGGC
>vim|2833056|reg|D|rh|IATVSR
TAACTGGTTACCGAAAGAGTTTTCTGAAAATTTTGCTGGTTAGAACGCAACTTAATTGAATTTCATTCGTAATATAGAGACAGATATTCCGCTGGATAATTTTCTATAAAACATAGAAACTCCAAAGGCTCTTAAAGATTCTCTCTGATGCAATCCTTTTTTAAACCAATGTTTCCTATCTTGGAAGGGGGTTATGACCAATGAAAAAGATAAAGCTGTTTGCGGGTCTATTCTTAAGAGAACCGCTGTG
>vim|3018011|reg|D|rh|IATVSR
GACATCGTGCTGCCCGCGCTGACGCCCGGATTGATCGCGGCGGGCGCGGTGTGCTTCGCGACGGCAATGGGCGCGTTCGGCACCGCGTTCACGCTGGCTACCGACATCGATGTGCTGCCGATGACCATCTACACCGAGTTCACACTCAACGCGAACATGGTGACGGCGGCGGGATTGTCGATCGTGCTCGGCATCGTCACATGGGTTGTGCTGTATGTCGCGCGCAGCGTCAGCGGCTCGGCCGTGGCGG
>vim|3064308|reg|D|rh|IATVSR
CGGAAATTATTGCCAATCAGATATCAGATAAGTCTGCAACTTCTCAAGGCGAAAAATTTATCGTGCCCGCTCATTTTGGGTAAACGATTTCCTATATTTTTAAATAAGTGATAGAATTATTTTTTGGGAAATGGGTAAGCGTTTACCCATAAAAAGTTGGCGAAAATGGATTTGCCAAATTCCTAGATTGAGGTGAAAAGATGACGGAAAGAACTTTTATTGATCCAGAGAAGTTTGCCTTGAGTTTTAG
>vim|3192227|reg|D|rh|IATVSR
AAATGAAACGCTTCCCTTGCAAAATATTTACGTAAAAATTATGTAAAAAATCAGCTGAAATGTTTAAATTTTTATTGATTTTTGCGTAAAACGGTGCTAGGATGGGGTTATGAATGATACCGTTTTCACCAAAGTGGAAGAAGGATGGAAACATTGGGTGGCAGTGCACTTAAATAACGGACAACTTGGAGGAATGCGTGATGTTAAAAAAACAAGAAAAATTTTATTATGGCGGGGATTATAACCCTGA
>vim|3361488|reg|D|rh|IATVSR
CCCACGCCGTAACGGCAACGCACACGTCATAGCGTCGTCACATACGTTCCCGATAATCCGCTCGACGAAAACGTTTACATCCCGGACAGCACGGCATGCCCGCGCGGTCCGGAAGCCGCAAAACGTGACGTGCATTCCGTCCGTTCATTCGTACCCGACACAACCGCTGAAGCCACCTTGTCCATCTCTGGGAGATTGCAGTGACCCGTCGTTCCTCCACCGCTTTTGTTCGGGTGCGTCAGTTGGCGCG
>vim|3428551|reg|D|rh|IATVSR
GAACCAGTCTTTCGAAAAAGTACGATATAAACAACTGGAAGCCCCGTCCAATGTCGAGGGCTTCTTTTCTTTATTTGAGTAAAAAATTTTACTTAATAAATTTAATAAAATATGTTTACTTTTTTTACTTAAGTTGATATTCTCACATTAAGAAAGCGTTTTCTTATCATCTGTGAAAAAAGAACGAGAGGGGATTATTCATGAAAAAGGGAAAATGGGCGACATTATCAGCAGTCGTTGGGACTGCTGT
>vim|3433535|reg|D|rh|IATVSR
ATAAAATACCCCATCCGAATAATCGTCGGCATTGCAAGCTTAACAACGCAATAGACGACCAAGCCAAGGAGTTTTTGAGTTGCCTAAAACCCTGCTGATCTGCCGACCGCCGAAAGATACGACTTTCGTCCGATTTGCAAAAAAGTAGCACCTATGCTATACTATCAAAGTCAACGGAAGCGTTGAAGATAACTCGGTGATGGCGGATCGTCTAAAGGTAGGACAACAGTTTTTGGCACTGTTTATCTAG
>vim|3443463|reg|D|rh|IATVSR
TGACCCATCGCAGCTTCATCGGCGCCTATGACGGCCCGCATCCGTTCTTCGGCCCGGACGGCAAGGCCATCGGCACGCCGGAGCGCGCCTGAAATCGGTTCGACTTTCGTGAAGGCGGCACATCATGAGCGCACCGCGCAAGCGGTAAACGGCGCAATCCGCTTGGCTGAAGGCCGTACCTGACGTACCGATGATGGTCGATGGCCCACTCTCAGCCCAGCGGCCCTTTGCAGAGGCTCTTCGCAGCGCT
>vim|3645676|reg|D|rh|IATVSR
GGCGAAGCGACCTGACTCTATGATGCCGTGATGAGGTGCTTAGAGTGATTTCGCTCCAACAAAGCCTTTCAACGAACTCCTTCAACAAACTATCGTATACCTCTTGTAACATTTAAGCCCTGCGGCTTAGGTAAATCGGTTTGCAACTTTAGTTGTGCTTAACATACAATCGCCTGCCAAATTATTTGAGGAAGTATGGTTTGAATAGTGTGATGCAAACAAGACGCACCCTAGCGATATGGCTTGCTGC
>vim|3646807|reg|D|rh|IATVSR
ACGATTAGACAACCGATTAGCGAAATGGTCGAAATTGCTTATGAGATGTTCGTCTCTTCCATGGAAGGAAGAGAAAAAGCTGAACATTACAAATTGGAAGCCAAAATAGTAGAAAGAGAAACATAGAAGATATTATTATTTTTTTCTATATTGTGGAAACCTTTTCACTATATCACAACTTCAAAAGGAGGTCGGTATTTATGAGGAAAGTAGGTTACTTTTTGCTAGTATTCTTCTTAATTTCTTTGTT
>vim|3647257|reg|D|rh|IATVSR
TTATACCCTTCTCTAACAACCATTAAGCAACCTGTTTACGAAATGGGATTGAACGCAGCAAAGTTATTGATCGAAAAATTAGAAGGTAAAAATGAAAGTAAGGTGAAAAGAAGGGTTATCTTGCCAACAAAATTAATAATTAGAGATTCAGTCAGAAAAATATAATTTAATGATTTTTTGATATAATTATCAATAAAGAGGTGATTATTATAAAAATATACATTTCATTTGATTTTGAAGGGCTTGGGGG
>vim|3672556|reg|D|rh|IATVSR
TTTTATAAAAAAGATGTGTAGATAAATAGCACATCTTTTTTTATTTTATCAAAATTGTTAAAAGCTTAAAGGAAACAATAAAACCAAAGAATTTTTAATAATAATTTGTACTACGATTTTTTTGAATATATAGATAGTAAATGGTATAATTTAACATAAAAGTTAATATATTATTCTTTAAAATTAGTGGAGGTGTACATATGAAATGTTCAGAGAAGATAAAAAATATATTTTATTATCTTTTAAGAAT
>vim|3677680|reg|D|rh|IATVSR
TCCAAATAAATCCAGATTTCACCAATTTGAAGCAAAGCGAAGCAAGCTGGCTTTTGACTGTGTTTTTCTTTCAGAACATTCTTTTTCAACTCAGCTTGATAGTAAAATGGTTCAGCAATCTAATCCAAAATCAATCAAGAAATGGAAAAAATAGCCTCTTGATTATATAAATGTTTGTGATAATATATATACTTGTGAGTCGGGGCGTAGCGCAGACGGCTTAGCGCGCCTGCCTTGGGAGCAGGAGGTC
>vim|3711960|reg|D|rh|IATVSR
TGGATAATACAAATTATGTATTACCTCATCAACTAATTGAAAGAGACTCTTGTAAAAAATAATATACAGAATTAAGTGTAGTTGGTTCTGATAAGCTTATTATTAACACTGTTTATAGAAAATTAATACAAAAATTCCGGGATATAATATATAATAGAGTATAAATAAAATACATATTTTTCGTGGGAAAGGAACGTATGATGATAGAAAGAATAATTGATGTAGTTATTTTTGTCCTGGACAAAACAGG
>vim|3727416|reg|D|rh|IATVSR
GCCCGGTCGTACCCCCCTCCCTATCCCTCCCCCTCAAGGGGGGAGGGGACATGTCGCGCGGTGGGCTGGGTTGGGTTTGACGCCATTCGCGCGGTCCCACTGTGGGCTGCCCAGCGTATCCGCGACCGCCTGCCGCCGCCTTCCCTTGAGCAAGCCTTCAACCCGTCCGCCGGCGTGCCGCGCGCCGGCACCTTCGCAAAGTGAAAGCCATGCCCAGCGCAGATCGTCTGGCCCGTCTGTTCCTCTTGCC
>vim|4432916|reg|D|rh|IATVSR
GGCGAAGCGACCTGACTCTATGATGCCGTGATGAGGTGCTTAGAGTGATTTCGCTCCAACAAAGCCTTTCAACGAACTCCTTCAACAAACTGTCGTATACCTCTTGTAACATTTAAGCACTGCGGCTTAGGTAAATCGGTTTGCAACTTTAGTTGTGCTTAACATACAATCGCCTGCCAAATTATTTGAGGAAGTATGGTTTGAATAGTGTGATGCAAACAAGACGCACCCTAGCGATATGGCTTGCTGC
>vim|4457679|reg|D|rh|IATVSR
CTGCGCCTCGTCGAAAGCATCGGCGGCGCGGCCATCGAACGCACGTCGCGGATCCTGCCGCACGCGGTCCGCGAAGGCGCGACGGTCGCAACGATCACGCCGGCCGACCTGCGCGCACGCGAAGCCTGATTGCACTGACCGCACCGACTACACGACACGCGCCCCCGCCGCGCCCCACCCGCTCACCCGGAGACCACACCATGACATTTCGACTGCCGTCCCTGCTGCGCGCGCTGATCAAACCGCTTGC
>vim|4462410|reg|D|rh|IATVSR
GAATCGCGAGATCGGTCGCGCCGCGTGGCGGCGCCTCGCCGAGCGCATCGCCGGCGAGCGTCATCCGCGGCCCGCGCTGACGCTGCCGCACACGGTGCGCGAAGGCGCGACCGTCGCGCCGCCGCGCGAGACGCGCATGTCTCGCATCGCATGAATCCCGCTCTCGCCTTCGTTCGTTTTGCCCCTGCAAGGAGACCCTCGTGACCGCCCGCCGTTCGTCGTTCCCGCGCTCGCCGCTCGCCGCCGTGCG
>vim|4600760|reg|D|rh|IATVSR
CAAGATGCTGGAAACAGGCGAAACAGCAGAAAGCCGGATTATCGGACACTCCATAATAGAGAGACAGAGTGTAAAAGAAATAAAATAATTTTTTTTAGACATTTACGTAAACGTTTACACGATTAATCAGCAAACCCAATTCACTTTTTTTTAGCTAATTACGTAAACGTTTACCTAACTTAAAAAGGGAGAGATTCTAGATGAAATTCAAGAAAATTGCAGGACTAACAGCAACAGCTATCCTTGGTGC
>vim|4720252|reg|D|rh|IATVSR
TTTATAAGAAAAGATGTGTAGATAAATAGCACATCTTTTTTTATTTTATCAAAATGGTTAAAAGCTTAAAGGAAACAATAAAATTAAAGAATTTTTAATAATAATTTGTGCTACGATTTTTTTGAATGTATGGATAGCAAATGGTATAATTTAACATAAAAGTTAATATATTATTCTTTTAAATTAGTGGAGGTGTACATATGAAATGTTCAGAGAAGATAAAAAATATATTTTATTATCTTTTAAGAAT
>vim|4723857|reg|D|rh|IATVSR
AATGAACCGTTAGATAAAGAGTTATTTATTTTGCCATATGAACTTATTGAAAGAGATTCATGTAAATAAAAAAATTAATGTATGTCGAAAAGGCATACATTTTTTTTATACACTTAATTGGAATTTTATGGTATAATCAAAAAGCATAAGGTAAAAAATGTAAATAAAAAATAAATTAATTTAGCCTAGGAGGTATGCTTATGGACACCAGAGAAAGGCTGAAAAACGTGATCTACTATTTGATGAATGT
>vim|4727228|reg|D|rh|IATVSR
TCTTAGAACATGAGCTTATAGAGAGAGAAAGTACAATATAGTAAATTATATTAACGAAGAGACATGAAGTAAGAAATTCATGTCTTTTCTTTTGTTTAATTATTTTTTAGTTAAATATTATATAAATAGTTGTATATACAACTATTTAGTGTTAACATAGTCAAGTATGTGTATATTTTGTTTTTTTTAAGGAGAAAAATATGAATGATAGAAATGAAGAATATGAATATATAGGAAAAAATATAGGAAA
>vim|4753587|reg|D|rh|IATVSR
TTGATCGACTAGGCCGCTTCCACGGCGGCCGCCATACGGGCGACCAGTGCATCGACCTCGCTTTCCGCTGATGCGATGGACGCGCGTAACCGCTTGTCGGCAAATTCGTCGTATTCGATCGCGACGGATGCCACATCCGTGACGCCGATGTAGCCGAATGCCGTGGCGACGCCGGCCTCGAAGTGGTTCAGGTGGGCAATGTGCTGGCCGGGGCCGTAACCGAAATCGCCGCGTGCGCTGAGGATGACGA
>vim|4754981|reg|D|rh|IATVSR
TTATGAAGTTGTCCAAAGTCTTCTTGCCCGCGGCGCGCGTCCGACCGTGATCGCGGCCTTCAATGACCTCATGGCTTTCGGTGCAATCCGCGCCTTGCGCGAAGCCGGTTTGCGCGTGCCGGAGGATGTTTCCGTAACGGGTTTCGACGACATCGAACTCGCCGCGCCCTACAACCTCACAACGGTGCGCGTGCCCATGTTTGAGCTTGGCAAGATCGCCGGCGAAGCCGCCCTGGCGCATCTCAACGGC
>vim|4871777|reg|D|rh|IATVSR
TTATTAGGATAGTTTTTGCTGCTGTGGTCTTAAAATCAAGAATGTTTGATTATTAGGCCGCTTTTTTTATTTTACTTAAATAAATGTTGAATTTAGTATTATATTATCAATTATTGGCGTAATGAAAGCGCTATCTTTTTAATGAAATACCAGATAAATTATGTTATAATGGGAATATCTAAGAAAAGGGGGAGTGACACATGCTCGATGATTTTTTAATTCACGTATTTCACAAAGGAAATACATTAGA
>vim|4889327|reg|D|rh|IATVSR
ATTATTCTGGCGCTACCTCCTTTTTTACTGGCGTTCTGGCCGCCGAACTTGTCAAAAACAAGTCTATTCCAGAAGCCGCTATCAAGGCCCATCGGGCCGCTCTCCTGTGCATGGAGAAGGTAGGCGTTTATAGCTCTTTCCCATCCGCAGAAACGCTCACATCCCTCTAAAATATAAACAAACCTGCCTGATTTGAACGAATGGTTGTCATCGTTCGGATCAGGCAGGGCCATTTTATAACTAAAATTCC
>vim|5073410|reg|D|rh|IATVSR
ATATTATATTAAAGCTGACTGATACGGAAACAGCGAAACGGAAACATCAGCGAGATAATGATACAAAAGAATAAGAGAATAAGAAGAACGAATTAAAAAGCAGAAATGCAAATTAAGTCAGTGAAATTTGAGATATGAGTCGGAATTAAGAACAAACAAGATGAGTATCAGTCTGAGGACTGAAACGATAAATTATTTTGAGAGTTTGATCCTGGCTCAGGACGAACGCTGGCGGCGTGCTTAACACATG
>vim|5139943|reg|D|rh|IATVSR
TTAGGCCGAGATGCGGCCGACAAGGTTATTACGATGATTGAAACGGGAAAGATCGTCCCGAGCCTTATTGTTCCGCATGAGATTGTGGAAAGGCAGACGGTCAAGGATTTGCGTGCATAAAACAGAAAATGCGTGGCGGGCCAATGCAAGAGGTCTGCCACGCATTTTCTGCTCTTAGATTGGGTACGGGAGGTTCCACCATGTTTGGGAAATCCATGAAAAAAACGAAAAAGCTAAGCTCGCGGTTTAT
>vim|5167513|reg|D|rh|IATVSR
GCATATGGTATATGACTCTGTAATTATGAAGCGAGGTTCTGTTAAGAATATTCAAAAGCCCTAATGTGTGAAAGTGTGAAGAGAATTTCTAAGGCACCAAAAGACGCTGCCTAAGAAATTCTAAAGCTCCACATAACCTACTGAGTAGGCATATTCAAGCGGTAAGAGAAGCGCAGAAATTAGTATAGATTATTGACATAATGACGATTGACAGAAAGGAACGTGCAATGGATCAACAAAAGTTAAAAGA
>vim|15440|reg|U|rh|KSTVSR
ACCCCGATTCACCAGCGCATTGAGTTCATTTTTAAGTCGCTTCATTGCTGTCCTGTGCTGCTCTGAAGACCAGAAAAAAAATCATTCGTAAGGATATGAATGTGGGGGCCAGGCCATTGATTATCAACTGCCCGTGTTGTCATCGACCGGCGAACTCCATAAGATGTGCAGCATTCACGTTCGGACGGAGTTCCTGACCTATGTCCCCTACTATTTATGATATTGCCAGGGTTGCAGGCGTATCAAAATC
>vim|18266|reg|U|rh|KSTVSR
TGGGATCAGGTTCCATATAACCTCCGGTAAGTGAAAAAAGCGCCGCAAATAATAAGGAGAATCCAATAATATTCGTAGCATCTATGGCGATATAATACCTGCTGACAACTAAACCAACGATAAACCAGACTTTACCCATTGCTGAATGCACGGGTAACGTTAGGCTCAAATAATTAAACAACACGTTACAGGACAACAGGATGCAAAATCGGCTGACCATCAAAGATATCGCGCGCTTAAGCGGCGTGGG
>vim|38750|reg|U|rh|KSTVSR
ATTTCAGCATCACTTGAATGAAAATATTTTGGTAACGGTTTCAAAGAAAATTTTAGGATAAATAGTGAAAAGAGTCAACGAAAAAATAATGAATTGACATATTATTAAAAAAACTCTTCCCAAATTTTAAAATTATGGTATTCTTTTGTTGTAACGGTTTTGAAATCGGTTTCAAATATATGAGATACAGGAGCACTTGAATGAAAAAGAAAACAACAGGCCATACAACCATCAAAGACGTAGCTGAATG
>vim|55999|reg|U|rh|KSTVSR
GATATTAATTTCGGGAACGTTTGCAAAATGATTCTTGTCTGTTTCGGAGTAATGGTCAAAATCAACACAGTGAAAATGTGAATAGGATCGCCAAATTTCGTGAGGATAAACCTTAGAACGGGGTTAAAATCCGATCATTCGTTTGATTGCTGTACTGATTTCTGCAATCCATCCCAGTTTTTGAGCCTACAGGATACGTTATGGCCAGTTTGCATGATGTCGCCCGTTTAGCGGGTGTCTCTAAGTCCAC
>vim|64436|reg|U|rh|KSTVSR
AAAATATTTAAACAATGTTCACGGACACTTTCATTATCAATAAAGAATGATGTTTTCAGCGATAAGTGTGAGATTGGCTGAGCAAACGTTACATGAAAATCAAATACATCCCCCAGATTCCGCTTTCACCGTAAGGCCGTTTTGTCTATAATAAAAAGGATGACTTCAAATCATAAACACTTCCACAAAAGGTGACGGACATGACAACGATTTTAGATATTGCTAAATTAGCAGGTGTAGCCAAAAGTAC
>vim|78448|reg|U|rh|KSTVSR
TAAAGCTTTTGATTACAATTATCATTTAACAAGAGTCGATGAAATTTTTGAGCGTGTCTTTGATTAATAAGAAAGCCTACTAAAAAGTAGGTTTTTTTGTTATTAAAACGAAATATAAAAAGGATTGACAAATTTAATGAAAACGGATACAATTATAAATGTAAATATGAGAACGTTCCCACACGTGAAAGGAGGAAGTAATGACAACAATCAAGCAAGTTGCGCTTGAAGCAGGAGTTTCAAAGTCCAC
>vim|130958|reg|U|rh|KSTVSR
GGTGCCGGGCTCAGGCCGCGAAGATCCATGGGTTGCATCTGATTTCTCCTCCTATCAGCTGCTGGCCATAATCGATCAGCAGTGGGATCGTTAATGGGAACGTTCCCGTTATCGATCTGAATTGTTCTGGAGTCAACTGCCTTTTTCGTGCAATGTATTCGGCAGCGTCAGACAAAAGAATTGGAACGGAAGAAAAGATAATGGAATCAAAGGATCGTCTGCGCCAACCGCGCGTGACCGTTCACAGCGT
>vim|146985|reg|U|rh|KSTVSR
AAAACCAAACCACATAATCGATATCACCGCAGTAAAAAATACCCTAACGGTGAGAAAATTCGTTAGGGTATTCCTATGCTGCCAGTCATCGGAATATCATGCGTGCCATCTGGTTCTATGCATCTCGAACTTCCCAATACCACTGCATATATAAATAATGAGTTTAAAATGTATTTTCAAACCTGAACATTAGGCAAACCATGCAAAACCGTTTGACCATTAAAGATATTGCCCGCATGAGTGGTGTTGG
>vim|151696|reg|U|rh|KSTVSR
TCAGGGTCCATGTCGCCTCCGGTAAGTAAATAATTTGCGCCGCGGATTATACGCATAAATCCATAAGTTTTGTGGCAATTATGGCGGTATCATACCGTTACGTAATTAAACCAACGATAAACCAGACTTTGCCCATTGCCCTTCGCTTGAGTAAAGTTACTCTTTTTATCACCATCAGCGTCACGCCACGGGAAAACAGGATGCAAAACCGGCTCACTATCAAAGACATCGCCCGCCTGAGCGGCGTAGG
>vim|159063|reg|U|rh|KSTVSR
TCCCACAAGAAGAATTATAGTATGGAAAGCGCTTTCTGTCAAACACAATTTTTAACGTCTTTTCTAACACGTTGCTAATAGTGAGTTTCCTTACATAGATAACATCTAGTTGGACATTTGCTAGAAAATTGAGTAATATAAACATGGATGATAATGACCGGAACCGATACCGGAAACAATAAAGAGAAAGGAAGATTACCTTGGCATCAACCATATATGATATAGCAAAACATGCGGGAGTTTCAAAATC
>vim|162031|reg|U|rh|KSTVSR
GCTCCCACAAAAAGAATTATAGTATGGAAAGCGCTTTCTGTCAAACACAATTTAAAAGGAATTTCCTAACATGTTGACAGTATTGAGTTTTTATACCTATATAACATCTAGTTGGACATTTAGCGTAAAATTGAGTAATATAAACATGGATGATAATGACCGGAACCGATACCGGAAACAATAGAGAAAGGAAGATTACCTTGGCAGCTACCATTTATGACATAGCAAAACACGCGGGAGTTTCAAAATC
>vim|186131|reg|U|rh|KSTVSR
ATATAATATTTTAATTTAATTATATTATTAATTAATAATATAATAAATAAATGAAATTTAAATTTGAAATTTATTAAAATATATCTTTAATTCATTTTAAAATATAAAGTTTAAAGCTTGACAGAAACTATATGGAACTGATACCATATATTCAAGAAGTAAAGGATATCAAAAGAGGATAGGTTTTAGGAGGTTTTAAAATGATGAAAGTTACAATACAGGACATAGCTAATATGGTAGGAGTATCAAA
>vim|253664|reg|U|rh|KSTVSR
AGGTCGGGGGTGACGGGGGCAATCGACGGAGAGGACAAGGCGGGCTCCGGGGGTGGGGAACGGCTGGGAAGTATAGTGGGAACGTTCCCACGGTCCAGGTCAATGTGCGGTGCACAAAAACCCTGTAGTGCTTTCGGGTTAGCATCGGAATCGCAGGGCGCCTGGGTCCAGGTGCGCAATATGGAGCGGGAACGGTCCCAGTGAGTATCAGCATCAATGACGTGGCCCGCGTGGCCGGGGTGTCCAAGTC
>vim|258361|reg|U|rh|KSTVSR
AAGGTCGGGGGTGACGGGGGCGGGCGACGGAGAGGACAAGGCGGGCTCCGGATGAGGTGGGGCTGGGAAGTATAGTGGGAACGTTCCCACGATTCAGGTCAATGTGCGGTGCACAAAAACGCTGTAGTGCTTTCGGGTTAGCATCAGGGCCGACACCGCGCCTGGGTCAAGGTGCGCAAAATGGAGCGGGAACGGTCCCAGTGAGTATCAGCATCAATGACGTGGCCCGCGTGGCCGGCGTATCCAAGTC
>vim|263553|reg|U|rh|KSTVSR
CAGTTTTAACAAATGAGACGCTAGAAAGTTCTGTAGCAACGAGTGTAGAAACTTGTTGTCATACTTTTAAACCAAGATATTAACACATATTCCACCTCATATACGTGAGGTGGTTTTTTCTTTTCCTCTTCTTGTTTACGTCCTCCCCAATTCTCCCTATAATAAAATTAATATTTTTATGAATACGAAGGTGAAATAATATGACTAAAACAATTGCAGATATCGCCAAATTGGCTGGAGTTGCAAAAAG
>vim|275420|reg|U|rh|KSTVSR
GTCTACCTTTAGCAATTATAGCTATTGTCTTGCTTGTCCTAACTCTAATTTTTAGTTATTTAGCAAGCTTTGTGTGGGATCCACAAAAACATCTAAAATAAGGGTTACATGGAAACTATTTACTTTTTAGTAAATAGTTTTTTTGGTTTTTAATAGGAAAATCTCTTTAGTTACGAATAAGTAAATGGAGGAATATTTTTATGACAAGTATTAGTGATATAGCTAAAAAGGCAGGTGTTGCTAAATCAAC
>vim|308533|reg|U|rh|KSTVSR
GCCGAAGATATGATGGCTGCCGAAGCGGCAGGGGTTGCAACTAAGATTCTGGTACGCACTGGCAAACCTGTCACACAGGAGGGTGACCAACTGGCAACCGTGGTGCTCGATAGCATCCGTGATGTGCCTCTTTATGTAAAAGAACAAGTGGGAGGTCGCTAAGCGGCCTTTTTATTATTGAACGTCTTTCTTGGCCTATTATGAGCAAAAAGCTGACTATTCTTGATATTGCCCGTTTGTCTGGGGTCGG
>vim|314435|reg|U|rh|KSTVSR
GTACACGGTGAGAAAGCGTATTTCTATGGAGAGCTAAATAAGTTTAATCGTCATATTAAGTTTTAAAATTATATAAATGACAATCACCTAACACGTCAATTTATTTAATCGTATTCTAAACAATAATTTCAACTATTTAAAGCGTTGGTTCATATGGTAAAATAAAAAGGAACGATTGATGACGTGATAGGTGATTTTTTATGAAAAATATATCAGATATAGCAAAATTAGCTGGAGTATCGAAAAGTAC
>vim|355622|reg|U|rh|KSTVSR
TCAGGTGTATAACTAGAACCGCCACCAATTGTTGCAATTTTTAATGCTCCTCTTGTCATCCGTCTTCTTCCTCCTTGATTAAATTGTTATCGTTTACATCTTTAGGATAAATTATGGGAATGTTCCCATGTCAAGCACTATTTTCAAAAAAATGTATGCTATACTTCTTATAAGAATACATTCCACTTTGGAGGTAAAAAATGACGTCTATCATTGATGTAGCAAAAGTTGCCGGTGTCTCGAAATCGAC
>vim|550786|reg|U|rh|KSTVSR
TCGCTGTCATGACGGTAATTGCAGGATTTATGTATGATTATCTGCACAGTGGAATTTTCTGGATGATGGCCTTAGTTGCTTTTCCTGCTATCTTCTTGCGACCGCAGGTTAAAGCTCATAATTATTAACAACATAAATTTAGTTTCTTACAATATTTTTGTAAGAAACTAAATACCTCAATAATATTTTTATGAGATATCATGTCGAATAAATTAACAATAAAAGATATCGCTCGCTTGGCTAATGTCAG
>vim|555399|reg|U|rh|KSTVSR
GACCGGCCGAAAAGCCGCCCCGCGGAAACGGCTGGGCAAGTCGCTGCAGGAATTGAATCCGCCGGCGAAATGATCTCGCCCGCGAGACAGCCACTTCCGGCGAACATACCCACGCTGGCCTTCCACGGCCGGCGAAGCCAAATCGTCGTGCAAGAAGCCTGACCGGCACGCTCGACCGAGGCACCAAGCAAACGCCCCACGTGGGCTCGCGTGGTGGCGATTTTTGGCCAAATCGGGTTAGAATCAGAAT
>vim|667466|reg|U|rh|KSTVSR
AACATATTCGATATTAGATTTATATATACATAGAATATTCATTGTCCTGACATTTAACTAAAGGTTGATGTTGGGACATTTTGTTATACAGAAATTTTATTTTGAAATCTTTTTATGAAAGAAGCAGAAATATTATTTAAAGCGGTTACACATATGCTAAAATAAGGCTAAGTGTCACAAATAATGATAGGTGAATAAGTATGAAAAATATATCTGATATTGCCAAATTGGCAGGCGTTTCAAAAAGTAC
>vim|729796|reg|U|rh|KSTVSR
GTTTTTGGTAACGGTTTCAAACATGAATTTTAAAGTAAATAATGGAAAGCGTCAACAGTCTTTTCACTTTTTTCTGAATATTGTAAAGGACAATGCTGAAATATTAAAAAAGACTCTTCCAAATTTTAAATGATGTGATATGCTGGTGGTATAAAGTTTTTGAAATCGGTTTCAAATCATAAGGTTATAGGAGTACTTGAATGAAGGATAAGCAAACAGCGAAAGTAACCATCAACGAAGTCGCCGCACA
>vim|760739|reg|U|rh|KSTVSR
AAGTGTGATGTTTATTGACTTCTTGCGGATATGATATTTTTTCTTTTTTATGGTTAAAATCAGGGCGTATTCTCGGTTATATCGGATTTTTGTATAAGATGGCGATGGGATTTGAGGAGCTATTTATATAGCGGCAAAAACCTATTTTAAGTATAATTTTTGTTCACAAATTACAACACCGATATTTAGGACAGGCCTTTATGAAATACACCATTAATGAAATTGCCAAACTCTGCAATGTGGGGAAGTC
>vim|772952|reg|U|rh|KSTVSR
CTGTTATTTTATGGTACTTTTTATAAGACTATACCTTTTTGCAATAGTTGCGTTGCCACAGGCATGAGTGTTGATAAAAAAAGCATTTTTAATGAAAAAAGTGGATGAATGAAGCGTTTTTCTTTTTTAAGAACAAAAAGGATTGAATTATCGATGCCGACGGTGACAATGAAACTGTTCTTATAAGCCAGAATGAAGTTATGACTAGAAAACTCACCATTTTAGATATCGCAAAGTTAGCAGGGGTTGG
>vim|825264|reg|U|rh|KSTVSR
GAACAGCGTGCTTCTTTTTTTATCTTATTGCTCTCGGAGATCCAGTAGATCTTGGTGATAGCCTCGGTTTGCTCTCATCTGCCAACATGTTATATTTAAGGAAGGAGAGATAGTTAGGAAAGGGAGAGCAAAGTGTATAGCCAAATCGAAACGATTCCAACAGGAGGGCGGGCAAGAAACAGGCCAGCTGGAGGGAGCGAATGAACATTACAATTGCAGACATCGCCAAAATCGCAGGGGTAGCCAAAAG
>vim|917883|reg|U|rh|KSTVSR
TACTACTGAAGAAGAAGATAAAGCAGGTTTAGATCAACTTGTTCATGGTGAGAAAGCCTATTTTTATGGAGAACTAAACAAATTAAATAAGAGATATTGATAATATTATTAGGATAATACATATTAAAAAAGTTACTTTGAGAGATTATTTCTATGATAAAATAATCTTTAAATGAAAATTAATTTAGGTGATTAATCTAATGAAAAATATATCAGATATCGCAAAATTAGCGGGAGTATCTAAAAGCAC
>vim|920482|reg|U|rh|KSTVSR
GAATTACGAACAATTAGACGATGCTTCATGGACGATTACAATTCAAAAAGCTTAAATATACATTAAACCAATTTGTTTAATCTAAGGTAGTATACCTTGATTGAAGCAAATTGGTTTTTAATTTAAATAGTATTTAAAGCGATTCCATTATGATAGAATTGATATTGTTCATAATAGTGAAGTAATGAGAGTGAGAAACTATGAAAAATATTGATGATATAGCAAAACTAGCCGGTGTCTCTAAAAGTAC
>vim|969968|reg|U|rh|KSTVSR
TAGATAAGCACAACGATCAATCTGGCTCACTAGAACGCAAACGTAAGAAGTCGTTCGAGTGGTATAAAGGTGTGATTGCATCTAACGGTGCCACTATTTAGAATGCATTTTCCAGCACAGTTATGTGAACTGTGAGCTGTCATTTTGCAATGAATTAGTCGGCCTATGTCGGCTAATTTTTTATAAAGGAAAAGAAGCCAATGGTAACCATGCTTGATGTCGCGAACCGCGCAGGCGTATCTAAATCGAC
>vim|974725|reg|U|rh|KSTVSR
GAAGCGGCAGGCGTTGGCACTAAGATTTTGGTTCGCACTGGTAAGCCAGTAACGGAACAGGGCGAAGCCATTGCAACGGTAGTATTAGATAGCATTGCAGATGTGCCTGCGTACTTAAACAAGTAATCTTCATTACTGACTGAGATAAGGGAAGCCACTGCTTCCCTTTTGTTTGATTCCTTCTTTTAATCTGAACACTTATGAGCAAAAAACTCACCATTCTTGATATCGCAAAATTGGCAGGCGTGGG
>vim|1098778|reg|U|rh|KSTVSR
AAAAGTGCTCTTTCTCATCAAAAAATATTAGTAATTTCAATGAGATGAATTGTTGTGGCGGGCTTCTGGCGTAAGCAGGGTTTTATCTTGGGGTGACAGGTTGTCGCGTTATAACGCCATAACTAAGCCGCCGCAGCCTTGACCCTAATAACCCCCCTGCAACATGATTTTGGGGACGTTCCCAACGGTAGAAGCCTGTCATGCCAACAATTATCGATGTATCGGAACTGGCCCACGTGTCGAAATCCAC
>vim|1183570|reg|U|rh|KSTVSR
GGCCAGGCCTTCGCGCCGCCGCATGCTGGCGTCGTAGCCCGGCGCGACGCAGCCGGCCGCGACCAGCAACTGGGCGGCCTGGGCGATGGCGTCGTCCTTGTCGCGGGCAGAGGCGCGCAGGCACACAAGGTCGGGGGTGACGGGGGCGGGCGACGGAGAGGACAAGGCGGGCTCCGGATGAGGTCGGGCTGGGAAGTATAGTGGGAACGTTCCCACGATCCAGGTCAATGTGCGGTGCACAAAAACGCTG
>vim|1251492|reg|U|rh|KSTVSR
CGGACCTTCGCTGCGGTCGAAAAACAGACGGAGACGGGGAGTGGAAGCGGGCCTTCTTGTTTCCAGTATCCATACAGAATCGCCAGTTTGGGTCGCTGTCTGAGGAGGGGTACCGGTCTGCCCGCGTTGAAACTCTAAAACAAAACTCTTGCCGAAACCGGTTTCGGTTCGCACTCTCGATTTTGGGAGGACAAGTTTCGGTGGCAGCGCTTGCTCAACTGACGGAGCGAACCGCGCGAGATCGTGTTAC
>vim|1267490|reg|U|rh|KSTVSR
AGGCGCCGGGCTTAGCCCGCGCAGATCCATCGGTTGCATCTTGGTCTCCTCCTTTGCAATCGCTGCTCACTCACGACCAGCGACGGGATCGTTATTGGGAACGTTCCCACTATCGTTCTCGAATTATCTGGAGTCAATTCTTTTTTTAGTGCATGTTCCCAAACGGCACCCGACTGCCGCGACTCGAATGGGAAACTTCAATGAATTCAAAGGCGGACGAAATCCCCGGTCAAAGCCGCGTCACCATTCT
>vim|1789087|reg|U|rh|KSTVSR
AAAGCTTTTGATTATAACTATCATTTGACTCGTGTAGATGAAATTTTTAACCGTGTCTTTGATTGATTTAAAAGGCCTACTGAAAAGTAGGTTTTTTTGTTATTAAAACGAAATATAAAAAGGATTGACAAAATAAATGAAAACGGATACAATCATACATGTAAATGTGAGAACGTTCCCCCAGTTGAAAGGAGGAAGCCATGGCCACAATTAAACAAGTTGCACTTGAAGCAGGTCTTTCAAAGTCTAC
>vim|1973459|reg|U|rh|KSTVSR
GGTTATTAATTGTTTTTTGGGAACGTTTGCTAAACGCATATTCAGGCAGCCATACGCTTTATTCAAGTGATACAGCTTGTAAGTGTGATGAATGTCATTATTTTTGCTTAAAAAGCAATCAAAAAAGCTACTTGTTACGCTTAACTTCTTATTTTTTGTTAACATACCTGCAAACGATCCCAAATTATAGGAAACAAGCCATGACAGGCCTGCATGACGTAGCAAAATTATCCGGGGTATCAAAATCGAC
>vim|1975766|reg|U|rh|KSTVSR
AGGCCCGGATCGTAATGAAACTATGATTCAGGTTAACCCGTTTAATTAATCAAACGGTCAGCTGTTAATAAAAAGCCTTTATACTTGTAAAGTGATAAAGGCTTTTTTTAATTATTGATATTCACGCCACTCTGTAAAATCATTAAAATCCCTCCCATCACAGAGATAATAAACAAGTCTTTTTCAACTCGAATAAACTTATGACAAAAAAATTAACTATTCTTGATATCGCAAAGTTAGCCGGGGTTGG
>vim|2035497|reg|U|rh|KSTVSR
CTGTGCGATAGACGGGACCCGTGACGGAGAGAGATTGAAGCCGACTGGCGAATAGACCCATGATGCGCGTCCTGTGCGATGGCGAATGGCACGGCGTTCGCCGGGGCCAAAGGGGCATTCTAACGCCATGGGCTTGTATTCACAGGGGTTAATCACAACAATGTGGGCAATTCCACCGCCGAGCCCCTGTGAGCCACTTCATGGACAAAAAACTGACCATCCTCGATATCGCCCGACTCAGTGGTGTCGG
>vim|2054176|reg|U|rh|KSTVSR
CCACAAAAAGAATTATAGTATGGAAAGCGCTTTCTGTCAAACACAATTTTAAGTGAATTTCCTAATGCGTTGATAGAAGTTAGTTTCCAAGTGTAAGCGTCATCTAGTTGGACATTTACTTGGAAATTGAGTAAGATAAATATGGATGCTAATGACCGGAACCGATACCGGCAAGAAGATAGAGAGAAAGGAAGATTACCTTGGCAGCAACTATTTATGACATAGCAAAACATGCGGGAGTTTCAAAATC
>vim|2079140|reg|U|rh|KSTVSR
AATTATTGCCACGGCAAAAATCACCCTGACGGGAATTTCATCCGTTAGGGTAATAATATGTTACCAGTCATAGGGATATCATGCGCTGAGTCTGATTCTGGGCATGGTATGCTTCCCACCGTTCTGGTAAATATAAATAATACGGTAGCTATAAATAATCAGTTTATTATATGTATTCAAACCTAAACATTAGGTAAACCATGCAAAACCGTTTGACCATTAAGGACATTGCCCGCATGAGTGGAGTCGG
>vim|2179836|reg|U|rh|KSTVSR
ACAGCATCGGCAATACGCTTTGCTACTTTATTATGATCCATTTTGCTGCTCCTCTAAATTTCTTTAAGTTTTTTGGAACCGTTTCCATTTATTTATAAACTAATTGTAACCGCTTTCAAAAATAATTGCAACCTCCTTTTTAAGTTAAATATTACAAGTTAATGACAACGCTTTCATTGCGTTCATGGTAATATGTGTCTATGGAAAAAAAATTGACAATAACTGATATTGCTAATATGGCTCAAGTAGC
>vim|2243893|reg|U|rh|KSTVSR
ATTTTTTTAAATAATTTTGATATACACAAAAATACAAATAAGAAAGCTTATGTATCAATAATTAATAGCTTCTTAAAAAAATATGGTCTCTCATGATCATGCAAGCTATTCCTAAATTTTCAAAATCATAGACAAAAAAGAATGTCTATTGTACTATGGAATTATTCTAAAACGCTCCCAAAAAGGAGGTGCATATAAAATTGAAACCTACTATTTATGACATTGCGAAAAAAGCTAATGTCTCAAAATC
>vim|2441215|reg|U|rh|KSTVSR
AGAGCAGTTAGCTAGAGAAGAAACGGCTGCATTTGGAGATGGACATAATGATTTGCCTATGCTTGAAATGGTAGGTTACCCTATTGTTATGGATAATGCTTTTGATGATATCAAAGCGATAGCATATCAACTAACTAAGTCTAATGATGAAGACGGAGTGGGATATGGGATTCAAAAATTTTTAAAGTAGGAGTCTTATAATGACAAGTATTAGTGATATAGCTAAAAAGGCAGGTGTTGCTAAATCAAC
>vim|2505002|reg|U|rh|KSTVSR
CTGAAGCGGCGGGTGTAGGCACTAAGATTTTGGTGCGCACCGGTAAGCCAATCACAGAGCAAGGTGAAGCTTAGCGACCGTGGTGCTCGATAGCATTCGCGATGTGCCTCATTATCTACTGCGAGTGAAAAAATAAGGTCGCTTCAGTGACCTTATTGACCGCTCATTCTTTTCTTATCAATGAATACCAATACAAACGCATGAATCGAAAACTGACTATTTTAGACATTGCTAGACTTTCAGGCGTCGG
>vim|2513523|reg|U|rh|KSTVSR
GGTTCGCACAGGTAAGCCAATCACCGAGCAAGGTGAAGCATTGGCAACGGTTGTGCTTGATAGTGTTGCTGACGTGCCTGCATATCTAAAGAAATAATCTGCACAATTCGCATATTTAAGGGAAGCGTTTGCTTCCCTTTTCTCTTATTACTGTTAAAGTTCAGTCACCTAAGCATTCATCCACTCTAGTTTGATCACTTATGAGCAAAAAACTCACTATTCTTGATATCGCGAAATTGGCAGGCGTTGG
>vim|2514047|reg|U|rh|KSTVSR
AATTTTCGGGAACGTTTGCAAAACAGATTTTTGCTCAATAAAACCAAATGATCAAAGATAAAGCTGAGAGAATGTGAGAATGATCGTCAAATTCTCTCCCTAAGAGCAGTATAGGAGGTTAGAATCGCTACTTATCAAAGAGCTTTTCATCTTCTCTTTGCAAACAATCCCAAAAACGAAAAACAGAATGGATAGGAACAATGGCGAGTCTGCATGATGTCGCCCGTCTGGCTGGCGTATCAAAATCAAC
>vim|2564905|reg|U|rh|KSTVSR
GACACTAAACGGCATAACCATGGTTAACACGGCAAAAATCACCCTGACGAGAAGATAATCCGTTAGGGTGACAATATGTCGCCGGTCATTGGGATATCATGCGCTGAGTCTGATTCTGTGCATGCTATGCTTCCCTGTATGCCATCAAGTATAAATAATCAGTTTATTATATATTTCTAAACCTAAACATTAGGTAAACCATGCAAAACCGCTTAACCATTAAGGACATTGCCCGCATGAGTGGAGTTGG
>vim|2571232|reg|U|rh|KSTVSR
GACAGTAAACTGCACGATGAATGTTATCACGGCAAAAAATACCTCGACGGCACAGAATCCGCTAAGGTAATAACATGCCGCCAGTCATGGGGGAGATCATGCGCTGAGTCTGATTCTGTGCATGCTATGCTTCCCACGACGCCGCCAAATATAAATAATCTATTTATTATATATTTTTGAACCTAAACATTAGGTAAACCATGCAAAACCGTTTGACCATTAAGGACATTGCCCGCATGAGTGGAGTTGG
>vim|2574092|reg|U|rh|KSTVSR
AAACTCTAAACCGCATTACTATAGCGGCTACGGCAGAAATCACCCTGACGGTAATATCATCCGTTAGGGTAACAACATGTTGCTGGTCGCTGGGATATCATGCGCTGGGTCTGATTCTACGCATTCGAGACTTGCCGCGACTTTGGCTATTTAAATAATCAGTTTATTATATGCATCCAAACCTAAACATTAGGTAAACCATGCAAAACCGTTTGACTATTAAGGACATTGCTCGCATGAGTGGAGTTGG
>vim|2576913|reg|U|rh|KSTVSR
AGGCATTAAACCGCATCACTGTGCTTGCCACGCCAAAAACTACCCTGACGGTAAGATATACCGTTAGGGCAGTAATATGCTGCGAGCCATTGGGATATCATGCGCTGAGTCTGATTCTGCGCATACTAGACTTCCCGCAACTTCGATAATATAAATAATCAGTTTATTATATGTTTCCAAACCTAAACATTAGGTAAACCATGCAAAACCGTTTGACCATAAAGGACATTGCCCGCATGAGTGGAGTTGG
>vim|2725271|reg|U|rh|KSTVSR
TCTTAGATGATGGAACCTCTGAACTGATCAATAGCGTCACTTTACGCACTAAAGGTGACAACGCACGTCTAGAATTTGGTCGTGTCGTCTATAAAAACTGCCGAAAGTAGGTCATAGTTATCTACTAGGATTTACAAACAGTTAAGTGAGGGAGTTCGCCCTCACTTTTTCTTTCTCTTCCCTTTAACGTCAGACTTTTTATGAGCAAAAAACTCACTATTCTCGATATTGCTAAGCTGTCCGGTGTTGG
>vim|2831833|reg|U|rh|KSTVSR
TCATGGGGGGCATTGTTTGCAATGTCAACACTATCTCTTATTCCGCTGTTTATTATCTTCATTTTCTTCCAAAAGTATTTGATTGAAGGAATAACAGCTGGCGGAGTGAAAGGATAAGATCATTACTAACGTATGAATTATAAATACGTGTATTAATACTTTAAAATGTATTTCTGATCAGCGGAAATGAGGTAAATACCATGAAGGTTACAATTTCAGATGTAGCAAAAAAAGCTAGTGTTTCCAAATC
>vim|2844998|reg|U|rh|KSTVSR
AAAGGCTGTTGAATTGAATAAGGAACACAGCCGATTTGTTAAACATATTTCGGAGGCAGCTGATGACCTCTCGGTTATGGCTAATCAACTGGAGATGCTGGTAAGTAAATTTATATTGAAATAAAATGTTGTTAACACTATCAAAATATATTTAATTGAATTTTTTAGTAAAATTATGTATAATATTCTGGGTGGTATCTATGGATAAAATAACAATGAAAGATATAGCAAAAGCTGCCAAAGTATCTAA
>vim|2866835|reg|U|rh|KSTVSR
GGGAACGTTTGCAATAAAGATTCTTGCTGATCCAGACTAGATCGTCAAAGGGAAACAACAAATTGTGTGAAATTGATCGTCTAAAAGTCTCCATCATGAGCAGAAAGCACTGTAGAATCGGCTTTAACAAAGGGGTTCATAGCTGAAAAATTGCAAACAATCCCAGTTTAATGAAAGTATAACGAGATGGATTAACGAAGATGGCAAGCCTACACGATGTCGCCCTAATTGCTGGGGTATCAAAATCAAC
>vim|3153068|reg|U|rh|KSTVSR
CAGTTCCCGGCTGACGGGGGCTGGGGAGGTCAAGGGCTGCAAGGCGGGCTCCGGGAGGGGGGGGTGCTGTGGCGTATTGGGAACGTTCCCAGTTCCTATTTCAATGTGCACTGCACAAAAAACCAATAGTCCTTTGGCGTTAGCATTGCCCTGAACGGCCATCCGGCCTCGAACAGCGGCAGTTTCCGGGAACGGTTCCAATGAGCATCAGCATCAACGACGTCGCGCGCGTGGCGGGGGTCTCCAAGTC
>vim|3190989|reg|U|rh|KSTVSR
GGACTTCATTGCCCGCGGCGGCAGAATCCCGGCCCCGATTCACTCATTTAAAAACTGAGCTCTTGAAAAAGAGCTCTTTTTCATATGCTGCGGCACAAAACCGGGAGGAGTCGGAAAAAATTTCCGTTCATTTTTGATTGACAGCTCCTCTCACTTTGTTATAATGAAGTCAAATGGTACCGGTTTCATTTTAAAGATGGATGGTAAACAACATGAGGGGAAAAGAAGCGAAAGTCACGATTTACGATGT
>vim|3349412|reg|U|rh|KSTVSR
TCTACCCCACGATTGACCAGCGCGTTGAGTTCAGTTTTAAGTCGCTTCATCGCCGTCCCGTTATGCCTGAAGAACAGATAAAATTATAACTTATGCCTATATATGGGGTCAGGTTGTTGACAATCAACCGCCTTATATTGTCATCCGCGACTTAACTCCATAATATGTGAGTCATTGACTCTCCGCTGGAGTTCCTGGTAATGCCTCCAACTATTTATGATATCGCGCGTATTGCTGGTGTATCAAAATC
>vim|3351312|reg|U|rh|KSTVSR
CGCGCCGAAGTCAGGCGCAGAAAATTATTCAGGCGCGGCAAAGCCTTGCCCGATGAGCAATTTTTTAATAAAAACAGGGACGTTATCGTGTCACTGTCTTACAAACCGGTAAGACAGCAAAGGCAGACTTACCGGAAAAGGAAAACTCTCCATCGCGGGAGAGGGGTGGGTTCAGGGTCCATATCGCCTCCGGTAAGTAAATGATTTGCGACGCGGATTATACACATAAATCCATAAGTTTTGTGGCAAT
>vim|3374251|reg|U|rh|KSTVSR
TAGTAGATAAAATTGAAATTAAATATAACAACAAAAAATGAAAATTACAATTAATTTAATGTTAAAGACTCAATTATTTGGATGTGGAATGGATAGTACAAGTAGTATATAAAAAGTATTGACTGGACAAATAACTATATTTTATTTTAAATATATAATATAATGTAATAAAATATATCAAATGTAGAAGGTGATAACCTATGAAAAAAATAACAATAAATGATATTGCTAACTTGGCAGGAGTATCTAA
>vim|3385130|reg|U|rh|KSTVSR
GGAGTGGGATCGGGGTCCATAACTATCTCCGGTAAGTGAATATAAACGGCGCGAATTATAGCGCCCTCGCTGAGGATTGTGTGGCAATAATGGCGATGATAAACCCGCGCAACTAAACCGAACGTAAACCAGACTTTGCTCATTGCGGTTTGGTTGAGTAGCATTAGGCTCACTTCTACCATCCCTGACGAGAATTCCGCATGCAGAACCGGCTGACCATCAAAGATATCGCGCGCTTAAGCGGCGTAGG
>vim|3405240|reg|U|rh|KSTVSR
CGCCGCGCATTATACGCAGAAAACCATAAGGTTTGTGGCAATTATGGCGGTATGATACCGCCGTGTAATTAAACCAAACGTATACACAAAAACATTTAGCTTGAAGGATGAAGCGTATAAACCAGACTTTACCCATTGCCCCTGGCTTGAGTAAAGTTACTCTTTTTGACACAACTTGATGCGCACCACGGGAAAACAGGATGCAGAATCGGCTGACCATTAAAGACATTGCCCGCTTAAGCGGCGTAGG
>vim|3407074|reg|U|rh|KSTVSR
TCCGCAGCACAATGATTGATAAGCCAAAAATCATCGGCGAAGATACCTTCTGGCGCTTCGCTTTGTGACGTCAGGCACAATGGTTGGCTATATACGCGCGAAAGCCCCCCTGAACCAGATTATGCCCATTGCGCCGCACGCCAGGGGCATTACCTTTACGCATTATCGCTTTTACAGACCGCCAGCCAGAGGAATGGACGATGCAACACCGCCTCACCATTAAAGACATTGCGCGCTTAAGCGGCGTGGG
>vim|3408459|reg|U|rh|KSTVSR
TCGACGCTGCGATTCATCAGCGCCTGCATTTCACTCTGAAGTTGTTTAATCATATCCCTGCCCGATGCGTTTATTTCCTCTGATCATAACAGTAAGGCTAAGGCGCGGCGATTCAAGCCCCGCTGACGCCGATTTACAAAAACGTGGCGCATGGACACTGCTCTGTGGCTTCAGTAAGATAATTTTGTTTATGCGATGTGATGGAGCACGGACGAATGTCCCCGACCATTTACGATATTGCCCGCGTGGC
>vim|3428185|reg|U|rh|KSTVSR
AAGGAAAATATTAGAGGAAAAAGAAGGAGACGTCAACCGTTAATTTGAAATCGCTTTCTTTTTGTTTATTTAAATGATTTTTTGCCATCTTCAAGCAAAAAAATCTTCTGGAATTCAAGAAGTTATGTTATGCTCTTTTTAAGTTATTTGAAATCGGTTTCGAAACAAATGAGAAGACATTGATTGTGGGAGTTTTTTGAATGAAAGAGAAAAAGCAAACGAAAGTGACCATCAACGAAGTGGCCGCTTA
>vim|3564307|reg|U|rh|KSTVSR
CACCACGCAGATGGGGCCTGTGATGGAGAGGGAGAAGTGCAGACTTGCCAACAGATCCATGATGCGCGTCCTGTGCGATGGCGAGCGGCGCGGCGATCGCCGGGGCAAAAAAGGCATTCTAACGCCATGGGCTTGTATTCACAGGGCTTAATCACAACAATGTGGGCAATTCCACCGCCGATCCATCTGTGAGCCAATTCATGGACAAGAAACTGACCATCCTCGATATCGCCCGCCTCTCGGGTGTCGG
>vim|3603117|reg|U|rh|KSTVSR
GCGATCTGCAGGCCCGCAGGAGCGGTGGGTGCAACCGCCGGGAGGGATGAATGGGCATTGATCATGGCGCGGATTTTGGGAACGTTCCCAACCATCAGTCAATCTGCACTGCAACATAACCCGGCCATAATCCGGCCATAACTCAGCATTTCTTTGGAGTTATCCTCTGCGGCACACCACAACCAACGGGAACGATTGCATTGAGCATCAGCATCAACGATGTGGCCCGTGCGGCCGGGGTTTCCAAATC
>vim|3618500|reg|U|rh|KSTVSR
AAGATCGAACGACAAGAGCGGCCGTTCAGCGCGGTACGTAAATCCCTGCATTAGCCTATAGCTTTCAAGCTGGTCGCCTGGCTGCAACTTGAAAGATGACGGATACAGCGCCAAGATCCGTTGCGGAAAATAGGCTATGCTGACGGGCATTCAGCGTAGGCCGCCAGTTTACGCCTTTTAACCTCAATGAAAATTAAACCATGCAAAACCGGCTGACCATCAAGGACATCGCACGCCTGAGCGGCGTAGG
>vim|3623533|reg|U|rh|KSTVSR
TTTATCCATACCGTTTGTGACGATTCGAGCGGTATGATAAGCCTGCGTAACTAAACCGAACGTATACACGGCACTATTCACGCGGCATTAAGCGTAGGTCCTGAATAGATGAACCGTCGAAACCAGATTTTGCCCATTGCGAAATCGTGGTGTCGCAGTAGGCTCAAATGACGATTTATCGCTGTTACAGGGAATAAAGGATGCAGAACCGCCTGACCATCAAAGACATTGCGCGCTTAAGCGGCGTGGG
>vim|3625280|reg|U|rh|KSTVSR
ACGCCTCTGTTAACCAGTGAATTCAATTCATTTTTAAATCTCTTCATCGCCATCCTGTTTTGCCCCGAAGACTGTCGATATTGACTTCAGAATACAATAAATTGGGGCAGATCGTTGATTTTCAATTCAATCTGGCTGTCATTCCCCTTTTTTCTGCCGTAATATAATAAAATTCCCGCTACGATGGAGTTGTCAGGTGTATGTCACCCACAATTTATGATATTGCACGTGTTGCCGGCGTTTCAAAATC
>vim|3653282|reg|U|rh|KSTVSR
GGGGTTGAGACCGCGGAGGTCGAGTGCCATGACAGGGCTCCGTTCTCGTCGCTGAGTGCGTGGCGCTACATCTGGGGCTCCTCGCTGCCGACCGAGCCTTCTCGGAACGTTCGCGGGAACGTTCCCAAACGATGGCCGATCCACCAGCCGAACGTCAATACCGATCCCGGGAACGTTCCCAGCAAGGTATGGTTCCAGGCGTGGTGACCATCCTTGACGTGGCCCGGGCGGCCGGGGTCAGCAAGTCGAC
>vim|3729517|reg|U|rh|KSTVSR
CCACTTGGCGAGGCGCGCGTTGCCGTCGAAATCGACGTCGCCATTGTCCTTGAACAGGGTCACGGGGGCCGGGTTGAGGCCCTTCCAGTCGATCGCCATCGTCTCGTTCCTTCCCTAGGAGTGTCAGACCGAAATACGGGTCCCGCCTCCGCTCCCCCGTTTTTAGGATCGTTAGCGGGAACGTTCCCATCATCAGACTTGTGCATTCGCCTTGTCAATCGTTAACTGAGGGCACGGTGTTGCGGCGTGA
>vim|3824364|reg|U|rh|KSTVSR
TCGCTTTGCAGTTCTGCGAATTTTTAGCTCACAATATTGTCTATTTGCCGCTATCTAGTAGAAACTACCAATGTGTTTGTGCTGCAGCAAGGAAGGCGTATTTGCAACAATTGCGGTCTTATGCGCTCATTCAGCCACATGGTAATAGATCTTGTTATACTCAGTAATATACTTCGATTTCGACAGCAGAAGGTTTCCTCGTGTCTAAGCCAACCAAAAAGCCCACACCACAAATGTCTGATATTGCTCG
>vim|3989045|reg|U|rh|KSTVSR
CAAGGTCGGGGGTGACGGGGGCGAGCGACGGAGAGGACAAGGCGGGCTCCGGATGAGGTCGGGCTGGGAAGTATAGTGGGAACGTTCCCACCATTTACGTCAATGTGCACTGCACAAAACCGTTGTATTGCTTTAGGGTTAGCATCAAAGTCGATACGGCGCCTGGGTCAAGGTGCGCAAATGGAGCGGGAACGATCCCAGTGAGCATCAGCATCAATGACGTGGCCCGCGTGGCCGGAGTGTCCAAATC
>vim|4195289|reg|U|rh|KSTVSR
ACTGTTATATTTTGTTATTAAATTCTCCGCAAACCCTTGAAAATCTTTGTGTGAATCCTCTATTTCGGACAGGAGATAATTTGACAGGAAATTTCAAAGAAGAGTATAATACATATTAAGACATTTTGAATCGGCATGTGTCCGGAAGAAGCTGTCACTGGCAGGTTCTCTGTATTATAAGCAGGTTCGAAATAGACGCTATGGGGGAAAATAATTTGGAAAAAAAACTGACAATAAATGATATAGCCCA
>vim|4356539|reg|U|rh|KSTVSR
ATGTAGACAAACACAACGACCAGTCAGGAACATTGGAGCGCAAACGTAAGAAGTCGTTTGAGTGGTACAAAGGCGTGATTGCATCTAATGGTGCCTCTATTTAGAATGCCTGCAATTAAACGGCAGCGAGCGTTGCCGTTTCACTAAGCAATACAATTAGCTGGCTTAGGTCGGCTAATTTTTTATAGAAGGGTAAGTGAATGGTCACAATGCTTGATGTCGCGAATCGCGCTGGCGTCTCGAAATCGAC
>vim|4360618|reg|U|rh|KSTVSR
ATCTTAGATGATGGTACTGGAGAGTTAATCAACAGCGTTACTTTACGTACCAAAGGTGATAACGCACGCCTAGAACTTGGTCGTGTGGTGTATCGAAACTGCAGCAAGTAAGCCATCTTTAATCGCTAAGATTTACAAACAGTTAAGTGAGGGGAACTGCCCTCACTGCTTCTTTTCCTTCCTTTGACGTTAGACTTTTTATGAGCAAAAAACTCACTATTCTTGATATTGCTAAGCTGTCTGGTGTTGG
>vim|4436597|reg|U|rh|KSTVSR
TGGGGCATACTCAAAGGTATTGAGAGCAGCCAGAAGAAACCATTGTTTTGACGTGATCTCTTCATAGAAGCGGTCTCCGATTGACTGGAGCCGGTTACTGGTCATAAATAATGCAGCAAACAGCAGGTGTCTGCTGTCGTAATCTTCTAATTTCATGGTCGAAATACCTCCTATATGTAATATATTACATAAATTATGAAATGTCAAAGAAAATGGAAAGAAACCGGATTCCGGTTGCACAATCCGGGAA
>vim|4580875|reg|U|rh|KSTVSR
CAGACCGGGGTAATGAGGCACAGTGCAGTTATTTTATGATAATAGAGGACAGAACGCCGCGGTTTTGATATACTAATACACAAGAGATAACAGGGAAGCAGACGCAGCTGTCAATACCCGCTTTGCAGGGCGTACTGGGAGTCTGCGTCTGTTATGCTTCCGCTGCAATCAGTATAATCACAGCAAATGAAAGTGAAGGGATGGATATGTCATCAGGAAAGATTACCATGGATGATATTGCCAATATGGC
>vim|4606283|reg|U|rh|KSTVSR
CGATGGGATTTGATAAAGAAGTGTTGTTTAAGTTGGGAGAAGAGAACGTGAAAGCACGCTTGGACCTTCGTTCAGAAGTAACACGCGGCCAAAAAATGGACTTGCTCGTCGACTTATCTCGTGTCCTTCTGTTTGATGTGAAAACAGAGCAACGCCTTTAATTGCTAATCCCCTTCATAGATTTGTGAAGGGGATTTTTTATGTCGATAAAAAAACTAGCAGAACATTTAGGGCTCTCTAAATCTACCGT
>vim|4609501|reg|U|rh|KSTVSR
GGTGGGTGACAAAGCAGAAGATATGATGGCGGCTGAAGCAGCTGGTGTAGGTACTAAGATTTTGGTACGTACAGGTAAGCCTGTTACTGAGCGCGGTGAGTCCATTGCGACTACGGTTCTTGATAGCATCCGCGATGTACCAGCGTATCTTGCTAAATAGACACAAACTGAATGGGTGTTAGCCTTAAAGAGGAGAAATGATGACTAAAAAACTGACCATACTTGATATCGCGAAACTATCGGGAGTCGG
>vim|4734846|reg|U|rh|KSTVSR
ATAACAATTGCTATTGGATTTGCTATTTCATTTGCATTAACATATATATTCTTTAAACCACAAGAATAATTTTTAGGCTCTGTGATTTTACAGAGCCTGCTTTTAAATATTTCAAAATAGTCTTATATGGTTAAAAACTTCTAGGTAATGATATAATTTATAATATAAGAAGATATATATCTTTATTTAGGAGGAAAATGATGAAAGTTACAATACAGGACATAGCTAATATGGTAGGAGTATCAAAAAG
>vim|4871731|reg|U|rh|KSTVSR
AGCAAAAAGAAAAGAAAATTAATAGCTATAGTGAAAGCTGAATCGCAAAATGATTCAGCTTTTTTTAGTATATCAATGATAATGGAATTAAGTTTTATTTATTGAATAATATTTGTTTGACCGTAATCTTAAAATATTGTAAGATTATATTAATAAGACGGGAACTGCCCGTCATTTTCTTTAGGTTAGAGGTTATAATTATGAAAGATAAAAAATTAACAATGAGTGATATTGCAAAAATGGCTGGTGT
>vim|4885045|reg|U|rh|KSTVSR
GGTAATTATGATGACGAAAGACTGGCACAGACGATGCAGTATTTAAGTTACCATACAGACCGTCAGATCTTTTTATTTACGGGCAGGAAAGAAATACTTCGTTTATTGGATGAGAAAGAAATTTTATATCATCTTATTTCTTTATAGCTTTTTCTGTGCTAAGATAATGAGAGATAAAGTAACAAAGGAGATCAAAATATATGGCAAAGAAGATGACCATGGCAGACATCGCGAATTTATCAGGAGTTGG
>vim|4934279|reg|U|rh|KSTVSR
CGTTATGAAACAAGCACAATTACTTCCTTTAATTAAAAAAGAATTTACCCAACTAATGGCTGACTATGTCAGTACTCCTGCTTTAGATGAGTACATCGTAACACCTGAACTGGAAGATAATGCAGGTATTACGGGTTGTCTATTAATGGCTATTGAAGAAAATAAATAGATTGTTCAAAGAAATGTAAGGTGATAAGATGGTGACCATAAAGGATATCGCTCAACAAGCTGGAGTAGCTAAAAGTACCGT
>vim|5106041|reg|U|rh|KSTVSR
GGGCCGGGCTCAGCCCGCGCATATCCATCGGTTGCATATTGGTCTCCTCCTTCGTGCGATCGCGGTTCACTCGCGACCGATATAGGATCGTTTACGGGAACGTTCCCAATATCGTTCTCGAATTCTCTGGAGTCAATATCTTTTTTGGTGCATGCTCAGAATGGCGACGGCCGATTGCCGACTCGAATGGAAAAGGCTCAATGAGTTCAAAGACGGATGAAGTTCCGGGACAGACCCGCGTCACTATTCA
>vim|5144642|reg|U|rh|KSTVSR
CGATAAAATTTACATTTTACATAAAACCACCGAAATCATGACATGATTCGGTGGTTTTCCATTTTTCTGGACATTTTTAGCGCTAGATTTACAATTCCTTAGGCTCTGTTTAACGCAGAAGAAACATCCACTCCTTAATCTATACGTATGGGAACGATCCCATATGGGAACGGTCTCACAGCTGTGAAAGGGAGTGCATCGTGGATAATCCGACCATCAAAGAAATCGCCCGGCGTGCCGGGGTGTCCAA
>vim|5168269|reg|U|rh|KSTVSR
AAGAGATTCAGATCGAAATGCCAGAATTGATTCTACAATATTTTGAAAAACATCCTAAGGTCATCTTACAAAAAAACGGAGAATTCCATGTGAAATGGTAATTAGTAACTACTAATCAACTCCAGAAAGTGGTCTTTATGAAGCATTTACTAGAAAATTCTCATAGGATTTTAACTGGTGGTCATCGTGGGTGTACTTGTATGGCAACCTTATTAGATATTGCAAACCTGGCTGGGGTGTCAAAGTCTAC
>vim|18266|reg|D|rh|KSTVSR
CCAGGCGGCTTGCCAGTTGATCGCGCAGGTAACCGGGCGCAGCGAACCGCAACAAATCATCATCCCCGCCACCCTGTCCTGATCGTTTCCTGAACGATAAATTGTGATCTTCGCTGCGTTTCGGGAACGTTCCCGTTTTTAAATTTTTCCGCGCAATATATTCTGCAGCCAACCAAAAATGTCATCTGCCATGGGGCTTTATGATGAGCAAAATAAACCAAACGGATATCGATCGGTTGATTGAACTGGT
>vim|38750|reg|D|rh|KSTVSR
GCGGGTCCTTTCCCGCAGGTGACCTTTATTCCGACAGGCGGGATACATCCGTCTGAAGTGCCTGATTGGCTTAGAGCCGGAGCTGGCGCCGTCGGAGTCGGCAGCCAGTTGGGCAGCTGTTCAAAAGAGGATTTGCAGGCTGTTTTCCAAGTGTAAGTGGAATTGTTTTTTCATAACCGGAGGATGGGAGAATCCACAATATGAAAATCAAGGCGACAATTGAACGGGTACCTGGCGGAATGATGATTAT
>vim|55999|reg|D|rh|KSTVSR
CTTTTGATAAGGCAGGAGAAAACGCTGCGAAAATGCTATTAGAACGCATCGCCGGACGTGGACAAGAGATGAGCAAAGTGGTACTGACCTTCCAAAACATTCAACGTGAGACTTGCCCAGTCTAACCATGAAACACTTGCTTTACCGATTTTGCAGCGCTAAATTGAGAACGTTCCCGAATTTAGTGGTTAGGTAAGTCCATGTTATTAGATACGCTGCTCGAACTCGCGGGTGGAATAAACAATGTCAC
>vim|78448|reg|D|rh|KSTVSR
TATAAAAATATAAATTCTGTCGCTAGGACAGAGTTTTTTTATTTTTAAAAATAAAGATGAATAATGAATAAAAATATAAATTTGTCCAAATGACATTTTTAAACTTCGCAAAAAGTAAAATTTATAATATAATAGATAGCTGGGGCTCTTTTAGGTTTGTAAAACTAAAAAGAGTTTATCCTCTAAAAAAAGGAGAAAAAATGGGAGAAAATACTGTTCCTCAAAAATCTAGTGATAATGCGGGTTCAAT
>vim|146985|reg|D|rh|KSTVSR
AGCATGACTGCTCGCCCATAAGGTGAGCCTTAAAAATGCGACGCATTAATCCTGATGAACTGACTCAGTGTCGCCATTTGGGTGAGTGAGCGTCGCGGTAACACCGAGTAAAAAGGGAATTATAGATTTAATTCGCTGCTGACTTCAGGCAGAGATGGCATCTCATGCGCGCACGTAACCTTTACGGAAAGGACGATAAAATGGGCAAAGTAAAACAGCAGGATATCGATCAACTGATCGTTCTGGTGGG
>vim|151696|reg|D|rh|KSTVSR
ATCGAACAGATCAATGGCCGCTGCGATCCGCGCCGGATCGTCATTCCTTCTACCCTCGCCTGAGTGACTAATTAAACGGAATACCACGAGTAATTTGTGATCGTCGCTGCGTTTCGGGAACGTTCCCATTTTTAAACCAACGTTGAAGAGCTACTCTTGCGCCAACCCATAACATATCTCCTCTGCCATGAGGCTTTACGATGAGCAAAGTAAAACAAGCCGATATCGACCGGCTGATTGACCTGGTCGG
>vim|186131|reg|D|rh|KSTVSR
AATTTTTAGGAACCTATTAAAATCCTTTAGTTCTCATATGTTTTTTTATTTTAGTATATTTTAGATTAGAGTTTTATCCTTTAAAATAAAAATAAAATTTTATGATTAGATTAAAGATTATTTTTAACTTTACATATAAGAGGTTATATTAAAATTTAACAGGAATATAGTTTAGTAAAGTGATTTTTTAGGAGGAATCTTTGAAGGAGTTTTTTAAAGATATATCTTATGATGATAGAAATCTTTTAGC
>vim|308533|reg|D|rh|KSTVSR
GCACATCACTCAGGCACCGATCCAAAACTAACCCTTTCATTTTTCTTGTTTTTCCGATCTAGACTGTGATCACTTTCAATTAATGGGACTGTTCCCATTTTGTTTATTTATAAAAACTGGCAATATTAAATCAAGGAATGGGAATGTTCCCATTATCTAAAAACTATAATTGAGTAGATCAGAATAGGGTGGACAGAGTTATGAGTAAGATAGCGCGCAAGGACGTTGAACGTCTCATCGAGCTAGTCGG
>vim|314435|reg|D|rh|KSTVSR
ACATAAGTCCGAAAATTTATGAAACAACATTTAAGCATGAACAAGCTTTTAAAGATGTAAGTCAGCAACTTGAAAGAGTACATGATGCTGATGCGATAGTTGGAGCAACTGATACCATTGCTTTTGCAATCCATAAATATTGCTCTGATCATCAACAAAGGTTTTACAATTGTTCAATATATGGATTTGGTGGAGACCCTATGACTCAAATAGTATCACCTGTCATTCAAACGGTTAGCTATAATTACTT
>vim|550786|reg|D|rh|KSTVSR
AAATCGTCAATACTTCAAACAAAAAGTAATCATTCCGAGTAAGTTGGCTTAAAAATAAAAAATATTTCCGTTTCAATGTGATCTTCAACCCATTTTTGGGAACGTTCCCATGACAAGCATAACCAAATGATATTAGGATGAAATTAGTTTACTAAGCATGCTAATTAGTAATTGATACTAACTTATGATGACTGGCTATTATGAAAAACAAAATAAATTCTAAAGATATAGAAAAACTAATTACATTAAT
>vim|729796|reg|D|rh|KSTVSR
ATGTGGAGAAGTGGCTTGATGCCGGAGCATTGGCAGTAGGTGTGGGAAGCCAGCTGAACAAAGTGTCAGAAGCGGATCTCCAGCGCATCTTTCAGCGGCGGGCTCAGCAGAAATAAAGCGTGCGCAGCGTGGTAAAGACTTCAGGTTTTGCAAGATCGACAGCTTTGCTTTTTCATTAATTTCTAGAATGGGAGAAAAAAATGATGAAAATTAAAGCAACGATTGAACGTGTGCCGGGCGGCATGATGAT
>vim|760739|reg|D|rh|KSTVSR
AGGCCGGACTGAAAGCAGTGGAGTTATTAATGCGACAGTTACGGGGAAAATCTTCAACGGAGCATTATCTGGTTTCAACACATCAACCTTAAATTTTGTGATCACTGTCATATTTTTGAATAAAATTGGGAACGTTCCCATTTACACTTTATTTCTGCAGGTTATAATTTGGCCGATTTCAATGGTTAGAGGAATATCCTATGGCGAAAATCAATAAAGTAGATCCTAAAAATGTCGATAAATTAATTGT
>vim|772952|reg|D|rh|KSTVSR
CATTAAGCCATAATTATATAAATACTAAGAGTGAAAAAACGCTCTCTGTTTGTGAACTCTTTCACGTTATGGGAATGTTCCCATTTCATGTTTGTGAGTGTTTTGTCATTATAGCTCCCAGTTATTGGGAATGTTCCCATTGGATTAAACCAAAGATAAAAATAAGCTAAGCGTACCCTCACAACATAATGGACATTGGTATGAGTAAAATAAATCGACAGCATATTGAGCGTTTGGTTGAGCTGATTGG
>vim|825264|reg|D|rh|KSTVSR
TGCTCACTTGGCTGTTTGGCTTTAACGATAAGATGCTGAGCGACAAAAAATAATAGGCTAAACAAAACGGATTGTGGATGCAATCCGTTTTACTTTCGGATTTTTACTTAGCCGTGAAGCAATAAAGAAGCTAAAAAAGCTATGGAAAAGGAGGCTGGATCCGTATATGCTAAAATGAAAGAAACTGGAGGTGTCGTTTTTTGCTAGAGTTGTCCATTCATGAACCAGTGAGATTGCGCAAGGTGTGCCA
>vim|969968|reg|D|rh|KSTVSR
ACCGTTCGAATTTCATATTTCACCTACAAAAAGTGACGAGCTGCGCATCTCTTCAACCAAGCTCAAACACTCCTTATTCACTGTTATTTAGATGTGCGATATTGCGTTTTTGGTCGATGAATTGACCAGCATTAGTTAAGTAATGTGAAAACGGTAAGTAATGTGAAACTAGCTAAGTGATGTGAGAATAGGTAAGTAACGTGAAAACAGAAAAACAAAAAATGCTAGCAGGCGAACCTTATCAGGCTTG
>vim|974725|reg|D|rh|KSTVSR
ACTCAACAGCCTATCGTTTGTTAATCCACACTAAAACGATCTGCTCTAAAATTATACTGTGATCATTCTCAATTAATGGGACTGTTCCCATTTTGTTTTTTGTCTTCGAATGGCAATATTAAAATTAAGAAATGGGAATGTTCCCATTTATAAAAACAAAATGATGAATCGAATGTATCCAATACAGGGTGGACAAAGTTATGAGTAAGATTGCGCGTAAAGACGTGGAGCGTCTTATTGAGCTGGTCGG
>vim|1098778|reg|D|rh|KSTVSR
TGTCCCGCATTGACTACTGTCAGGCAGGACGTGATGGAGATGGGTGAAGCGGCGGTAAAACTGCTCATCGAGCGCTTGGAGAATCCGACCATGGCGGAGAAGCACGTCGTGTTGGAGCCCAAGCTGATTGAACGGGATTCAGTGAGAGATCTGAACTGAGTCGCGAGGGGGTCAACTTACAACAGGAAATAGGAAGGCGAATGAAAGCGACGACAAAAATAAAAACGCGGTCTTTAGCGGTTTGCCTGGT
>vim|1251492|reg|D|rh|KSTVSR
CCCCCGCTGACAACATTCGCGGTGGATAACCGTGCTGCTGGTTTCGCGCTGGCAACGTTACTGATCCAGCGCATCAAGGGCGAACCCCTCGAAACACTGCGGAGACTAGTTCCCGCCACCTTTGTGGAACGCGCGTCCACGGGACCAGCCAAGGCATGAAAGCAACTGGTTTAAAAATGACTTCAATGGGAGGAAGATAAATGAAACTCAAGACAAAATCACTCATGCGGACCGGCGTGGCGATGGCGTT
>vim|1267490|reg|D|rh|KSTVSR
GATGGCGGTTCCGTCGACGACCGCATCCGGATTTCGGCTCCGACACTCATTCCCAGGAAATCGACAGCGCCGCTGCGCTGAAAGATCGCGAGAGAATTAGCATGCCGGAACCGCTCAAGAACCTGCTGCATGAAGCGCTGGTCGGCGATATGGCCGACCGCATCGCCGCCAATGCGCCGCCCTTTGACAAGGAGCGTTTCATGCGGTTGGCGACCGATGGGCTAGATGCGCTGGAGCTGATGGAACGTTC
>vim|1975766|reg|D|rh|KSTVSR
CCAACTAGGGTTGCTCAGTTGGTTTTTTGTTTTGACTGCTGCTAGTTATTCTTTATTTTCTCAACTAACTCATTAACTCGCGATCATATTTTGTCAGTAATCTGCTAATAATCATATTAATTAGAACGACTATATGCTCTAATGTGAGCGGAAACGAACATTATTGTGAGCTATCGAACATTTAAATCAAGGATTCCGAAATGAGCCTCAATCGAATAAACAATATTAAGCAACTGGCTGAAGATGAGCT
>vim|2079140|reg|D|rh|KSTVSR
TTATGCTCCCTGCAAGCTCATTTGGCGTCGTCGGGGCGCTTTGGGCATTAACTAATTCCCGCTGAAATTTTGCACAAAAATTGTCAAATTGTGATCTTGAACGCAAGTTGGGAACGTTCCCATTCCATAAAAATAAATACTTGGCTAACCTTAAATAAGCCACTTGGAACCGATCCCACCTTTACGAAAGGTATGCTGAAATGAGCAAAGTAAAACAACAAGACATCGATCAATTGATCGTACTGGTGGG
>vim|2505002|reg|D|rh|KSTVSR
GCTTTTTCGCCACTTTCGTGATTTTGCCTCTCTTTTTACTACACTAAATTGACGCATAAATAACGCACAGTGTGATCCCATTCAATTAATGGGACTGTTCCCATTTTTATCTGTTATGCATTGTGTCAATATCGCACCAATTGATTTGGGACTGTTCCCAATTGCTGCAATGATAATAATTCAATAGGGTGGACGAGGATATGAGCAAGATAGCGAAACAAGACGTGACGCGTCTTATCGAATTGGTGGG
>vim|2513523|reg|D|rh|KSTVSR
TCAACAACCTATTTGCCGCTAATCCACACTACAACGATTTGCTCTAAAATTATACTGTGATCATTCTCAATTAATGGGACTGTTCCCATTTTGTTTTTTGTCTTTGAGTGGCAATATTAAAATTAAGAAATGGGAATGTTCCCATTTATAAAAAAATAAAATGATGAATCGAATGTATCCAATACAGGGTGGACAAAGTTATGAGTAAGATTGCGCGTAAAGACGTGGAGCGTCTTATTGAGCTGGTCGG
>vim|2564905|reg|D|rh|KSTVSR
GGGAACGTTCCCATTCCATAAATATAAATACGTAGCTAATCTTTAATTAGTCGAATATTTAATCGGTGATGGTTTTAATACTGGCGACCCCCATAGTGCCGACGGCCGTTTTCACTCTTTTTTATTCAAGATAGACCTTACAGATAAAAAAAAAGCTTTATCACTCAGCACGCTATCCCACCGTTGAAAGGTACGTTGAAATGAGCAAAGTAAAACAACAAGATATCGATCAATTGATCGTACTGGTGGG
>vim|2571232|reg|D|rh|KSTVSR
GGAACGTTCCCATTTCATAATAATTAATATCTAGCTAATCTTTAATTAGCCGAATATTTAATCGGCTATGGTTTTAGTCGTGGCGATAATCTTAATACCGACGACTGTTTTGACTCTTTTTTATTCAAGATAGCGCTTACCGATCAAAAAGCACCTTACCACTCAGCAGGCTATCCCACCTTTACGAAAGGTACGTTGAAATGAGCAAAGTAAAACAACAAGATATCGATCAATTGATCGTACTGGTGGG
>vim|2574092|reg|D|rh|KSTVSR
AAATTGTCAAATTGTGATCTTCAACTCAAGTTGGGAACGTTCCCATTCCATAAAAATAAATACATAGCTAATCTTTAATGAGCTGAATATTTAATCGGCCATTATTTTTAATTTGTTTTTATTTAAGCCAGAACAGATAGATTTCAAAAAGAACCTTACCACTCAGCATGCTACTCCACCTTTACGAAAGGTACGTTGAAATGAGCAAAGTAAAACAACAAGACATCGATCAGTTGATCGTATTGGTGGG
>vim|2576913|reg|D|rh|KSTVSR
AAAAAGTTGTCAAATTGTGATCTTCAACGCAAGTTGGGAGCGTTCCCATTTCATAAAAATCAATACATAGCTAATCTTTAATGGGTTGTATATTTAACAGGCTATCGGTGTGTTTTTTCTTTAAGACTGACCCTAACTGCTTTTATTAAGAAAAACGAATAAGCCGCACGCTATCCCACCTTTATGAAAGGTACGTTGAAATGAGCAAAGTAAAACAACAAGATATCGATCAATTGATCGTACTGGTGGG
>vim|2831833|reg|D|rh|KSTVSR
TATTAATGTAAAAGTTATAAAACGGTAATAAGAAATAAAATCCGGAACTAATTAGCCCGGGCATTCTACTAAACTGAGGAGGGTCCATAATGAACAATATTGGATTTCGTGTGCTGCCTATTAAAAATAGGGTGAGTAAAGAGATAATCGAACAATATAGAAGTGTTGTAACCCCTCATATTAGCGACAATTTGAATCGTATGCATGCCATTGGGGCAAAGCTTCGGCCTTATCATAAAAAAGGGAAGCT
>vim|2844998|reg|D|rh|KSTVSR
TCCTGACATTTGTCAGGAGGTTTCTTTTTTCAGAATTATTATTTAGAGGAGTTGAGGCTTTTGTGCAGAAGAATAAAGTAGAGTTTTGTATATCTAAATAATAAGGTTTTAACAATTGGTTTTATTTAACAATTGGTTATTTTTTTAGATTACAAACTAAAATTATTCTGTATTAATGTAAGAAGTAAAGGAGGTTCTTAATGTCTGAGACAGAGAAGAGACTATACTTAATCCTTGGTATTGCAGTTGT
>vim|3153068|reg|D|rh|KSTVSR
TGAAGTGATCTGCCACGCTTGGTCCCCGCCGCAACCGGGGTTGGCAGCACGTGCCGCCGTCGAGAAAATCCGCGCGTTGACCGCAGACTGCTTCGGCTCGGGAACAATCCCAGCGCCCCACGTTCCAGACCAGGTAGTCCATAGCCTGCCTTCCACGTCGAAGTAGCATCGACGCTTGGAGCATTAAGCACTTCCGCTGAATGCGTTCGGTCTACGGAAGCTATTGGATGAACACTGAAAGGACGATGGC
>vim|3190989|reg|D|rh|KSTVSR
CGCACTGCTCATGGAAATTTTGCAAACTATATAAGTTGTACTTAAGTTCCCAAGCACCAATTTGCACGATGACTATTTTTTACAGCAGGCAACAGAGCTGCGATATTTTATTCAATTTATAAAATACAGATCCGGCATTTGAAAAATGGTATCGGTCCCAAGAAATTCGGTTCCAACACACAAGAAAAGAGGAAACACCAATGGCCCATTTATTTGTCACCATGAATGCATTTCAGGATACTGCCATTTT
>vim|3351312|reg|D|rh|KSTVSR
ATCGAACAGATCAATGGTCGCTGCGATCCGCGCCGGATCGTCATTTCTTCTACCCTCGCCTGAGTCGCTGATTAAATCGAATACTGCAGGTAATTTGTGATCGTCGCCGAATTCCGGGTACGTTCCCACTCTTAAGCGAACGTTGAAGAGATACTCTTGCGCCAACCAATAACATCTCTCCTCTGCCATGAGGCTTTACGATGAACGAACTAAAACAAGCCGATATCGACCGGCTGATTGAACGGGTCGG
>vim|3374251|reg|D|rh|KSTVSR
AACCGGTTTAATTAAACCGATAGAATAGCAAAATGAGTGCAAAAATAACTGATTGTAACAAAGTATCAAAGTAATTATTAGAGTACATAGGAAATAAATAAAATATAAAAGGTGTAGCACATTGTGTAACAAGATTAAGAATTGTTTTAGATAGCAATAATAAAGCAAATATAAAATTATAAAAGAAAAGGAATAAAAATATGTACAAAGAGCCTAAATATAGAACCATATTAGAATCGACAAAAGAAGA
>vim|3385130|reg|D|rh|KSTVSR
CAGTTGATCGAGCAGATCGCCGGCAGCGTCGATCCCCGCCAGATCGTGATTCCCGCCGCCCTCAATTAATCTCGCTCGGGCGATTTATGTGATCGTCGCCGGGTTTCGGGAACGTTCCCATTTTGCAAATTAAGCGGAACGGTTAGGATGCCCTCAAGGTAAAAACGGCATCTCTCCCCCTCTGTTTTTGAGGCTTCATCATGAGCAAAGTAAACCAGCAGGACATCGATAAACTGATCGAACTGGTGGG
>vim|3405240|reg|D|rh|KSTVSR
ATCGTCATTCCGTCTACCCTCTCCTGATTCTTTTCTGAACGGTAATTTGTGATCTTCGCTGCGTTTCGGGAACGTTCCCATTTTTTAATATTCACCGAAGATATACTCTTGCGCCAACAACGTAAGAGCTGCCGGATGGCGACGCTAAAGCGTCTTATCATCCGGCTTACAGGGACACATTTCATCTGCCACGGGGCTTTATGATGAGCAAAGTAAAACAAGCTGATATAGACCAGCTGATTGAACTGGT
>vim|3407074|reg|D|rh|KSTVSR
CTTATCGATCAGATAACCGGCCGCGCCGATCCGCGCCAGATAGTGATCCCCGCCCGTCTCGGCTAAGCGCCCTTCCTGCATGTTTATTGTGATCGCGCTCTGTTTTCGGGAACGTTCCCGTTCACGCCATCCCGCTTAAAAGTTACTCTGCGCCCCAGGCCATCCGCGCCTCGTACCTACCTCTGCGACAGGGCTTCATCATGAGCAAAGTAAACCAACAGGATATCGATAAGCTGATAACCCTTGTGGG
>vim|3428185|reg|D|rh|KSTVSR
ATGGCTCAAAGCTGGCGCAGTTGCAGTAGGGGTCGGAAGTCAGCTTGAAAGCAGTACGGCAGAAGAATTACAAGCGGTTCTTTCTTCATAAATAGGCGCTATCAAATGAACAACTGGCAGATGAATGCCGGTTGTTTGTTCGTTTATGTGACATAACAGCAGGTGAATGCTGACTCATCACGTACAATATTTATGAAGGAGTGATAGAAGACATGTACATTCAACAAGATACTCTCACAGATGGACAAAT
>vim|3564307|reg|D|rh|KSTVSR
ACACTGTGAGCCCCATCACTTAGTCCTGCACAAAAAACGCGCTTTCTGTGATGTTGACCACGAAATGGGAACGTTCCCATTTCGATCTGATCAAATTGGCTGCATGCTAAATGGGAACGATACCAAAAACGCTCCGGCCGACAGACTGGCCCAAAAGGGCGAGGCAGACCAATATCAATGGAGTCACAGAGGGAAGACTCATGTCCAAGATCAACGCACAGCAGCTTGCCACCCTGATCGACAAGATCGG
>vim|3618500|reg|D|rh|KSTVSR
GCCACCACACAACAACCACTAATCGACCTTCCTCACCCAGCCAAGTAAATTACTGTTTATACACACAGTGCTATCTGTGTGTTTTAGCGGTTTTTCAGCACACGGAATGTGTACCTCCCCAGACCTGCCATTCAGGAGCAACGGAGGGTACCGGACGCTGTTAACCATCAGGAAACAGAGAGTCGAAAAGGAAGATAATCATGGCTGAAGAAAAGAAAAATGCTCAGGTGGCTAACGGCGTTAATGACGA
>vim|3623533|reg|D|rh|KSTVSR
TTCGTTCACCCCAGTCACAGCGTTATCTATGACCCTGGGATTCACTCACTTGCGGCCTTCATGCCGCTTGAATGATTGTGTGGATTAAAGGAATTATTGTGATCTTCACCCGATTTCGGGAACGTTCCCATTTTCGATATTTCGCATAAAGCGTAGGCTTGCGTCCAGGTCATTACCCTCCACATCTGTCATGAGGCTTCATGATGAGCAAAGTAAAACAAACCGATATCGACCAGCTGATCGTGCTGGT
>vim|3653282|reg|D|rh|KSTVSR
AGTGCTGACAGGGATCCCGCCGTGTCCGTACCCCGGACTGCGCCCCTTCACTTCCGCCGACGAAGGCGTCTTTGTCGGTCGCGAGGACGACACCGAGCGGCTGCTCGCGATGTCGCGGTGAACGCCTCACACGCCGATCGGCCCACCACCTCCCTCTCTCACCGCGGCCAGGCTGGTCCAGCATCCTCCTCGTCGCGGACATGGTGACGCCCAGTACTACGTTGCGCGTACTGGCCGACAACACCGAAGG
>vim|3729517|reg|D|rh|KSTVSR
GGGAGCAAGGGGCGATTTGTGGGGACAAGACGGCTTCGTGACCGCGCGAGAGGGCTTGGTGGCGACCCGCGACCGCCTCCCCCTGTGCTCGAACCCCATCTGAAGGCAGAGAAATCAAAAAGAACATATTGCGAACAGAGAACAAATGAGGTACAAAATTCCCACGGCCATTCCTCTTGCGCCAGGCACGGAGCGCGGCGATGACTCAGTCCACTCTCAGACTCGTCGAAGGGTCCTCCATGGATAAGAC
>vim|4195289|reg|D|rh|KSTVSR
GAACTGAGAATCAGGCGGATCTGTCAATTTGACAGACCTGCTTTTGTGCAATATAGACAAATTTAGATATCAATTTTTGGAACCGTTTCCAAAAATGAAAGTGCAGTGACGTTTTGTGTTGACATACAAAAGCTGATGTATATAATAAAAACATAGGAACGGAACCGGTTCCAAAACAAAACAATACAAGGAGAAGAGAAATGGGAAAGAACAATGAGTATCTGGAAATATCAAAACAGATCGTAGCCAA
>vim|4356539|reg|D|rh|KSTVSR
GTTGCGTTTGTTGATCATGAATTTTAATGGGGCGTTCACTACAAATCGTGACAGAAAGCGCATCTCCGTAAGCCTCTTAAAACCGCTCTTATTGTGAGAGGGAAAGATATGCGATATTGCGTTTTTTGGTCATTGTATTGACCATTACTGGGTTAATCGTGTGGAAATAGGTAAATAACGTGAAAACAGAAAAACAGAAGATGTTGGCTGGAGAGACTTACTTAGCATGGGATGAAGAGTTGTATGCGGA
>vim|4360618|reg|D|rh|KSTVSR
CTCAATTAAGCGAAACTGAACCGCTTAGATTAAAATTATACTGTGATCTCTTTCAATTAATGGGACTGTTCCCATTTTAATTTTTCATTCAGCTAGGCATTATAATAACCAGTTTTGGGAATGTTCCCATTAATATAAATCTGAGTGGTTATTACTCAATGATTTAGATGAGTCATTGAATAAAGCCAGGGTGGGGTAGTATGAGTAAGATAGCGAAGCAAGACATTGCGCGCCTTATCGAGTTAGTTGG
>vim|4436597|reg|D|rh|KSTVSR
AATGAAATATCGGTTTCAAAAAATAAATAATCGATAAATAGATTAAGACTTTGTAGAAGACTCCCAAACAGGAGTCTTCTATTTTGTGCAATTTTTTATGGAACCGATACCAGAAAAGTGTTGACGTAGAGAAAGAATCGTCCTATAATACAAATATGGAACCGATACCACAAATATCGTAAGGAGGATAAGAGAAAACTATGGATTATGCAAAGATTGCAAGCCAGGTCATCGCTAACGTAGGCGGAAA
>vim|4606283|reg|D|rh|KSTVSR
ACAAAATCACAAACAAGTCATTAACCTAATCCAAACTGGGCAGCCTACAGCTTAAACAATGGTAGGCTGCCTCATTAATGCTACGATTGTTTGCATGTTTTACCATCGGCTGAGAATTCACCTCTACCTATTCCTCGCTAGTCTTTACCATCCGCTCTAACCTGATGCTTGTTATGACCGACAATCATGGATCGCAAGCAATGAACTTAATCGTCAACGTGCACAAAGGTGTTCGCAAACTCGGCTTTGA
>vim|4609501|reg|D|rh|KSTVSR
GTGGCAGATTGGGATGAAAAGGTAGTTGTGATTGCGATGGATACCGATCGAGTGTCGTCGATCAATTACGACAATGCCGGTTTGATCCACGCGGTTCTGAATAAGCTTAAAGATCAAGGCGTGAGTGATTTGGCGTTTATTGGTGTAGATCCTGAAGATAAAACTACAGGCTTAGCTCGCTAAACGCTTATCAAGTTGGTGTGAAGAGCAGCAATGCGGGCTCGTTTCGTACGGGAGCACTTCATCATGA
>vim|4734846|reg|D|rh|KSTVSR
TAACATATCCATCACTAACCACTGTAAAAATTGATTATAAATTATTTGGTGAAGAAATAGCACTTAATATTTTAAGTTTGATAAATGGAGAGAAAAGTATAAATACTTGTGAAATTCCTTTGGAACTTATGGTAAGAGAAAGTGTTAAAAGTTTAAAGTAGAGTTTGCTTCACCGAATAATTTAAAGAAAGGTGAAGTAAATGGAGTTTTTAAATGATGATGATATAAACAAAAAATCAAAAGAATATTA
>vim|4871731|reg|D|rh|KSTVSR
CAGTTAATTGGATATACCTTAATTAAGGGACAAAGTGTCAAAGATTTAAATAAATAAAAGTGATGATGTTTTAATAAAAAACATCTTTTTTTATTAAAAATGTGGTATCGGTTTCAGTTTTTTGTTAAAAAGTATTGACAGGGTCACAACAATCGCTTATAGTATATTTGTGGAACCGATACCATAGAGGAGGATAAAACATGGATTATAACAAAATTGCCAAAGAAATAATTAATTGTGTTGGTGGTAA
>vim|4885045|reg|D|rh|KSTVSR
GTATTATTCGGAACGGAGGGCTTTGCCGTTTACCTGTTGTTTTGTTAAGTTGTCTCACATAAAACACAAATAAAAGTAATAAAATAAAAAAATGTGGTATCGATTCCATAAATACTATTGACAAATAGAAGAGAAAGTTATAAGATACAGATATGGAACCGATACCATAATAAGTTTCACAATAAAAAAGGAGAGAAGATATGGATTACGCAAAAATCGCCAGCCAGGTTATCGAGCATGTTGGTGGCAA
>vim|4934279|reg|D|rh|KSTVSR
TTGGATTAATCGAAGGAAGAAAGACCATAGATAATTTGGAATTACCCAACAAGCTAATCAAAAGAGAATCAACTATGCCAGTTGAAAAAAACACTTCTAAATAATAGAAGTGTTTTTTTTATGTATTAGTAGACACAGTAAAAAAAATAAGGTAAACTAAAAAAAGAAACCGGTTCCAAAAATGAAAAGGAGGAAAAAGCATGTCAGATAATAAAGAAATAGCCAAACAAGTCATTGCTGCTGTTGGTGG
>vim|5106041|reg|D|rh|KSTVSR
CGGCCCCCACACTTATTCCAAGGAAATCGACGGCACCGCTACGCTAACTCGCGCCACACGCACACCTCCGCTATCTGCACACGATTGCTCGAGCGGGTGCGATCACTCTATTCTCCGATAGCAAATCGCCAGATGTTTCGCAGACCATGTTGCCCTTATGCGGCCGGCATGCGGCGGCCGCATAGAGAGGAAGGACCAGCATGCCGGAACCGCTCAAGAACCTGCTGCATGAGGCATTGGTCGGCGATAT
>vim|5144642|reg|D|rh|KSTVSR
TTCGCGGCAATGTTCTCGCCATCCTTGACTACGGTCAAGGTGGATACCGGTGAGATGGGCACTCAGTCTGTCCGGCTCTTGGATCAATTGATCCGGCAGGAACAAAACGTTGTGCATCCCAACCAACTGGTACCCCGTCTGATCGTCAGACAGTCTACCAGATAACTATATTTCCATATCGAAAGGAGCGATAACCCTTCATGCGCTGGTATTTCAAGGCACTCGGAACAAGAAAAATCGTTGAATTTAT
>vim|5168269|reg|D|rh|KSTVSR
TCAATGATTTTGACTTTGGTTGTTTGTTCTTTAAAATCAATGATTTTGACTTTAGTTATTTGTCCTTGAGATCAATGGCTTTCGATTTTAGTTGTTTGCCTTTGATAAATTGAATGAATAATTCTCCTATCCTATTGGAATTGCATCATAATAGAGGTATACTTATAGAAACAATATTTTATTTCCTGAGGAGGATATGAATGAAAGCAAAGAAATATGGGATAATTTTCAGCCTTTTAGTCTTTATCAT
>vim|65504|reg|U|rh|PSTVSR
GATAGGTTAATAGATTTCTAGGTGACAGAAAAAATAGTTGTATTCCTCATGATAACGTAATATAATGGCGTTGGAAGTGGTTGTTGCAACCGGTTTCATTTTTTTCTCGTAGGTTGTGCAAACGATTTCCTAAAATTGCGCTACTGCAAGGTGAGTTTTCGGTCTTGCAGAGAAAATTACGTTTAAGGGGGAAAAACGAAATGGCGGTAACAATTAAAGATGTGGCAAAACTGGCAAAGGTTGCACCGTC
>vim|101564|reg|U|rh|PSTVSR
ACCGCTTGCAGAAAAAGTCAAGCCTTTTTTTAAAAAAAAGGTCGTTTTTTTTAAAAAAATAGTTTAGAGAATTTGAGTTAAAATGACAAGGGAATCTTGATTGAAGTTGATTTTTTGAAAGATAATTGTATAATGGAAACGAAATACATGACAAACCCATGATAAGGTTTATCTTTGGTAAATATAGTAACGAGGTTAATATGGTAACAATAAAAGATGTCGCTCAAAAGGCAGGTGTTAACCCTTCGAC
>vim|103648|reg|U|rh|PSTVSR
TGACTAAACAATCGATTTTAATATTTATACAAACCTTTATATTGATTTTCGGATTGAATTTCAGTATGAAGGTTTTATTTTTATCGTTTTATGCAATCGTTTGCACAAATCTTTTGACTTTTTTAGAAAGAGTAACTAAACTGTTATTATATAGAGGTTGGAAGCGTTTTCCAATGCAGAAATTAACAGGAGGTGATTAAATGGTTACGATTAAAGATGTTGCACTAAAAGCCGGTGTTTCTCCTTCGAC
>vim|118491|reg|U|rh|PSTVSR
GATATTGTAGTAAATTCTATAAGAGAAATAGATATTGAAGCTATTTAAATAATAAATTCCCATATAAAAGGTGTTTTAATTTAATATTAAAGCACCTTTTATTTAATATATTATATTTTGGATAACAAAAACATAATTGACAAAAAAACCTTGATAATATAGACTGTTTAGTATATAAAAGCGGTTGTCTAACTTAGTAGATAAAAAATAATGTACAAAAAGGATGTGATATAATGGCGGCTACTATAAG
>vim|185015|reg|U|rh|PSTVSR
AGACTTCACAAATGATATATGTAAATTAATGAAATAATTTTAACTTGAGGTACATCGAAAGGTTTAATATTAACTTTTTGATGTACCTCAAATATTTTTAAATAAATACTCTATGAAATATGTACTTTTATACAATTAAATCACTTTGTAGATTGCAGGAGAATTTTATGGTATATTTTAAAGTGTGAAGGAGTGATTTTGTGAAAGTTACAATTAAAGATGTGGCTAGAGAAGCCAATGTAGCCCCTTC
>vim|240248|reg|U|rh|PSTVSR
ACCGTATGTAATAAAAGGAGGTACAGGGGTAAAAGAGGATGTAAAAGTCTTTTTATACTGGCCTTTTTTCCTTTCTATTTTAATATTTTTGTATAGAGTCACGTGGCAAATGGTAAAAATAGCTCAGTAAAAGTTGTTGACCTTTATGGTATAATAGGGTAGAATAGTGGATAGAGGGGAATGCAATCGGTTTCATATGGGTGGTGATGAGAATGAATGTTACAATTAAGGATGTAGCGAAAAGAGCCAA
>vim|266735|reg|U|rh|PSTVSR
ATATATGAAAAGAAGTGAAATAAATAGTATATTATAGTATAGGAAAAAAGAGCTCTATCCCTTACAATACATGGAGAGGGAGAATATGATAGGTTTTGCAAGATAGAATCAATGAAAGTTTATGACTTCCCCTATTACTTGCAACGGGTGCAAGATGAAAATATATAAAATGGCAGAGAAGTGAAAGGAGGGGGATTTTTATGACAGTTACAATTAAAGATGTGGCGAAGAAGGCGAATGTAGCACCATC
>vim|276058|reg|U|rh|PSTVSR
CAAAAAAAGTCAAGTCTTTTTTTAAAAAAAATAAGAAAAATAAAAAAATAATATCAATTAATACTAAATGAGAAGATTATTTTAGTGAGAGTATTACATTTGCAGAGAAGGCAAACGTTTGTTTTTTTCTTAGATTAGAGTATAATAGACAAAGGACTATACCAAAAGGTATAAAATGATTAGAATGAAGAGGTCGTAGGATGGTAACTATAAAAGATGTTGCTGCCAAAGCTGGTGTTAATCCATCGAC
>vim|279337|reg|U|rh|PSTVSR
AAGCATTGCCCTTAAATTGTACTATATCTATTAGTACATAAAATTTGTTAAAAGTCAATAAATTCAAAAATATTTTGTGAAAGCGCTTGCGTAAAAATTTGGTTTCGTATAAAATTAAATTGTAAACAATGTGCAACCGGTTGCGCAAACGTATAATACGGAGTCGTACATTGGATTAAACAATAATAGGGGGAGTACGAATGGTTACGATAAAAGATATTGCCAAAGCGACAGGTGTATCCCCATCAAC
>vim|279347|reg|U|rh|PSTVSR
CTCATCCTAGGTTTAACCAATTATCGTTCAGATTTTGAGTGAACTGTTATCTCCCAGCCTCATACTTATTTATCCCGCAGATTCTATTCAAAAACCTGTGGTCATGCTTTTGAGGTAGTAACCTCGGTGAGCAAGAATGAAGACCAAAATACAATGAAGTCTTATTTTATTAGAAGTATTACAAAGGAGGGGATTACGTCGTGTCGGTTACTATAAAAGACGTCGCAAAGGAAGCAAATGTATCGCCTTC
>vim|296254|reg|U|rh|PSTVSR
TTATGCAATCGTTTGCGAAAAATGTCAAGTTTTTTTAAAATTTCATCAAGATATTAAATTACTTTATAAGGAAAGTCTTAAAGAAAGACTTTTTCTTCAATCTGGTTAATATCTGATTCTTGGAAAATATAAAAGGTTAACAATCTTGCAAGCAGAGCAGAACTGTTGTAAAATAGATTCATTAAATAAAGGAAAAGTATATGGTTACTATTAAGGATGTTGCAAAAGAGGCAGGTGTGAATCCTTCTAC
>vim|312428|reg|U|rh|PSTVSR
CTTGAGTGAGAAGTCGCTGGCGAGCTTTGGGTGATCACATCGCGTAAAGCAACGCATCAACCGTGTTGGCTCTTTAAGGGCTAACACGGTTGATTGAGCTTGTTGAATGGGGAAACTATAGTAAAGTTGTGTGGCTAACTTCCGTGAACAGTGGATATTTAGCCGATAAAGTGACCAGTTTTGAGCTTGCTGGATAAAAAATGAAAACCCAAAAAAAGAAAAAAAGTACCCCTTCCATCTACGACGTTGC
>vim|332178|reg|U|rh|PSTVSR
CGAGCTTCATTATTTTCCCATTGGTTGGAAACAGCCAGAGTATGATGATGATCATTGGTTTTGTTGCAATGGTTATCGGTGGTTTCTCGGTAGCAATTGTTCATGAGGGGAAGTAGGGTAGGCGTAAAGCAAGTACCGTATTTTCATCAAAAGCAATTTAGAGTAGAATTAGTATAAACTATTCTACAGGAGGCGGTTGGATGTCCGTTACTATTAAAGATATTGCACGTAAAGTTGGCGTAGCGCCATC
>vim|344216|reg|U|rh|PSTVSR
GCTATTTCCTCCTAAGATATATTTCTTACACTTAATATTATGCAACCGCTTGCAGAAAAAGTCAAGCCTTTTTTAAAAAAAAGGTCGTTTTTTTAAAAAAATAGTTTAGAGAATTTGAGTTAAAATGACAAGGGAATCTTGATTGAAGTTGATTTTTTGAAAGATAATTGTATAATGGAAACGAAATACATGACAAACCCATGATAAGGTTTATCTTTGGTAAATATAGTAACGAGGTTAATATGGTAAC
>vim|361267|reg|U|rh|PSTVSR
GATTTGACATCACATGTGAAAAGAAGTGAAATAAATAGTATATTATAGTATAGGAAAAAATAGCTATATCCCTTACAATACATGAAGAGGGAGAATAGGATTAGTTTTGCAAGATATAAGAAATGAAAGTTTATGACTTGCAATGAGTGCGAGATAAAATATATGAAAAATGGCAGAGAAATGAGAGGAGGGGGATTTTTATGACAGTTACAATTAAAGATGTGGCGAAGCAAGCGAATGTTGCACCATC
>vim|614077|reg|U|rh|PSTVSR
GCCTTTCGTTGTGATGGTCGACATTGACAACCCTCTATGCTATTCAAGGCTGCGACGATTATCGTCACAGCATTGTGGACAGGCAGCATCGCCTTGTCTAGAGATTCGCACCGGAGTGTCAAGGATTGCGATGTTTTGCCATGGTTTGCACCCTGTGTATTACGGGCCTGGATCAGGTAGGTTGGCGATAGAATCAGACCATGGGTGTAGGCGAGGAGTCCACCGCACCGGTTACCATTAGCGACGTCGC
>vim|647338|reg|U|rh|PSTVSR
CGTATAAAGTCAATGTATAAAGAGTGTAGTAATAATATTTTAAAATTAATATTTGCAAAATGAATAAAAGAATGTATAATGATAGACAAATAGCGCAAACGTTTTCATAGATTGAGATATTGTTTGCGCTTCTATTAAAATATTAAATGCAAACGTTTTCAATCAGTAAGGTACATATACAATTCAGGGAGGTTTTTGGGATGACAGTTACAATTAAAGATGTGGCGAAGAAAGCGAATGTAGCACCATC
>vim|733740|reg|U|rh|PSTVSR
GTCGCTTATTTAAATTCAAACAAATCCACGCATGCAACTCCGCAAACGATTGCATCATAAAAGCGGACTTATAACATACTATCACTGAACTTTTCAGTCTCCTTTACACTATTTTTGTGACATATTAAACAAATCCATATATACATTGGTTTTGTCTTTATATAAATTCATTTACCTTTGGCTGAAAACCAATATGTACCATGAGTAAACCGCAAATCACCATCAAAGACATTGCCCGCGAACTGGGGGT
>vim|825524|reg|U|rh|PSTVSR
AAAGGCAAACGTTTGCAATTTAATTAAAATAAAGTAGTTGTTTTTGAAGAATGAACATAATATAATGGCGTTATAATTGTATTGTAACCGATTTCATTTCTGGACGTTTATTTGTGCAAACGATTTCACCATTGTTTGCATCCTTGCAAGGCAGAGCATCTGGCCTTGCAGAAAAAAAGACCTTTAAGGGGGAAAAACGAGTGGGTGTTACGATCAAAGATGTTGCCAGAAAAGCAAATGTGGCCCCTTC
>vim|852558|reg|U|rh|PSTVSR
GCTCAGCTATAATAAAAAGTACGTTAAGAGAAAAGAAAAGTCAAATTTTATAGAAAAAAGGCTTGTAAAATGAAAAATAAGCGTTATAATGGAGATGAGTGGTGCAATCGTTTTCATAGAAAGGATTAAAACTTATTTGCGCAAACGTTTTCCTTATGATTGTACCGCTAAGATTCCGTCATGATGACAGGAGGGGGATTATGACCGTTACGATTAAAGATGTGGCGAAACGAGCGAACGTTGCGCCGTC
>vim|916952|reg|U|rh|PSTVSR
CGCCAATTTGCCAATCAATGAGCCAAAGGAAATCAACTTTTTAATTAATATATTACACAATTTCGTTAATCCTCTTGTTAATCGTTCTTTATTTCTAGAAAAAGCTTAGGTTTATATGTACCGTTTCAATATATTTCTATATATTATATAATGACTTTAATAGAGCTTTGTAAATTTATTAAAGAAACGAAGGGGCAAAAATGTCGGTAACTATTAAAGATATTGCAAAAATAGCTAATAAAACACCTTC
>vim|920930|reg|U|rh|PSTVSR
TATCATAGAGGAGTCCAAGACATTATTGTTTAAATAATAATGTCTTGGCTCTTTTTTTATATGCTAGTGGATTTTAGAGAAAGAAAAAATATTTTCGCGCAAACGTTTGCACAAATCTTTTGACTTTGGTTTATATTTTCTTTATTATTTATTTTAGAAAGAGAAAGCGCTTTATTAGTTAATTAAAGGATGTCGTTATATTGGTAACTATAAAGGATATTGCAAATGCAGCAAACGTGTCTCCTTCTAC
>vim|927194|reg|U|rh|PSTVSR
AACCAGCCACAAGAAGTCCAGCACTACCAAGTAATACCTTTTGCCATTTTTTCATCTCTATTCCCTCCAGAAATTTATTTTATGGTATACATTATGAAACCGTTATCATAATATGTCAAGTGTTTTGTTTATAATTATTTTTTTATAATTATTCTTGTATTTTACGACTATAAAGAAATATTTATGAGAATGAGAGGGAAATGATGGCTACAATTAAAGATGTTGCCAGGAGGGATGGTGTCATCCCATC
>vim|970278|reg|U|rh|PSTVSR
TAGAAAAGCTGGCAGGCTTACACAAATGGTTACTGAGTACTGGCTTGAAATATACGGCTGGTCGTTACTTCAGACCGGGTATGATCTTCGCCTATTTGTATTAACTTAATGATACGAGTTTTAACGAAAGCAGTGGTATGCAGGTAGAAACTGATGGGGAGCTTAAAGCTCTCCGAATGTCACTTGATTAGGGATTCGAGATGCGCACTAAAACAAAAAAAACAACAGTATACGATGTAGCAAGACTGGC
>vim|1138820|reg|U|rh|PSTVSR
CGGGATCTCTCCCTGCCTGGTCAATGACGTCACCGACTCCTCCCCAGATCGCCTATGGATTCATCATAGCGGAATGTGGAAACGTTTCCACCAAGAATTTTCCTGTCTTTGGTGTCTTGGCGGTGGAACGGGCTGAAGCCTTGTCAAACGGCCCCGTCCGGCGCATTGTCGAGCGGGATTGGCAGTGGAAACGATTGCGGATGACCGTCAGCATCAAGGATGTCGCCCGGGCGGCAGGGGTCGCTCCCTC
>vim|1144458|reg|U|rh|PSTVSR
CGCCGGTCCCGTTGCCAGACCTGGGATGCGGCCCTTGGCTTCCGCAAAACCGGCGAAAGCCGGTTTCATTCCCTGGCCTGATTTTCACCGAATGGAGTGAAAACGATTTCACAAATTTTGTCAAAAACCAATTCGGAGAAGATATAAATCTTCCTTATCCTTCCCATCTCAAGGGGCTAGGTTAAAAAGAAGGGGGGACCATGGATGACAATGATGCGAAACCGATGACCGTCAGCATCAAGGATGTCGC
>vim|1159519|reg|U|rh|PSTVSR
TTCGTTTTTCCATTATTTTTGTATGGAAGTTGTTCTACCAATTCACAGTAAGAGACCCTAAAAGCGAAAGAAAGCGGGTTTTGTGCACGTTTTTCCATGAGTGACTGATATACATTACTGAAATGGATTTAATGCCAGACAGAATGGGCTTTTTTGCTCATGAAAATTCTGTCATTTCCGAATTAGAGGCAGATCACAAAATGGACAAGAAGCTGAAAATCGCCGATATCGCCGCACGTACCGGGCTATC
>vim|1164903|reg|U|rh|PSTVSR
AATTGTTCATATGATATTTAATATATTAGTCTTTAGTAGCCAAATGAAGAAAATAAATTATTCTATAATAACAAAATAGCGGAAATTAAAAACATGAACATTTATTATAAAGCTATCTAATTAAAAAGCATTTTGTGAAGTAATAAAATATTTACTGTGTTATGATAGCATGTACTATAGAGAAATAGAGGTACTATTTTATGGTTACGATTAAAGATGTTGCACTAAAAGCCGGTGTTTCTCCTTCGAC
>vim|1290031|reg|U|rh|PSTVSR
GGACTATGTTGCAGTTGAAGTATCACCTACCAAAGATGCTGAAACGTCATTGACGATTATGGCAAAAGAATTTATTGAAAAGCATAGCCCGGAAGTGAACCTAGGAACACCATCTTTAATGTTTAAAGAGAAAAACTTTGATGCATTATACTCAAAATTAAATGATTTAGGTTTAACTGGGCATGATATAGTAGAAATGAATGGTTACGATTAAAGATGTTGCACTAAAAGCCGGTGTTTCTCCTTCGAC
>vim|1801162|reg|U|rh|PSTVSR
TTAAATAATTAAGTATAAATAGAAATTCAACAAGAATTCATCACTTATACAAGGAAAGAAAGTTTATATTATTCATAAAAAATAAATTGTAATAGAATTAAGAAATACCACTAGCTAAGCTAGGGTATTTCTTAATTAAATCACTTTGTAGATTGTAGGAGGATTTTATGGTATATTTTAAAGTGTGAAGGAGTGATTTTGTGAAAGTTACAATTAAAGACGTGGCTAGAGAAGCTAATGTAGCCCCTTC
>vim|1845734|reg|U|rh|PSTVSR
CCACCTCACGACGGTGGAGCGCACCATCGGCTTCAAACCCGGCAGCGGAGGCACCAGCGGAGCGGGTTACCTGCGCCGCGCCCTCAGCGTCGTGCTGTTTCCAGAACTCTGGCAGGTGCGCACCCACCTGTAGTCCCCCGCCAGAGGCACCAGCGCGCATACAGCTGATTTTTGCAACCGCTTTCAGATAAGCTGCGGGTATGGCCCAGAGTGTTAGTCCCCGTCAGCCCGTTACACTGGCCGAGGTGGC
>vim|2036983|reg|U|rh|PSTVSR
TTCTGGTCCGGGTCGATCTGCGACTTGGCATCGCCTAGTCAGCAGATTACAATGCAATCGATTGCACAACAAACGCGAAGCTGGCCGGCATCGAGGCCGATTCTAGGAATGGCCGCAGCCCGGCGTCCAATCCACTTTTTGGCGGCATCCCGATAACCAGAAGGTATGGCAAGCAGCCTGCCGCACATGGCACGACAGCGATGAGCAAACCCACCATCAAGCAGATCGCCGAGGCATTGGACGTCCATCC
>vim|2166705|reg|U|rh|PSTVSR
TAAAATTTATGTAGATAATTTTTATTATAAAAATTAAGTACAAATATAAATTCAGTTTCATTAATAATAAAATTAAATTAATGAATATTCTTATAGTGAAAAAATACCACTAGCTAAGCTAGTGGTATTTCTTAATTAAATCACTTTGTAGATTGCAGAAGGATTTTATGGTATATTTTAAAGTGTGAAGGAGTGATTTTGTGAAAGTTACAATTAAAGATGTGGCTAGAGAAGCCAATGTAGCCCCTTC
>vim|2293097|reg|U|rh|PSTVSR
ATGTAAGGAAATATTTAAAGAAAAGGACTTGTCAAAAGGATTTTAGATTGTATAATAAAAATGTAAAGGTGATGCAAACGTTTTCATAAAACGCTTACAACCGCTCAGTTGTTATCATGAGAAAATGGTTGTGCCTTTATGCAAACGTTGTGCATCAGAACTTATCATTCGTACGTTAACTTGGGGAGGAATTTTCGAACATGCAAGTAACAATCAAGGATGTCGCAAGAGAAGCGAACGTTGCACCGTC
>vim|2434406|reg|U|rh|PSTVSR
GTCCCATTTTTCTTTTCATCTCCCTATAAATAACTTTATAGGGAGATGAAAAGAGATTTGACATCACATGTGAAAAGATGTCAAATAAATAGTATATTATAGTATAGGAAAAAATAGCTATATCCCTTACAATACATGAAGAGGGAGAATAGGATTAGTTTTGCAAGATATAAGAAATAAAAGTTTATGACTTGCAATGAGTGCGAGATAAAATATATGAAAAATGGCAGAGAAATGAGAGGAGGGGGAT
>vim|2519394|reg|U|rh|PSTVSR
TTTCTTATATTGGCCTGTGCTTTTGTCAGTTTTAGTGTTTGTATATAGGATCAGTTGGGAAATATTAAAGATAGCAGGAGTTATATAAAAGTGTACACTGCATGTTTAAAAAAATGAAAAGTGTTGACGTAAATAAAAGAATAGGATAGAATAATAAATAGAAGAGATGCAATCGGTTTCATTTTGAAGGTGGTGGTATAATGAATGTAACGATTAAAGATGTGGCCAAAAGGGCAAATGTTGCTCCTTC
>vim|2723256|reg|U|rh|PSTVSR
GGAGCAAGCCATCGTTCTTCACAAATGGCTGTTGAGTACCGGCTTGAAATATACCGCAGGTCGTTATTTCAGACCGGGGATGATTTTCGCCTACATGTATTAACTAAACGACACGAGTTTCAACAAAAGCAGTGGTATGCAGGTTGAAATAGGTGGGGAGCTTTCGGGCTCCCCAAATGTCACTGGATTAGGGTATCGAGATGCGCACTAAAACTAAAAAAACCACCGTATACGATGTAGCGAGGCTCGC
>vim|2765355|reg|U|rh|PSTVSR
AATGAGAAATTCTTCACGCAATTTGGAGGTATCGTGTTTTTTTACTTCTTCAGGACTAGAAGCATATCTGGTTTCATATTCTGTTGGCATCGCTATAAATTGTTACTTAATTAGATTTGATACAAAAATAATAAAACAAAATACAATCGATTGTATTTTTTATATATTTGTCACAAAATGTCTGTTAACACTCGATTTTCATGCAAAAAAACAATGTAACCATTCATGATCTTGCAAAGGCCTTGAACAT
>vim|2834107|reg|U|rh|PSTVSR
ATCTGAACTCTGCAATCGCAGGCACTTATGAGCCTGTCTGGAGCACTGTTCAGCTTGCTGTGCACAGCAGAGAAAATGTCCGGTTAAAGATAGGAAGCAGCACGCTGCTCCCTGAAAAAATTGAGGAAGGCCGCCATTATTTTATACTTTCATAAATAGAAATAGCAGCGGTTTACTCTTATGGATAAGGGGGGAAGGGAATGGCAGTTACCATAAAAGACGTGGCAAAACTGGCGAATGTGGCCCCTTC
>vim|2843764|reg|U|rh|PSTVSR
AATAATAGTATAACAAAATTAAAAATTTCCGCAAAACGTTTGACTAATAATTTAAAATGAAGTATAATATAGGTAAATAATTTAATTGGTGCGAATATTATATTAAGTTTTAACAAACAAAAAATTATTAGTATTATTTAATTATATTTTTTATTTTTTAAAAATATAAAACCGATTTCATAATTAAAAGGGTGTTAGTTATGATTACTATTTATGATGTAGCTAAGGAAGCGGGAGTTTCACCTTCTAC
>vim|2844231|reg|U|rh|PSTVSR
AGTTAAGTCTATAAGAAATAAGCTTATAAGTCAGCAAGACTATAAGTTACAAGACTATAAGTTAGAAGACTATAAGTTATGAGGTCCCGGTTATGGTACTCTTTTTAATTGGACTGGCATACTATTTATTTTTAAAAGGTGTGCAAACGTTTTACTGTTAAACACAATCATATCCAGGAATAAACAGGGTGGTTATAATAATGAAAAATGTTACCATTAAGGATGTTGCAAAATATGCAGATGTATCTCC
>vim|2844881|reg|U|rh|PSTVSR
AAAAATCAAGTAGTATTACAAATTTTTAATAAACCAAAATCATGTAAAATAAGCCATAGAATAAGCCATAGATTGAGGAAAATTATAATACAAAAAATTTTTAAAAAATTTAAATAAAAAAGAAGGAATTTTGGATTTTGTCTTGAAATATATAAATGAAATGGATTTCATTATATAGGGTTAAAAGGGGTTAGATACATATGGCTGTAACAATGAAAGATGTTGCAAAACTTGCAGGAGTTTCCCCGAG
>vim|3334821|reg|U|rh|PSTVSR
TGGAAGAACAACCCTAGCCGCCACCGCCCTTTTACCCCGCGCTGCGGCTGCGGCTGCGGGCGCCCGCATGCCTGTCAGACACAGGCCCCCCACGTTTTTTGTATCCGCAAATTGCAAACGTTTGCATCAGCAACGGAAGTCCGTTAGGGTTACCCGGAAAACAACCCGGCACTCAGACCGGTGTCTTCCGGAGACATGCCATGAGGTCAAACTGCAAACGTTTGCAGCAACTGCGGCACCCGCCGCAAAA
>vim|3423498|reg|U|rh|PSTVSR
TATTCCGTTGAAAAAGAGAAATGATGTGAAAAATAGTATAGGAAAATAAGCCTATATCCTTTACAATACATGAAGTGGGAGAATATTCTTTTACATTGATATAATTTAGTAAAACGCGAAAGAAATGGGACTTTTTTCTATAACCCACAAATTTGCAAAATCAAAATAGATGAAGAATGATGCAGAGAGGAGGAGAGGTTATGACAGTTACGATTAAAGACGTAGCGAAAAAAGCGAATGTTGCGCCATC
>vim|3431174|reg|U|rh|PSTVSR
TAATAGGGTAATTTTTGGAGCACGAGCAGCAGTGTGCCGATCGCGATCCAAGCGCCAAGCAACGATTAAACCAAAGCCAACCATCCGTTTGCGTCACAAGCGGCAGAAGCCCATGCTTTGCATTCAAACGGGAATATGGTATTGTTGATGCTCATTATGAAACGATTGATAGCTTGGAAGCGCTAGTTTGGTTAAGCACTATGACTGGAAGTAAACGGATCACCATCCATGATATTGCACGCAAAGCTGG
>vim|3486646|reg|U|rh|PSTVSR
TACTTGGATTTGGATGCGATTCACCTATTTGATGCACTGAGTGAAAAATCGCTTGCGACATTCTAAATCCCCGATATGAAAGCCAGTGCGCGCTTGCGTACTGGCGACTTATCTAGCTCTCATTTCCCATATCAAAATGTTGTCGCGTCTCCCGCTGCAACTTATATTTTTGTTATTAGCTTGCTGGGGAAATTCCTACAATGAAAAAGAAGAAAAGAGCGGCATCCATCTATGATGTTGCCAAGTTGGC
>vim|3499084|reg|U|rh|PSTVSR
CACGTCGTCGTCGCCCGCGCTGTAAATGTGTCCGTTGACGGTGCACAGGGCTACTGCCAGCGGGTTTGGGTCCGCAGATTTTAGTTCCGGGATGTAATCGGCCAACTCGCCGGAGGTGGTGTCGCGGACATCATCTAAAATTTCGTGCAGGTACTCGGGTATCGGCATCGTCAACATAGAATCAAGACTAGTGATTTCTTTTGCGCTATATACTCTTGTGCATGACAGATTCTGGGGCTCACAGCGACTC
>vim|3505598|reg|U|rh|PSTVSR
CTGCGCAATGGCCTCGTGCTTCGTGGCCACCTGCGCGTCCAGCGTGATCAGCTCGCGCGGCCCCCGTCCCGGCGCCGTCAATGACGTCATCGACTCCTCCCCAGATCGCTCATGGATTCACCTTACCGAATTGTGGAAACGTTTCCACTTGATTTTTCGCTGAGATGACCTTTTCGGCCGCCGCTCGGGATCTTCTTGCCTTGGGAACGCCCGCGCGTCATTCTCGGCGCCGATCCAAGTGGAAACGATT
>vim|3530330|reg|U|rh|PSTVSR
ATTGTAAATTTAGGTGGAGAATTTCTGTGATAAGAAGTAAATACGAAGTAGGAGAAAGAAAGAGAGAAGTTAGAAAGGTTAAAGAAGGTTGAGAAGGATGTGAGAATGATATAAAAGAAGATTTTTAAAAATGTAGAAAAAGAACAAATTTGTATTTGAGAACAAATTACAATCGATTTCAAAAAAGTAGGAGTTGCAACATGAAAGGTTATACACGTAAATCACGTGAAACAGTAAAAATGAAAGATGT
>vim|3530371|reg|U|rh|PSTVSR
TGTGGTGTTTTGATTTTTTGTTATATTTTATTTTACAATTATTTGATTGATTTGAAAATATCCAAATTTGACATTTTAAAAACTTTATAAGTACCTACAAAACAAATTTATGCAAACATTTGCATTATAGATAGAAAAGTGATAAAATAAATTTCAATGTTGTATTTCAAAAAAAATATTTCAGAAGGAGAGTGCAAAGTATGGCAACAATAAAAGAGATAGCAAAAGAAGCCAATGTTTCACCATCAAC
>vim|3530387|reg|U|rh|PSTVSR
ACTAAAGCTACTCATTCTGGCTTATTTTCAGCGCTGACACTTCGTTTTATTTAATAGAACCAAACTTATCTGAATTTCTTCTTTCAATTAGGAAATACGAAAGTATTCTTCGAAAATAACCGAAAACGATATTGAAAACAATTCGAAAAAATTTTATAATAGTTGTATAAAACTATTTTAGTAAAGGGGCCTGCTATTTTATGAGAAAGAGCAAGAATGTGACAATAAAAGATATTGCAAAGGCTTTGGG
>vim|3531186|reg|U|rh|PSTVSR
TGAAGGTACATATGCTGTAAATTATTCCTTGGAAGGGAAATCACTTTATAATCGGGATGTCACTTCCCATAATTGAGTCTTTTGAGAAGTAAAAAATTAATCGATATTCAGCATCAAAAGATATTTGAAATATTTCAGAAAATTTAGTATTATTGATATTAAGTTCAGAACAAAACAAGAAGGAATAGGATGAGAATGAAATGGTAACCATAAAGGATATAGCGAGAGAAGCAGGTGTGTCACCTTCAAC
>vim|3585769|reg|U|rh|PSTVSR
AATTTTATGTTGTTGGAATTTCTCATTCGTAGATAATGTGGAAAAAATCTGTTTTCTGACGATTAACGGAAATTATCAGCGTTTATTGTGATTTTTCTTCGTTTTTCTCATGTTGACGTTTTGCTTCTATTTGTGTTACCATTCTTGTGAAAACGATTTCGAAAACGTTTTCAAAGTTCCATACAAGGAGGAAACCACTAATGAAAAAAGTGACCATAAAAGATATAGCACGTGAGGCAGGTGTCTCGCC
>vim|3648387|reg|U|rh|PSTVSR
AATAGAGGGTTTCTGGAAGTTTTGTCTGAAATCTGCCAATTTACTTCAAAATTTGGAATTATTCCCAAATAAAGGCGATTATTATCGAAAAGCTTCGATTTACTCATCGAGAGTTAATTTTGATTTTATTGTTTATTAATTTATAATAAGAATTAGTAACGCAAACGATTGCTTACTAAATGCTTATGGAGGGTAACCCCATGCAAAAAACAACTATAAAAGACATCGCAAAGGCTTTGAATATCTCTCC
>vim|3674054|reg|U|rh|PSTVSR
TAAATAAACTATTTTATTCTTGAGAAAATTATAATTAGTTGGTAAGCTATAAGTGATTGCTTTAATTAAATATATTTATGTATAATAAATTGCATGAAAATTATAAACTGCATTGTTTACATAGTTTATATGTATAAAATAAGAAAAATAAAGTTTTGTGTGATTATATACAGGACATATTAAAAGGAGATTAATAAAAAATGAAGGTTACTATAAAAGATGTAGCTAAAGAAGCAAAAGTTTCACCATC
>vim|3694124|reg|U|rh|PSTVSR
CCTCGTCCGTGGCGATGAGGATGGCTATGATATTGTCTTGGATCGTGAAACAGCAGAAGTGTACAAATTACGGAACAAAACGGGAGTTAACGTGCCGTTTATCGTTGCAATGGTTGCGGTTTACGCACTATTTATCTTGTTTTTATACATGGTGAAAAAACGAACAAAACGGACAAATGAATAAAGAAAGGAGGTAGTATATGACCGTTACGATTAAAGACGTCGCCAAACGAGCCAATGTCGCGCCGTC
>vim|3722372|reg|U|rh|PSTVSR
GCATTAGACAGTTTAAGATTAATACTCTATTATATTTATTGAATTTTAGCCATAGTATGTGAATGCAAATGTATGTTTATCAAACCTCTCATGTTGTTAAAATGTTTGTCGATACCCCTATAAATTTACGCAAACGTTCTCGCAAACGTTTGCATTGTATGACCTAAATACATATCTTTGATTTTATAAAAAAGAGAACCATGAAAAAGCGTCAAATCACGATAAAGGATATAGCGAAAGCCTTGCATAT
>vim|4177974|reg|U|rh|PSTVSR
TCTATACTTGGATTTGGATGCGATTCACCTATTTGATGCGTTGAGTGAAAACTCTCTAGCAACGTTCTAATCTGACATATGAAAGCCAGTGCGCTTAAGGCGTGCTGGCTAATTACCAAGCTCTCATTTCTTATCGTTAAGCGTTGCCGTACTCCTTTCGGTTAAATATATTTCTATCATTAGCTTGCATGTTGGTAACTATGAAAAAGAAAAAACGCGCTCCATCCATTTACGATGTCGCCAAACTCGC
>vim|4194741|reg|U|rh|PSTVSR
CTACTTTTTTTACAATTTTGCATTATTGTTTTTGTGCACTTTCCCTATGTTTTCTCATGCGTGCGTTTGCGCAATATTTCATGCAAATGCATTGCAATGTTGTTTTCTTTGCTGTAAAATAAAAATATATGAAAAATCTATGATATCGGAACGTATAAAACAAGAATATCAGAACTACAAAACAAACGGAGGTTATCTTTATGGCAGTAACGATCAAGGACGTGGCTGCGTTGGCAGGAGTCTCTCCTTC
>vim|4218685|reg|U|rh|PSTVSR
CATTGATGTGCTTTTCCTATTATATTCTAAAACAGCATTTCATTCTGGATTTGCTAGCATTTCCAAAACATTTATCCAATATCATAAAACTGAACAATAATTTTATGGTCAAACGTTTGACCTCAGACCTGCTTTCTTTCATCAAAAGACCACGCATTTTCATCCTTTTCTTATAAATTGGACCTGACAAAAATCCCAAAATGAAAAAGAAGAGAACGAGCATCACCGATATTGCCAATGCACTTAATGT
>vim|4260398|reg|U|rh|PSTVSR
AATTGCGTACTGCAAATATAAGCATTTAGGAAATATAGAACTACATATCACCTTAATTTGTCAAAATACGGGTGTCCGCAATCGTTTGCACAAACTTACAACCCGATAAACCTCAACGAATAAGCACAATTTACCATATTACGTTATTTTTGCAATCGGATTAGGGAAGTTTACCTTATCTTTGTCCTCAAAACTATACCATGAATAAACCGCAGATTACCATCAAGGATATTGCCCGGGCGCTGAATGT
>vim|4579527|reg|U|rh|PSTVSR
AAAACGCGGAATTCACGGCATATGACCTGCTCATATTGTGAGTTTAGACTAAAATGGCGAAACAAAAATTTGAATATTGACTTTGGAACCAGCAGAATATATAATTAAATTATATTTGAAACGGGTTTCAAGTATAAAACATACAAAGAGCGGAAGAGCCGGAAGGCATATAATCCGCAGACAGGCAGGATGATGGGCTTATGACGGGCATACGCGATGTGGCAAAACTGGCGGGAGTATCCCCCTCAAC
>vim|4581802|reg|U|rh|PSTVSR
GGCCATAGGCATGGAGGGTCTCTGCTATGGAAACCACCTCCCCGTCAATGGGACTGACCAGATTGCCGTCCCGGGGCAGGATAGCAACGCCGTCTCCTATGATTTTCTGTGAGAATACAGGGTCCGGCACTTCCTCCAAAGGGACCGCTGTTCCGGTTAAAGGGGAGAGAATCCTGATTCCAATACAGCCGTCAGTGTTCTTGTTCATATGTAACCTCCTGAGTTTAATTGTTGCATTGTTTGTGCAACC
>vim|4583829|reg|U|rh|PSTVSR
AGCGGCGGCAGCCCATGGATGAGCGAATTCCGGCGGGACGTTGGGGGACCCCGGATGATTTTGAGGGTCCGGCAGTATTTCTTGCCTCCAGGGCATCGGATTATATAACCGGGATCATGATTCCGATAGACGGCGGGTATTCTGCCAGGTAACAGGTTAATTATGCGCGTTACGCGCAGGAATAAAAGGAGAAGAATACAATGGTAGGAATTCGTGATGTTGCAAAATATGCAGGGGTTTCTCCCAGCAC
>vim|4600926|reg|U|rh|PSTVSR
ATTGGGGCAATGGCTGCAGTATATACGATTTTCCTGATATTCATTTATTACGTTTGGAAAAAAGGCCGGAAAAAGCGAAAGAGTGAGTAATAATTAATTTGTTGTTTGAGAGACGAACTTTGGATGAATGGACAAATTTCTCGATGCAACAATGTTGGGAATACAACTAAGAGGATGGTTTAGGGGAAGGGGAGGAAGATATGGCTGTAACAATAAAAGATGTGGCAAAGCTGGCTAATGTTGCTCCATC
>vim|4604937|reg|U|rh|PSTVSR
ACGATGAAGAGAACGCCTAAGGAATCTGCACTTTGGTATAAGTCAGTGATCGAATCAAATGGCGCGTCATTAGGAGAGACGAGTGCGTTGCAAGGCTGGATGAAACCGAGCGACTTTAACCGAAATACTTGTTAACGCTCTCGGTTTGACCCTGCCGTTTCGAGTAAGTTATAAAGCGTCTATGTTTAGGCGCTTTTTTTATGGGCGCTGATGTTGGTAGAACCATGAAAAAAGAAAAGGAAAGCAAAGT
>vim|4604938|reg|U|rh|PSTVSR
ACGATGAAGAGAACGCCTAAGGAATCTGCACTTTGGTATAAGTCAGTGATCGAATCAAATGGCGCGTCATTAGGAGAGACGAGTGCGTTGCAAGGCTGGATGAAACCGAGCGACTTTAACCGAAATACTTGTTAACGCTCTCGGTTTGACCCTGCCGTTTCGAGTAAGTTATAAAGCGTCTATGTTTAGGCGCTTTTTTTATGAAAGAGAAAAAAGCCACCATATACGACGTTGCTAGAAAAGCTGGCGT
>vim|4617502|reg|U|rh|PSTVSR
CCCGAGGATCAGCCCGCCGATCGTGCCGCCCAAAAGCAGCATGAAGGCCATAGGCGTAAAGACCTCTCCGAAGTAGTAGATGAATTCCAACGCGCACCTCCCGTTGCGGTCTCCGACGAAAACGCCGGTTGATCTTCTACGGTAAGTGATGAAAATAGTAATGCAAATGTTTTCATAAAATCCCCGAAATGGTGGTTTAGGTGTCTGATAAATATAATGAAAAAGTGGATATTGTGGCTGTTGCAAAGGC
>vim|4621552|reg|U|rh|PSTVSR
GATGGTGATTTTCCTCATGACAATGATGTGCTATTGGTTAGAATTTTTTGAGCCTCTGCAAAATGATCAGGCCTATTTAAGGCAAGATTAAGAAGTCTGTGGATACAAGCAAGTGATCCCGGAAATAAATCTACGCAATCGTTGCCGGAAGTTGGCACCGAAAGCATTAGCTTCCATGTTTGGATTTTTTATATTTGTTTATGTTCCAGGCAGCAACGATCAAACATATTGCACAGGCATTATCGGTTTC
>vim|4638347|reg|U|rh|PSTVSR
CGAGGATGAGACCGCCGATTGTTCCGATCAACAAGAGCATGAACGAGATCGGCTGAAAGACCTCGTCGAAATATCCGATGAATTCCAAGAAGTGCCCCTCCCTTGGCTCTTCCCGCCGCGATGGGCGTTTGACAATTTAGGCTAGAAGATGAAAATAGTAATGCAAATGTTTTCATAAAATGCCGGAAAATACGCATTAAATGACTGATATAAAAATAAAAAAGGCAGATATTGTGGCTGTGGCGAACGC
>vim|4675400|reg|U|rh|PSTVSR
CTAGAGGATCCCATCTTCGTTTGATTGGGTATAATTAATAAGAATCGGATTCTGCCGGGAGTCCGATTCTTTTTTGAACTGCGGCAGAAATCTGATTTCTGCTTTATGCAAAGGTGAAGCTATGACATTGGCCGAGATCGCAAGGGAGCTGAAGGTATCGCCGTCCACAGT
>vim|4676808|reg|U|rh|PSTVSR
ATGACTGCCGCATCTGCGCCGGCACTCCGGCGGCCTCCCCTCTGACGCACTTTTAGAAAACAGTTTGCGTGATTCAGAGAGGGAGGTTTGTTTATTTTTGATTAAAATCTCCAATTCCTACTTGACATTTGATGGAAAATGATTCATAATAAAAATAGCAAACAGTTTTCTAGAATGCGAAACAGCGGGAGAATCCAACCATGACCCTGAAAGAGATTGCCGCGGAGCTCGGCGTGTCGCCGTCGACGGT
>vim|5027724|reg|U|rh|PSTVSR
AAAAGGGTTGCTATTCTTTGAATGTTGGTAGTATAATGAATTCATAAGCGATGCAAACGATTTCACGAATAAGTATCGCGTTTCTTTTGCATCGTTCATGCAAACGATTGTCTCATGTTGCACTGTTCCTTGAAAGCAGGGGCCAGTGAGCGGAGTGAATCGTTGGCAACTATTAAAACAATTTTTAAGGGGGAAACACCGTGGCTGTGACGATAAAGGATGTTGCAAAATTGGCAAATGTGGCCCCTTC
>vim|5141885|reg|U|rh|PSTVSR
GTTAAAACGTTTGCACAGATGATTAGCGCAAGTAAATTTATGGTTATCTCCCGTTTTCTTTGATTTTCTTAAATTTGCCCAATATTTCACTTATTGCTGGGCAAAGTACCGAACTGCCAGTTTACTTTAAATGACCGTTCAAGTAACATGGATGCATAGAGTTCAAACGATTGCATAAGAGTAAGGGGATCACGATAACGATGGTAACCATTAAAGATATTGCGAAAGCTGCAGGTGTTTCCCCTTCGAC
>vim|5154255|reg|U|rh|PSTVSR
TCCTTGGTGCGGGCATGCCGGTACGTCATTGGCGGCAGGCATGCCGTGGCTGGTATCACGTCTCCCCGATAACATTAGCTGCGTTGCAATCCACTGACAACCGGTTGCCATCATGTGCGATCCGTGACATCCTAGGGCTTTCGGCGCAGTGTCTCCGGTCACAACCGCGCTCCCGCCAAGTCCGTTCAGAGAGGAACGCCATGGCACTGCAACCAGTCTCGGTGAGCCGCCCCGCCACCATCCACGACAT
>vim|5155574|reg|U|rh|PSTVSR
TGGCCGAACTCAACAAGCGGATTGCCGCAGAAGGCCAGTTCCCCGAACGGAGCTGACGTCCCCTCCCCAACTGGGTAGCAGTTAATGTCGTTTTGGGCTGCCATAACGACATCTGCTGCTACTGGTTGGGCGGGACGTTGCCGCGGACACTCATGGCAACCAGCCGGTTTCCTGTTGCCAAGCCCGATTAGGATGGGGCAGTGAGCGAATCCAGGACACAGGACCTTTCCGATTCATCCGCCGAAGCCCG
>vim|65504|reg|D|rh|PSTVSR
CATTAAACGGCAAACGTGCCGGCGTCTACTAAAATCATAAGTTCAAGCGGTCTGACATAGTCGGACCGTTTTTTTTTACGGCTCTATAATATTTGTTGGGGTTAAGAAACAAATATGAGCATAAAAAAACACGCAAACATCCAATTCTTTTATACTTGAGTTGACTAGAAACAAGTTTGAAAGAATGGAGTTGCGTGCATATGAATTTTACCATGAATTTTCCTGGGTTAAAAGATACATTCATTACCAA
>vim|101564|reg|D|rh|PSTVSR
ATTCCAATGAACAGAATCTTAGTCAGACTATTTTTGTTCCTTTTAGTTTAAAACAAAGAGAAAGCGTCCGTGATATTAGTCATTAAGAACAAAAAAAGTAGCATTTTTAAGGAATGTTACTTTTTTTAGGAAACTGGTTGACTTACGCAAGCGCTTGCGTTATAATCTCATCATGAATAGATTTCACAAGGAGAAAAATCATGAACAAACGTGCAAGCGGTATCTTAATGCATATTAGTTCCCTGCCTGG
>vim|185015|reg|D|rh|PSTVSR
CTGGAATCTTAGAATTGATAGCCAATAGGAAAAATAGAGACTTAATTCAAAGGAGCTTAGCAAACTTTGGATTTTAGCCTTATTTTAAAATCTGTTTTTTAGGTGATTCTAAAAAACAAATTTTTTTGAATTTTGGGCGAACGTTTGCACAAAGTTCGAATTTAAAATTCAATTAATATACGTAAACATAAGGAGAAAATATGAATAAAAAGTGGTGGAAAGAATTAATTGCTTACCAGATTTACCCTAA
>vim|276058|reg|D|rh|PSTVSR
TCTTTAGTGAGACTATTATTGTGCCTTTTACTTTAGAAGAGCGTGAAAGTGTCCGAGATATTTCTAAAAATAATAATTAAGCTATGATATAAAGACTTCTATCAATTTTCGATAGAAGTTTTTTTAAATTATGCTTGACTTATGCAATCGCTTGCGTTAAGATGGAGGAGTAAAGTAAGTAATCGAAAAGGAGAATCAATATGAAAAAACGTGCAAGTGGTGTCTTAATGCACATCACTTCTCTACCAGG
>vim|279337|reg|D|rh|PSTVSR
AATGCGTATTAAGGAAAGAAGAAAAGTTAGAACACTAGTAACTGCAAGTTATGAACATTCAGGGCAAGAACGAAAACTCCCGTTGATAAAGTTTTACTATAATTGATGGATTGATTTGACTTCGTGATAACATGTACGTAACACCATTCCTTCAACTTCGAATTAATTTTACTATTTCATATCCAAGGAGGATCAATTATATGAATAAAATATGGTGGAAAGAAGCAGTTACCTATCAAATATATCCAAG
>vim|279347|reg|D|rh|PSTVSR
AATACGCAAACATATCAATTAGGTTATGAATCATCCAGATGTTTAATAGAGCTAATCAATGAACCCGAAATGTTTAAACGAAGCGTGATTATACCTACAGTCATAGAGGTAAATGATTCACATCAGAAGGTATTAAAAGTGTAATAATATTTTTTATTTTGATAGCGCATGCATTAATTATCAATAAGGAGAGGTTAGAAATGAACGTAGTTGTTTGGAATGAAAATCGACATGAAAAACAAAATGAAAA
>vim|296254|reg|D|rh|PSTVSR
AAAAGCGTCAGTCAAAAGATCAGAAAGTAATCGTTCCTTTTACTTTGAAAAAACGTGAGAGTGTCCGTAATCTTAAAAAAAGCTAGAGATTAGAAGCTTAATTTCTAAGCTTTTTTTATTTTTTGAAAAAATTCTTGACTTATGCAAACGATTGCGTTATACTTTTTCTATGAATGATAATAAAAAAGCGAGGAGACTATATGGAAAAACGCGCAAGTGGTATCCTGATGCATATCAGTTCTCTACCGGG
>vim|332178|reg|D|rh|PSTVSR
TACTTACCTTACTATAAAAAGGTTTGTAGTTCAGACTAACAGAAAATTTGATGTTGAAATTTAAGTTGATATAACAGCGCTTTTTAAGGATTAATATACCAATTTTCGGGGTGTAATGGAAATTAATGACGTTAAAAGTAGATAGCGTTTACAGTACTATAAATGAAAAAGCAGGTATATTAATTAAGGGGTGGATCAGTATGACGACAGATTGGTTGGGCTTAAAAGACAAAATCGTTCTTGTTACGGG
>vim|344216|reg|D|rh|PSTVSR
ATTCCAATGAACAGAATCTTAGTCAGACTATTTTTGTTCCTTTTAGTTTAAAACAAAGAGAAAGCGTCCGTGATATTAGTCATTAAGAACAAAAAAAGTAGCATTTTTAAGGAATGTTACTTTTTTTAGGAAACTGGTTGACTTACGCAAGCGCTTGCGTTATAATCTCATCATGAATAGATTTCACAAGGAGAAAAATCATGAACAAACGTGCAAGCGGTATCTTAATGCATATTAGTTCCCTGCCTGG
>vim|614077|reg|D|rh|PSTVSR
AGGGCAAGTTCGGTCGCCTGCTGACGGTGAGGCTATGTCGTTGGGTGCTGTGGCGCTGGTCGCGGGTTGAGTCCTAGCCGTCGGGTTTCCTCTCGTCTGGGCATCTAAAACCCTGCGGCCTCCACGTTCGGATCCCTGTCACTAGGATCGGTTCCGGGATGGCGGGCTATTACCGGCCGCCGTGACGACGGGAGAAGTGGGTGAGCAAGAAGGAAGGTGCCCCCCGAGGTGGGCCTCGGGCGCGTCAGTT
>vim|733740|reg|D|rh|PSTVSR
TCGGCAAGAGATAAAAGAATACCTTCATGACAAAATAAATCGCCCCACCTGTCGCTGATCCGGAATCATCTCCCACCATTCGTACCATAAAATAGCACGAAAGATAAAAAGAACGCAGAGTTTTATCTGTTATCCACTGTCGGCACGGACTTTTTTTGTATCTTGGGTGCCGTAAACAACCGACTCAATCTTAAAAAGCCATGAAACAATTCCTCAAGGTAGACGAATGGAACATCATAGAAGAGGGTTT
>vim|825524|reg|D|rh|PSTVSR
GTGCTGTCTACTCGGGAGAACGACGGTAACTCCCGAGTAGCTAAAGTCCCCTATAGGAAAACATACATATATCCATCCTATTATTCGTATGAGGAATTCGCATTTCATAATAAGGAAATACAGATTGGTAACGCTTTCAAACAATATATGTTATAGTAAATGCATAGTATCGATCTTTCCGCGAAAGGAGGGCGCTATGCTTGTTTGCGGCCGTTACTAGGTGGTTTGACCGCATCGTGCAACGCTATTT
>vim|852558|reg|D|rh|PSTVSR
CCAACCCGAATGAACCGATCAAGCGCATCATCATTCCCCACCGGCTTGTGGAGCGGGGGTCGTGTGCGAGGCGGTAGATGTTTCCAATGCAGCCATCATGGCTGCTTTTTTCGGTTGTTATTTTTTATAAAGTTGAAAAAGGAAATCAATAAATTGAAGAGAAAAAGAAAAACAATGGCAAACACGGAGGTGAACACAAGATGATCGTGACCCGCGAACAGGTGAAATCCATGTGGGAAAAGTTCGTATT
>vim|916952|reg|D|rh|PSTVSR
ATACCCTTCCCCCTACGCTCTCTTAAACGTTATGTTTCTGTATCTAACGTTTAGGAGGCTTTTTATATTCTGAAATTTGTTTGTTTCAGACAAAAAACACCTACTACTTCATCATTTTAGACATACCTAATCACTAGGCACATGCTAAACTTAAATTAAATATTGCGAAACTTTTCACATAATCAAAGGAGACGATTTTTATGAAAAAAGTTTTTATAGCAGGCGCAATTCCAGAAACAGGACTTAATCA
>vim|927194|reg|D|rh|PSTVSR
GTGTCTCAATGGGATAAAAAAGGTTTAAATATTTACTTTTGGTTGGTAACTTAAGTTAGCAACCATTTTTTATTACCTAGACAATCGTTTTTCAGAAAATCGACAATCGTTTTTCAGAAAATCCAGAGCACTAAATTCTTGACACGTGCAACCGTTTGCATTATAATCGCTAGTGTAAAAAATAATTCGAGGTAAACTTTATGAACATACGAGCAAGCGGTGTTTTAATGCACATCACATCACTTCCAGG
>vim|970278|reg|D|rh|PSTVSR
TTCAATATGGTGCAGGTAAGCTAAAACACTTCTGCCCCATTTCCAGTTAGTGCTTTTACTCATACACACCTTGTTAATGTGTGTTTCCCCTACTAAAAGTTATCTACATTAGGGCGTGTTGATCTTTCGTGATTGTTTTTTGAACGAGATGACAAGGAGTTATAATTTGTTTCGCCAATAACAAAACATGAATCCAAGTCATGCCAAGAACAATGTTAACTGATACTCGGTGGGAATTGCTGCTACAAGT
>vim|1138820|reg|D|rh|PSTVSR
GGAACCCAGGGACGCCCGCCTCTTCGTGCTCCTGCTCGTCGCGCTGAGCGCAACCTCGGCCGGCATCATCGTCAACCTCTGGCCCTACTGACCCGCTCCCGATCCGCCTCCGTCGAGCACGCCCCCTGAGACAGACGGTCACGGTCCTGCGCTGGAACAGCGGGCGCACTGCCGGGTTCTTCCTGAAAAGGGAGGCAGGAATGAATACCGGCATGACTGGCAGAGCTCTCTCTGGCCGTTCGGTGCTGGT
>vim|1801162|reg|D|rh|PSTVSR
AGGATTTAATAATATGATATTATAAAAATATAAAATGAGACTTAATTCAAAGGAGCTTTGCGAACTTTGAATTTTAGCCTTATTTTAAAATCTGTTTTTTAGTTGATTCTAAAAAGCAAATTTTTTTGAATTGTGGGCAAACGTTTGCACATAGTTCGAATTTAAAATTCAATCAATATACGTAAACACAAGGAGAAAATATGAATAAAAAGTGGTGGAAAGAACTAATTGCTTACCAGATTTATCCTAA
>vim|1845734|reg|D|rh|PSTVSR
TTCAGGCCCCTGTCCTCCTGGCCGCCTTGAGCCAGAGCATTCCGGCAAAATGTGTTGACAAGCGCTTTCAAAGTAGCTTAGAGTACCCGCAAGCGAAACTTTGATCTGCGGCTTTGTGCCGGGGGCCGTCGCCTGCCTCTCCCCGGGCAAGGGAGACGAGTGTTGCTGTCAGCCTTTTTCTGTTCTCAGGAGGTTCACGTATGCGCCGGATGCTCACCCTGACCCTCGCCCTGACCAGCTCGATGTTGGG
>vim|2166705|reg|D|rh|PSTVSR
CTGGAATCTTAGAATTGATAGCCAATAGGAAAAATAGAGACTTAATTCAAAGGAGCTTAGTGAACTTTGGATTTTAGCCTTATTTTAAAATCTGTTTTTTAGGTGATTCTAAAAAACAAATTTTTTTGAATTGTGGGCAAACGTTTGCACATAGTTCGAATTTAAAATTCAATCAATATACGTAAACATAAGGAGAAAATATGAATAAAAAGTGGTGGAAAGAATTAATTGCTTACCAGATTTATCCTAA
>vim|2293097|reg|D|rh|PSTVSR
GGTGTTTTCTTGTGCGGAAAAGGACAAGAAAGCTCTCCGTGATCCAAAAAGACAGGACGAATGGAAAAAGATTTTTATTTTCGTGCAAACGATTGCATTAACGATGATTATGTGTAGAATAAAGAATGTAGAGAAAATTAAAACGCTTACAAAAAGATGCCTAAGCATCGATGTGATTAAGAATAAGGGAGCGACTAATCATGAAACGATTGTTTGATATCAATGAATGGAAAATTACGGAGCAGGGTTT
>vim|2723256|reg|D|rh|PSTVSR
TTTTGAAGGTGGCAAAAGACAATTTCCGGCATCTAAAGATGTACTTCAAAGTAGAAGATAAAACCGTTGCCCTACTCACGCTAATCATTTGAGGATTAAAATGAGATCGACTCAGTAAAGTCATACAGAGGTGGTTGCTCATTTAAATCAATTTTTATAGATTGCATTTAATGGCATATAAACTTGGTGGGCTTTATTAAATGGATTTAACTTGGGATATTGACATTGCTTTAGAACATTTGGGGCAGCT
>vim|2843764|reg|D|rh|PSTVSR
TTTTATAAATACAAAATGTTCTAAATTATATATTAATAGGGGGTGGTTATATTTGCTAGGTATTTAAACAGTAAAGAAAAATAATTAGTTATAAGGTTTAAGTCATATAATTATAGGAGTATTCAACAAAGAGAATTACACAAAAGCAACATATATTTTAAAAAAATTAAAAATATTAAAAAACAGGAGGAGATTTTAAGATGACTAGGAAAGCGTTATTTGTTGCTTTGGTAGTATTGTTGCTCACAGT
>vim|2844231|reg|D|rh|PSTVSR
AAAGTTATATTTAGTTTCAAAAGAACTATTAATCGAAAACCATTTGCGAAGAAAATAACTGTGTTTAATTACACAGGAGGTATAATTATTATAAGTTTTAGAATTTTATTAACTCAAACGTTTGTAAGTAATTTATTCCTCTGGTAATTTCAATATTTAAAATACATTTAAAAAAACAAATGAAAGGAAGGGTTTGAATTATGAAAAAAGTTTTAACTTTACTCTCTGTTTTAGTTTTAGTTGTTGGTAT
>vim|2844881|reg|D|rh|PSTVSR
AGTAAAGCTGTTGAAATGCTGGATAGTTTAATTCAGGGCAAACCCCTTTCAAATAATAAGATTTTTATTCCCCATAAACTTGTGGAAAGGGAAAGCACCGAAATGCATTTCGGGGAGGTGGTAGGTAAGAGGAGGTGATGACTGGCAATTGATTTTAATTAATAGTTAACTTTAAAAATTACTAAAGGGGGAGACAATTAATGAAAAAAGGGTTATCTTTAATACTTGTTATTTCATTAATGCTGGTATT
>vim|3334821|reg|D|rh|PSTVSR
ACGGGTTCTGCTTTTTGACGCGCAGACCCAGAACGCCGTCGACTGAAACGCGGAAGAGCACGGCCCCCTGACGGAAGCCGTGCAGACCATAGGCTCATGGCCGCGCACAGCGGCAAACGGGATTGCCGGACAACGTCTGCCGGCGCATTGCGGCTCAGGGCGCCACAACCGCCCGCACCGCACAACGCAGGAGGAAGGGTATGAACAGATTCCTGGCAAAAGCGGCCGTTGCGGCCGCCGCATTCTGCCT
>vim|3486646|reg|D|rh|PSTVSR
AAACCCATTAGAAAATATTTTCCGAAACTCGACGAAATCTTGTTGTATTTGTGACCAAACTCCGTCTAGAATTCGCGCCTGCATTTTGGTGGTTAAGTGCACAATTATCAAAATAGCCAAATTCTAAGGAATCTAATTTTTTGAACTGCCTCACAGTTATCTGTGGGGCAGTTTTTAGTTGTAGGAAAGGTCCCAAACACATGCCTAAAAGCCAGAATATCAACCAACGTATGTCCATCGTGGCATTGGC
>vim|3499084|reg|D|rh|PSTVSR
AGCGAACCTGATTGCCCTGCTGAAAGGCATGAAAGCACCTCTGATGGCGAAGCCCCGCGAACTTCCTACGCGTCTCATTGTTCGGGAATCTTCGCTGAAAACAGCGGTGGATTTGAAACGCGGCTCGTAGTAAAACTGCCCTGGTTGCAACAATTGGCAACAAGTAGATATCGCTCAGTGTGACGGGTGATCATAAAGTTATGACTACTTCACATGCATCACACCCCGATCGGTTGCTGCCAGCTGATCC
>vim|3530330|reg|D|rh|PSTVSR
TATTATACTTCTCTCCCACTACTCATTATAACATAGGAAATAAATTAAAGAAAGAGGTGATGCGACAAAAGGAAAATTTTTCGAAATTGTGTAAAAATATTTTGCTTTGCGAGGAAAAGGCAAAGTACAAGATTCATTTAAACAAGAAAAATACTCAAGTGGGAAGGAATATTATAAGGAAGTGAAGGAGGCAAGAAAAGTTGAAGATTGGTGTTTTTACGGTTCTTTTTCAAGATAAACCATTTGAAGA
>vim|3530371|reg|D|rh|PSTVSR
CAAAAGTGGGAATACCTATGCCAAACATTCCAGAGATGTCTGCTGTTTGGACACCAGCTGGCAATGCACTCTCACTTATCACAACAGGCAAGGCAACACCAAAGCAGGCAGCGGAGGCTATGGTAAAACAGATCAAGCAGGGTATTGCTCAGATGCAGTAAAATGTGGGCAGGGTGTTGAAAATTAAATGACTTGAAATTGTGAGTGTGGGCAGCAGAATTTTCCTGCTGCCTTTTTTGTTTGTTGTAAA
>vim|3648387|reg|D|rh|PSTVSR
AGTCTTTGAAATAGGTAGAATAGCATCGACTATATTGTTAGGAAAAATAGAAAATGATGAAACTAAAACAACTAAGATCGTGTTGAAAACAGAGATTGTTGAAAGAAATTCGATCATTAATTTGAATAAAAATACACTTAATTGAATTTATTCTGTTTAAATTTTCAACTTTCATATATTACAACTAGGAGGTGTTTGGTATGAAAAAGGGTCTAACTGTTTTGTTGTTAGTTACTGTTTTATTGAGTTT
>vim|3674054|reg|D|rh|PSTVSR
AATTTAGCATAATAAGTTAATAAAATTAATGAATTTGAAAATTTATGGCATTGTAAACTTTTACTTGCATTGATATAATAAAAATCAAATAAAATTAATATTATTAGTATTATTAATAAATAAAAACTTATTAAATAATAGATTTTATAAGGATTAATATGAAGTTTTAAATTTATATTAGTAATTATTGAGGTGATAAAATGAATAAAAAATATGTAGTGGGTGTTGATTTAGGGGGAACAAAGATTTA
>vim|3694124|reg|D|rh|PSTVSR
AAAAGTCGAAAATCCAAATGAACCGATCAAGCGCATCATCATCCCACACCGGCTCGTTGAGCGGGGATCGTGTACGAGGCGGTGAATAAGCTTTATCAAAAAGCAGCCGTTGTGGCTGCTTTTTGATTTGAAAAAGGAAATCAACGAGTTGGAGAGAAAAAAGAAAACTAAACGAACACGGAGGTGAACATAGGGTGCCGATGAATCGCGAGCGGGTAAAATACATGTGGGAAAAGTTCGTATTTCATAA
>vim|4218685|reg|D|rh|PSTVSR
TCAATCCCAAATCAATTGTCTGTTATTGGATATGCTGATGAACCTATTTCAACTTACCTAAGTCCCACTTTGAGTACTGTCAATCAGCAACCATTTGAAATGGGAGTCACTGGTGCTCAGTATTTACTTAACAAAATCAATAACCCTGAAATTGAGTTGGAATTTAAAAATCTGGAAGCAAAATTGGTCATAAGGGAATCTTGCATGAAAAGGAAGCTCCAAATTCAATAGGCTATTCTGATTTGAAGCC
>vim|4579527|reg|D|rh|PSTVSR
AAGATTGTGGGATTTGACGCCACGGACGACGCCCAGAAGGCGGTGAAGGACGGCAAAATGGCGGCCACGGTAGCCCAGAAGCCAGATAAGATGGGCGAGACAGCCATCGGGACAGCTGTCAAAATCATGGCAGGGGAGACAGTGGAGAAATCCATACCCGTGGAAGTGGAGCTGATTAAATAGTTTCAACAGATTGACACATGAGAAATGGACCCTTCAGAACCGGAATTTCCGGGCTGGAACGGGTCCA
>vim|4581802|reg|D|rh|PSTVSR
GTCCTTTAACAATTCCCTTCTCGCCAGACTCACCTTTCCGCCCCTGACATCCGTGGATGTGAATGCCTGCCAGCTGGGAATCGAGGCAGCCGCCCAGATGATAAGCCATGTGGAAAATCCGGAGCTGGTGGCAACGAAAATCATTGTTCCCCACCACATGGTGGAGCGGGAGAGCTGTGCGGGAGCCGGAGGGTTCTGCGGTGATTGAGATACTGGAACAGTATAATACATCCCAGGCAGGTGACTGCCT
>vim|4583829|reg|D|rh|PSTVSR
CTGCGTCATTCCCTGGCAGATACGGCGGGAATTATATTTGAACAGCTGATGGAGCAGATAAAGACGCAGACCTGCGCACACAAGAGCCAGACTTATTTTAAAGGCAGGCTGATTGAACGGGAGTCTGTGAAGAATCTGATTTCCAGGAGTGTGTCTGAACGGGATGCTAAGGCACACTCCGGACAATCTGGAGGAATGAAATGGAAAAAGTAAATATATGGGATATAGAGGGGACCGAATTTCCGGCCGG
>vim|4604937|reg|D|rh|PSTVSR
TATATTTTTTTGAGATCTTGATCGATGAAGTAAATTTTTATTAATGCAAAAGTAAACTAGGCTGTATGACATGCTAGTGACCATTTTGCGTCACTCAGTTTTTTATTCAGGCCTACTTTGTTGTGATTCAGAGCGTTGTCGAGTCGTTGTCGCAAAGTAACACCATGAGTTAGTTTGGATTTAGACAGAAGGGAACAAATATGGTTTTTAGGAAAAACCGACAAGCAGTTTGGCTCGTTATGGCAATAGG
>vim|4604938|reg|D|rh|PSTVSR
TATATTTTTTTGAGATCTTGATCGATGAAGTAAATTTTTATTAATGCAAAAGTAAACTAGGCTGTATGACATGCTAGTGACCATTTTGCGTCACTCAGTTTTTTATTCAGGCCTACTTTGTTGTGATTCAGAGCGTTGTCGAGTCGTTGTCGCAAAGTAACACCATGAGTTAGTTTGGATTTAGACAGAAGGGAACAAATATGGTTTTTAGGAAAAACCGACAAGCAGTTTGGCTCGTTATGGCAATAGG
>vim|4621552|reg|D|rh|PSTVSR
AGCATTTGGAATCGCATTTTGCGATACAGCGCCAATTTAGAGTCTATTCCATTTTTTCTGCTGACAGCTAACGCACCGGTGTATGCACCCTAGTTTGTTGATCCAAATCATCAACGGCACAGGCACAATAGTGATTTGATACAAGTTTGATCAATCGCCTGTTCGCAACTTTGTGATATCATTTAATCAATCAAAATATCATGAAAGCAATAGTGTATAAAAAATTCGGTAATACAGGTGTTCTTGAACT
>vim|4675400|reg|D|rh|PSTVSR
CCGCCAACGAGATGGGCAAGGAGACGGCGCGGCTGATCATGGCCAAAGTGGCCGACCCGGAAGCATATAAAACCGAAATGTTCCGTTTCGCGGGCGAAGTGATCGAGCGCGAATCGACCGCACCGCCGCCGAAAGCATAAGATGACGTCACAAATTTATAACACAACCCTGCACTTCAACACAATGCCGGAGGTAGAACAATGAATGGCAAATATGTCACTGCAGTTGTAAAATTTACATCTATCGAATT
>vim|4676808|reg|D|rh|PSTVSR
GGAGATTCCATGCAAAGAGATGGGCGTCGAAGCGGGCAGGCTTCTGCTGGAGCGGCTGGAACGGCCCGGCGAAACCGAGCCGCAGGTGCGGATGCTTCCCGGCAGGCTGGTGATCCGCGACTCCGCCGGCCCCGCGATCGGGAAACGGCAGTGAAAATGCTGCATGAATTTTGTAAATCACGGAAAGGAAAGGTTACGGCATGAAAAAGAAGGTTTTCCCGGCAGGAATACTGTTCGCTCTTATCGGATT
>vim|5027724|reg|D|rh|PSTVSR
CGCATAAAATGATCAAGCGACAGACGACGCAAAAACTGATTCAGAATGTGACATCGACTTCATAACTTCTGTTGCTTTTTCCGGACCGTTTGAAACAGGTCCGGATTTCTTTTTGGATAGCCTGATACTTCGACAGCAATGACCGGAATTATCAGATGTGGTATACTTTTGAAATAGAAAAGTGAAGGTGGGTGACAGGATTGTTCCAATCAAAAACCATAAAAGTATTGACGATTATTTTATTATCTCT
>vim|5141885|reg|D|rh|PSTVSR
CGTACCAGCTTGGCTATACGGCCTCGCAGCTGCTGATCCGCCAAATTCAAGACGAGCCGATCCATCAATCGCATGTCATTATCCCGCACCGGCTGATCGTACGCGAATCCTCCGTTCGCCTTGCCGCCAGCCGCGGTTTTTAAGTATGCAAAACCTTTCCTTCGCGCACACTACTGCCTAGGAAAGGAATGTGAAACCCAATGACACAAACAAATGACGTTCTCAATAAACAAATCGCCAATTGGAGCGT
>vim|18289|reg|U|rh|KMTVSR
CATCTTACCTGCTGCGATACTACGCCTGGCGGCATAATAATTTCACGTTTTTTTATTTCTACTGATAAGAATTACAAGGCACATCACGTTATGCGTAACATAGTAATGTAACAATTTTCTGACGTGATCTTCATCACAAATAATGACAGTTAAAACCGCTTAAATGCTTCCGAGGTGTCTACCTGACCAGTGAGGAATTTATGCGCAATCACAGAATTTCTTTACAGGATATCGCTACGCTGGCTGGCGT
>vim|40002|reg|U|rh|KMTVSR
AGATTTTCTGATGGAAGTGGAGAGAATGAGTCTGCCACCTAGCGTATGAATCCATGAAAAATCGAGTGTTTTTAACAAAGTGAGGTTTCCTTAAGGGAAATCTCTTTTTTATTTCTCTTTGGCCTGCATCGTATATTTAGCAGTAATAGAGGACTTTATCACTAGTTTGGATAATAAGCACAGATAAGGAGGGGATGAAAATGGCAACATTGTCAGATGTGGCGAAAAAAGCAAATGTTTCGAAAATGAC
>vim|52900|reg|U|rh|KMTVSR
CTATGATGGGTATCAACCGCGGCACTCTTCGTAAGAAACTGAAAAAATACGGCATGAACTAATCTTCACCGACGTTTTTTAAGCCCTGACTTTGTCAGGGCTTTTTTATTACCTTTTATTCACCACACACAATGGTTGTACCCATACCGTCACTTCTTCATAATGTTACTCATAACATTTTATAAAAGACTCAATAACCTATGACAAAAAAACAGCGCGCGACATTGCAAGATGTGGCGGATCAAGTTGG
>vim|95756|reg|U|rh|KMTVSR
TGCCTTTTTGCAGGCTTCCTCGCTCGCTCCGGTCGCGTGCTGATGTACGCTTCCGGGGTTTTGCAGCGTCGTTAGCACAATGCGATGCAATTGATTTAGTGTATATCTAATAATTGTAAACAAGCACTGTTTTCCCCGGGAAGGTTCTGATGCGTCCGTGTTAAACTAAGAGAATCTATCTCTTTTGTACCTTCAGGACGATGAAAAAGAAAAGACCCGTACTTCAGGATGTGGCTGACCGTGTAGGCGT
>vim|145903|reg|U|rh|KMTVSR
CCTGTCATTGAGCAGACCAAGGGGCGCTTCTGCCATTGAGAAATACGGGCGGGCATCCCCTCCCGACGGTGTAACTGCCGTAAAGTTATCCCTTTTTATCGATCTACGCGCTGAGGTTATGCATTAATAGCATTAACATTTCGATCAACCTGGGCCATAATCAACCCACTTTTTTCGCACTTTAGTACCAGGTATTTGCCATGAAAAACCAGCGAGTTACGTTACAGGATATCGCGTTACTGGCGGGCGT
>vim|147231|reg|U|rh|KMTVSR
CGTTCTCTGCTAGCTTGCCTCTGTCACGGTTTCTGCCGTAATAATCTCCCCGCTGAATGGCACCCTTTATAGCTCCTCACTCACCTCGCGGTTTTCCCGTGATGAGTTAGTCGAATTTTTTGAACAGAGGGGTGAGTTTTTTACGCTTTCATATTCTCGGACTACCTCTAGACTAAAGAAAACATTGAGGAGAACTGAATATGAAGAAAAAAAGGCCAGTGCTACAAGATGTCGCCGATATGGTGGGAGT
>vim|150825|reg|U|rh|KMTVSR
ATGAGCAGGCAATCTCGATTCATGCCGACAGCGACAGTGAAGTGTTGCTGTTTGACTTGCCGCCAGTTTAACGTGCTGTAACCTTTTGTAGGCCGGATAAGACGCGAAAGCGTTGCCATCCGGCTTTTCATCGTTTGTCATTAATTCCGCATGTCCGTGGTAAACTGGGCAAATCTATCCCTTTTATACCTTTCAGGACGATGAAAAAGAAAAGACCCGTACTTCAGGATGTGGCCGACCGTGTGGGCGT
>vim|151722|reg|U|rh|KMTVSR
ATGCAAACGTACGCCTGCCGCACGCTGGGGCGATCCCCAGGAGCTTATTGGCGCAGCGGTGTTTCTCTCGTCAAAAGCCTCCGACTTTGTTAACGGACATCTGCTGTTTGTCGATGGCGGTATGCTGGTTGCCGTCTGACCAGGGAAATACGACGCAGCGCGTAAGCGCTGCTATTTTGGCGCTAATAAGAGAGACGAATATGAGGAATCACAGAATTTCTTTGCAGGATATCGCTACGCTTGCTGGCGT
>vim|155603|reg|U|rh|KMTVSR
GGGACATCCTTGTCCCTCACCAGAGGCAACCTTCGGTTGTTCAAATTCGTTCCTGACGAATTTGTCACTGCGTCGCCGCCTTGATGCAACTCGAATGATTTTGTGTATTTCTCATAATAAAAACTCCTTTTTCTCTGCGAAGGTTCACGCACGTCCGTGGTAAACTGGGGAAATCTATCCCTTTTTAACGCTTCAGGACGATGAAAAAGAAAAGACCCGTACTTCAGGATGTAGCCGACCGCGTGGGCGT
>vim|156125|reg|U|rh|KMTVSR
ATCCCGGTTTTTGGCTGTTTAAAGGGTATTTTAATCTTAGCGTCGGGGAAACCCTACGCACCTGGACCGTTATGGAAACATTGATTTCTGTCATGGGGTTGCTGGGCGTACTGGCGCTGAATGCGGTTCTGCATTAATTCATCATCCGCAGCCCAATTAACCATGGGGGCGACGTTCCCGCCCCCGGTACTGGAGAAAACATGAGGAATCACAGAATTTCTTTGCAGGATATCGCTACGCTTGCTGGCGT
>vim|274389|reg|U|rh|KMTVSR
GATGAAACAGCGCTTTCTATTCAAGCCGATGAAGACAGCGAGATCCTGTTGTTTGATTTACCACCAATTTAAGTTGATTTACTCTCGGATTAAGTTGATTTACCCCCGGTTTACGTTAACTAAAAAGGGTATGCACATCGCGCTATACCCTTTTCTTTGCTAGAATTGCCTCCCGTTCATCCAGCCTCAGTTCATTGATAATGAAGAAAAAAAGGCCAGTGCTACAAGATGTCGCCGATATGGTGGGAGT
>vim|305973|reg|U|rh|KMTVSR
GTGAAAGCCTCGACCAGCGATGGTCTGGCAATCTGGGATGAGCAGGCGATTTCCATCCATGCTGATAGCGACAGTGAAATCCTGCTGTTTGATTTACCGCCAGTCTAAATTTATCTCACAAACCTTCCTGAGGAATCGGGAAGGTTCTGATGCGTCCGTGTTAAACTAAGAGAATCTATCTCTTTTGTACCTTCAGGACGATGAAAAAGAAAAGACCCGTACTTCAGGATGTGGCTGACCGTGTAGGCGT
>vim|309286|reg|U|rh|KMTVSR
GTTTTGTGCCAGAAGCGTTTGATAAGTTGAAGGTGCTATTTAGCAAACCCGCCGATAAACGCCTCGATTTCTCCTGCCAGTTAGGGGAGATGGCGCAGGGGAAGATCACATTGGTGGGTTTTTAGCACTGCACCTTGGTTGTGTGTGAGGATCGGATTGGTCATAATGTTACAAGTAACATTAATGACAAAAATCTTTTTATGGCTCAACACAATAAGAAACCGCGCACCACTTTGCAGGATGTGGCGGA
>vim|329363|reg|U|rh|KMTVSR
CATTGCTTGGTGGTATTTTGGCAGCTGGTCTGGAAACAATTATTAGTTAAATACTCACAACTGTGCCGATTTTGTTGGGCGCAGTTTTTTGTTATAAAGTATAATTAAATAAATAATGCAAGTTTATGCAATCGCTTGCAATAACGATGAAAACGTTTTATATTTAATGAGATGGATTCAAATAGATCGGGGGGATCATGATGATAACGCTAAACGATGTCGCGAAAAAAGCTAATGTCTCAAAAATGAC
>vim|530465|reg|U|rh|KMTVSR
AAACCAGTTAGTCCACTATTTAATACTCGTTTTCAATCACATAATTAAGTAATAAAAACCAATATCTATCTACTTAGGTATTGGTTTTTTTGTCCTATAAGAGCTATACCTTTATTTTAAAAATAGAAAAAGCGTTTACATATCTCGGATAATTAAGGTAGTATTAAACTATACAGTTTTGAAGAAGGAACTATGAGAATATGACTACTTTATCTGATGTAGCAAAAAAAGCTAGTGTATCTAAGATGAC
>vim|547935|reg|U|rh|KMTVSR
CCTTATAGTGTATATACCCAATGGATTTCAAGATGCATCGCGGCGGCAAGGGAGCGAATCCCCGGGAGCATAGAGAACTATGTGACCGGGGTGAGTGAGTGCAGCCAACAAAGAAGCAACTTGAAAGATGACGGGTATAAATATGTCATAGCACTACGTTTATCATTCTAAACTTTACTCATTCTATATTGCATTGAAATATGAAGAAAAAACGTCCTATTTTACAAGATGTTGCTGATCGTGTTGGTAT
>vim|608592|reg|U|rh|KMTVSR
ATGTTTTTAATATTTAGGCGTTGGGGTAATTGATAGGAAGCGCTAAAATAAGCTAAATCATTATTATTAAAGTGGATAATTAAAGGACCTTCCGTATTTTCTGGCACACTTAAATTATTTTAATCCCCTCCACCTTTACTTTCTTTTCGTTTTTTTTTGCTAGACTTAGGTTATTGTTTTTCAGGAATTTTTAGTCGACGATGAAGAAGAAAAGACCCGTTCCCCAGGATGTTGCTGACCGCGTTGGGAT
>vim|672976|reg|U|rh|KMTVSR
GCAACACAAACCAAGCCAACAAAATCAGCAAGCCAAGGTTGATGCCCAGCATCAGCAACAACTCTTTATCCCAAGATTGGTCGAAGAACTCGAACGACATCGCGTGCTTACCTCGTTTAATCGCATATTGATAAGTTTAGAAGCTGCGGCGAATTGTGCCTATAATTTAAACACTTCTCGCAACTGGAAGCGCATCAACGGTGTGTGAGGATCGGATTGGTCATAATGTTACAAGTAACATTAATGACAA
>vim|726698|reg|U|rh|KMTVSR
TAAACGGCGGGTCGGTTTCAATTTATGTTCAAAGATAGAAGAGCAGAGAGGACGGATTTCCTGAAGGAAATCCGTTTTTTTATTTTGCCCGTCTTATAAATTTCTTTGATTACATTTTATAATTAATTTTAACAAAGTGTCATCAGCCCTCAGGAAGGACTTGCTGACAGTTTGAATCGCATAGGTAAGGCGGGGATGAAATGGCAACGTTATCTGATGTAGCAAAGAAAGCAAATGTGTCGAAAATGAC
>vim|866451|reg|U|rh|KMTVSR
CAATACTCCTAAGACGATTATCGAAAGTGCGCACCATATTAATTTTGATTTGATTAAAAAATATGGTTTTGAGTCTTGGAAGATAAGCGATCATCAAGTAGCAAAAAGTTAGCTAAAATAGAGCCGATTATAATCGACTCTTTTTTTGTTATAATGAAGGTGCTAATTAATAAATTCACAAGAAAAGGCGGCAGGCAAAGATGACAACTTTATCTGATGTAGCTAAAGAAGCAAATGTATCGAAAATGAC
>vim|907013|reg|U|rh|KMTVSR
CATATTCCACTCCACAATATTACGCCTCTACGTTCGACAATTTCACGTTTTTTAATTTCCATAGAGAAGAACTCTAAGGCACATCACGTTATGCGTAACATTGTAGTGTAACAATTTTCCAGCGTGACATAAGTCACAAATAATGACAAATAAAACCGCTTAAATGCGTTCAGGGTAACTACCTGACCAGTGAGGAATTTATGAGGAATCACAGAATTTCTTTGCAGGATATCGCTACGCTTGCTGGCGT
>vim|968766|reg|U|rh|KMTVSR
TGAAAAGTTTCACGTGACTTGGAGTCAGTCTCCAAGAACTGAAGTAAAAGTGAACGCTTAAACAATCAATAACGCCCTCAACAAGAGGGCGTTTGTAATTATGACGCTGTATCAACATTTTACTAAATTAGGCTTCAAATTCCACGTCAGTCGGATACACTGTTACCAGTAACATAACTCAAAAATAATAATTACTAATTATGTCGAATAAGAAAAAACGTCCCACATTACAAGATGTTGCCAACCTCGT
>vim|975337|reg|U|rh|KMTVSR
TTTTAGGTACGGCATTTTATAAGAACTTTGATATAAATGTCATTTATTTATTTGGTTTTGATTCACAATCCATGAAACGCAATTTGATGGCTAATGGAGTAATAACGTCATGATTTTGCGAATTATTTTCACTGAGCTTGTCGGCAGAGAGTCTATTCGTCATAATGTTACTTGTAACATTACTGATAAATCACATATTTATGGCTCAACAGAATAAGAAAACGCGTACGACATTGCAGGATGTCGCAGA
>vim|1095495|reg|U|rh|KMTVSR
GATCTGACTTTGATGAAAAAAGCGTGCACTGCCGTCATCGTCATATTGATAGTTGTTATTTATTAATTTTTAAAAGTTACCGGTAACAAATTTATTAGAATGTTACCGGTAACACGCCTAGCATGAATTGCGTTAACCCTGAAGCCGTCATTAACTAACGGCGGCGATACTCCGTTAAAAATAAGAATTGGAGCGATCATGTGAAAAAAAGAAGACCTACGCTACAGGACATCGCCGACCAGGTCGGCGC
>vim|1238626|reg|U|rh|KMTVSR
CAAACGGACCCCCGCCGCACGCTGGGGAGATCCGCAGGAACTGATTGGTGCTGCGGTGTTCCTTTCTTCAAAAGCCTCTGATTTCGTAAACGGCCACCTGTTGTTTGTTGATGGCGGCATGTTAGTGGCTGTTTAACACCTACTACCCTACGTGCAGCGCGAAAGCGCTGCTTTTCTGGCACTAATAAGAGATAAAGACTTTGAAGATTCCCCCGACGTTGGGAGAAGTTATGCGCAATCACAGAATTTC
>vim|1288307|reg|U|rh|KMTVSR
GTTGACTGTGAATGATATCAATGTGACAACCGGCGATTCGCTCGCGGTAGAGGACGAAAGCCGGATTGCACTGGCGGTGCACGACGACAGCGAAGTGCTGCTGTTTGATCTGTCCCCGGTTTGACCGGAATAAAAATACTCGGCAGCGGATTTTTTTGTTAAACTTAGCTGAATCGTCGGTGGAGGTTAACAAGTTAATAATGAAGAAAAAAAGGCCGGGACTGCAGGATGTCGCCGATCAAGTTGGGGT
>vim|1867328|reg|U|rh|KMTVSR
AAATGCAAGGAAAATGCAGGAAAACAGCTAATTCCAATGGATTTATTATACCGCAATAATGCATATATTAGCTTAACTGCCTGAATTATAGAATTTTTAAGCAACCACTAAGTAAGAACTAATATAAAATAGGGCAAGGAGACTGTCGTTGGTCAATGCCTTTGTCGACGAACTTCAGTTGAGGAGGGAGGATAGCATTTGTGGTCACACTGTCTGATGTCGCGAAAGAAGCCAATGTTTCAAAAATGAC
>vim|1875415|reg|U|rh|KMTVSR
AAACCAGTTAGTCCACTGTTTAATACTCGTTTTCAATCACATAACTAAATGAATTATAAGGCGGTACCTATAGGTAGGTATCGCTTTTTTAGTACTTTAAAATAATAGTTTTAATTTTTAGGATCGCTAAGCGCTTACATTATTAGAATAATTAAGGTAATATTAAGTTATAAAGTTTTAAAAAAGGACTTAAAAGTATTATGACTACTTTATCTGATGTAGCGAAAAAAGCTAGCGTGTCTAAGATGAC
>vim|1890081|reg|U|rh|KMTVSR
AGGCGACGGGAGCGATCAGCACGTTGATACCGGTAACAAAATCGAAGGTAGCACGTCGCGACAGGCACGTACAAGTGTCGCCGGACGCGTGGTTTCCCTAGTACGGCCCTCACCGCGACGGGCACGCCGCGACCGTGCCTGGACGATATGCCGCACCGGTATGATGTAGCCTTTCCGGCTCTCTCCCGATCGCGATTCCGATGCCCAGCCCCACCGCCGTCCGGCCCGCCGGGCCGCCCCGCATGTCCGA
>vim|1975458|reg|U|rh|KMTVSR
ATTATCAAACAGACAAAAGGTAAGACCAATTTTTTATAACAATTAATCGACTCTGATAAAGCGCCTCTTTGGGTCACAATGGAAATTTCAGGCCAAGCTGTTGTTCTATTAAAAGTTATTATTTTCCCGTTTATGCTTAAGATAAATGTAAGAAAAGTGGAATACAATATTAATTGTTGTTATGTTACAGGTAACATTTAATGGATAATATTATGAGCAAGAAAAAAAGACCCACCCTGCAGGATGTTGC
>vim|2032082|reg|U|rh|KMTVSR
AGATCGAGCCAGGAGAAGTTGCAGCCGATGAAACGGCAACCCTGGAACTGCTCCCCCTCCAGGTCTTGCTGCTCGAAGCGCACGCCCTCGAAGCACTTGTCCTTGATCATCCCGCGACTCCCCCTGTTGATGGCGTCATATGCTGACTTTGTTAAACAAAAACGGTAATGTTACGTGTAACATTTCTGCCGGATCCCGAGATGAACGACACCCGCAAGCGCCGCCCCACCCTGCAGGACATAGCCGACCT
>vim|2076760|reg|U|rh|KMTVSR
GACGATAAAAGAGGACTATTTGTGTGGGGTTTGTTCTTCAATGGGGGGCGTAGTGGTTTAACTTATTGATAATAATATAACTAAATAATAGGAAGTATGATTGTTATTGTATTTTAAATCAGTAACATGCTTTTCATTATCTCCGCTAACAGTGCATAATCACTTCATCCCATCCCACACTCTTGTTCCAGGTATATGCCATGAAAAACCAGCGTGTTACGTTACAGGATATCGCGTTACTAGCAGGCGT
>vim|2079389|reg|U|rh|KMTVSR
CTGGCCCGCAGGGTGAGCCTCTGATGAGGCTCATAATCCCCAAGAGCTTACACAAGTAAGTGACTGGGGTGATTGAATGCAGCCAACGCACATGCAGCTTGAAGTATGACGGGTATATGTAAAAAAGGGTATGTGCATCGCGCCATACCCTTTTCTTTGCTAGAATGGCACCCCGTTTACTCTGCCTCAGTTCATTGATAATGAAGAAAAAAAGGCCAGTGCTACAAGACGTTGCCGATATGGTTGGGGT
>vim|2180421|reg|U|rh|KMTVSR
TAATGTTTCTGCGAATGAGTTATTTGATATTAGCATAAAGCCAATGTCAGTTTCTGTATTCAAAATTGTATTAGGTTAGTCTAAAGTTAAACTATTTAAAGAATGTGAAATAGTTGGTGTATTTCCGAAAAGTCAGAAAAAGATTGAGACACCCGTCTCGATCTTTTTCATGTTAAAATAACGTGGACAGGAGGTCTGGTATGACAAATTTAAATGATGTTGCGCGCAATGCACACGTGTCTAAAATGAC
>vim|2244680|reg|U|rh|KMTVSR
ATGGTACAAATACCACTAATGGAAGAAGCTTCCACTTTTTTAGCAAAAAATTTGATAAAAAAGTATAAATAATTGAAACGGAAAATCACTCATGACGATAGAGGATTTTCCGTTTTTTATTTTGGGCTATAATAAACTCTGTTAGGAAAATTTGGTATAATTGATAGTAAGAATGACAACATGTTAGAAAGGAAGAGAGCATGCCCACTTTAGCAGATGTTGCAAAACGTGCCAATGTTTCAAAAATGAC
>vim|2455152|reg|U|rh|KMTVSR
TGGCTTCTGGCTATTTAAAGGGTATTTTAATCTGACGGTTGGGTGAAACGTTGCGTACCTGGACGGTGATGGAAACCCTTATTTCTATTATGGGTTTGCTGGGCGTGTTAGCCATTAACGCCGTATTGCACTGAAAGAATAAAATATTGTGATGTAGTTTCGGGGGAAGATTGAAGATTCCCCCGACGTTGGGAGAAGTTATGCGCAATCACAGAATTTCTTTACAGGATATCGCTACGCTGGCTGGCGT
>vim|2566157|reg|U|rh|KMTVSR
GGATAGAAAAAGAGCGCCGTTAGCAGAGGCTTTGCCCATTTCATTAACAGCTTGCAGATTAACTTATTGATAATAAAATAACTTAATAATGATCAGCATGGTTGTTATGGCATATTTAACCGGTAACATGCTTTTCATTACACCAGCTAACAGTGCATAATCACGTTACCCATCCCGCACCTTTGCTCCAGGTATTTGCCATGAAAAACCAGCGTGTTACGTTACAGGATATCGCGTTACTTGCCGGCGT
>vim|2570110|reg|U|rh|KMTVSR
GGATAGAAAAAGAGTCTGGTTAGCAGGGGCTTTGCCCATTTCATTAACAGATTGCAGATTAACCTATTGATAATAAAATAACTTAATAATGATCAGCATGGCTGTTATAGCATATTTAACCCGTAACATGCTTTTCATTACACAAGTTAACAGTGCATAATCAGTTTACCCCTCTCGCACTCTTGTTCCAGGTATTTGCCATGAAAAACCAGCGTGTTACGTTACAGGATATCGCGTTACTTGCCGGCGT
>vim|2571962|reg|U|rh|KMTVSR
TGAGGGGGGAATTGCGCTATCAGTCAAAGTTATGCCCATTTTAGGGTGGAATTTAAAATTAAACTATTGATAGTAAAGTAAATTAATAATGAATGGCATGCTTGTTATGGTATTTTTAACCTGTAACATGCTTTTCATTATCCGCACTAACAGTGCATAATCATTTCACTCTTCCTGCACACCACTTCCAGGTATAAGCCATGAAAAACCAGCGTGTTACGTTACAGGATATCGCGTTACTTGCCGGTGT
>vim|2577032|reg|U|rh|KMTVSR
ATAATTCGAGTTGCAGGAAGGCGGCAATTGAGTGAATCCCGATGAGCTTACTCAGGTAAGTGATTCGGGTGAAAGAAAGCAGCCAACGCATATGCAGCTTGAAGTATGACGGGTATATGTAAAAAAGGGTATGTGCATCGCGCCATACCCTTTTCTTTGCTAGAATAGTATCCCATTTCCCCAGCCTCAGTTCATTGATAATGAAGAAAAAAAGGCCAGTGCTCCAAGATGTCGCCGATATGGTTGGGGT
>vim|2578998|reg|U|rh|KMTVSR
TGAAGGGAAAATACCGTCGCTAGCTGGGGTTTTAGCTGTTTTATTGTAGGGTTTCAGATTAACCTATTGATAATAAATTAGATTAATAATATGCCACCTGGCTGTTATTGTATTTTAAAGCGGTAACATGCTTTTCATTACACAAGTTAACAGTGCATAATCACCTTACCCATTGCGCACTCTTGTTCCAGGTATTTGCCATGAAAAACCAGCGTGTTACGTTACAGGATATCGCGTTACTTGCGGGCGT
>vim|2722704|reg|U|rh|KMTVSR
TAGGGGTTGGCTATGTACGCAATTGCAATGGGTTATACGAAACCCCAATCTTGATCATCCAAGGTTGGGGTTTTTAATACGTAATATACACATCAAGTGTAAGTTGAGAACTTATTGACCATCGTCTTCGAAAATAAGAATTGTTAGTTTTATTGGTGGCAAAGCGACGTGTGTGTTTATGATCTGATATCAAGTTTTAGGTGTTTAGTTCTTCTAAAGTAGTCGAAATTCGTTACTATGTTACCAGTAA
>vim|2791312|reg|U|rh|KMTVSR
TTTATCAAAATCCAAAGTCTTGCTTTTTAGTGAGACTTTTTGTTCAACGATTATAACTTTCTATTCATAAAATAAATACTTGATATACTGATGTTTTAGTGGTCTAGTTTACGGAATATTTAATCTTTCTCTGATTTGTCTTTTAATTGATTAAGTATTGATAAGATATCTTTTTGAAACATCTCAAGTAGTGAAAATTTATGACTCAAAAAATGACAATGGCAGAGATTTCTAAGCAATTAGGGATCTC
>vim|2792862|reg|U|rh|KMTVSR
TTTCGTGACCTAAGTGCCACTTTTCTCATTGAGTTTTTTCTTTTTTGCAATAATTACATTCTGTAAAATCGTTTTTAAGACGAGGCGTAAACAATCTGATTGTGATGAAATTACAGATAAATAGTTGCTGCTATTAGATTTACCTCATAATCTACGTCTATCACATTTTATTTTCTTCATCTCATCGTCAGGACAGACTAATGACAACCAAACCGAAACACCGTCCCACATTAAATGATGTTGCAAAACA
>vim|2861903|reg|U|rh|KMTVSR
AGTTGTACTTACGCACGATTAATAACAAATAAAAATAGTTGTCGTTAATCTTAAGCATTACCTCTGACGATTAACCATCATTGATTTTAAGCAGTGCTTACTATTTCGGACAATAACCGAATGAGTAAGTACTGCTTTTTTATTGAAACCACAGTCGCTTAGATGATAATGTTACAGTAACATTTGATGAGAACATTAGCATGAGCACAGAAAACCGTAAATCTCGCCCTACTCTACAAGATATTGCCGA
>vim|3021549|reg|U|rh|KMTVSR
GACGACGGCGCGCCAGGGGCGTTCCGCGGAAGAGCTCGAACAGTATCCGCAGTCCGGTGCCGTGTTTGCAATGCGTGTGTCAGTGCCGGGGCTGATCGAAAAACGCAGCGCGTTGCGTGTCGCGGATTGATGCCGCGCGCTGCATCGATCGCGGATGTGATCGAGCACGGGCGTGGCGCGCGTGGTGCTGCCGTTATCATATGCGCCTGTCCACGAACGCGACCGCACCCATCGGCATGTCGAGCACTCC
>vim|3173208|reg|U|rh|KMTVSR
CTGCCACCGTTGGCACGGCTTCCGTGATGTCGAACACGACCCCGTTGCGCACCACCACGACGGATGGCCCCTTGCTTTTTTCTGTTGTGCGCCAGACCCGACCGACGAGCGTTGCATGCTCGAGATCGTGCGGCAAGTGGTTGGCGATGGCGGTCATGTGCGCTCCGTTCATTGAACTGTCCTGTTGCCAGGGAACCCGCATGACCACCGGCACCACTCCTCCTCGCATGGCCGATGTTGCGCGCGTTGC
>vim|3191229|reg|U|rh|KMTVSR
ACGCGGATCCGGCATTTTGCATCGGCATTGAAGACGCGGAAGCCGGCATCCAGGCCATTAAAGCGGCCGGCATGTTTGCAGTCGGGGTCGGCACGCCGGAAAACATGAAGCAGGCGGATTTCCTTGTTGAAGGGACGCAGGATCTTGACTTTGAAAAAATCGAAAGCGCATTTCTTCTGAAAAATAAAGGATGAGGCGTGATGGTTACCATTTCCGATGTCGCAAAACAGGCGAATGTTTCAAAGATGAC
>vim|3352203|reg|U|rh|KMTVSR
GTATAAAAATATACGTCACCCTTCAAGCCGCATCTGTATTGGCTTTATTACTCGGTCCATCTGTAGGTCTCGCCCCTTCGGGGGCGCGGCAAGTTGCGTTCAAACCTGCTCCCGGCAGATTTATCGCTCACTCCGGTCGCGTACTTTATGTACGCTTCCGGGGGAAAGTGGCGTTGCATCGCCGTCTTGATGCAACCCGAATGATTTTGTGTATTTCTCACAATAATGAACTCTTTTTTTCTCTGCGAAG
>vim|3384279|reg|U|rh|KMTVSR
GGTTTGGCCATCTGGGACGAGCAGGCGATTTCGGTTCATGCCGACAGCGATAGCGAGATCCTGCTGTTCGATCTGCCGCCGGTTTGATAGTTATCTGAGCCAGGTTAAATAAATTGCGCAGCCTTCCCTCATGTTAGGGAAGGTTGCGCTTTGTCCGTGATAAACTGAGAAAATGTTTCCCGTTGATCACAGTCAGGACGATGAAAAAGAAAAGACCCGTACTTCAGGATGTAGCCGATCTTGTCGGCGT
>vim|3404460|reg|U|rh|KMTVSR
GGCGCGTTAGGGGCATTCCTCGGCGCATGGCTGGTGGGGTATCTCAATGGCCTGACGGGCGGGCCGGGCGTTTCGTACACCTTTATGGCGATTTCCCTGCTGGCCTCGGTGGTATTGATGTATAACGTGCGCGCTAATCAGGCGCCGTCGTCCACATCCTTACAAACCGGGAAAGCGGTGGGCTAATCCGGTCGGATAAGATGCAGTCCCTCGCTGGCTGTGTTAAGGTTCTCTGCGAATTGATCACGCT
>vim|3406527|reg|U|rh|KMTVSR
GGCTTACCCCGGTCGCGTACTTGATGTACGCTTCCGGGGATTTAATGAGGGACATCCTTGTCCCTCACCAGAGGCAACCTTCGGTTGTTCAAATTCGTTCCTGACGAATTTGTCACTGCGTCGCCGCCTTGATGCAACTCGAATGATTTAGTGTATTTCTCACAATACAAAAACAACCTTAGTTTTCTCTGCGAAGGTTCATGCACGTCCGTGGTAAACTGGGGAAATCTATCCCTTTTATGCCTTTCAG
>vim|3481216|reg|U|rh|KMTVSR
TATTTTATAAGAAACTCAATATTAATGTCATTTATTTATTAAGCTCTAAATCACAATGTTAGCATTGCAATTTGATGGTTATTTGAGCGTTAAGGTTATGATTTTATTAATGATGTAGCAGATGGTTTTTACTGAGCTTGTCGGCGACGAGTCTATTAGTCATAATGTTACTAGTAACATTACTGATAAATTAGATATTTATGGCTCAGCAGAATAAGAAAGCAAGAACGACATTGCAGGATGTCGCAGA
>vim|3488617|reg|U|rh|KMTVSR
CCTTCTGCAAAAAACGGCTAATTATACCGCACTCATAAGGGAATGAAAATACAACCCGACGCCATGTTACGGGATAAATCCGATAAAATTCTGACAAAATTCCGACCGCACTTTTATTCCGCCGGAAAATTTCGTTATACTAGGAGCCGTTTATCTTTCATAAAAAAGATCCAAGCCAAAAAGTTGTCAAATAAAAAATTATGACTAAAGCCAAACGCCCAACCCTGCAAGACATCGCCAACCATCTAGG
>vim|3515017|reg|U|rh|KMTVSR
GTCGAACAGAGTCAGTCCCACGTATCCATCCCTCGACCGGTCCGCGCCGGTCATTTTTTTGATCCGCCGGCGGATGCCGGCATTTTTTGCTCCGCCGGCTGGCGCCGGATGGTTGCCGAAGTGCGGGAACCGGCGCATGTTAGCGGTAACACAGGATGGCGTAACACGAAGTCGGGCCACCGCTCAAGGAGGAAATCACCATGGCCTCCCCGCCCGACCGCGCGCCGACGATGGACGATGTGGCCGCCGC
>vim|3593087|reg|U|rh|KMTVSR
GAGCCGCAGGCATAGATGAAGTTAGGCAAGGTGAGCTAAGGAAGTAATAGAAGGAAAACTAAATAACGATAAATGTATTCGAAAGGTCTTTACTTTTTAGTAATAAATAGTATATAATAACCTAAAGAAAACGTTTGCACAATTTTGACTGTTTGCTTGCTAAAAGATAAGCAACAGAAATAGAATTAGGGAGGAGTTCTATGACGACATTAGCCGATGTGGCTAGGTTAGCCAATGTATCAAAGATGAC
>vim|3621298|reg|U|rh|KMTVSR
GATAAAGATCACTTAAAATCGTGTTACTAAAAGCTGTTACCTTTAACGTGAAGCCACGCATTCCAGTGCGCCCAATAATTAATTCATTTCATTGAAAAATAGGGATTTTACACTTTATAACGCCGATTGTTATCGCCAGATCGATTTGTTAACATGACAGAATTCGCAATCTCTCCGCCCCACGCTGTTAAGGCCCCTAAATGAAGAACCAACGCGTCACGCTGCAGGATATTGCACTGCTCGCCGGTGT
>vim|3622686|reg|U|rh|KMTVSR
CAGGCCGGCACCAGCGATGCTTTCGCGGTGTGGGATGAAACTGCACTGTCGATTAAGGCCGATGAAGACAGCGAAATCTTGCTGTTCGATCTGCCGCCAGTCTGATTAAGCGGTAAATATCAAGGGCTCACGCGGTGGGCCCTTTTTGCGTCATACCTTCCAACAACCAACAATATCGGCCCCGGTTTTTTTTTGCTAAAATGAGCGCCCATTCACGGTTAGCCAGTTCATTGATAATGAAGAAAAAACG
>vim|3627014|reg|U|rh|KMTVSR
CTTCGTTGGCTTTCCTCGCAAACCCCGGTCACGTACTTATGTACGCTCCCGGGGATTTGCTGCGTCGCCGCCTCGATGCAACTTGGATGATTTAGTGTATTTATTTTGATAAAAGCCCAACCTTCCCCATTTGTCAGGGGAAGGTTGGGCTTTGTCCGTGATAAACTGAGAAAATCTCTCACTCAAGATTTCTCAGGACGATGAAAAAGAAAAGACCCGTACTTCAGGATGTGGCCGATCGCGTCGGTGT
>vim|3646416|reg|U|rh|KMTVSR
TTTTTGTTATCAGCCCCTCATCATCTTTACCGATGAATGCTTACAATGAGCGGCGCTGCGATAAAAGAGTCCTAACTGGTATCGCAGGGCGAACTATTATAAAATCTCGTCTGATGCTTATGTCTACTATTTGTTTATATTCGATATTTTAGCTATACATCTCACCCATACCCGCGGCTTGTTAACTAACATTAGATACTATGAATAAAAAGCGTAGACCCACTCTTCAAGACGTTGCCGATCAAGTTGG
>vim|4010639|reg|U|rh|KMTVSR
AACTTATCAACAAACGAAGGAACGCAGAGTCTCTCAAAAAAAGTGGCAAACACTATAAAATGACTCATTACATATTCATAATAAACCAAGCATTTTCAGACTTTTAATGAGAATGCTTTTTTTGTTGGGTTAATTCTTTATTTTTTTTTTGTTGTAAAAGATGGTACAATAAGGAAGATTATGAATGGAGGAGGTTGGAGATGGCGACTTTAGCAGATGTTGCGAAACGGGCAAATGTCTCCAAAATGAC
>vim|4166973|reg|U|rh|KMTVSR
ATCACATTATTTGTTTTGTTGGTGATAATGTCTAAATGTTCGATCCACATTGTGAGCGCTTCCCTTTTTCTGTGGATAATTAGACGCAGTAGCTCATCTTATGCCCATCCGTATTTTAGACAATTCAATCAATGGTTGTGCCCATACCGTCACTTCTTCATAATGTTACTCATAACATTTTATAAAAGACTCAATAACCTATGACAAAAAAACAGCGCGCGACATTGCAAGATGTAGCGGATCAAGTTGG
>vim|4184639|reg|U|rh|KMTVSR
TTTTACGTGCGCTATTTTATAAGAAACTCAATATTAATGTCATTTATTTATTCGTTTTGCGAGTGTTTCTTTAAAAACAACTCTATAACAATAAGTGCATGATTTTATTGTGGATATTATGTTTGGCTTTTGGTGGCTTGTCGGCATCCTGTGTATTCGTCATAATGTTACATGTAACATTATTGATAAATCACATATTTATGGCTCAACAGAATAAAAAAACACGAACGACATTGCAGGATGTCGCAGA
>vim|4356558|reg|U|rh|KMTVSR
CCAATGTAGACTCACTCTTTCAGCAGCTGAGCCAAGCTTTTATCAAGTACGCGTAGTGCCAGTTTTTTGCCTGTGCTATACGAACGAGTAAGGCTACGAAAAAGTTCAAAACTATGTGTTGATGAAAATGAATAGGTTGAACTTGGGGGAGCGGAAACTTTATAATGTTACTTGTAACATAATAAAGAGTTCAAACAGTTATGACAGAACAGCACAAGAAAACTCGAACCACACTTCAAGATGTGGCAGA
>vim|4605142|reg|U|rh|KMTVSR
CTAATATCGGCGAGTTTACATACTCGCCGTTCTTTTCTCCCAATTTTGTTTGCCCTGCCTAATATTACTAGCTATCTATTTGAATCTGATATAAAAATCGTTATTCTTCAACCGTCCCTACCTAGAGATTTGGATAACAGTTAGTTCATTAACAGCAAAAATGTTACAGTAACATTCACTACTACTTGAGAATTCGTTGAATGACTATGGAAGCAAAACGTTCACGCCCAACTTTGCAAGATATTGCTGA
>vim|4628388|reg|U|rh|KMTVSR
GTCTCCTGAGTGAGTTCTCAGGTTTTAGCACGTCGCAAACCCTGACGTTTCACCGGCCTGTCTTCTGGCAGGTCGGTTTTTTATGCCACCGTTCCAAACCGACCTTCCATTGCATCCTTGTCAGAGCGTTTTAAATCCAATAGACTCGTGAATGTTACCGGTAACATATGCCGGCACAAAAACAATCAGGAGATACCAATATGGTAAAGAACAAACGTCCCACATTGCAGGATATTGCGGACCGGGTTGG
>vim|4936125|reg|U|rh|KMTVSR
CCGAAAATGCTAAGCAATACTAGCTAAGTACACATTCAAATAAAAAGACACCTTATTTAAAAGGTGCTTTTTTATTTGAAATAGATGGAAGAAATGAAGGAATATTGACACAAAAATGGATTATCTATACTATTGATTTTACTGTATAAGTTTTGAACAGAATAGGAATTAGATACATAATAAGAGGAGGGGGACATTTAATGTCAACACTCAATGATGTTGCAAAAAAAGCAAATGTATCAAAAATGAC
>vim|5059510|reg|U|rh|KMTVSR
CTTTTCAACATCACGGTATTATTGGAGAGGCATTAACGTGGGAAAAGTGCAGTAAAGCACAAATGGAAGAATTTGAAACCAACCTAGTACAGAGATTAGGTCGTAAAGTAATAACTCCATCTATCTACACTTAAACAAACCATTGATTCATAAAGAAAGCCTCAGTTATAATGTTACTGTAACATTAACTAAGGCTTATTATGACTACCGATACTCGAAAATCACGTCCAACCTTGCAAGACATTGCAGA
>vim|18289|reg|D|rh|KMTVSR
ACTCCCCGTTTTGATATTGGTCGGATGGCCGCCCAAATGTTGCTGAGCAAAATTAAAAATAACGATCACAACCACAACACTGTTGACCTCGGGTATCAGATTTATCACGGCAACACGCTTTAGGTTATTTTCTCTTCATTACACGTATTCTCTTTGCCGGACGTTGCCTATACTCCAGGCAGGAAACTGGAGGATATCTCATGAGTGAACCCCTGTTAATTGCCCGCACGCCGGACACAGAACTGTTTTT
>vim|40002|reg|D|rh|KMTVSR
GTTGCTGAAAAAAATGAATGAAGACGGCGCTGCACAAGGAAGTCTATTTTTTGAACCAGAGTTAATTGTACGAGAATCAACGCTGTAAGCGCCTTATTCTGTTATCGGTAACAGGGTGAAAAGGATTGTTCCCACAATTTCATCATGATACTTTCAAACTATGAGCCGGCTTCAATAAAACGGAAATCAAAGGGGGAAACATGATGGAATATGCAGCGATTCATCACCAGCCATTCAGCACAGATGCTTA
>vim|95756|reg|D|rh|KMTVSR
AATCTGTGACACCGAAAATGTTAGATTTAGGTTTCACCTTGTCACCGGGCGGATCTATTTAAGCCCACAAATTTGAAGTAGCTCACACTTATACACTTAAGGCACGGATGGATATTGCTTCTGATATTGTCCGGCTGGACAATGTTACCGATAACAGTTACCCGTAACATTTTTAATTCTTGTATTGTGGGGGCACCACTTTGAGCACGACTAACCATGATCACCACATTTACGTCTTGATGGGCGTATC
>vim|145903|reg|D|rh|KMTVSR
CAGTGACCTACGTCACAAAATAAAACAGAGAAAACAGGTCTCATAACGACATTCACTGAATGGCTCCAGAGACCGACAGAATGGCAAGCAAGGGGGCAGGTAATCAAGCCCACCGTGATGGGCTGGCGTTGTCATCCGATAATTTTGCCTGCCACTATTCTGATTTCTTTTTGATTTATTGACATGATCAGGTACTCGTAATGAAACACAGCAAACAAGCCGTATTGATAATCGCTCCGGTAATGGACTA
>vim|150825|reg|D|rh|KMTVSR
AAACGGTCACGCCGAAAATGTTAGATTTAGGTTTCACCTTGTCACCGGGCGGATCTATTTAGTCTGACAACTTTGAAGTAGCTCACACTTATTCACTTTTGGCACGAATGGTCATTGCGTCGTGAATGGTGCGGTTGGACAATGTTACCGATAACAGTTACCCGTAACAAATTTTGCAACTTGTAGAGTGGGGGCCCGCTTTGAGCACGACTAATCATGATCACCACGTTTACGTTCTGATGGGCGTATC
>vim|155603|reg|D|rh|KMTVSR
AAACGGTCACGCCGAAAATGTTAGATTTAGGTTTCACCTTGTCACCGGGCGGATCTATTTAGTCTGACAACTTTGAAGTAGCTCACACTTATTCACTTTTGGCACGAATGGTCATTGCGTCGTGAATGGTGCGGTTGGACAATGTTACCGATAACAGTTACCCGTAACAAATTTTGCAACTTGTAGAGTGGGGTCCCGCTTTGAGCACGACTAATCATGATCACCACGTTTACGTTCTGATGGGCGTATC
>vim|274389|reg|D|rh|KMTVSR
GGGGCTATCCATCCCCCATGACATGGCTATTGCCGGTTTCCATGGCCATGATATCGGCCAGTCGATGGTACCGAAACTGGCCAGCGTACTGACACCGAGGGAAAGAATGGGGCAAATCGGTGCCGAGCGTTTATTGGCCAGGTTGCGCGGAGAAGGGGTAACACCCCAAATGGTGGATGTCGGCTTTACCATCCTCCCCGGTGGCAGTATATAAAAAATATAGCAATCATTTATATAGTAACTATTTACA
>vim|329363|reg|D|rh|KMTVSR
TTTAATTAACTTATCAATCTTTATATAAATTGGTATAAAGGTTGATGGACCAATAAATCCTAACGTTTTTAAGCGTTAGGATTTATTTTTGGTATGATTCTGTTAACGTTAACATTACGAAAACGCTTGCGAAAGCGTTTGCACAGTTGCATAATAAATTATGGTAAATGAATTAAGATACTTCGCAAGGAGGAAGCACTATGAGTACTTGGAAAAAGTTGGGGATGGGTGCCCTAGCCACTGGTTTAGC
>vim|530465|reg|D|rh|KMTVSR
GGGATGATTCTGCAAAAAATTAAACAAGATGGAGCCCAGCAGGGTGAAGTCTTGATTGAACTGGAACTAATAAAAAGTGAATCTACAAGAAAGTAAGAAGCTGGCTAAACAGCTTCTTTTTTTGATACCGGTAACAGATAAAATTTATTGTAAGCGCTTATAATAATTGCTTAAAATAAAATTCATGGAGGATGTGTATTATGAGACATTGGTATGATCAAGCAATTATTTATCAAATATATCCTAAGTC
>vim|547935|reg|D|rh|KMTVSR
GTTTTCAGTTATCTCTGGGAGAGAGTATCTAATCGGTCTGCTGGATTTGCGTTTTTTTGAACTCATTTGTGATAAATATCACATTTATATTTCCTGAATATTCTGTGTTGTTGCGAATTTCATCTCTACTTCTGATAATGTTACCGATAACAGTTACCGGTAACATTTTGTGGATAAAATATCTACGTTGAGGAGTTTATATGAGCGATACCCAGCATTCGAATCATGTTTTTGTGCTTATGGGGGTATC
>vim|726698|reg|D|rh|KMTVSR
GCTGAAAAAAATCAATGAAGACGGAGCGCCGCAAGGCAATCAATTTTTTGAGCCGGAGCTTATTGTCCGCGAATCGACTTTGTAGGGTGTCTCATTCTGTTACCGTTAACAGCTGAAAATGATTGTTCCTGTTACCGCCGTCATGATAATTTCAGAATAAAAGCCGGTTTATCACAGCCGGACAACCAAAAGGGGGAAACATGATGGAATATGCAGCGATACATCATCAGCCTTTCAGCTCTGATGCCTA
>vim|866451|reg|D|rh|KMTVSR
TCACCTCAAGGTGAATTAATGGTTAAACCACAATTAATTAGACGAGAAACAACAAGATAAAAAAGATGTACAGTAACTACAAGGTTGCTGTGCATTTTTTTATTGAATAAAAACGTTCCATGTCAGCAATGAAAGCGCTATACTTTAAAACAAAAGGGAATTTATGGCAGATATCGAATTTTGAAATAGAGGTCATACTTATGAAAAAAGTTTTAGCAATTAATTCAGGTAGTTCATCCTTTAAATATAA
>vim|975337|reg|D|rh|KMTVSR
AGACAACTTACTTCTTAAGATATTCAAAAATGAATATCTCAATTACCTGTCTCTTTTTCCTACCCAGCGCTAACCTTATCTCAAATAGTCAGGAGAAGTGGCTCATTTTTATCTTTTTAACTTTTTGAATGTCGATACAGGTACGTGGCATTCACCATTCTCCGTTATGCATTTTTTTAATTTCTGATGGAGGATTAATCATGCTAGTTGCACGTCTATTTTTATTGCTCGCCATCGTTGCCGAAGTGGC
>vim|1095495|reg|D|rh|KMTVSR
GGGACGATTTGAGGGAGGGGGGCGTGGAGCGTCCCTTTGGTTGGAGCCTGCAAGGAGCAAACACACCACAAATATTCTTCACGGCGTTGAAGGTAATCTCTCTCTAAAAACGCCTTATATTCTGCTTATACAGCCTCGCTCCAGCAGCGTTCCGGCTCAGAGAGCGAGCCCTCTATGCATCTGTCTAAAGGAGAAGAAAGATGGCGAGCGGATTAGGTGTTTTGGTAACGAGCGGAGACAGTCAGATCGG
>vim|1238626|reg|D|rh|KMTVSR
ACTCCCCGTTTTGATATTGGTCGGATGGCCGCCCAAATGTTGCTGAGCAAAATTAAGAATAACGATCACAACCACAACACTGTTGACCTCGGGTATCAGATTTATCACGGTAACACGCTTTAGGTTATTTTCTCTGCATTACACATATTCTCTTTGCCGGACGTTGCCTATACTCCAGGCAGGAAACTGGAGGAAATCTCATGAGCGAACCCCTGTTAATTGCCCGCACGCCGGACACAGAACTGTTTTT
>vim|1288307|reg|D|rh|KMTVSR
CTCTGACCCTGCGCCTCAGGCCATAATATGATCCCGCTCCCAAAACGCTAATTTAGTTCCCCTATCCATTCCTTAGCGCAGGATGTTACCGGTATCATGATACCGGTAACATCATATCATAAGATATGATTTGAAGACTATCATATATTGACCGGCGCGCGACTCACCGGTTCGGACAGATATCCATTGGGGGAATTATCATGCCACTTTTTATTGTTGCCATTGGGGTAGCACTCCTGTTGCTCCTGAT
>vim|1867328|reg|D|rh|KMTVSR
CACCTGTTTTGCATCAAGGGTTTGCTCAAAATGAGTTAGCTCCAAAAGGATTTGTTGTAGCAGTAAACTAATTATGATAGCGGTAACATTCATTTTGCGATTGTATAGCGCTTTCATTCATCTATAATAAAGCGTGTCCTTTAAGTGGTTGTTGCCATGACTATCGTAAAGAAAATGGTCACAAGGGAGAAGTGGAGAAGATGAAAAGAACATTTGCAGTCGATCCGTGGATGATTGCAACCCATCAGTT
>vim|1875415|reg|D|rh|KMTVSR
AGAAATGATTTTGCAAAAGATTCAACAAGGCGGAGCTCAGCAGGGCGAGGTTCTTATTGAACCTGAATTAATAAAAAGTGAATCTACTAGAAATTAAGAAGCTACTGGTGAGCTTCTTTTTTTGATACCGGTAACATTTAAATAACATTGTAAGCGCTTAAAATTATTGCTTAAAATAAGATTTATGGAGGAAGTTTATTATGAGACATTGGTATGACCGAGCAATTATTTATCAAATTTATCCTAAGTC
>vim|1890081|reg|D|rh|KMTVSR
GAAAGCGCCTGACGGGCCGACGGCCGGGCGTGCGCCGACGCGCGACATGCGCGGCCTCCCATCGGCCCCCTGGCCTGCATCTGCGCCACGCGCACACGAAATCCCTTCCGCTACGCAAAAAACCCGTGCTAACATCCCATCGATGTTACCGGTACCATCCGGCATGCAAAATCAAGAAGGCCCTTCGGAGACAGCCTGCCATGTCACACACCCCTCGCCGTCTGCGCAGCCAGGAATGGTTCGACGATCC
>vim|2076760|reg|D|rh|KMTVSR
AACATGATTTACAGTGACCTGCATCACAAAATAAAACATTGAAAACGGGTCTTATAACGACATTCGCTAAATGGCTTAATCATCTGATGACTATCCACTGCCATTTTTGGTTTTTGATTTATTGACATGATCAGGTACTCGTTATGAAAAACAGCAAACCATCTTCTTTCAAACAGGCCGTATTAATTATTGCCCCGGTAATGGACTATTTGACTGAGAAACTGGAACAGAATTTTACTGTTTATAAGCT
>vim|2180421|reg|D|rh|KMTVSR
GGAGATAGTAAACCGAGTTGAGTCTGATGAAGAAAATACCAAAATTGAAGTTAATATTACGCCAGAACTAATTATCCGCGATTCAACGCAATGAAATGATGTTACCGTTAACATCGGGCAAACGCTTCCAAATATTTATCTACTGCTTTATACTGTTCAATGTAAACGGTTACAAAAATAATATTTTGGAGGCAGAAATAATGGATGATAAGCATAAAGGGCAGGGATTGCCTAATTTGCCGCTTAGCAC
>vim|2244680|reg|D|rh|KMTVSR
AAGAAAAAGGGGCGAGTCAAGGTTATCGTCGTTTTTTTCCTGAACTAGTTATCAGAGAGACAACGAATTAAGTCTTATTACTATATATATATTTATGAAATTCATCGCTATTTTCTTAAAATAATCAGCGCATTGCTACTGAAAACAATGAATCTGTGCTATTATTGAGAAAAGTTCCATTTTTGAGAAGGATGGTTTGAATGAAAGAAATCAGACGAAAACATTTCCGTTTTCCTGCGTACGATGATGA
>vim|2455152|reg|D|rh|KMTVSR
ACTCCCCGTTTTGATATTGGTCGGACGGCTGCCCAAATGTTGCTGAGCAAAATTAAAAATAACGATCACAACCACAACACTGTTGACCTCGGGTATCAGATTTATCACGGCAACACGCTTTAGGTTATTTTCTCTTCATTACACGTATTCTCTTTGCCGGACGTTGCCTATACTCCAGGCAGGAAACTGGAGGAAATCTCATGAGCGAACCCCTGTTAATTGCCCGCACGCCGGACACAGAACTTTTTTT
>vim|2566157|reg|D|rh|KMTVSR
CTGATAACATTTCAGTAAATGCCTTACATAAATGATTAACGCTCATTTGATTAGCTGAAACAATTCAGCTCGAACAATGATAGCTGGCTCACGTTACCGGTAACATGTTTTCTTAACATGATTTACAGTGACCCACATCACAAAATAAAACATTGAAAACAGGTCTCATAACGACATTCGCTGAATGGCTGCATCATCCGATGATGACCTCTCGCCATTCTGGTTTCTTTGATTTATTGACAGGTCAGGT
>vim|2570110|reg|D|rh|KMTVSR
AACAATTCAGCCTTGGCAATGATAGCTGGGTCACGTTACCGGTAACATGTTTTCTTAACATGATTTACAGTGACCCACATCACAAAATAAAACATTGAAAACAGGTCTCATAACGACATTCGCTGAATGGCTACATCATCCGATGATTCCCTGTCGCCATTCTGGTTTCTTTGATTTATTGACATGGTCAGGTACTCATAATGAAAAACAGTACGCAATCTGTATTAATTATCGCCCCGGTAATGGACTA
>vim|2571962|reg|D|rh|KMTVSR
ACAATTCAGCTTAAGCAATGATAGGTCGGTCACGTTACCGGTAACATGTTTTCTTAACATGATTTACAGTGACCTTCGTCACAAAATAAAACATTGAAAACAGGTCTCATAACGACACTCGCTGAATGGCTCAATCATCCAATGATTACCTGTCGCCATTCTGGTTTTTTTTGATTTATTGACATGATCAGGTACTCGTAATGAAAAACAGCAAACAAGCCGTATTGATTATCGCGCCGGTAATGGACTA
>vim|2578998|reg|D|rh|KMTVSR
ACAATTCAGCTCTGGCAATGATAGGTCGATCACGTTACCGGTAACATGTTTTCTTAACATGATTTACAGTGACCTGAATCACAAAATAAAACATTGAAAACGGGTCTTATAACGACATTCGCTGAATGGCTAAATCATCCGATGATTACCTGTCGCCATTCTGGTTTTTTATAATTTATTGACATGACCAGGTATCCGTAATGAAAAACAGCAAACAAGCCGTATTAATCATCGCTCCGGTAATGGACTA
>vim|2791312|reg|D|rh|KMTVSR
AAGAAATTAATCCGACGCGATTTTAGTAGTATTGAAGGTGAATTTGAGTTAAAAATCCGAGAGAGCTCTCAATTTATCTAAAAGTCTTTTGCGCTATTTTAGAATAAGTTTTACCTTTTGTGTTATCGGTAACACAATTTCTTTATTGTCATGTGTTACCGTTAACATATGACAGAATATTTAGATTTATAGGTAAGTGCATGGCTCAGCCCAATCAAAATCAAGAAAAACTTGTATGGTGGAAAGAAGC
>vim|3021549|reg|D|rh|KMTVSR
AGCGTGAAAATCGACTACACCGTCATTGCGCGAGAAAGCGCCTGACTCACCGCTTGTCGGCCCCGCTTCCCGGCGTTCCATGCCCGCGGCAGCCGTGCTACCATGATCGGATGTTACCGATAACGTCCGCTGCATGTCGCGTGTTTTGCGCGTGCATCGATGAGCTGGTGTGACGGCACACGCCTATATGGAGACACGGTATGACGGACAGGACGCAAGCGTCGGCGGGTCGTCGTCTGCGCAGCCAGGA
>vim|3191229|reg|D|rh|KMTVSR
ACCGGAAGTGGTCATCCGCCCCTCCACCGTCTGTGAATAAGCAGCCTTACACCGGTTGCTTATTTTTTTCAGGATGGGCTTGGGCCAATCAAACCCGTAAAAAGCATTTTGTTAACGGTAACATCGCTGAAAAATTTGTTCCGGATAAAGGGGTGATGATACGTTGAAAGGGTATAGAAGAAACGTGGAGGTGAACCGCTTTGCAAGATGCGTGGTGGAAAGAAGCTGTCATCTATCAGGTATATCCGCG
>vim|3352203|reg|D|rh|KMTVSR
AAAGGCGATTTCGACGTTATTGAAAGCCGTCTGAAAGCACGCAAAGGCCATTTCTTTAAAACCCAGATGCTGGTGACGCAGTTTGAAACGCTGCAGGAGCCGGGCACCGATGAAAGCGATGTTCTGGTGGTGGATATCGACCAGCCGCTGGAAGGCGTGGTGGCGAGCACCATTGAGGCGATCAATAAAGGCAGTACGCTGTGAGTACATTAACGTTGGTTTTAACCGCCGCCGGTTCCGTCTTACTGCT
>vim|3384279|reg|D|rh|KMTVSR
GTGAAGCGATTACCCCTAAGATGTTAGATTTAGGTTTCACATTGTCACCGGGCGGATCAATTTAAACTGACAAGTTTGAAGTAGATCACACATATTCACATCTGGCACGAATGGATATTGCTTCTCCACAGGTCCGGCATGACAATGTTACCGATAACAGTTACCCGTAACAATTAACCGATACGCCGCCTTCGCGCTGGATGAGTCAGCCCCGGCGCGGCGTACCAGTCCAGTGGGAGGACGCTTTGAG
>vim|3406527|reg|D|rh|KMTVSR
GTCACCGGGTGGATCTATTTAGTCCAACAAATTTGAAGTAGCTCACACTTATTCACTTCTGCCACGAATGGATATTGCTTCTATTCTGGTCCGGCCGGACAATGTTACCGATAACAGTTACCCGTAACAATTCCTGATCCTTGTACTGTGGGGGCACCACTTTGAGCACGACTAACCATGATCACCACATTTACGTTCTGATGGGCGTATCAGGCAGTGGCAAATCCGCTGTCGCCAGCGAAGTGGCGCA
>vim|3481216|reg|D|rh|KMTVSR
GATAAGCAAACTGTCCTTTAAGATATTCAAAAATGAATATCTCAATTACCTGTCTGTTTCGCTGAAGAAGGGCTAATCTGACTACAAATAGTCAGGAGAAGCGGCTCTTTTTATCTTATCAATTCTTTGAATGTCTGATTCTTAAAGGACATTCACCATTCTCCGTTATGCAGTTTTTTAATTTCTGGGGAGGATGAATCATGCTCATTGCACGTCTATTTTTATTGCTTGCCATCGTTGCCGAAGTTGC
>vim|3593087|reg|D|rh|KMTVSR
AATGACGATATTGGATGGCAAGCCTCTGGCTAGACAGGGGCATTACTGCCAGGCAACCTTAATTGAAAGGGAGACTACACCTCAGTAGTCTCTTTTTTTGGTCAGTGGGCGGTCTAGGAGCAAAAGAAGGGGGAGCTATTTATTCTATTTTTGTTAGATAGTAGCTCAAAACTTGTTACCGTTAACATTTAAGAAAACGTTTGCAAAGACTCCTTGGAATTGTATATACTGGTAGTGTACAATTCAAACT
>vim|3622686|reg|D|rh|KMTVSR
CGGTTCCGGCGATCGGGTTGTTACCGGTATCATGATACCGGTAACAATGAGTGTGCGGTGATATTGATCGCGATAGAACCTTTGCCTCAGCACCACCTACAGCTCGTCTTCTAACACCGGGAAGAGCCTAAAAATACAACAAACGCGCGCTTTACGGCCTATCGTAAAGAGGTCTGCGATAAAAAGGTTGGAGAAAAATTATGCCATTAGTGATTGTTGCAGGCGGCGTAGCGCTGCTGCTGCTGCTGAT
>vim|3627014|reg|D|rh|KMTVSR
GCATTCGGGGAGAAGTGGTGACGCCGAAAATGTTAGATTTAGGTTTCACCTTGTCACCAGGTGGATCAATTTAGTCTGACAAGTTTGAACTAGCTCACACTTATTCACTTCGCGCACGTTTGGATATTGCTTCTCTTTTGCCCCGGCAGGACAATGTTACCGATAACTGTTACCCGTAACAATTGACTGAGGGACTCCCTTTGAGCACGACGAATCTCGATCACCACGTTTACGTCCTGATGGGCGTTTC
>vim|4184639|reg|D|rh|KMTVSR
TCCGAAGCTGACCAGCGTTGATACACCACGTTTCCAAATTGGTGTAAAGAGTGCAGAGCTTTTAATTGCGCGTCTGAAAGGCGAAGCGCAAGAAGAAAAAGTGTTTGATATGGGTTATCAGATCACTTCAGGAGAGAGTGTTTAACTCGCAGTTAACCGTTCTTCGTATTCGCTCATTAATGGTATTGGCAGGTTAGGGTATGGCACATCAGCTGGATGCATTGGATCTCAACTTAATGCGTTTATTAAA
>vim|4936125|reg|D|rh|KMTVSR
TTGGGTACGATGGCGTTTTTCTTGATCAAATCGCTTTTCCACAATTAACAACTGTAAAGCAACCTGTTATCAAGATGGGTGAAGCTTGTGCTAAAATGGTATTAAATAAAATTGAACAAAAAAATGCCTCACAAGGAGAAATATTATTCATTCCTGAACTTGTCATTAGAGGGACTACTAAATAAAAATTAAGGGCACAGATGATTAAAAAAGTGGTAAAAGGGAGAGCTGAAAATATGACTAAAGCTAT
>vim|1190|reg|U|rh|ISTVSR
AAGCTTACTCATAAGATTACTATGAAAACATTTTCATTCAAAATCTCAAAAAAGACGATTATTTCAAATTAAAAAGAAATATGATAACTTATCGTTCCATATTTTTTCATATCACATTTACGCAAACGTTTGCTTAGTTCGTGGGAAACGTTATAATAGTGAATGAAGTGATTAAGAGAAGAGTACAGGGAGGCAACAACATGAAAAAAGCTACTCTAAAAGACATTGCAGAATATTTTGGTGTCTCAAT
>vim|1836|reg|U|rh|ISTVSR
TAGCTAAGTTTTTGTTTTGAATAGATAAAACAGGGTATGAGCGTACCACCATTGACGAGTGTTGCTGTTGACTCTTTATATTTACGTTTTTCAGCAAGAAAATCATTGAAGGAGTAGCAGCAATGGGAGGTTAAAAGAATAAGGCTTCTCATCAGTGATAAAATTTCATTGAAGATACTCGACAGGAAGGAGAAATTAGCATGAAAAGGCGCCCTACAATAAATGATGTGGCGAAATTAGCTGGTGTTTC
>vim|39956|reg|U|rh|ISTVSR
TTCGAGGAAAATGTGCAATAACCAACTCATTTCCCGGGCAATTCCGCCGGTTCCGAATGATACGAACAACTGAGACTGAGCCGCAAATGGTTCAGTCTTTTTACATGGCAGCCAGAGGGCTTTGTGCACTTGACATTTGTGAAAAAGAAAGTAAAATATTTTACTAAAACAATGCGAGCTGAATAATGGAGGCAGATACAATGGCGACAATTAAAGATATCGCGCAGGAAGCGGGATTTTCAATCTCAAC
>vim|64599|reg|U|rh|ISTVSR
GTAAGTGTTTTCTTTAAATGTTTTTTGATAATGCTAGAATGGGCAAAAGAAGTTTATAATAAAGTGGAAACATCATTTATGGTTAATGGCATGGGATCAAACCATTCGTTTATTATCATAAGCACTCTTGACTTTATTAAATGATTAAGCAAAAATATTAGTAAAAGTTTTACTAATAGTATTTGTAGGAGGGGACACAATTGGCAACAATAAAAGACGTAGCAGAAATGTCGGGATACTCCATCTCCAC
>vim|144302|reg|U|rh|ISTVSR
TTAAAAATATTGGTTCACCAAAATCCAATATTTTTATAAAAACTAAGGTAACCAGCTTGAATTGGCTTTAATATGCCTTTCTTTGAAAGAATTCTCATAAGGCGGCTAATATTTCATCATTTATATTTCTTAGCGCCCTGAACTAGCCATTTTATGGTAATGAAAATTTTTTCATTTGCTAATTTGAGGGAGATCACAAAATGAATGGAAAGCTAAAAATACAAGAAATAGCTAATCAAACGGGTCTTTC
>vim|266935|reg|U|rh|ISTVSR
ACTTTCCACGTTATTCTCACACATTTTGACAAAACTTTTTTGCAAACAAAAAAGACCCCTATCATTCTTACGCCCAAGTGAAAAGGTTACGCGAATAAAAAGAAGTCTTATTCATACCATAGTTTGTGAAAAGCTTTTCAGGTCAAGATTTTTTCTTTCTTATTATTTTCCCTTTATAATAAGAGGAAGAAGTGATACATATGGCCAATATAAAACAAATTGCAAAAACCGCTGGTGTATCCATATCAAC
>vim|280415|reg|U|rh|ISTVSR
GTTCGAGCACACTCCGGCTCCAGCAATCTTCTTTCACCTAAGATAATGGCTATATAAAGCCAATCTAACGCCGACATAGACACTTTGCAAACGTTTGTAATACAATCGTTGTCATCGCCGCAGATCAATCAATCAGCATGTACACTGGAGTCAGTTGTGCATGTGTATTGCGATTTTCCATTCAACGCAAGGGGGCTGCAATGGCTACGAGCATTCAGGATGTCGCCCGCGAGGCCGGCGTCTCCATCTC
>vim|327596|reg|U|rh|ISTVSR
TAGTTATCTTAGGTGTATCTGCATATTGGCAACAAGTTATAAAGGGAATTATAATCATAGGAGCTGTAGCCTTTGATATTAGAAAATATATTGCTAAAAAATAATATTTTCAATAATTTAATAGAATTTGCCATAATGAAGTGATAGAATAAATTAAAGGAATAATTGTAACTAACTAAAGATGCCAAAAGGATGATTTAATGATGCCAACTATTAATGACGTAGCAAGAGAAGCAGGAGTTTCTATAAG
>vim|361463|reg|U|rh|ISTVSR
AACTTTCCACGTTATTCTCACACATTTTGACAACACTTTTTGCAAACAAAAAAGACCCCTATCATTCTTACGCCCAAGTGAAAAGGTTACGCGAATAAAAAGAAGTCTTATTAATACCATAGTTTGTGAAAAGCTTTTCAGGTCAAGATTTTTTCTTTCTTATTATTTTCCCTTTATAATAAGGGAAAGAGGTGATACATATGGCCAATATAAAACAAATTGCTAAAACTGCTGGTGTATCGATATCAAC
>vim|502309|reg|U|rh|ISTVSR
GCGCCTCGATCGAAAGTGTCGATCAATTGCATGGTTGTCTCCGGAGCGCGATTCGATGCCGTGCGGGCGCGATGCTTGCCTGCCCCGGGCCGCTGCTCCTCTCGGCGGCCACGACAATAGGAAAACGTTTCCCTATCGATGATGCTACGATGCCGGTCCGAGATGGACAATGACATGGAACGTTTTCATCCAGGAAAACCATGACGAAACGAGTTTCCGTGCGCGAGGTCGCGCATGCGGCCGGGGTTGC
>vim|520337|reg|U|rh|ISTVSR
AAAATAAATAAAACTGCAGTTAGAAACCACATTCCACCTGCAGAAAATTTGCTAGTTTCCCAAGAAAATCTATTCCATATTTGATATGCCATTATGACACCCGTCACTAAGGGTTTCTCAATCTTGACTTAAAAACAGCGACCTCAGTAGATTCAAAATTAATAATAAGTACGCAAACGTTTGCAGAAAAGTAGGTACGCATGAGTGACATCTCTCAACCAACAGTTGAGAACGAAGAGAAATCACCTAC
>vim|608169|reg|U|rh|ISTVSR
ATCTTATTTATTAATGCGAAATGTCAATAAATGAATGCAAAAGACAATTTAATGCAAATTTGCATTGTGATTGCGAGTTTACGGTGCAGGGAATCGCCCGTCGCTCTAAATATTGGCAGTGCATGCACAGCGAGAGTGCAAATAAGTTAAGCCATACCTTTTTGTTATTTTATTTGTCAAAACCGTAAACAGGATTCCGCATGGCGACACTCAAGGATATTGCCGACCGCGCGGGGGTTTCTATCAGCAC
>vim|710797|reg|U|rh|ISTVSR
GATTGTATTCGGACTAAAATGATCGGATCGGCGAAGAGCTCAAACTAGTGTAATGACGTTAAATTTTGTGGGGGAGGTCTCTTACCGTTCCCTTTTCGGAAGGTCACAACGGACCCCAAACCCCTCTTGTGTGCACTTACACGCAACAGCACCTTACAAGCGAGCACGCTACCATCTTGGACCCATTGAACGGACGGAACATGCCCACTTTATCGATCGACGATACGACGGAACGGCCAACCGGCAGACG
>vim|727211|reg|U|rh|ISTVSR
CGGATGATGAGGTGCGCCGAAAAAGCCGGATTTAAGATGGAAGGCCGGATTCGCAAAGTCAGATATTATGACGGAGTCTATTACGATTCAATCAGATACGGAATCCTGCGGGAGGAGTGGGAGCTGATTTGCCGCGGAAGCTGACACGCTCTATAATATAATATTAGAAATCTTTCATCAGCGGACTAGAGGGGACCAATATGAAAAAAACCATTTATGATGTAGCGGAAGCGGCCGGCGTTTCGATTTC
>vim|730246|reg|U|rh|ISTVSR
AACCCCAGTTTACTACGGGTTTTCGATTGGTGCAATAAAAAGTGTTTTTTCAAATGAAGCGTTTTCATGTAAAATCCTTATTGGCGGGGATAGGGCAATCAGCACTTGACTTTTACGCAAATCAACGTTAAATTAGTAAAATATTTTACTAAAAAATTTGATATTTAAAATAAAGGTGTTCATATGGAGGTTTTACAATCGTGGCGACGATAAAAGATGTTGCAGAAAAGGCGGGGTATTCCATCTCAAC
>vim|853765|reg|U|rh|ISTVSR
AAATAGTATAAATAATTTGTATATTGTTGTTTAAGAAAAATCCCCTTGCTGGTTAGAAATCTTCCTTCTGGCCGGATATAAAGGGGATCTTTTTCTATATTGTATTGAAAGAAAGTGGAAAAACCATTAAAATAACATTAAGAAGAGCAAGCGCTTTACCTAACGAGCTTGACTACAACAGATGGAGAGAATGATGAGCGATGAAAGTAACCATTTACGATGTAGCAAAAAAAGCGGGTGTATCCATTTC
>vim|917250|reg|U|rh|ISTVSR
AGAACTGAAAAAAGCTTGATTTAAGCGCATTTTCAGTTCAGTCAGCTACTGCGAATTTGCAAAATAGCATCATCATATTATTTATGTCCCAGACTCTTTTTGACATATTTAAAATGTTGAATATCTAACTTGAGTGATTGACAAAAATGTAGCGACAACCTATCATCAATAATGAAAACGTTTTCATTAAAGGTGGTACTATGGCAACAATAAAAGATGTAGCTCAGAGAGCAGGGTTATCTATATCGAC
>vim|927543|reg|U|rh|ISTVSR
GATCTGCTTCTACACCAAAAACTTCTTTAAACTTTTCTCTTAACTGTGATGTATTCATAGGATGTATCTCACTTATTCTTTTTGTTTATACTGAAATCGTAACCCCTTTCACATGGAAAATCAATATTTTTACTATTTTTTTAGTAAAATATAGGTAAAAAAATAAAAGTTATGTTATACTGAAATATGAGGAGGATACTGTGGCTACATTAGCAGATATCGCAAAATTAGCAGGTGTATCTATTTCAAC
>vim|1098704|reg|U|rh|ISTVSR
GCCGGTAGTGTTTCGCCTTAATTGACAAATTTCCCGTCCTGGCGCATAACTTCCTGCAGACTCCCATTGTGGCTATGTCCCTGAACCTGGGCTGCAAGGGAGCTTGTTAGGCCATGGCCTAGTTGACATGCATTGCCCGCTTCTCCCATGATGGCCGGCTATGAAAGCGTTTCCCCTTAAGCAAGGTGCCCGTCCTCCGAATGATTACAATAAAAGAAGTCTCCGACCGCGCGAAGGTCTCGATATCCAC
>vim|1147827|reg|U|rh|ISTVSR
AGATACTCCTCCAGTCCGTCCCTTGAATTATAGTAGAAGGCATCGTCCTTACGAGGAGCTTTTCGTATTCCACCACCGAACTAGCAAACGTTCAGGCCCCGTAGTGGTAGAGAGAGTATCCTCTTTGTGATAGAATACCGCCCTGAGTCGCACCTTCAGACGCAGCTCCCATGCGCTTTCGTCCAATTGTTGTTGGGGCCATGCCCAACGATGCGAAGGAGAACTCGAACCAGTCCAAGGCCACCATCTA
>vim|1266406|reg|U|rh|ISTVSR
TCAGCGGCCATCTGAAACCTGCTCCGGCTGCCTTGGGTTTTTCGAGAAAACGCCGACGCATGGATGGCGGTCAAGCCGCATCTTCAAAGCCTCCCTGCTCTGCCGCTTGTCGCGGACTCCTCGGGGGCAATTGTGCATAGGCATTCCATTTGCGCAACGTGAAAGATTTTTGCATAAAGGAGCGGGAGCGAGGAAGTGTCATGGCCGCGGAGCAGAAAAAAGGCAGGCGCACGCGCCTCGACGATATCGC
>vim|2004282|reg|U|rh|ISTVSR
CAGAGCATGCGGTATGTTCGTTTACCGGAGCCGACTACGACGGGCTGCTGAAATTCGTGCTGGACGCATAAGGCGCGCGGTGGGCGCTGAGCTTAAATCGCATGGGACGTGCGGGAAGCCGCTGTGGCGTGCGGGAAAGTCGCAAGGAAAAGTCGCAAGTCGTAAAAGGCATACGTGCGTAAGGCGTGCGTAAGGTGCACATGGATAGAGCAGGCATTCGCGAGGTGGCCAAGGCCGCGGGTGTGTCGAT
>vim|2004291|reg|U|rh|ISTVSR
TATGTCACGCACGGCAAAATATGAAACGTTGTCACCAAAAACCATCTCTAGAGAACGCTTATATTCCACGCAATGCCCAACTACCACCACTTTATGAAAACGTTTGTAATGAATAAGTTGCAAATTGGACAAGAACACGGTCTTAATGGTGAGGGGAGGTAGCATTACATTATTCAAGCAATCACTGTACAGGGGACTCGATGAAAAGCAGTAGCATTCAGGATGTTGCGCAACTCGCGCACGTGTCCAT
>vim|2026475|reg|U|rh|ISTVSR
GGACAGGCCCGGCGTCGCGCCAAGCACAAGCCCCCCAATCGTGCCCAGCAGCAACAACGCAAAGTTGACCGGCGTGAACACGTCACCGAAATAGAAGATGAACTCCATTCAGGCCTCCCCTCCCGTCAGGATGATCTTGACCTTCGAGGTTAGGGGATGAAAATAGTATTGCAAATGTTTTCATAAACCGTGACGTTCGGGTGTTCTATATGGCTGATAAAAATACGAAAAATGCCGATATCGTTGCTGT
>vim|2033326|reg|U|rh|ISTVSR
GAGCTGAGTCACGCTTATTGAGACGGCTGCCGCCCTGGCGGCAGCCGGATTCCCATTCCCTCCCCAAAATGGTTATTATCCCATAAGGTTTTGTTACAAAAGGAAACCTGCCAGGTGATCGGGCGCCATCTCTTGGTCTGGCAGGTTCGTTATAATCGCCCGTTCAACACAGACAGGCTCCCCCAACAAAGGAATTGATAGTGGCAACGATTAAAGACGTTTCCCGGTTGGCTAATGTGTCCATTTCAAC
>vim|2078719|reg|U|rh|ISTVSR
TTTTTAAAATTGGTTTACCAAAACTTGATTATTTTGGTGAAAACAAGGTAACTAGCTTAAATTAGCTTTAATACGCGTTTTTTTGAAAAATTTTTCATAAGCTGAGTGATATTTCAGCATTTATATTTTGTAACGCCCTGAATAAGCTATTTCCCGGCTATGAAAATTTTTTCATTTGCTAATTTGAGAGAGATCACAAAATGAATGGAAAGCTAAAAATACAAGAAATAGCTAATCATACTGGCCTTTC
>vim|2180420|reg|U|rh|ISTVSR
TAATGTTTCTGCGAATGAGTTATTTGATATTAGCATAAAGCCAATGTCAGTTTCTGTATTCAAAATTGTATTAGGTTAGTCTAAAGTTAAACTATTTAAAGAATGTGAAATAGTTGGTGTATTTCCGAAAAGTCAGAAAAAGATTGAGACACCCGTCTCGATCTTTTTCATGTTAAAATAACGTGGACAGGAGGTCTGGTATGGTAACGATACAAGATATTGCAAACAAAACTGGTGTGGCTATTTCAAC
>vim|2204594|reg|U|rh|ISTVSR
TGCTCGGCGGTCATGCTTCAGCCCGCTCAAGCCTTGGGACGCCGGGTAAAACGCCGACGCATCGACTGGCCGTCTAGCCACATTTCAAAGCCTCCCTGCTCTGCCGCTTGCCGCGGACTCCTCAAGGCCAATTGTGCATAGGCATTCTATTTGCGCAATCTGAAAGATTTTTGCATAGTAACAGACAGCGAGGAGACGACATGGCGGCGGAAGAGAAAAAAGGCAGGCGCACGCGCCTCGACGACATTGC
>vim|2292518|reg|U|rh|ISTVSR
GTAGATTCATCCGGACCTGCAATTTCTTTCCTCCTCTTTTCGTATGAAATAAAACGCTTTTTAACGGTATAATACAAATACAACTATTAACCATTCAATGAGTAAAATTATTTCCTCTCATTTTACCATATGTTAAAATTTAAAAAATTAAAATTTACTAAATTGTTTTACTTAAAATAATTCAAAAAAGAGGCGGATGTATGATGGCGACGATCAAAGATATTGCAAAAGAAGTGGGTTGTTCGATTTC
>vim|2701437|reg|U|rh|ISTVSR
CCGTTAGGGCAGGCCTATACCCACTATCCCATTGATTTACCGAATTAAACAAGCACTCGCTTGTCTCTGTCCGAATTTTCACAAACAATTGCAAATTGTCGCTTCTGGTGGCAATCAGAGTTTGGGAGGACTTCATGAGCAAACGAATCTGGCTGTCATGCCTTGCAGCTTTGTCGCTTAGCGCGGGCAGTGCCTGGGCAATGGGCTCGGCCGGTCTGAAATCTAGGAAGAACGCGCGCCTCGAAGATAT
>vim|3192741|reg|U|rh|ISTVSR
TACTTGCAATACAATGGGCAATGACGAATATGAAATCCGCGGCCGCAAGCCTTCAGATTATTTGGCGGTCTGCCTTGAGACGCAGGGTGTGCCGGATGCGATCCATCACCCTGAATACCCGTCTGTGATTCTAGAGCCGGGTGAAACATACCGTGCCCATACAAAATGGATTTTTGGTTGAAAAAGATTGAGGTGTAAGCATGGCAACGATTAAAGATATTGCAGAGAAGGCGGGTGTTTCCATTTCAAC
>vim|3371121|reg|U|rh|ISTVSR
ATCGCGTTGGGTTCCACGACCCCGGCCTCGACGGCGTCGGAGTACCAGGCCTGGAACTGGGCCAGGGGGGTGGGCGCGAGGTCGTGCTCGTCGAAGCGCCGGTCGCCGTAGTCGACCCGTCGGCCCGCTGGATCCTCCACCGTCGCAGCGTACGGGCCCTGCCGGGGCGCGGTGGGCCGGCGGGGTCCAGACTGCGCCCCGTGACGGCCCCACCCGTCGTCTACCCTGCGCCGAGAACGTTCGCAGGCGG
>vim|3373464|reg|U|rh|ISTVSR
TATTTTATTTTTTAATATGATTTAAATTAAGAATGAATATTATTAAATTTGTTGAATATAGGGTATAATATAAAATATAATGTATTTAAATGTACTTGCTTTTATGGTAAAATAAAAACTTATATAAATGTAGTTAAAATAGGAACCTTCAAAAATTTGGTTCAGTTTTAGATAAATTTAGTAAAATAAGGAGGATGAAGATGAAAGGCAATATAACGATAAAAGATGTTGCTAAACAAGCAGGAGTGTC
>vim|3504973|reg|U|rh|ISTVSR
TTAATATCCATAAATAACCCCTTATGCTTTTAAAAAGCTGGCGAACATAACACTTCTTAATATGGCTGCTACATCTCTGTCCTGACCAGGTTATAAGGTTGCTATTTCACCAGCTTTTAAATTATAACAATAAAACGAAATAAGCCGAATAATAAAGTTTTATGCAATGTTTCCATATTTTTTTTATTATAATAAGTGCTATGAAAAATTTTTCTTACAAAGACATAGCTAGATTAGCTCACGTTTCAAT
>vim|3566620|reg|U|rh|ISTVSR
GAACGCGAGCTGAGTCACGCTTATTGAGACGGCAGCCGCCCTGGCGGCTGCCCAATTCCCTTTCCTTCCCCAAAATGGTTATTATCCCACAAGGTTTTGTTACAAAAGGAAACCTGTCAGGTGATCGGGCGCCACGTCTTGGTCTGACAGGTTCGATATAATCGCCCGATCAACACAGACAGGCTTCCCCAACAAAGGAATTGATAGTGGCAACGATTAAAGACGTTTCTCGGTTGGCCAATGTGTCCAT
>vim|3647698|reg|U|rh|ISTVSR
TTATACAGTTCCAACAAAAGGGAAGAAAAAAATGAGTAAAATTAAGAAAACAAAAGAAAAATTGAGTTAATTGACTATAATTCCGTCTAATCTCCTCTAATCCCCCATAATCAAGTTTGCAATTTAAATTATTTAGGGATATACTATGAATAAGCAGTTCCGAAAACGTTTGCATAATAATTGTAACAAGGTGGTTTTTTATGAATAAACAAATAACCATTAAAGATATAGCAAAAGAAGCGGGGGTTTC
>vim|3677555|reg|U|rh|ISTVSR
GAGAAAAACTTGAAAACTCCGAGAAAAAATGAGAAAAAAGCATCGCATAACTTTATTTGTCGAAGGAAGAATATGTGAAGATGATAAACAGAAAATATAATACTTGACTTAGTCTTAAACAAAGTGGAAAAATATTAAATGTCTTGAAAACGTTTTCAAGAACGTTTTCAAAAATTTTGGTGTTCGGGAGGCAAGAAAATTTGGAAAATAAAAATGGAAATATCACTTCAAATATTAAAAGTGTTGCAAA
>vim|3736868|reg|U|rh|ISTVSR
AAAATATTGATTGTCACCATCATTTTTATACCAAGTAATTTCATATCCTTGGATATGAATATCATAAATATAATCTGTAGATTCTAATCTAATTAATTGTAAATCATCAATAAAAGCTTTAATCATTTGTAATATTTCCTACACTTTCATTTTTTTTAGTTTATTGTGATAAAATAAGTATAATACATACGAGGTGAACTATGAAACCAACCATTAAAGATGTTGCAAAGAAAGCCAATGTCAGTATTTC
>vim|3998060|reg|U|rh|ISTVSR
AATCGGCATACCTGAGCTTGCTGATAAAGCCTTGGTATTTTTTGATTATTCAATGTGTTACAATCTAAGCAAGAGTTTGAACCTGTTCATCTTTCTAGAAGAACGCCCTTCATAATCGCTCTCCTTAGGAATTTTTCATTTTTCTCGTATTTGTTTACCTGATAAATCGAATATTCTGGATGCCAATGGAGTTGATGCAAATGGCCACCCTTAAAGACATTGCCGAACAGGCAAACTTTTCCATTTCCAC
>vim|4191155|reg|U|rh|ISTVSR
CTATTCATTGATTTTACAGTTGAGGTAAGAATAAAACGGTTGTAAAAGTGAGACAGCATGGACGTTCTTGGATTTTATGACTAGTGTGTTATAGCGAAATTAATTTGAAAAATTACTTTCATCAATAATCTCTTGACAAATCCCTTTGAAATCACGTATCCTCATAGTATAAAAGCGCTTTCATAGGAGCTTGGTATGCAATGCAAAGCAGTGAAAAGAGGAAAAAGATGAATATATATGATATAGCAAA
>vim|4198023|reg|U|rh|ISTVSR
GGCAGTGGACGAAGTGGGCTTTTTACGCGGCTTATCCAGTTATTTTGATATTTTGTGCTATTGGTGCAACATTAGCGTGATTTTTGACAACGTTCGCAGTATAATAGTAGCAATATGGGAGAGCATTGCCGCTCGGGCAAGTGTTTCCAAGGCTGGGAACGTTTGTGATTATGATGCAGAAACCGCAAAGGGGTTGAGAGATGGATAGAGCAGGCATTCGCGAGGTGGCCAAGGCCGCGGGTGTGTCGAT
>vim|4198040|reg|U|rh|ISTVSR
ATGTCAAACGTTGTCATTTTTACATGTCATAAATCATATATTCTGCATCGTTGTCATAGTATTGACAGCCTGAAAGCATTGTAAATATCAGCCCCGCAACAACTGTGGCACAAATGAAAACGTTTGTAATCCAACTTTTGCAAGAGTGTTTCAATACAGTATGCTGAATATCCAGTAGTTCTACTATACAAGGGGTCACCATGAAAAGCAGCATTCAAGACGTGGCACAACTTGCGCACGTCTCCATTTC
>vim|4257188|reg|U|rh|ISTVSR
TTCCATAGTATCCCTCCTTGTATCAGTTGACTGTTTATCAACTGTATATGTTTGTATAAACAGTATATGAACAGTTGGAAGAAAAGTCAATAGTATGTAGAAAAAAGTATTAAAAATCTTGATGTAAACTCCGAATTTTTGTTGGAAATTTTCTTGACAAATCTTGGCTTTATCACGTATGCTTTTGTAAAAGCCCTTTCATGAAGGTATGGAATGTTGGAAAGAGGGAAGTTATGAATATATATGATAT
>vim|4581019|reg|U|rh|ISTVSR
GCCAAATCCATTGTCGATTTCATCGCCAATTCCATATGTGGTTCTATATCCATTACGCAACCTGTCAGAACCCTCTGGATTTTATCTTGCAAAATCCGGAAAAGTCCATTACAATATAGAGAAAGGGCTTTCACGAAAAAAGCAGGAGCAGAGCAGGGGATGAAAGCACAGAAGTGTAAAGGAATAAAAGGGGTGAAGGGATGAATATTTATGACATTGCAGCCGAGGCAGGGACCTCTATCTCCACTGT
>vim|4676900|reg|U|rh|ISTVSR
TGGTATAATATAGGCAGGAAACGTGTTTCCATAACGAGTTAAACTCTGCGAGGAAAATATGAGTTTGAAGAAATGTTCGATCCGCGATGTTGCAGCGCTGGCTGGCGT
>vim|4677177|reg|U|rh|ISTVSR
TATATCCACAAGTGGTAAGCGGAACGCATGGCGGCCGGAAGTTGGACTTCCGGCCGTTTTTTGTGCCGTTTCAGCCGGAATCCCCGAAAAATCACGAATTTCTTTCCGTCCGGTATTGACATTTCCATTGAAATCGATCATAATTAAAATAGTCCGCAATCGTNTGCGGTAACGTTTGCGGATACTTCTGGAGCAATGGTATGACCAAGGATTACATCGTCAATTTGAAGGATATCGCGGAAGCGACGGG
>vim|4754293|reg|U|rh|ISTVSR
TTACGGGTGCGCTGGCCACTGCTCTGGCGGAAGGACGGGCTTTGACGGATGCGGTCCGCTTTGCCGGCATCGCCGGTTCGCTCGCTTGCACGCGTGCGGGGGCGCAGGCGGCGATCCCAAGTCGGGACGAGATACTGGCGCATTTTTAAGTCCAAAAATCTCGTCGGACGGAAAACGTTTGTCCTAACTTGCTCGTTGAAATGCAGCCAAACGTTAATCTGACAGAGGTGGCCCGGAGGGCGGGGGTTTC
>vim|4769670|reg|U|rh|ISTVSR
TATTTTTCAAATTATTTTACAGTATTTTTTTGAAATTTTAGTTCCATAATATTTTATAAAAACGTTATGTATTTCTTAGGAAAATTTTGAAAATTTATTTTCCTCAAGTGTTTTATTTTAATAAAAAGTGTGATATAATAGTATTGAATTTTGTAAACGATTTAATTATAATTATAAATTTATTTTAAAGGAGTGATAAAATGTCAGCACCTACTATAAAAGATGTAGCTAAATTAGCAGGAGTTTCAAT
>vim|4833650|reg|U|rh|ISTVSR
TAAAAATAGTATAAATTAATAATATAACATTATTAAAAATATAAAAATAAAATACATATGCTGGTAAATGTATTATTAGATAAAAATATCATAAGCATAGATATTGCAAAAATTATAAATAATATATTTATAAAAATAAAAAAATATGTTACAATTAATTTTTATATAATGACACGAGAATAAAACAAGGAGGAAGTATCATGAAAAATAACGTTACAATAAAGGACGTTGCAAAATTGGCTGGAGTTTC
>vim|5054382|reg|U|rh|ISTVSR
CCGGCGTGGCCCCAAGCACAAGCCCGCCAATCGTGCCCAAGAGTAACAACGCAAAGTTGACCGGCGTGAATACATCACCGAAATAATAGATAAACTCCATTCAGGCCCCCCTCCCGTCAGGACGTTCTTGACCTTTCAGGCTAAGGCATGAAAATAGTTTTGCAAATGTTTTCATAAAATGCATGAATTAGGCACTGTATATGGCTGATAAAAAACCAAAAAATGCTGACATTGTGGCGGTTGCAAATGC
>vim|5070382|reg|U|rh|ISTVSR
GCCACAAAAAGAAACCTTTTCATAAAAACACCCCCTTAAAAAAAAGTTTTGTTTTTAGTAAAGCTTACTCATAAGATTACTATGAAAACATTTTCATTCAAAATCTCAAAAAAGACGATTATTTCAAATTAAAAAGAAATATGATAACTTATCGTTCCATATTTTTTCATATCACATTTACGCAAACGTTTGCTTAGTTCGTGGGAAACGTTATAATAGTGAATGAAGTGATTAAGAGAAGAGTACAGGG
>vim|5105084|reg|U|rh|ISTVSR
AACCGCTCACACTTTTCGGCATCATGCTCGATCCTTGAGACGCCGGGTAAAACGCCGACGCATCGACTGGCCGTCTAGCCACATTTCAAAGCCTCCCTGCTCTGCCGCTGCCGCGGACTCCTCAGCAACAATTGTGCATAGGCATTCCATTTGCGCAATCTGAAAGATTTTTGCATAATAGTTGGGAGCGAGGAGACGACATGGCGGCGGAAGAGAAAAAAGGCAGGCGCACGCGCCTCGACGACATTGC
>vim|5107049|reg|U|rh|ISTVSR
TGACCTACCAGCGTGCGGAAGTGCCGTTCCGCATCCAATAAATCATGGGTTTTCAAAGCATTAAGAAATGGCAATCGTTTGCCATGGCTAGATAATAGCCAAGCCGGTTTTTTAAGCAAGCGATTTTTGGCAAACGTTTGCTATAAATCGCTCCCTGTCTTAGAGTTGCAAATCGAAGCATCCGGGAGACCGAAATAAACATGAATAAAAACAAGGATGTGGTGGGAGAGGAGCCATCGGGTGCATTGAT
>vim|5132922|reg|U|rh|ISTVSR
ACGACCCATCGGCGCGCGGACAGCCGTTCCGCATCCGATAAGTCATGGATTTTCAACGCATTAAGAAATGGCAATCGTTTGCCATTTGGAGATGATAGCCAAGCTGGTTTTTTTGGCAAGCGATTTTTGGCAAACGTTTGCTATCAACCGCTGCCTGTCTTAAAGTTGCAAATCGAAGCATCCGAGGGAATGAAATAAACGTGAATAAAAACAAGGATGTGGTCGGCGAGGATCAATCGGGCGCATTGAT
>vim|5133721|reg|U|rh|ISTVSR
TTCTCAGCGGTCATGCTTCAGCTCGCTCGAGCCCTGAGACGTTGGAAACGCCGACGCGTGGAAGACGGTCAAGCCGCATCTTCAAAGCCTCCCTGCTCTGCCGCTTGGTCGCGGACTCCTCATGGGCAATTGTGCATAGGCATTCCGTTTGCGCAATCTGAAAGATTTTTGCATAAAGGCATAGGAGCGAGGAGAGCGACATGACAGCGGAGGAGAAAAAAGGCAGGCGCACGCGTCTTGACGACATCGC
>vim|5140180|reg|U|rh|ISTVSR
TCAACAGCCAACGGGTATGAATATCCGCTGGTACTCGTGGCTGTAGCTATCGGCGTTGCGCTGACCGGAGCGGGAGCTTATTCACTGGATGCACTGTTGTGGTAATCTAGAAATGGGGCACGTAATAATTCTAGTACGATTGACTGGATGAGATAACAAACGCTATAATTTTCTTATTATGCAAAAAAGTTTCTTAGGAAATGGAGGGAGCTCTTATCAAGCTAAAAGAAATTGCAAAAAAAGCAAACGT
>vim|5140471|reg|U|rh|ISTVSR
ATAAGAGGGTTAAGGAAAGAGCGGGGAAAAGAGGCGTTTGGTCGCTTCTTTTCCCTTTTTTGCTTAGGCCTGAAAGCCTGAAATGACGGTGTTTCTTGACTATTGATGAATAGGGCTATACAATAGAATTTGCCGCAACTTTTGCGTTGTTGCCGCAATTATAGAGAGCATATATTCGATATAGGAACAGAGAGGAACGTATGATGGCCAAGTTGAAGGATATTGCAGAGCAGGTCGGGGTATCGATCTC
>vim|39956|reg|D|rh|ISTVSR
AGAACGGTAAAAACATTATATGTGGGCGCAGAATTAATCGTCAGGAAGAGTATGAATTAAGGATGACTTAGGACACTAAGTCATTTTTTATTTAGGTAAAAAAATTTACTCTATGAAGTAAATAGTTTGTTTACACATTTTCTCAGGCATGCTATATTATCTTTAAAGCGCTTTCATTCCTACCGAAAGGGTGACAATCAATGAAAATGGCAAAAAAGTGTTCCGTATTCATGCTCTGCGCAGCTGTCAG
>vim|64599|reg|D|rh|ISTVSR
TTGGAGCCGAGCTCGTCATTCGCAAAAGCACGAATTGATACAAACCTAAGGGGAGTTCCTCTTAGGTTTTTGTTTTCCGAAAATATTTTACTCATTTAAGTAAAAAAGTTGTTTATTATTTTCTTTTCTGGTGTTATATTAATCTTATAAAACGCTTTCATAGATAGACTCACAAAAAAATAAAAAGAAGGGAAGTTCGTATGATGAAAAAACGTCAACGATTCATAGGCATCGTAAGTGGAATAGCGCT
>vim|327596|reg|D|rh|ISTVSR
ATAGTGTTTATTTTAGTAAGACACTATAGCTATTCTATGTATAAATTTGTATAAAAATTTAATAAATTGTAACCTTTCTATAAAATATTAAAAATAAAGAAGGAATAAGTAGAAGTTTATTGAAGTATATAATCTGGTGCCATATTTCAAATATGAATTACCTATAAGCATAACAGGATATGTAAAAGGGGTGAAAATAATTGGAGGCTAGTAACGCAAAAGTAGTGGACGATTATATAAATATGTATTT
>vim|502309|reg|D|rh|ISTVSR
GGCAGCTCCTGCGGGCCGGCCCCGGCGCGCTGAATGCCGGCCGGGAAAGCCATTGAAACAGCTTATACGTACCGTATCCCTGTATGCAGGACTGAAACATACCTGAACGGGTATCTTGTCCTCCAGGCCGGTGGCGCCTTGCTCCGCCCGGCCCGACGCGGGGCCGCATCGCAGGGACGCCCCGCTACAGGAGAACAACGATGACAATCAACAAACGACTGATTCAGGCGATTCTGGCCGGCGCGCTGGC
>vim|520337|reg|D|rh|ISTVSR
CAGCAGTAGACACCACGGGTGCTGGTGACGCATTCGCGGGGGCTTTCGTGGCACGTCGTTTGCAAGGAGACTCGCTTATCGACGCCGCCACGTTCGCAGCCCGTGTCGGAGCGTTCTCCGTTCAAGGTCGCGGGGCGCAAACTTCTTATCCTTCTGAGTCCGATACGCTGCCCGCGGTGTAGCGCCTACTATAGGTGAGCATGAATATCGTGCTCGCCTCGTCTTCTCCATCTCGGTTATCAATTCTGCG
>vim|710797|reg|D|rh|ISTVSR
CATCGGCCGCGTTGACGGATTGCGCAGTCCGGTACCTCCATGCGCAGCCGAGCAGCGCGCGGCTGCACTCAATGCATTCAAGTCCTGCTAGTCGTCCCCAAATCGCTGTTTTCAAAAAAATCCATATTAGTTATTGACAATACAATCGATTGCATTTCTAATACAAACGATTGGATAGATACTTCACACAGAGAAAGCCCATGACTGAGAACCCAGTGACCTCCAGGCTCACTTTTCCCTCCGATGCGGA
>vim|727211|reg|D|rh|ISTVSR
AAAGAAGCACATGCCGAAAAGAGCGGGTTTTGATAGAAAAACGCTCTTTTTTCGTTTCTAAAGAGCAAGCGCTTGACCAAATTAATTCCTAAAAAACAATTGCGGATAAAATAAATACAGGGTAAAATCAGAATTGAAATGAGCAAGCGCTTTCTCTAATTAATAAAGCGCTTTCATGAAACGCAAAGGAGGAGAAGAAAATGACAGAAGTTGTGAGATGCGCCGTATTGGGGCTTGGAAGGCTCGGCTA
>vim|730246|reg|D|rh|ISTVSR
TGTAAAAACGCTATATATCGGTGCCGAACTGGTGGTCAGGAAAAGCACCAATTAAAAAAGCGCGGGCTGCTGTTCACAATCCGCGCTTTTTTTCGTAAAACATTTTACCTGTGTAAGTAAAATAATTGTTTACACTTTTCCTAAGACATGCTATATTGTTTTTGTAAAGCGCTTTCACTCCAATAAAAGGAATGAGACAAATGATGAATATGAAAAAATATGTTGGAATCAGCAGTGTCATTGCTCTCAG
>vim|917250|reg|D|rh|ISTVSR
ATGTATTAAAATTAAATATCGTAGAACGACAAAGCACATAAATAGAGTTTTCCATTTCGAATTTCAAACGAAGTGGAAGGTTTGTTTTGATTTATAAATCAAACAAGAATACTTGAATATTGTAAGTAATCATTTTTATGTGTAAAATGTAATTACATCTATGTATAATACATGCAAAAGTTAATAAGGGGATGAGTAGCATGGTAAATGTAAAAAAACAAAGAATGAAAGTTTACGTACTAGACAATGG
>vim|1098704|reg|D|rh|ISTVSR
GATAAAGCTGGCGAAGGCCCTGATTTTCGTTAATAAACGGTCGCTGTTAAGGCTCTGCCGCTGCAGACACATAGAAGGAAGCTATTTGTCTGTCTGATTAATATGACGTATCAGGGTATGCCGCCAATTTTTTAAATCTAAAATGAAAGCGCTTTCATAATGTTTCGGTCCACTATCGCTAAATATAAAAAGGTGACCACATGTACGTATCCAGACGCCTCAAACTGAAGGCGCTGTCGACCATGATGAT
>vim|1147827|reg|D|rh|ISTVSR
ACCGATTGGAGAAGCGGGGACCCGAGAAGTACACCTCCCGCTTGGTGGAGCCGGAACTCCACATTCGAAAATCGAGCCAACGTCCCTGAGTCCCTCCAGGCGCCTCACCTGTCGACGCGCCCACCCCAATTTCGGGACGGAGCACGCCCCTTCAGTCCTCGCCTCCCTTTCACCCCTCAACTGCGGCGGAGCCCCGTTTTATGGACAAGCAACTCATTGAAGACCAGCTGGACCACACCATCGAGCAGAC
>vim|2004282|reg|D|rh|ISTVSR
AACGGCTAGCTATACGGATGTGCGTCGCGATTTGAAAGCCATCACGGACAAAGTCATGCATGACCGTGTTTCCGTTACCGTCTTTAAGAACAACAAGCCTGCTTTCAAGATCGTTCCGCTGGATCCGGTTGCGGCACCGGCTCAAGGGTCGCGGCAGGATGCGGTGCAGGGTCGGTACCTTGATGCTGCCCGGGCGATAGATGATGAGTATCGCGATGTCTTCGAGGTTCTTGCGCGTGAATCGTAGTGT
>vim|2033326|reg|D|rh|ISTVSR
AAAGCGTTTTCAGAAATCCTTTTCAACTGTGATCCGCTTCAAAGCTTTTTGGACTGCCTGCCACTAGCATAGGCCCCACGAATTAGGAGCCTGCGCTCCCGATTTTCCCGCTGTGGGAGGTAACTGGTTAATCCAGCTATTTCCTTCGTTACTTTCGACGGTCATCATGGATGGCCGTTTTTTTTTGCCAGGATTTTGTCATGACAACAGAGAGTGAATACCAGACGGGGATCGTGGGCGCTGGCTGGCT
>vim|2078719|reg|D|rh|ISTVSR
ATGATTTGTAATGCTTATAGGATGAATATGTCGCTACAAATAGACACTGATAGCCCACAAGTAGACAGTTAGCGCTATAGTTTACTGTTAGGTTTACCCACTTGATGGGGTTGAAAAAATTGAAAATAGACATAAATAAGTTTTATCTAAGTCTGATGGGGATATACCTAATCAAGTAATGAATTTAAGGATATTACCGCATGGAATTCAAAGACTATTATGCCGTAATGGGTGTCGAGCCCACGGCTTC
>vim|2180420|reg|D|rh|ISTVSR
GGAGATAGTAAACCGAGTTGAGTCTGATGAAGAAAATACCAAAATTGAAGTTAATATTACGCCAGAACTAATTATCCGCGATTCAACGCAATGAAATGATGTTACCGTTAACATCGGGCAAACGCTTCCAAATATTTATCTACTGCTTTATACTGTTCAATGTAAACGGTTACAAAAATAATATTTTGGAGGCAGAAATAATGGATGATAAGCATAAAGGGCAGGGATTGCCTAATTTGCCGCTTAGCAC
>vim|2292518|reg|D|rh|ISTVSR
AAAGAAACGAAATATCGTCAAAACGGTCTATATCGGTGCAGAATTGATTACTCGGAAAAGCACTTTGTAAATAAATTTAGTAAAATTTTTTACTAAATTTATTTACAAAGTTTTCTTGTGGTGCTATATTTTGATTATTAAAGCGCTTACAAAAAGTGTTCTAATCTTTTCATAATATGATCCACAGGAGGAAAAAGAAGATGAAAAAAACCATTACATATATGACAGTCCTGAGTAGTCTGGCATTGAC
>vim|3192741|reg|D|rh|ISTVSR
AAGGCGTCGAAGCAGTGCAGGTCCCGGTTTCAATAATAGCGGGGGCACGAAAGAAAATGGGCGGGCTTTGCGAAAAGTAGAGTAGCGATTAAGGCAGGTTTTGCAAATGTATCGAGCAGTGTGGATCCCGGCTCCAGCCCGGTTCCAGGCTGCAGCACTTGCCTCGTGCAAAGCGGAGGCCCGCATAAAGCCGGGGCCGCATGCATATAATAGAAGCATGCACGAATGCGCCGGGACGGTTTGCACACTT
>vim|3566620|reg|D|rh|ISTVSR
ACCGTTTTCAGAAATCCTTTTCAACTGTGATCCGCTTCAAAGCTTTTTGGCCAGCCTGCCACTAGCATAGGCCCCACGAATTAGGAGCCTGCGCTCCCGATTTTCCCGCTGTGGGAGGTAACTGGTCAATCCAGCTATTTCCTTCGTTACTTTCGACGGTCATCATGGATGGCCGTTTTTTTTTGCCAGGATTTTTGCCAATGACAACAGAATGCAGGAACCAGACGGGAATAGTGGGAGCCGGTTGGCT
>vim|3677555|reg|D|rh|ISTVSR
AATTAACTTGTCCCGAATAGCAAAATCAATCAAAGAAGCTCTTGAAAGATACATGGACATAAAGATCTATTTGCACAAATAGATACAATTCTAAAAAAGACAGAAACTGGATATCTTTTTCCTTTTTATTACAGTTTAGTTCAAACAAAATTTTCTGTAGACAGCAGAGGGTTGTTTGTATTAAAATAACAGTTGAACAGTTGTTCAACTATCGGAGTGATGATATGAGGAAAAACAAAAATACATGTTC
>vim|3998060|reg|D|rh|ISTVSR
CTATTGTTATGGAAATTTATTCGGGCATTGGCATTTCATCGCAGTCCATACTGTACCGCTAAGAATAACGATCGGCGCTTGATTCCGCGTAGAAACAGGCAGGGATGGGCATAAAGTGACGGTTGTCATAGAAGGGAAGGGGTCTGGAGCTATAATGAAAATGAAAATACTCATTTTCATTATAGGAAAGGATTTTTCATGTGAACTTTATTAGAAAATTACCCCGGATCGGAATGCGCAACGTCAAAAC
>vim|4191155|reg|D|rh|ISTVSR
GCTTGCATAAATATGAAAGATTGTTAAAAAATAATCGTTATTTTGTACTAAAATAAATGCTAGAATTTGAACATAATGCCGAAAAAATAAAAATATGCGCATGAAATTGACAAAACGAGTGAAATAAATATAATGAAAAGTAAAGAAAGCGCTTCTATAAATTTTCAATAATATTTTCTCAAAATTGAAAGGAGATTAATATGAGAGTTCAATATGATGTAATGGTGCAGGAGTTTGCAAGAGTATTAGA
>vim|4257188|reg|D|rh|ISTVSR
TATAAGAAAACGCTTGCATAATGTTAAAAAAATATCAGCGATTTGCACGAAAATCAGATTAAAAAATTATACTATATGCTGAAAGTAGTGTGTAGTTGATATCTTATATTGACAAAAACAGACAGATAACTATAATGAAAGCTAGAGAAAGCGCTTTTATGAGTTTTCAAAATATTTTCACAAACTGAAAGGAGATTATCATGAGAGTTCAATATGATGTTATGGTACAGGAGTTTACAAGAGTTTTGGA
>vim|4676900|reg|D|rh|ISTVSR
TGGTTTCCTGTTACAGCTTTCAAAGCGAAAAGGGCTGGGTCTCCACCATCGTGGTCGATGATTTTGAAATCGGCCGCCTTGCGGCCGAAGCCATTCAGAAATTGATTGAACAGCCGGATTACCGGGTTCGGCTTGAAGTTCCTGCGGAACTGATTCAACGTAAAACAACCAAGGCTCAATAGCAGTCGGAAAGGATCATTATGGAAAGAAAATTCACATTAATTGAATTGTTGGTGGTAATTGCGATTAT
>vim|4677177|reg|D|rh|ISTVSR
AATCTCCGCACTCCAGAGACGCTATGCGTCACGGGAGCAAGCCAAAAGCTTGGCACTCCAGAGACGCTTCGCGTCACGGGAGCAAGCCAAAAGGCTTGGGCACTCCAGAGATGTTTCGCATCACGGGAACAGGCTCGCGGCGATGTCGATATCGGACGACGTGGAATCGGTAAACATAATTTGCTTACAATGGAGGAAATATGTACAATGCGGCAAAGGTTGGCGAGAGGCAGCGGGAGGAAATGTATCG
>vim|4754293|reg|D|rh|ISTVSR
ACCTTGATAGGTCTTCAAATGCGTCACGTGCTTTCTGGCCGGAATGATTTCCTCGATATACTGATCAAGCCCCTGATAGCCCTGCAACACGCTCGCCAAACAATCCCCAGCAAAAGTACAAGCCTTTTGCGAAAAAACCTCGAAGATTTCTCACCTCCTCCTCTTCCACGCTAAACGGATACGTTACTACTAGTAACACCATGCCAACTGCCACAATCACACTGAAAGTCTCCCTTGCGGAAAAACGGCG
>vim|4769670|reg|D|rh|ISTVSR
TTATGATATGGGTGCAATCTCTATGAGAAAGTTGATTAAGGAACTTAGAAATGAAGAAAAATTAAAAGATGTTACTATCCTACCTTCAAGAATAATTGAAAGAGGTTCAGTTGCAACTTTTAAGAGAAAATAAGTAAATAAAATTAAAAAAATGCTCTTCTTTTTGAAGAGCTTTTTTTGAAATGAAAGAGGGTGATTAAATGGGGATTTATTGGGCCGTCCGAGACGGCTTTAAAAAGGCAAAAACCAG
>vim|5107049|reg|D|rh|ISTVSR
ATGAGGAGCCGACGACGCACAGAAGCGCATGGGAACGCATGCCGCGGTCAGTCGACCGGCCTTCACTTCACGGTTGGAAAGCCTTGTAACGGTCTTGAACCGTTAGAAAAGCATTGTGCATTCGTTGAACGCATTCATAGACAAACACCGCGGGAAAGCTTAGGTTAGCGCTAGGTAATACCTTTAACTAAGGAGGCCTCATGGCATCGCCGACCTCGCTCAAACTCGATGATGAGCTAAAGGGCCGCGT
>vim|5140180|reg|D|rh|ISTVSR
CATTGAGCGGGAATCCTGCTCAAAAGCGTTGGGTAAGGCGTAACTAACGGATACGAATAGCCGTCTTCAGATCACCGGATCTGAGGACGGCTATTTTTGTTTTTTGATTGACGAAATAAACGCAGGTAGAATATACTAAGAACGCAAATAAATTGCGCAATTTATTTGCATAAATTTTATCACTATGGGAGGGATGATTGATGAGAAGCATGGGTTCGAGGTCAGTTTTGAAAGCGTTTACCATTTTATT
>vim|16798|reg|U|rh|KATVSR
GAAAAATGCCGATGCTGAAACGGAATTAAGAAACCGGTTTCACAAAATCATGAATAGTTGTCACTAAATAAGCAAGAGAGTGAATTGTTCATTTTTTATATTTGTGAAACCGGTCACCTGAATATTTTTCCCGCCGATTGTGCAAGGACAATCGGCAAACGGTGCAGTACACTGCGTTGATTGCGTGTAAAGGGATGAAAATGATGACGACGATGCTGGAAGTGGCGAAGCGCGCCGGGGTTTCAAAAGC
>vim|54153|reg|U|rh|KATVSR
GGCTGTATCGACTGTGTATCGTTCACCACTGGCGAGTACAAAAAACGCTACGGCTTTATCTATGTGGATAAACACGATGATGGCAGTGGCACCATGGCGCGCGCTAAGAAAAAGAGCTTCTACTGGTATCAACAAGTGATCGCCAGTAACGGTGAAAAGCTTTAAATCGTGTCGGCGGCCTTTGGGTCGCCGCTTAATTTTTGCGGACTCAGTTTGAAGGATTGTTGATGGCAACCATAAACGATGTGTG
>vim|150310|reg|U|rh|KATVSR
ACCTGACTCGCTGGCCTGCCAGCAGACAATCGCAACAGCGCTTCGCAAACTGTAACGAAAGATTTGTATTGTCACTTTACAGACGCATTTCTCCCGTGCAGGTCACATTTGCCCGACACGGCGGGGCAAGAGGCTTGAACAGACGTTCATTTTCCGTAAAACTGGCGTAATGTAAGCGTTTACCCACTATAGGTATTATCATGATGGCGACAATGCTGGATGTTTCCCGCCATGCGGGCGTATCAAAGGC
>vim|219056|reg|U|rh|KATVSR
AACACGGGCGAAGCCTGTGCCATCCCTAATCCCGATCCCGTAGATCTAAATCTATTAATATCAATGGCCTATGCAATATTCTTAATGCGATTTAACATTTCCTGTCTTCGTGCCCGACCAACGGCCTGTTGACGAACCCGCGCATTTTTGCTGTATTGAAACCGGTTTCATCACTATTAAAACAATCATAAGGAAAACCCATGACCGACGCGCCTGCCCATACCCGCGAACGGGTCACCATCAGTGAAGT
>vim|365183|reg|U|rh|KATVSR
TTAACTATTGCCAGCTACAAGCAATAATTGCGCCAGTGTTGATTATCCCTGCGGTGAATAATGTCGATGATGTCGAAATGACACGTCGACACGGCGACGAAATTCATCTTTAGCTTAAAAATCTCTTTAATAACAATAAATTAAAAGTTGGCACAAAAAATGCTTAAAGCTGGCATCTCTGTTAAACGAGTAACCTGACAATGACGACGATGCTGGAAGTGGCGAAGCGCGCCGGGGTTTCAAAAGCGAC
>vim|606553|reg|U|rh|KATVSR
TGCTCCATGCAACGTGATGAAACGCCGATGGGTAACCGGTTCCACATAATAGTGTTTATATATGAGTGCGATTTCAATAGATGGATTGTTAATATTTTACTTATGTGACCACGATCGCCATGAAAAGCACAATTCTTCTCCCGAGACCATTGGCTCTGCATTTATCACCCTGCTGCTGCCAGCCTAAAGTGTGTAAAATGATGGAAGTACTCAACGTCTCAGGATGTCCCATGTCAACAATGCAGGAAGT
>vim|606877|reg|U|rh|KATVSR
AGTGTGATGACCGTCAATATGTGATGGTTTCTGGCGGTATTAATTAGATTTACATCACATCTTATTGGCAGGAATGCCTATTGGATGTTAAATGGATAATCGGTTTCCATGCTGAATGGAAACGGTTATACTGCGAAGCAATACAATGCGCTGTTGGTGTTAAGGGTTTCAAGTCGGGTTTAGCGTTTTTCCAGGGGCAAATGATGTCTACAATCAACGATGTATCGCGTTTAGCTGGGGTGTCCAAAGC
>vim|608072|reg|U|rh|KATVSR
GCTATGCCGGGATTTGGCGGAAGAGATTGTCTTGTTACGGCGAGAAATGGCTACATCACAAAACTGACAAAAATCGGGTTGAGAAACGAGCATCAGCCGTTAAATCCGACAATATGCCTGTGGTATCATGTCGCATGATGTTCGTAACAAGGATGGATTGGCTTTTTCAGCCCGTCATCATACTCAATTAAGGTGCAGCCATGAAAACCATGCTTGAAGTGGCGAAACGCGCAGGCGTGTCCAAAGCGAC
>vim|608878|reg|U|rh|KATVSR
GTCCGTTTTTTTATTATTCAAGCAAGACATAAAATAATATGCAACCGGTTTCATATTGTTTTTACTGTTTTTTGAAGGCGATCATAAATAGCGCAATCGAGGCATATTTTTATCCCTATACTCGCCATTGATGATAAAAACGGAGGGTTTTTCCCTATAATGACGACATAAAGCGGTGCAAAAGAAGAACGGGAAGTACGATGGCAACCATGCTCGATGTAGCGAAAAAAGCCGGTGTATCCAAGGCCAC
>vim|682919|reg|U|rh|KATVSR
AGCCCGGATAACCTTCCCGGCATGGCCCATGGCCCGGACCAATGGTCCACGTCCGCGCATCCAGGGCAACGAGCCAGCCACGCCCGACTTCCGGCGGCGATCCATCCTCCTTGACGGGGTCCAACTTTTGAGCTTTACTGAAACCGGTTTCAAGCAATGAACACCGACGAACAATACCAAGAACAAGAGGTTCCAGGCCCGTGAACGGTCCGTCCCTGCCCACCCGCAGCCGCGTCACCATCAGCGAGGT
>vim|710714|reg|U|rh|KATVSR
CCACTACCCATCATCAGTGACCCGGTGACCCGATGACCATGGTCAAGGCCAATCCCGATAATCCGCAGCCCGCCGGCCCAGGCCGGGCGCCGCCGCTGACCGCATCGCTCGTCAGATCGCAGGCCCACTCGATCGCCTTGAATGAATCGACTGGTGCTACCATTCGCTGAAACTGGTTTCAAAACCCCAGCACCCAACCCATGCCCGGCAAGAAAATTCTGCCTCCTCTTTCCGCCACCCAGCCTTCGGC
>vim|777329|reg|U|rh|KATVSR
TTTCTAACTTTATTGGCTAAATGTTAGGTAAGTTGTACTCACCATGTAATAGAACCAGATTTTGTGTGCATACCTAAAAATACACGGTGGTGTTCCTCGTTATTTCTGTTTTGTTCTGGCTCATCCCCAAGAACGATGTGGTACAATCTTTGAGTATTTTTCTGTTGTATAGCGATGCTATAAATATGTCGATAAAGAGTATGGCAACAATCACTGATGTATCCCGATTAGCGAATGTGTCTAAAGCTAC
>vim|943488|reg|U|rh|KATVSR
ATGAGGGAGAAGGAAAAGTGCCTGTAAATTTAATTATGGTGCACGCCCAAGATCATATTATGACCTCTATGCTTGCAAAAGAGATGATTCAAGAGCTAATTGAGATTCATCGCGCGTTGCAGAATAAATAATAAAGTGTATTTAGCGTAATAACTTAGCTATTATTACGCTAATTTCATCTACATATTTTTGAGGGCTCAATGGCAACAATCAATGACGTATGTAAGCTTGCAGGTGTTTCTAAAGCGAC
>vim|1789681|reg|U|rh|KATVSR
CAAATCAATTTATCTCTCAAATCAATAAAAATCAGCTTTACTAAATTATAACATTTTAAACACTCCTTTTGGAATTGCTCAGCTCTATCCATTTTTAGAAAAAAGCACTTCCATCAGTAAAAATAAAAAATAATAATCCTTGACATGGAACGCGTTTCATAAATTAGAATAGAATAATCAAAGAAAAGGAGCTTCACAAAATGACCTCACTAACCGATTTATCAAAACTCAGTGGCTATTCAAAAGCTAC
>vim|2000000|reg|U|rh|KATVSR
GGACAGCGATGAATGCTCTGCGGGTGCAACGGCGGCGAGGTTCGAATCCATGGCGTACCTACTTTCATTCCGGCTGTCAATTCTGGGACCGACTCCATCGTCGTGCAAGGCTGGCAAGGTTTTTATAGGCCGCCAAGCCCTGATGCTGTAAGCGTTCGTCTGACAACGGGCCAGTGCTACCATTCCTGAAACTGGTTTCAATGAATACCCAGAAACTGCCTGGTTCCACTACCCTGACCCTGTCCATGCC
>vim|2041789|reg|U|rh|KATVSR
CCAACGACAGGTCCGGGCTGCTTCGGTTTCCGGCAGGTGCCGATGCGGTAGCGCTGGCTCATTCGGGATAACCGTCGAAGGGTCTGGCCCTTCGACGGTTTGCCGCACCAGGTATCGGAGCCCAATCGCCCCGGAGGCTGGCGCATCCCCACACGCCCGAGGCATAATCGTGAAACTGGTTTCACCGAGACCCGAACCCTATGCCGCGCCCTGTTATCCGACCTGTGTCCGACCAGAAACCTGCAGAGAA
>vim|2068650|reg|U|rh|KATVSR
AGTCGCGATTTCTCATACAGCAGACCAGACGCTGCCAGCACCCCGAACAGTGCATAGCCCGCACCGACCACACCGCCGAGTGCGACGATCCACTGGCGATCACGCTGTCACCCAGCATGGCCGATCGGATGAAGTTGCAGGTAAACGAGATGGTGGGTGTCATTTTTTGCGGCGTTGCGTCGTAGCCGATCACCCCGCCCTTGGCCAAAGCCTCCACGATCCGCGATATTGCTGCGTTGGCAAAGGTGTC
>vim|2076654|reg|U|rh|KATVSR
AAACATTCCCATATAGATAGGTAACCGGTTCCACATGAGAGTCTTAAAATATGAGATAGAATTCAATAGTTAGATTTATTCAATTTTCATTCTGTGATGATGATCGACATCGAGAGGGAATTTATTCTGCTCAGCAACCTGCTTCTCGGCGGTGCTAACGTGTAGAATAGTAATAATTTTCAACGTGTCAGGAAGAGCCTATGTCTACAATGCAAGAAGTGGCAAAGAAAGCCGGTGTTTCAAAAGCCAC
>vim|2076695|reg|U|rh|KATVSR
GCCATCAAAGTCCAGTATATAAAGGGATTATTTATTTGATGGCTATCACAGCTTTGAGGTTTGGATAACTATTTTGAAACGTGATGGAAATTCGGTTTCCATGACAAATGGAAACGACTATACTCAGGAAGCTGCAATAGTTGGGCCGAGCTGTATTTAGGAATGACAGGCAAGGACTAAAGCCTGCCGAGGAGAGAATCATGTCTACAATCAACGATGTATCACGTTTAGCTGGGGTTTCTAAAGCCAC
>vim|2178227|reg|U|rh|KATVSR
GCCGTACAAAGAACTCGAGCGTTACAGCATTGAGCGTAAAAACTCGCCGCTGAAATAAGGAATCGCCATGTTTACCTTTATCAAAAAAGTCATCAAAACCGGCACGGCGACCTCGTCTTATCCGCTGGAGCCGATTGCGCAAGGACAATCGGCAAACGGTGCAGTACACTGCGTTGATTGCGTGTAAAGGGATGAAAATGATGACGACGATGCTGGAAGTGGCGAAGCGCGCCGGGGTTTCAAAAGCGAC
>vim|2495151|reg|U|rh|KATVSR
ACTGGCGAGTACAAAAAACGCTACGGCTTTATCTATGTGGATAAACACGATGATGGCAGTGGCACCATGGCGCGCGCTAAGAAAAAGAGCTTCTACTGGTATCAACAAGTGATCGCCAGTAACGGTGAAAAGCTTTAAATCGTGTCGGCGGCCTTTGGGTCGCCGCTTAATTTTTGCGGACTCAGTTTGAAGGATTGTTGATGGCAACCATAAACGATGTGTGTAAATTGGCGGGTGTCTCCAAAGCCAC
>vim|2564428|reg|U|rh|KATVSR
TTACTTACTGAAAGATATGCAGTTGTGAAAGACATCACAAAAAGCTAAGCAGGAATCAAGGTTTTACTGGATACTCTCTGGTAACAACGGTTTCCGCAAAGGCAATCAGGGTATAGAATGGGTGGCGTTGGATTGGAACCAAGGATAAAAGGAACTGATAAGGCCCTCTGGCCATTGATCAGATAAAGTGGAGTGAAGTTATGTCGACTATTAATGATGTATCACGGTTAGCCAACGTATCTAAAGCCAC
>vim|2565780|reg|U|rh|KATVSR
GTTCTTTCCAAACAGATAGGTAACCGGTTCCACATGAGAATCGTTAATTACGAGATGGAATTCAATAGATGGGCGAATACAATTTACGTTTTGTGATAGCGATCAGCATAAGTGCGGTGATTTATTCTGCTCAACAGCATGTTGCTTGCCTGTCGTAACCTGTAGAATAGTCATTATTATTTAAAAGCCAGGAAGGGCCTATGTCTACGATGCAGGAAGTGGCAAAGAAAGCGGGCGTATCGAAAGCCAC
>vim|2567682|reg|U|rh|KATVSR
TTACTTACTGAAAGATATGCAGTTGTGAAAGAGGTCACAAAAAGCTAAGCAAGAATCAATGTTTTACTGGATACTTTCTGGTGACAACGGTTTCCGTCATGGCAATCAGGGTATAGAATGGGCAGAGTTAGATTGGAACCAAGGATAAAAGGAACTGATCAGGCCCTCTGGCCATTGATCAGATAAAGTGGAGTGAAGTTATGTCGACTATTAATGATGTATCGCGGTTAGCCAACGTATCTAAAGCCAC
>vim|2568677|reg|U|rh|KATVSR
GGTGTTTTCAAACAAATAGGTAACCGGTTCCACATGAGAATCGTTAATTACTAACTAAAATTCAATAGATGGATAATTACAATTTCAGTTTTGTGATAACGATCGGTATAAGTGCAGTAATTTATTTTGCTCAGCAGCCTGCATCTTGCCAGCAGTAACCTGTAGAATGGCCCTAATTGTTTAAAAGCCAGGAAGGGCCTATGTCTACGATGCAAGAAGTGGCAAAGAAAGCGGGCGTATCGAAAGCCAC
>vim|2573107|reg|U|rh|KATVSR
ACCAAAGCACAATTTTTACTAAACAGTGCCATTTTGTACTAAAGCGAATACAAGAGGCCTAGCCTCTACAGGTATTATTCCTATTTTCATGTTCTTTGATTTTTTCTCATCAAGTTGCGATCATCCCCCCTTGCGGAGCGTCCTGTTTTCCGCAAAACTGAGTGATGTAAGCGATTACCCTGAAAATCTCTGGAAGAAAAATGATTACCATGTTGGATGTCTCTTTGCGCGCAGGAGTGTCCAAGGCGAC
>vim|2824921|reg|U|rh|KATVSR
CATTATTGCTGTACGATAACGCCATCGAAATTTGGTAAATGTAGATGGCGCCTTATTTTTTCAAAGACCTTAATCCATAAAGATACTTCCATTAATACTTTTGATAACTTGAGTGATAACATCATTAAATAGTAGAATTATGAAAATGTTGGGAACCGTTTTCCCATTTAGAAAGTTTAAGTGTAATAAGGTTAGATTTCATGGCAACGATTACAGATGTCTCTCTATTAGCCAATGTGTCCAAAGCGAC
>vim|2861674|reg|U|rh|KATVSR
TGGTTGGCCTGATAATAAATAGCTAAAATTTCAGACTTCCATCTGAATGCCTTCATCATGTTGTGCACATATGTAAAAATATTCGGCGATATTCCTTGTTGTTTCTTGTTCGGTTCAGACTCATCAGTAAGAACGATGTGGTACAATCTTTGAGTATTTTTCTGTTGTATAGCGATGCTATAAATATGTCGATAAAGAGTATGGCAACAATTACTGATGTATCCCGATTAGCGAATGTGTCTAAAGCTAC
>vim|2862821|reg|U|rh|KATVSR
TGGTATCAGGAAGTGATTAAATCAAATGGTGCTAAACGTTAACCGCCTTGTTCAAGCGTGAGCCTGCATCTTGAGGTAACTTAGGTATAATCGCCCGACTCTGTTCGGGCTTTTTATTAGCTCTAATACAGAACTAAAAAAACAACAGCGATAAACATCTCGTTTAATATATTGATTTCAACCTCGTGGAAATTGAACCAATGGCAACCATCAAAGATGTATGTAAATTAGCAGGCGTTTCAAAAGCCAC
>vim|3147870|reg|U|rh|KATVSR
TGCAGTGCATGGCACCGGCTTTGCCGGTGATCGCCGGCAAGCCGGCTCCTACAGGATTGGCGTCGGCTGTAGAAATTGGGTGGGGCAGTGCGCCGGAAAAGGTAGAATCCCGACGAACGGTAGGTGACGAAACCGCTCGGTTTTGATGTATTGAAACCGGTTTCAGTCACCGTCACCGACAATAATCACAAGGGACCGAAATGACCGACTTGCCTGCCCATTCCCGCGAACGCGTGACCATAAGTGAGGT
>vim|3206565|reg|U|rh|KATVSR
GCATTGGGGGAGCGGGGTTAACCCGCTCCCTTATTCTGTTTCTTAAAATTACTGTTATATCAGTATTTTAAGTAGCTTATATAATCTCGAACATCATATCGGTTTGAACATTACTGACTAACGGTATGTTGACGAATTGCCACAGATTTGCTGTATTGAAACCGGTTTCATTGCAATCACAATAATCACAAGGACAACCCATGACCGACGCGCCTGCCCATGCCCGCGAACGGGTCACCATCAGCGAAGT
>vim|3352761|reg|U|rh|KATVSR
ACCTGACCCATTGGCCTGCCAGCAGACAATCGCAACAGCGCTTCGCAAACTGTAACGAAAGGTTTGTATTGTCACTTTACGGACGCATTTCGCCCGTACAAGTCACATTTGCCCGGTACTGCCGGGTAAGAGGCTTGAACAGACGTTCATTTTCCGTAAAACTGGCGTAATGTAAGCGTTTACCCACTATAGGTATTATCATGGCGACAATGCTGGATGTTTCCCGCCATGCGGGCGTATCGAAGGCCAC
>vim|3383490|reg|U|rh|KATVSR
GTTTTTATAGGAAACCGGTTCCACAAAATCATGGTGAGTTTCATTTAATTGCACAAGAAATAAAAAAACATGATCTCAATTTTGTGATTTTGATCGCTAAGCGTCGCCGTGAGCCGGATCGCGGTGGTGAACAGGGGAGTGCTGTAAAAGCGGGAAACGTGCAGTACACTGCCTGCAACTTTTGCAACAGGAAGAATCACATGGCAACGATGCTGGAGGTCGCAAAGCGCGCGGGGGTATCGAAGGCGAC
>vim|3383691|reg|U|rh|KATVSR
AGTTCTGTGACAGCGCTCGCAACGCGCACAGTGGTATCCCAAATATCCGATAAAATCGACATTGGCATACCAGAGTCTGTCGGCTCGTCAGTTCCTGCCAAAAGCGTGATCGCGATGGTTTTTCCGCCCCGCCCCGTCGATATGTCCCTTTTCGGTCTGTGATAAACTGCGCTTTACCACGTGAAATCAGGAATCGATGAATGGCTACAATGCTGGATGTCTCAATTCGCGCAGGCGTCTCGAAAGCGAC
>vim|3384530|reg|U|rh|KATVSR
AGTGGTCAAGATCTCCTGCTTATAGGGCGGATTTATTGGATTTCGCTCACATTATTCTGTCGATTTGGCGATGTTTTGCGCTGAAATGGAAAATCGGTTTCCAAACAAATGGCGAAATGGATATACTGCGCTGGTCATAATTGAAGCGATTCAGGTTTACAGGATTTTGGCGGGACGCGGCGCCCGCGCAGGGGAAAATGATGTCGACAATCAATGATGTTTCACGACTTGCCGGGGTTTCCAAAGCCAC
>vim|3405739|reg|U|rh|KATVSR
TAAAAAAACGTGGGCAATGAAACGCAAAATAGGAAACCGGTTCCACAAAATCATGAATAGTTTCACTGAATGACACAAGATCACAACTTGATCATTTTTTATAATTGTGAGAATGATCACTTGTTGTTTTGGGCGGTGATTTACCATCAAGGACAACAACGGTACGGTGAAGTACACTGCGTGTCATTGAGTGCTAATGGATGAGTAATATGACGACGATGCTGGAGGTGGCGAAGCGGGCCGGGGTGTC
>vim|3405883|reg|U|rh|KATVSR
TCCGCCCGACGCCCTCACCAGCGAACAATCGCAACAGCGCTTCGCAAAGTGTAACCAAAGGTTTGCATTCTCCCTTTTCTGTCTTACTTCCCCGGCGTGCGCTCACATTTGCGCGTTCCCGTCAGGCAATCTGCTTGAACAGATAGCCATTTTCCGTAACACTGACGAAATGTAAGCGTTTACCCACTATAGGTACTGTCATGACAACAATGCTGGATGTTTCACGTCGCGCGGGCGTATCAAAAGCGAC
>vim|3407099|reg|U|rh|KATVSR
ACCCGTCATGATCTCCGCTTTATCGCGAGAATTAATTGGATTTGTGTCACAGCTTTTCGGGCGAAATGCGTATCACGGACACGAAACGGAAAATCGGTTTCCATGATTTCGGGAAACGGATATACTTCAGGCGGTTATCATCTGAACGATTTTTGATGAAGATTTGACGCAGAAAGCCAGGTTTCTGCCAGGGGAAAAAGATGTCAACAATCAACGACGTATCGCGTCTGGCCGGGGTCTCAAAGGCCAC
>vim|3407273|reg|U|rh|KATVSR
TTTGGTATGCCAAAAAATAGGATCGACTGGCACAATTATCTGTGACGCTTCTCCCACAACCGGCCATTGGTATTCCAAAAGTGCAATTTATGAAATTTGGTATACCAGAAACAGAGCCGGTGTGAACGCGCCGACAGCGTGCGTGGGCGGCTCCGTCGCGGTCCGGCTTGTGTGTTAAACTCCATCGAATCACGACGACAATGGGAGCGAAGGGAATGGTGACAATGCGGGATGTTTCAGTTCGGGCAGG
>vim|3408833|reg|U|rh|KATVSR
CACATGTGGACCTTCATTGACAACTGGTCCTGGTGCAACGCTTACAAGAACCGCTACGGCTTTGTATCGCTCGATCTGGAAAGCCAGAAACGCACGATCAAAAAGAGCGGTGAATGGTACCGCCAGGTAGCGGTAAAGAACGGGTTTGATGAGTAACCGAGTGGCGGCCTTCGCGCCGCCACGCTTTGCAGGAAAACACGATGTCCACCATTAATGATGTCGCGCGCCTGGCGCGCGTCTCGAAAGCCAC
>vim|3423869|reg|U|rh|KATVSR
CTCAAACCTGTAGTTTTCTTTATACTAGTTATCATATGGAAGCAGTAAACAAGTTTTGTTTACTGCTTTTTTTCGTCAAGACTTGTATATCGCTGTAATAATAAAGGCAGCATAGAGATTTAGTTCCTCTGCACCACGTTTATCATTTGCAGTATGAAAAGCAACTTGCTTTTCCCTCAATAACTTCTTTCTGTTAAAAGTTGAATTTTCCCCATATTTTTGTTCACCTCGTTTATAATAGATGTAAAAC
>vim|3530747|reg|U|rh|KATVSR
TATCAAAGAAAGAAACATCAATGGATGTTTTAGTAATATATAGTTAAAAATTAAAATACCCTAACTTGCTATTTTTAAAAATTTTGTTGATAAACCAACTACCAATGTGATAAAGTATATAACAAAGAGAAATCGAAATCGGTTACAATATCTGATGTTTATAAAGATGAGAAAACAAAGAGAATTAGGAGGTGAAATTTTTGCCATCAATTGAAGATGTTGCAAAAAGGGCTGGTGTGTCAAAAGCCAC
>vim|3564298|reg|U|rh|KATVSR
TCGACAGCAACGAAGAGGACAACATAGATCGTTACGGTGGCCGGGTCCGTTTCAAATACTTCTTCTGATGGACGGGCTCAGAGATGGCAGAGGGTGGCGATGGCCACCCTTTTCCATTCTGCCCAACAGGCAAACCTTACCGGGCGGTATCGGCCTATGTTAGGATGAACTTCTGTTAACCGGTTACCGTTGATGAAGCCATGGCCAATATTACCGATGTGTCGCGCCTCGCGAATGTATCAAAAGCCAC
>vim|3618543|reg|U|rh|KATVSR
AACGCCCATAAGAAACCGGTTTCACAAAATCATGATGTGATATTTGTTTGGTGGCAAGAATTATGATTTTTTGGTTTTTTGTTTCGTGATGGTGGTCACTTTTGGTTCAAGGGTGGCGACGGGAGCGGGCGTGAAAACATTTCAAACCGGGGGCGTCTTGGGTAGACTGCGCTGACTCAATCGACTTTGACGGCGCAGAGATGGCAACAATACTTGAGGTAGCGAACAGGGCGGGCGTGTCGAAAGCGAC
>vim|3621858|reg|U|rh|KATVSR
GCTGCCGGTGCTGCGGATAATCTGCCAGAAGCACAATATTAGTCATCCAGCCTTCCCCTTATTCTCATTGCCAGAGAACAGTCTACGAGCGTTTCACCACAACGCAATCACTGCGATAAAAAGCCGCGCAGCCAAGGGCTAACCCTATGCTAGACTGAGCATTATTTGCCACAGCGGATGTTGAAAGGGGTAAGCCATTGATGATCACCATGTTGGATGTTTCCATTCGCGCGGGGGTATCTAAAGCCAC
>vim|3623118|reg|U|rh|KATVSR
ACCCTTCAAAGTCCGTTACTTATGGGGCTTATTAATAGGATTTGCGTCACGAAATTTGGCGTTTTTGATATCAAAATGAGTGGAAACGGAAAATCGGTTTCCATGGAAAACGGAAACGGATATACTCCTGATTGGCTATAATGTGAGCCGAAGCGGTAACTGGAATTACAGGACTACGTGGGTCCTGTCAGGGGAATATGATGTCTACAATCAACGATGTATCACGTCTGGCCGGGGTGTCAAAAGCCAC
>vim|3626341|reg|U|rh|KATVSR
TTGTCGTTTTGAGAATGGATAGGAAACCGGTTTCACAAAATCATGAATAGTTTTCTCGTATGAAACAAGATGGAAATATGTACATTTTTTATATTCGTGATAACGATCACTTTGGCGTATCGAAAGCGTGATATTCGCGCTGCGACATTGTTTACGCAGTGCAGTACACTGCGGCACATCAGGTTTTGAGGAAAAATAAAATGACCACGATGCTGGAAGTGGCGAAGCGGGCAGGGGTGTCGAAGGCAAC
>vim|3626440|reg|U|rh|KATVSR
TGAGCTCCCATTGCGCTAAGAGGTATTCCAAATCATGATTTTTCACCACTTTGGCATACCACTTACCCGGTTTTATGCTGAAGTGGCGAACCGTTGCCAGAAAGCGTGATCCTGATAGGGCTTTTCGCTCCCCCGTCCCGCTTATCCCTTTCACTCTGTGTGATAAACTCATGACGATTACGTGAGAGCAGGAATTTCTAATGGCAACAATGCTGGATGTCTCATTACGCGCGGGTGTCTCGAAAGCGAC
>vim|4265776|reg|U|rh|KATVSR
AGGCGATTCTCCTGCGTCGCGTTCAGGTGTCGACATTGGATCGGTGATATTCTGCGGTTTAGGGGATATGGGGAGATGCGCTTGTGAGGCATTGCATGCGACTGCGGTGGCTGGCGATGAGGGGCGGTGGTGTCAGCCTTTTCTCTGCCTCTCGACTAGACTGTACGAGCTGAACACGTGGCATTTCAGGATGGGGATTGATGGTCAATCTAGGTGATATCGCGAAGGCGACAGGGTACTCGAAGGCGAC
>vim|4604473|reg|U|rh|KATVSR
AGCAGCTCTCATGTGCTCCTACCTTTTGGGAGCTGCTTTTTTCAACAACTTACTGCTTTTACTTGTTTTCCTCGGTTTTATAATACACTTCTACCTTCATCAAGCTTGAGCTACGTACCAGTAAAAGAGTACAATATTGGAAATTTTGGGAAACGGTTTCCCAACTTCAGAAACCCTGCAAATGAAATAAGGTTGTTTTCATGGCTACTATCACAGACGTATCTTTGCTAGCAAACGTGTCGAAAGCCAC
>vim|16798|reg|D|rh|KATVSR
CTTCAGCGGAAAACTGATCCGCCGCGACTCACTCATTGCTCCTTCGCGATAAACATTGTCATCACATGTCATCGTCACTAGTGTCGATGACATCGTTTTTCCTGCATTACAGAAATTAATTTCCTTAAATAACAGTAAATTAAAAACTGGCATGATTTGTGAATGTATCGGCGCATTAACTGTCATTGCTGGAGAATTTGATGAACCGTTTCATCATTGCTGACGCGAGTAAATGTATTGGTTGCCGTAC
>vim|54153|reg|D|rh|KATVSR
GCACAGCACAGGCTCTATCAAGGGAGTTTGATCGCCCGTGAATCCACCATAGCGCTCAAACTATGAGTAAAACAGCAACGTGTCAGTAAAATTGCGGGGACAGAGCGCGATTTTACGCTTCATCTTGGCTATCCTGCTCCCCGATATAGATAAGTGAAGAGGCGACATGCTTCTTCGCGAATAACGTAAAAGAGAACACCATGACAATACATCGTATTAATCCAGGCACTCGTTGGTCTGACATCACCGT
>vim|219056|reg|D|rh|KATVSR
GGCGCTGGGCTCGTTTGGCGGCTCGTGGCTGGTGGGCTACCTCAATGGGGCTACGGGCGGGCCCGGCGCCTCTTACCTGTTCATGTGTGGTGCGCTGCTGACTGCAGTGGCGCTTACCGCTGCGCTCAATACTTCCCAGACCTCTGGCCGGGCAAAGCGCGATAGCTCGCGTCTGGCCATGAACCATTAGGAAACCTGCAATGAAGAAGCGAATCGTCCTGTATAAACGCCTGTCCGACGACTTGATGGC
>vim|365183|reg|D|rh|KATVSR
CTTTAGCGGAAAACTGATCCGCCGCGACTCACTCATTGCCCTTTCGCGATAAACATTGTCATCACATGTCATCGTCACTAGTGTCGATGACATCTTTTTTCCTGCATTACAGAAATTAATTTCCTTAAATAACAGCAAATTAAAAACTGGCATGATTTGTGAGTGTATCGGCGCATTAACTGTCATTGCTGGAGAATTTGATGAACCGTTTCATCATTGCTGACGCGAGTAAATGTATTGGTTGCCGTAC
>vim|608878|reg|D|rh|KATVSR
AGAAACTGCTGTGTCGGCTGGAGGGTGAAACCGTCATACCTGCACCCGCCTTCAAGGGTACATTAATCATCCGTGACTCTGTCAGCAAAGGTCCTCAGAGTGGCATTCTTTCACGCGATACGGTGTAATATTCACACCATGGTTCTCATCGCCATTTTCGCCACATGCAGCTTGAAGTATGACGGGTACGTAAAAACGATATGAAATTCATAAGATTACCGCTACTGGCGCAAATCTCATCAGCCCATCT
>vim|682919|reg|D|rh|KATVSR
CGCTGCGCCGTCGACAACCTGCTGGCGGCGCTGGCCGGCCAGCGTCCGGCCAATCTGGTCAATCCGGCCGCCCTGGAGGTCGTCCGGACCGCGGGCTGATCGCCCACCGACCGCAATTCCCTCTCCCACCCCGGACTTCCCTGCCGCGATCGCGGCCCGGGTGTGGGAGGAATCCGTGCCATCAAGGGACCATAACAACAATGCACAACAACAAGAAACCTCAAAGACAGCGCTACCTGAATTCCATCCT
>vim|710714|reg|D|rh|KATVSR
TCGGTGCCAGACCGGACTGCTTAGCCGCCAGATTGACGGGAAGAATGCCCGGGAACCCTGGAGATTCCCGGTTGCGGCGCAAGTCACGCTTCTTTTATAATTCACTGAAACCGATTTCACAATCAAGCCCATCTGGCCGCGGCTTTAAGCCTTCAAAGCCGCGGCCCCACGCTTTCATCCAACAGCAGGAGAGCCCCCTCATGACCAGTGCGCTGGACGTTATTACTTTTGGCGAAGCCATGATGCTGCT
>vim|943488|reg|D|rh|KATVSR
TACCTCTTAAAAAGCTAAAAATAAAATATATATAAATATAAAACGTGCGTGATCAGGTTAATATTTAAAAATTATAACTATTGAATGTTAATAATATAACAGTAAATAATTTAATTAGTTCATGAATGAGTCGTAAATATAATTCGATAATATTCATGATGATTTTAAATTGCTGCTTTAATATTTATTAAGGAATTATAATGAAATTATTACCTGTTGCTCTGGCTGTTACAGCGACTCTTTCTTCATT
>vim|2000000|reg|D|rh|KATVSR
TCGGTTCCCCAGGCATCCCCGGTCAATTTGCAAACCTAGGGTTTTCACCGGGTTACAGACCGGGTAGGCCTGCTTTTATAATTCAATGAAACCGGTTTCAGGATAATTGAAAAGTAACTCCCAAGCATGTCTTCAGCAAAACTTTTAACCCCAACACGGACCCGCGCCTTGATGTCATTCGCGACACCAGCGCTGCGCTCATGAACTACACCTTTCAGTTCGGCGACGTTTTTGCAGCCTGGCCGCTGCT
>vim|2041789|reg|D|rh|KATVSR
ACGCCTGCACCCGCTGCGCACGTCCAGCGGGTGCCTGACGTGCCTGTTTCCACATCCGCCAAACGCAGTTTTTGACCGTAAGGGTTTCCACTGTTGGATCTCTGAAACCGGTTTCCTATAATCCTGAAACCGGTTTCAAAACGGTGCTTGCCCAACGCTGCGACGCCAGCGACACATTCCATAAACGTGCAGGAGACATGATGAACGTCCAACGCTTGTTGCGCCGCGCAGCCGCGCCCGTGCTGACTCT
>vim|2076695|reg|D|rh|KATVSR
CCAAATACCCTAAACAATTCGTGGAACTGTGATGTGACTCCACTTTTACCTCTTTTCTGTCTCTATCATGTCTGTTGTAACAAATCTGTAGCAATTGAAAGTCTACCGATTCTTATACCCATCGTGATTGGTGTTGCGGCAATCCCCGTAACATCAAATGAGGAGGGGTATATACCATCAACTGGATGACGGAGCTTGAGATGATAAAAGTAAAAACGGCGTATACCCTGACCTTATTGGCAATACTCCT
>vim|2178227|reg|D|rh|KATVSR
CTTTAGCGGAAAACTGATCCGCCGCGACTCACTCATTGCCCTTTCGCGATAAACATTGTCATCACATGTCATCGTCACTAGTGTCGATGACATCTTTTTTCCTGCATTACAGAAATTAATTTCCTTAAATAACAGCAAATTAAAAACTGGCATGATTTGTGAGTGTATCGGCGCATTAACTGTCATTGCTGGAGAATTTGATGAACCGTTTCATCATTGCTGACGCGAGTAAATGTATTGGTTGCCGTAC
>vim|2495151|reg|D|rh|KATVSR
GCACAGCACAGGCTCTATCAAGGGAGTTTGATCGCCCGTGAATCCACCATAGCGCTCAAACTATGAGTAAAACAGCAACGTGTCAGTAAAATTGCGGGGACAGAGCGCGATTTTACGCTTCATCTTGGCTATCCTGCTCCCCGATATAGATAAGTGAAGAGGCGACATGCTTCTTCGCGAATAACGTAAAAGAGAACACCATGACAATACATCGTATTAATCCAGGCACTCGTTGGTCTGACATCACCGT
>vim|2567682|reg|D|rh|KATVSR
CAGTCTGGATGGTTCGGTGCAATTACCGGGAGTTCCCGCGGTGCCTGCCATTGAGTATTCGCTGGAAACACTGGCCAGAAAAGTTGTCGACTTAATTGATGCCCGCACGGGTAAGCATGTAAATCCACAAGTTTTCCGTGGCAATCTGGTGGTTCCGCACGGTTTAACCGAATAACGACACTTATTTAGGTGATTCGATAATGAATACCATTCAGACAGATTATGACGTTATCCGTTCAGCCCTCAGCGA
>vim|2824921|reg|D|rh|KATVSR
AGAAAAGCTATTTCGAGAGGCAGTAGTTCTGGATCAGCTTTTACAAATGAAGTATTGGGGAAGCTGGTGTCATTATTTTTATTAGCAGGGAAAATACTAGTTGCTTCCTTAGGAGGGGCTAGTCTCTGTGTAGTGGCATAGTGAATTTGGTCACTTAGTTAGAGGTGATATCATCACTTCATACGTTAACAGGTGACACTATGACAAATCGTACAAGACGACTATTCAGCGCAGAATTCAAGCTCGAGGC
>vim|3147870|reg|D|rh|KATVSR
ACCGAACGCATCGGTGTGGCCGCCTTCGACTGCCTGCACGACCGCCTGCGCGGCGAGAGCGGGGCGCCACGGCGCCTGGACTTCAAGGCAGAGTTGATCATCCGAGGTTCCACTCAAACACGCGAATGAAGAAACGGCCGGTAACGACGCCGGCCATTGCTGCAGTCAAAAATGAAACCGGTTTCATAAGGACAAAAACAATGCACGCGAACCCCGTTTCCATCAGCCTCTCCAGCTACGGTGCCAGCTT
>vim|3206565|reg|D|rh|KATVSR
CCCAGCCTACCGAACGCATCGGTGAGGCGGCTTTCGAAAGCCTGCTCGGCCGCCTTCGCGGCGACAGCGGGGCAGCGCGGCGCATCGACTTCAAGGCCGACCTGATCGTCCGCGGCTCAACCCAACTCCAGTAAGCAACGGCAGGCCTGTGTCCGCCGCTGCCGATCAAAAATGAAACCGGTTTCATAAGGATAAAAACAATGCACCCGAACCCCGTTTCCATCAGCCTTTCCAGCTACGGTGCCGACTT
>vim|3383490|reg|D|rh|KATVSR
TCAGCAAAGCTTTCCCGGAGCGCTGATTGAACGCGAGTCGCTGGTGGCGGGCCCCTGTGCCTGACGTCGTCAGCTGTCATCGTCACTACTGACGATGACAGCAAAGCCCAGCTATAATAGTCTTTATAATCAATATATTAAAAACTTGGAACGTATTATGCATACTCCGGCGCGTAACCTTCTTACTGCTGGAGAAATGGATGAACCGTTTCATTATCGCCGATGCGAGCAAATGTATCGGCTGTCGCAC
>vim|3384530|reg|D|rh|KATVSR
GCCCTGACCCGCCGCCGTTGGCTGCGGGTTTTTTGCTGGCTGGTTTTTGTCGTATCCCTCACATTATAAATAAAACTCATATCTGACGCCGGATTTTCGAACCGGACAGCCTGCGTGACCTGCCTTAAGTTGAGTACGAAAGTTCCACTCAAAAAACACTAACCAGAACATTCGTACCGCCTGCTTGAGGAAGTCACCCTATGAATCACACGAACGTTGTCGATGTGAAAGCGTGGATAGATACCCGCCC
>vim|3405739|reg|D|rh|KATVSR
GCTGGACGGCGGTGAATTTACGCCGCCAAAAACCTTTACCGGTGCGCTGATCCTGCGCGATTCGGCAGCGCCGCTGCCTGCCCGCTGATCCCGCTTTACATTGTCATTTGTCATCGTCATTCGTGACGATGACAGTGCCTGGTCACAACGTCATCATCAAATATCAAGCGATAACAATCAGTTAAAAACTGGCACGATTTATGAATGTTTCGGCACATAATCTGTCATTGCTGGAGAATTTGATGAACCG
>vim|3530747|reg|D|rh|KATVSR
ACTTATAAGCTATACAATAGTATATATCCGCGAATAAAGGATTTGTTTAGGCAATAAATTCACTAGAAGCAGCTGAACTTGGTATATAATTCAAAAAAAGGGGGCTATAAGCCCTCTTTTTTTGCTATTTTTCTTAAAGGAGTTTTACGAAGTTTGTCGAAATAAATAGTTATGTGAGTTTTTTGACAGGAGGATTGAAATTGAAGACACAAAAGAAATTATTAAGACGATCTTTTGAATTTTTAGTAAT
>vim|3564298|reg|D|rh|KATVSR
GAATATCCGAGCGAACGCTTGGCACAGGAGAGTGTGCGCGTGCTGCAAGCCCAATTGACGCAGAGCCTGCGCCCCGCCGACGAGCAACAGAAGTTCCATGGTCGTCTGATGGTGCGTGAATCCGTGGTGGCTCGCTAGGGCTTGACCTTGCTGCGGGCGGCAGCTTTAGGCTGGCTGCACATCAACAGAGGAATGATCCCATGACCATCGAACTCACCATTTCCGGCATGTCCTGTGGTGGCTGCGCCGC
>vim|3621858|reg|D|rh|KATVSR
GGTGCCAGGGCCTTACGCCGACTGATTCCATCTGGCGCCGCCGCCGATTGCGCGCCGCGCCGCATTTCCCTTCCCTGCCACCAGCCCGCATATTGTCATGACAATAACCTTTACACTATATAGCATAAAAGCTATATTGGAGTGCGGCCGTCGAGCGATTCGACAACTGATTTTTATTTGGCAACCCAGAGGTAACGCAAATGGCCAAACCATTATCAAATCTGATCGATAAGCTCGATCCCGCCGTGGT
>vim|3626341|reg|D|rh|KATVSR
CCTTGCAACAAACCTTCTCGGGTGAACTGATCCTGCGTGACTCGGTGATAGCCGGTCCACATGTCTAGCATCGACAGATGTCATCGTCACTTGTGTCGATGACAGACCTCTGCTCTTGATAAATCCCGTAAAATCAGGCCACTAAAACATGGCACGGTTTATGTATGTTTTGCCGCATGAATGTCATGCTGGAGAAGCAAATGAACCGTTTTATTATGGCTGATGCAAGTAAATGTATTGGCTGCCGTAC
>vim|39510|reg|U|rh|MATVSR
ACGTTTTCATCATCTATAAAAACGTGTATAATTTCATGAGAAGTAATTAAATTTGATGAATAATGAAAAATAATGTACACTACTGACTTACGCTTACAAATCATAAACGACATAAATTCGGACATTATGACATTTCTCTACATAAAGTGTTTATGCTATAGATAAGGATAAGTGTATCCAGTAAAAGGAGTGGTTTTAGGATGAGCAATATTACGATCTACGATGTAGCGAGAGAAGCTAATGTAAGCAT
>vim|65822|reg|U|rh|MATVSR
AAGGTATAAATAGGAGTAGGTTCGTGTTGAAATAGGGCGAGTTACGATCAAAAAGAACTCGCCTTTTATGAAAAAATGTTGAAAGTTTTTTCATTAATGTCGATATAAGTAGAGTAAGACATTGCGGACCTCCTCATAGTATCGTATGATAACAATACATTCATATGAAAAATTATTCCTTTAGATAGAGGAGGATCACATTGAATACTACGATTTATGATGTTGCACGTGAAGCAGGGGTATCTATGGC
>vim|78456|reg|U|rh|MATVSR
TATTTATGAAAATGAGTTTCTTAAATTCTCATGAAAATAAAAAACACTATATTCCCTATTCTACGCTATTTTTATTAAAAAATCACGTAAAAAAACATAGCTGAAGGTTGAAAAGGTTTACAGTTAATGATATAATTTGTAAATAAAAATGGTTTTCATAAATACTATGAATAAAAAGAAAAGAAAGAGGATAGCCAATTATGGTAGAATCAACAACAACAATTTATGATGTGGCACGTGTCGCCGGAGT
>vim|100936|reg|U|rh|MATVSR
CAAACGTATTTGGTCTAATTTTGTCATAGGCTAACCTTCTTTCTACTTACTATTTTTTCAAAAAAAGCTTAAAAAATCAAGCTTCGAGTTAATTTTTGAAAACTTTTTCAAAAATTAACCTATAACACTTGAAAGTGGTTACAAATCATGCTAAAATACTTTTTGAAAGCGTCATTTTCAAATAGAAAGGAAGATAAAAAATGAATACAGATGATCCCCTTACAATTTATGATGTTGCCCGTGAAGCTGG
>vim|117425|reg|U|rh|MATVSR
CTAAACCTAGGTTTTCTATGAAATTTTTTCAATCAATCTTCAAAAAACACTTGAAAGTGTTTACAATTAGTGATAGAATGGAATAAGTAGAAATATGAAAACGAAATTTTCACATCTTCACTTTTGTAAGTAGATATAGAGCTTCAATCAGTACCTCTACTTGTAAAAGAATGTGTGAGATAGAAAGGACAGGAAAAGGAATGAATGCAGATGATACAGTAACCATTTATGATGTCGCTCGTGAAGCAGG
>vim|157823|reg|U|rh|MATVSR
TTTTGCTATTAACAATCCATATTCTATCGGCATTTAATTACGGGTAATAATGCCGTTTTGATATGAAAATAAATGAAAATAAAGAGTAAAAACAATTGCATATCGAAAAAAGTTGTCGTATTATTAAAGGAAGGCTAGTTTGTTTACGTTTACAATGGTAGGTAGAGCCATTAAATAATGAATATGGAGAGTGAATAGAGATGAATGTAACAATTTATGATGTTGCACGGGAAGCGAACGTTTCTATGGC
>vim|160707|reg|U|rh|MATVSR
TTTGGTCAAAACTAATAATGCATAATTGGTATTTAATACTAATATTCAATGCCGTTTCGGTATGAAAATAAATGAAAATAAAGAGTAAAAACAATTGCATATCGAAAAAAGTTATCGTATTATTAAGGGAAGGCAAGTTTGTTTCCGTTTACAATGGTATATAGAGCCATTAAAATAATGAATATGGAGAGTGAATAGGGATGAATGTAACAATTTATGATGTTGCTCGTGAAGCGAATGTTTCTATGGC
>vim|195308|reg|U|rh|MATVSR
GTTTGTGGTGAACTACAAGTATACCTCTTAGAGGTGCTTTTTTCATACCTTAAAAGTGGCTAAGTTCATTTTAGAATTTTTCTTCGAGTTAATTTTTGAAAACTTTTTCAAAAATTAACCTATAACACTTGAAAGTGGTTACAAATCATGCTAAAATACTTTTTGAAAGCGTCATTTTCAAATAGAAAGGAAGATAAAAAATGAATACAGATGATACCATTACAATTTATGATGTTGCCCGTGAAGCTGG
>vim|261893|reg|U|rh|MATVSR
CATTACAATTAAAAATGAAAAAAGTTTATATAAAATTAAAATATATCGTTCGTTATCATTTAGCGTTTGTTTTTATTTCAAGCTTTTCGCTAAATTTTTCCAAACAAAAATATGTTACTGTAAATTAAAATATGATAAACTATGAAAATGAAATGAAAACATGTTATTATAATGAATAAAACGTTTACAAGGAGGAAATTATGACAGTTACTATATATGATGTAGCAAGAGAAGCGCGTGTCTCTATGGC
>vim|267401|reg|U|rh|MATVSR
GAAAATACGAGAAAAGAAGCGAATTTTTTCGAAACTTTTGCGGGAAAATATTGTATGACCCTGCGTTTTTATCGTATCATTAGTAAAAGGAAGAACTCGGGACGATTGGTGGCATCTGCAAATAGAGTTGATGTCTTTTTTTCATTCAAGTAACCGATACATAAAAATAGATAGCAAAAATAGAAGGAGTGTGCGATGAGATGAACGTAACAATATATGATGTAGCGCGCGAAGCGAACGTTTCAATGGC
>vim|275343|reg|U|rh|MATVSR
TCTTCCTAAAAGGAACTTAGTCTAGTTAGGCTAGTTTCTTATGCCTATTATTTTTCCAAAAAAATAGGAAAAAATCAAGTTTAGTTAGTATTTTGAAAGTTTTTCATAAAAAAGCTTTATAAAAGCTTGAAAGTGTTTCCAAAAGGTGATAAAATATCAGTGAAAGCGTCATTTTCAAATAGAAAGGAAGTTAAATCAATATGAATACAGATGATACGATTACGATTTATGATGTTGCCCGTGAAGCAGG
>vim|279005|reg|U|rh|MATVSR
CAGTTATGAAAAATTTTCATTTTGTTTACATGAAAACTTTGTAATTTTTTTCACGTTAGAGTATCATATATAGAAAGAACAGTGGATATTGTCATTTTGTCAGTTTAGAAAGTATAAATATTCTTTACTACATGATCGCAAATGAAGCTTGCACCACTAGATTTTGGTGATGAGTGAGTGTCTAATAGGAGGTATATATAATGAATGTGACTATTTACGATGTAGCAAGAGAAGCAAATGTCTCCATGGC
>vim|296276|reg|U|rh|MATVSR
TTTTTGAGTTTTTGAACAATCTGTGCTAATTTTGACATATTAAAACCTTCTTTCCTTTCTATTTTTCCAAAAAAAATCAAAAAAATCAAGCTAATTCTAAGTTTTTCATAAAACTTGCACTCTTTTACTTGAAAGTGTTTTCAAATAGTGTTAGAATACCAATGGAAGCGTAATTTTCAAAACAGAAAGGATGATACAAGATGAACACAGATGACACAATCACTATTTATGATGTTGCCCGTGAAGCGGG
>vim|331101|reg|U|rh|MATVSR
AGCTGAGAATAATGAGCCCAAAATAACAATCTTCGTGTGGTAAATCTTGCATTTTGAAAACAAGTACGGTATTATTTTCATGAAAGCGATTTCAATAACAATCTTAAGTTGCATTGGAAGCGTAATTTTGCTATATTGGTTGATGTTGCATGAAAACGGATGAAAACATATGATACCAAGCAAGAAAGGGCTATTTTTATATGGAAAAACAAACAGTAACAATTTATGATGTGGCACGCGAAGCGGCGGT
>vim|355936|reg|U|rh|MATVSR
TCTTTTATTCTGAAGTGAATCACAGTACTATCATAACATGAAATGACAAAAAGTTCCTTTTGAAATGGAAAGTAAATTTTCATGAAAAAACGATAAAACGGTTGCAAAAATAGAAGAATTTTGATATTCTAGGCTAGGAAAGAAATGTAAACAGTGTTTTCAGAAAATGAGAACAAATTCATATTTATAGGAGAAGAAACATGGAAAAACAAACAATTACAATTTATGATGTTGCTAGAGAGGCAAATGT
>vim|530762|reg|U|rh|MATVSR
GTAGGCAACATCATTATTGGTTGAAATTAACCAATTTTGTAACTTATCTAAGTTCATAATTTTAACTCCTTTTTTAACATATACTGGGAGTATATCATATAATATGGTAAAATAATTAGTTTTTAGTCGTAAACGGTTGCAATGTCTTGATATTCTTGATAAGTTATAAAAGAGTGTTTTTACAGGAGTGTGAGAAATTTATGCAAAAACAAGAAGTAACTATTTATGATGTTGCTCGTGAAGCAAAAGT
>vim|729113|reg|U|rh|MATVSR
AAAATAAAGGGAACGTTTTCATATTAGGTAAAACCGTGTATAATTTCAGAGAGCCCCTTTTGTTTTGGCAGGTTATGAAAAATAATGTAAACTGGTGTTCTGTTTATTTTACATAAAGTTTTACATTTTGACATTTCTCTACATGAAAATGTTTATGCTATAGGAAAAGAAAAGTGTACCCAGTTGAAGGAGTGGTAAAAATGAGTAATGTGACAATATATGATGTAGCACGCGAAGCAAATGTAAGTAT
>vim|824262|reg|U|rh|MATVSR
AAAAAGAAAACTGTTTTTCAAATGGTGAAAAAGTATGAAAGATAGTCTTTAATCATTGCAGGAAATCTTAGTGTATCGTATGATAGAAGAAACATTACAATGAAAAACAGTTATTGCTATCGTATATGATACACAATCATGAATATCGTCATAGTGAGGAGGAAGCTGCTGCGTATAAGCTGCGCGGGCAGCAAAATAAGATGAATACGACCATTTATGATGTAGCTAGAGAAGCTGGCGTCTCAATGGC
>vim|854681|reg|U|rh|MATVSR
CGATCCCCTCGGTTGTTGCCCGAGGGGATTTTTTGATGAGATGGCGAGTGTTGGGGCAAACTACCCGTGAACGGTTTGTGAACAAACCGGCAAAATGGTTGCGATTTCGTTGCGAGTTGGCGATAATGTATCGTATGATAGTTGTACATACATTCGGAATTTGACCGGTTATCGGATCGAGCGAAAAGGAGTGAAACAAAATGACGGTAACGATTTATGATGTGGCGCGGGAGGCGAACGTCTCGATGGC
>vim|865039|reg|U|rh|MATVSR
TATGCAATATCATTATTGGAATCTTGCAACCACTGTTGTAGTTTATCTAAGTTCATGTTCGGTCCTCATTTCTTTAAAGTTATTGTCAGTATATCATGTTTTTTTATGAAAAAATGAAAGAAAAGCTGTAAACGTTTGCAATTAATGAGACTTAATGATAAATTAAAGTGAAGGATTTTTTGGAAGGACTGAGATAAGAGATGCATAAGCAAGAAGTTACGATCTATGATGTAGCTCGAGAAGCAAAGGT
>vim|890014|reg|U|rh|MATVSR
AGGAATGTAAGCGCTTTCATTTTTTCCGACCGCCCCACCAAGCCGGTGGTTTTTTTGAATGAAAGCGCTTTCATGCAAAGGATAGCTCGTACACGACGGGCCGCAAGAAAGGGTTTTCCCCGAGGTTTGTCTGCACCTGAGTTGTAGTCGCTACAGCACCCCGCAGAGATGGGCGACAATAGGGCACTGGACGGGGAGCAATGAAAGTGCCTAAAACGAAACTTGAAGATGTAGCGAGGCTAGCCGGCGT
>vim|915531|reg|U|rh|MATVSR
ACTTTTGAGCTATGGGAAATTTTATTTATAACAACCCATTAATAAAAAATCACATAAAAAATATTAAATGTAACGGAGTTTTTAACAGAATTGTGACAAAAACATAAAATGATTTCACAAACTATACAAATATGATAAACTTTGAAAATGATATGAAAACACGTTATAATAACAAATAAAACGTTTACAAGGAGGAAATTATGACAGTTACAATTTATGATGTAGCCCGAGAGGCTAGGGTATCAATGGC
>vim|918117|reg|U|rh|MATVSR
TATTCAATTTATTAATCAACGATTTCATTTTTATTTAATAATATGACAAATCACTCTTTTGTAATTAAAATAATATAAAATATGACATAAATGTGAAATTATTAACAATAGGTTTGAATGAAAGCGATTTTGTGGTAAACTTTGAAAATGAAATGAAAACACGTTATAATAACAAATAAAACGCTTACAAGGAGGAAATTATGACAGTAACTATTTATGATGTTGCTAGAGAGGCCCGAGTATCTATGGC
>vim|920712|reg|U|rh|MATVSR
AAAAAGCGTATGAAATGACGTATCATTCATTAAGTTATAAAAATCGATTAAAGATAAATAGACGTTCATATCATATGAATTGAATTATTTATGAATTTTAAAAACAAAATGATTTTACAATGAGCAAAAATATGGTAAACTTTGAAAATATTATGAAAACAAGTTACAATGATAAAGAAATCGTTTTCAAGGAGGAAAATATGACTGTAACAATATATGATGTAGCTCGTGAAGCTCGCGTTTCTATGGC
>vim|926828|reg|U|rh|MATVSR
ATCATTTGCTTTCATTGAGTTTTTTTAATCTTATAGGTTGTAAGCGATGAATAATCATGAAGATGCGAAATGATAGCCAAATATTTGAAACGTATTTCTTTACCTTAGCTATCTAAAGAGGATTCTTTTCATTTTTTTGTAAAGGATTAGTCAAAACATTTGAAAGTGTTTTCAAATTTTGCTATAATTATTGTGAAAAAGTGTGCATTAAATTTAGAAAGGAAGTATTTCTTATGAATACTGATGAAAC
>vim|1099376|reg|U|rh|MATVSR
ACAGTTGATAATCACAGTATAGCACAGAAAATGTAAACGTTAATGTAAACTGCAAATGAAAACAAAAATGAAAATTTCATAAAAATGATGTAAACCGCTTGCATTTGCCTTAAATATCTGTTAAATTAATCAAGAAGTGAAATGAAAACAAATGAAAATACAATATATTTTATTTTGCGAATGAAAGGAATCATTTTAAAATGGAAAAACAAACAATTACAATTTACGACGTTGCGCGTGAAGCTGACGT
>vim|1255005|reg|U|rh|MATVSR
AATAACTCATCTCCTAGTAAGTTAATTATAGCACATGTATTAGAAAGAAAAAATTTAATATAAAATAAGCAATTATGAAAACAAATGGAAAAGAATAAATTAATAAAATTATGAAACGCTTGCAATTTTATAACTTCTTTGATAATCTATAATAGGATTATGAAAATAAAAATGAAAACAAATGCGAGGATGAAAGAAGAATGGAAAAACAAACAATTACAATTTATGATGTTGCTAGAGAAGCAGATGT
>vim|1794938|reg|U|rh|MATVSR
TCTGAAACCCATGCTTGGACTTTATCTAATTGTGACATTTAATCTCTTCTTTCTTATATTCGGATAGTTAGATTATAGCACATAGGGAAATAGGTAATAAAATAAAAAAAGGTTGCAAGTATGCTGAAAATTTGATAACGTATTCATGGCAATGAAAACAGAATGAAAACAAATAATATCAATGGAAGAGGTAATATAATATGGCAAAACAAACCATCACAATTTACGATGTTGCTCGAGAAGCGGGCGT
>vim|1865946|reg|U|rh|MATVSR
GTCCATCCCGTTTTCCTGCAGCCAGTTTTGTAATTTGTCTAAATTCATGGCAAAATTCTCCTTACTAATGAAATTAACCTCAGTATAGCACTAAAAAAAGTGAAAAAAGTTGAAAAAATAGCTGTAAGCGATTGCACCAAAAATATTCTCATGGTATCATTAAATCAGTAATTAGTATTTAGATAGGTGGGGCTGTTATTATGAATAAGCAAGATGTAACCATTTACGATGTTGCTCGGGAAGCCAAGGT
>vim|1867196|reg|U|rh|MATVSR
ATCGTGGTAAAATAGCACAACTTAAAACTTTAACTTTTAGTATATCACGTGACTAGCTTGATGGGCTTTCTGAAAAAGGCGGTTGTGAAAATTTCATGTAAAATTCAGTAAAACGCTTGCATTGCTATTTCTATTCTGTTACTTTGGAATGTAAATAGAACTTCGTGATTTCATCTTTTCACGACTAAGGAGAAAATCAATTGGAAAAGCAAACAATTACAATTTATGATGTCGCACGCGAAGCTAATGT
>vim|2053018|reg|U|rh|MATVSR
TTGATTAAATGTATCAATGTGTAAAAGGCATTGGAAACATAATTATAATGCCATTTTGATATGAAAATAAATGAAAATAAAAAGTGAAAACAATTGCATATCGAAAAAAGTTGTCGTATTATTAAAGGAAGGCTAGTTTGATTACGTTTCCAAATGGTGTATAGAGCCATTAAAATAATGAATATGGAGTGTGAATAGGGATGAATGTAACAATTTATGATGTTGCTCGTGAAGCGAACGTTTCTATGGC
>vim|2058287|reg|U|rh|MATVSR
CGTCATTCAATTCACCCCTTCAAAAAGTACTTTAATTATACCATATGCAGCAATCTGGCTTGAAAATTCTATGAAATTAAGGTATTCTTTGATTCGAAAACGTTTTCAATGTTGCACGAATCGGCGAGGTTCTGTATACTGGTCAAGTTGCTTGAAAACGGATGAAAACAAATCAAAACAAGGAAGGAATGGCTATCGCTATGGAAAAACAAACTGTAACAATTTACGATGTGGCCCGTGAAGCGGCAGT
>vim|2061099|reg|U|rh|MATVSR
TTCTCGAGATAGTGGGTGATTTGTTGGATTTTTGTCATGGTCACAACCTTCTTTCTATGCCTCTATTTTGGCAAAAAATGTCAAAAAAAGCAAGACTTTTCAAAAACTTATCAAAATACTTGAAAGTGTTTACAAGAAGTGATAAAATGGTGAATGTAGGAAAGTGAAAACGATATTTTCAATAGAAGAAAGGAAACTATATGAACACAGACGACACAGTAACGATTTATGATGTCGCCCGTGAAGCGGG
>vim|2244830|reg|U|rh|MATVSR
TTCTATTTTAGAAATGTAAGACGTATTTTCAGCCTTATATAAAATATGAATGGGAGAACACAAATGGAAAAGCAAACAATCACTATCTATGATGTAGCGAGAGAGGCAAATGT
>vim|2294524|reg|U|rh|MATVSR
CGAGAATCTGACTTCTACTTTTCCGGCACTAAACGTTCAATGATTTTCTAAAAAGACTGTTCTTTAGCGAATGAAAACGTTTTACAATGAGGGAAGAATGGGAAAAGAAAGTTATCTTTTCCTGTCTTCCTTTCGTGTTGCCTAAAAATGAAAACAAGAATGAAAACAAAAAGGTTGTCTAAAATAAGGAGGAATTTGTTTTGAACAGTAATATAACGATTTATGATGTCGCACGGGAAGCCGCCGTCTC
>vim|2836172|reg|U|rh|MATVSR
GCTGTGTTAGTGTACCTTGTTGATTTCGGGCTCATGCGTGCGAAACTTTGTTTCACACGATTTCAGCACAGTTGAAATGATCCTAAAATTTAACAGCAATGTTTAACAAAGCCTTTTATTAATAAAGCTGATTGGCAAAGGATACTGGCTAAGACAGTGTGGTAAAAGAGGAATGTTCAAGTGAAAAAGGAGTGTTTTAAATGAATGTAACAATCTATGATGTTGCCCGTGAAGCAAATGTTTCAATGGC
>vim|3427535|reg|U|rh|MATVSR
AAAGAAAGGGAACGTTTTCATATGATGAAAAAACGTGTATAATTTCATAAAAGAATGTCATTTTGATGTAGATTGAAAAATTATGTGTCTCTTTTCATCGTTTTAATGACAAATAGGATATTATTTTCCTCGTATCTGACATGTCTCTATCCAATTGGTGAATGCTATAGATATGAAGTGTATTTGAAGGAGTGATTTATGTGAATAATGTTACAATATATGATGTAGCAAGAGAAGCAAATGTAAGTAT
>vim|3649332|reg|U|rh|MATVSR
TGCAATATCATTGTTTGAATCTTGCAGCCATTGTTGTAATTTGTCTAAGTTCATAAATAGCCTCTTTTTCGTTAGTTTAGTGTCAGTATATCATGCTTTTTCTATGAAAAAAATGAAAGAAAAGATGTAAACGTTTGCACTTAGAGCAAAACAATGATAAATTAAGGTGAAGGATTTTTCGGAAGGACTGAGAATAAGCGATGCATAAACAAGAAGTTACAATTTATGATGTTGCTCGAGAAGCTAAGGT
>vim|3696229|reg|U|rh|MATVSR
CATTTTTGCGATGAAATTTGCTTTTTATCGAGATTGTTCAAACGCTTTTTGGGTAAACTATCCATGAACGGTTTGTGAACAAAACAGCAAAATCATTGCCATTTCGTTGCGAGTTGGAGATAATGTATCGTATGATAGTTGTACATATATATATCGGAACTCTGGTAGGTTACCGGATTGAGTAAAAAGGAGTGAACGGAATGACCGTAACGATTTATGATGTGGCGCGAGAGGCGAACGTCTCGATGGC
>vim|3789087|reg|U|rh|MATVSR
TTCAAGAAAATTACGAATTTGATTCAATTTTGTCATAATGAAACCTTCTTTCTATGCCTCTATTTTGGCAAAAAATGGCTAAAAAAGCAAGAGTTTTCAAATAAACTCATCAAAATGCTTGAAAGTGTTTCCAAGAAGTGATAAAATGTTCTTGGTAGGAATATGAAAACGTTATTTTCAACTTTAAGAAAGGAAGCAATATGAACACAGACGATACAGTAACCATTTATGATGTCGCCCGTGAAGCAGG
>vim|3864124|reg|U|rh|MATVSR
TTTCTAGCATGTAGTGGTAAAAAAAAGTGAAATTTTCGTTTATTATATAGACTATTGTTTCAAAAAATGAAAAAAATTGCAAGTATTATCAAAAAAATAGAGTTTATCTCTTGAAAGTGGTTTCAAAAAGTGATACACTATACTTGAGTGAAAGCGTAATTTTCATAGAACTAGAACTATTGAAAGGGAGTACATAACGTATGTTAAACACTGACGATACGGTAACGATTTATGACGTTGCCCGCGAAGC
>vim|3979216|reg|U|rh|MATVSR
TTTCAGTAAGAGCACTTTGTAGTTGATTAAGTTTTGTCACTGCATTCACTTCCTAAAAAAGATTGCGAATATTATAACATATTGTTATGAAAGTAAAAAAATAATGAAGAACGTTTGCTAATTAAAACTAAATCTGCTATATTAACTAGGTTATGAAAAAATATGAAAACAGATTATACCAATAAAGAAAGGGCTATCTTATGGAAAAACAATCAGTAACAATTTATACGGTTGCCCGAGAAGCTCGTGT
>vim|4017740|reg|U|rh|MATVSR
TTGCCATAAATAACCAATACTCTATCGGCATTTTCTTGTAAACAACTATGCCGTTTTGATATGAAAATAAATGAAAATAAAGAAGTAAAAACAATTGCATATCGAAAAAAGTTATCGTATTATTAAAGGAAGGCTAATTTGTTTACGTTTACAATGGTAGGTAGAGCCATTAAAATAATGAATATGGAGAGTGAATAGAGATGAATGTAACGATTTATGATGTTGCGCGGGAAGCAAACGTTTCTATGGC
>vim|4221260|reg|U|rh|MATVSR
TGAAAAATCATGAAATCCATGCTTAATTGTTAACAGCTAACACCGCTTGCTTACTTTGGCAGGCGGTGTTTGTTATATCGTGACAAAATAATGTCTAGAATAGGACTATTAGTACTTGGTTTTTACGTAGTTCTTCTTGAAAATAATATGAAAATTATCGTATGATAAGGCTATAATAGGAAAAAAGGGAGGCACGTACGATGACTGTTACAATTTATGATGTTGCAAGAGAAGCAAATGTTTCTATGGC
>vim|4598474|reg|U|rh|MATVSR
TTATTGAAATGTTATTTTCACAAAGCTTTATTGTGGGTAGGGTATAAATGTAGATTCATTGCAGTCGAGACCCCACTCGAGTATGATATATCTATATTTCATACAATGGACATGAAAAGATTTTCATTATATTTTTTAAAGATGGTACATTAGTGTAAAATAAGGACAATCAGCAATACGAAATTGAAGGAGTGGATTCCATGAATGTAACGATATATGATGTAGCCAGGGAAGCGAATGTTTCCATGGC
>vim|4936392|reg|U|rh|MATVSR
AATAATACGTGAACTAATTGTATCACTAATGAAAATGGTTTTCTCAAAGAAAACTAAAAAAGGATATAAAATTTTAAAATGAAAGAAATTATGAAATTTTCATGAAAACGGAAATGAAACGCTTGCATTGAGAGCGTAAATTTGATAAATTGGTACTATACAAAAAGTAAACGAATCTAACTACTTGAAGGAGCTTAATTATGGAAAAACAAACCATTACTATTTATGATGTTGCAAGAGAAGCAAATGT
>vim|5027049|reg|U|rh|MATVSR
TATGCTGAGATGCCCTGTCAGTCGACAGGAGATTTCATGAAAAAAGGGATTCTTTTGACTCAATGCTTCATATTTGTCTGGGATGATCCGATATAAATAGTCAGAGAGGTTTGCATATGGCTGTTGAAGTGTCGTATTATATCCATACATAGACTTTTATGAAAACCATTTAATGTTAATTTGAAGGAGGCAATAAAATTATGAACGTAACCATTTATGATGTAGCCCGTGAAGCAGGTGTCTCCATGGC
>vim|39510|reg|D|rh|MATVSR
ACAGTTGTTCAGCCGACATATGATATCGGCGCCGTTGCGATGAGACTGCTGACGAAGCTCATGAATAAAGAGCCGGTTGAAGAGCATATCGTCGAACTGCCGCACCGTATAGAGCTTAGAAAGTCAACCAAGTCATAAGAAAAACAAAGAGCAAGCTTCACCTTTATGGTGAATTCTTGCTTTTTTCATGGGGAGAAATGATGAAACGTTTTGATTATCTTACACCTGTTGGATTTGTGTTAGGAACGAT
>vim|65822|reg|D|rh|MATVSR
ATCTCAGACCCTACCACAAATCCAGATGATACGTTTTAATGCAGCAACTTAACAATCCTCTTGCATGAGGGTTGTTTTTTTCTACAATCTAGGAAGCACATGGATAATGGCAGAGGATTGACTTGTGACATACTAACGGTGGCAATCTGTTGTTTGACAAAGAAATGATTACTTATTTTCCAAAGGGGGAAGAAAAGACCATGAAAACAATTGGTCTCATTGGCGCAATGAAGGAAGAACTAGCATTAAT
>vim|78456|reg|D|rh|MATVSR
GATGTTGAACAAAATCAATTAGTTTTGGATCATGAAATTTTTTCTCGTCGTTCTACCAAATAAAAATCAAGCCCTTTTGAGGGCTTTTTTTATTTAAAGTAAAAAGTATTTGACATTTGAGAGAAAAGTCGCAATAATAGAGAGATGATAAAAAGAATTTATTCAATAGATTAAATGAATAAATTGTTAAGGAGTTTGATATGCAAGAATTAGATTTAATTATTGTTGGAGCAGGTCCTGTTGGTCTATA
>vim|100936|reg|D|rh|MATVSR
CAAAGAAGAGTTGGAAGAAAAAGAAATTCTTTTGAATCATGGTATTAAAAAACGTGGGACAACTAAGTAACTGTGAATTATGAGCACCATCTAACAAAAAGTATCACAATAGACTGTTTCTTCAATACTAAAATCAGCCTTAGGGCTGATTTTTGCATGTCTTAGTGAAAAATACTATAAAATGAGCTATAATAGAACTTATGAAAGTCTTATTGTATTTAGAAGCAGAAAATTATCTAAGAAAATCAGG
>vim|157823|reg|D|rh|MATVSR
TAGTAGAGGTAAGTAGACGAATTACATCCCGGAGTCACGCTGCGCAGGATAATGGCGCAGCCGGTGTTGAGCCGTTATTTTTTGAAGTAGGATTTATTCCTAAAAGTAGGGTGGTACCACGTTAATTAATACGTCCCTTCGCTAAACTGTTTAGCGGAGGGGCGTTTTTTATGTCCAAAAATAAAAGGAGAATGATGAAAATGAATATTATTGATGAATTAGAGTGGCGCGGAGCTATTTACCAGCAAAC
>vim|160707|reg|D|rh|MATVSR
TAGTAGAGATAAGTAGACGAATTACATCCCGGAGTCACGCTGCACAGGATAATGGTGCGGCCGGTGTTGAGCCGTTATTTTTTGAAGTAGGATTTTTTCCTAAAAGTAGGGTGGTACCACGTTAATTAATACGTCCCTTCGCTAAACTGTTTAGCGGAGGGGCGTTTTTTATGTCCAAAAATAAAAGGAGAATGATGAAAATGAATATTATTGATGAATTAGAGTGGCGCGGAGCTATTTACCAGCAAAC
>vim|195308|reg|D|rh|MATVSR
CAAAGAAGAGTTGGAAGAAAAAGAAATTCTTTTGAATCATGGTATTAAAAAACGTGGGACAACTAAGTAACTGTGACTTATGAGCACCATCTAACAAAAAGTATCACAATAGCCTGTTTCTTCAATACTAAAATCAGCCTTAGGGCTGATTTTTGCATGTCTTAGTGAAAAATACTATAAAATGAGCTATAATAGAACTTATGAAAGTCTTATTGTATTTAGAAGCAGAAAATTATCTAAGAAAATCAGG
>vim|275343|reg|D|rh|MATVSR
GAAGAGTTGGAAGAAAAAGAAATAGTGCTTAATCACGGGATTGTTAAACGTGGCACAACAAATAATTAGTGTTAGAGTATGTTATTTGAAAAATAGTGGTAGAATGGTAGTAGCTTAGCGCTTAACTTTCTGATACTTAACATGATATATTGAGAGGATTAGGGTAGCTTAGCTTCCTAATCTTTTTTTAGAGGTGTAATATGACAAATGAATTGATAATGCAAGCTTTTGAGTGGTATTTACCTAGTGA
>vim|279005|reg|D|rh|MATVSR
GCGATTGTTAACGAAATATATGAACAAAGAGCAAGTCGATGAAAAAAATGTTGTTTTACCTCATCGAATTGAGTTTAGAAACTCAACAATTCAATAATAATACCGATAAAAGGTATAGATGAATAGAAGTTCAAAAGGTTATCTTATAGGTAACATTTTGAACTTCTCTTATGTCAGAAAAGCTATGGGAGAATGATTAGATGACAAAACGTGATTTATTAACTCCACTTGGTATTACACTTGGATTTAC
>vim|296276|reg|D|rh|MATVSR
AAAAAGAAATTGTTCTTAATCATGGTATCAGAGAAAGAGGAACAACTAAATAGGACAGAAGTTTCTTTAAAACCATTTTACTGATGAGCTAATCCAGTGAGATGGTTATGTTATAAATTATCAGATATAGTCTGTTTTACAGCACAGTCAAGGAGTCTAGAAGTTTATATTCTGGACTCTTTTCATAAAAGGGAGCAATCATGACAAATGAAACAATGATGCAGTATTTTGAATGGTATTTGCCAAACGA
>vim|331101|reg|D|rh|MATVSR
GATAAAGAACTTGACGAGAAGACGGTCACCTTGCCATACGGCATTGTTCGGCGGGGCTCAACCAAGTCTGCTGATTAAGTTCGGTTGTCTGCCAGCTAGTGACGTTGGCATAATTTAGAACGATAGCGTTATACTAGGTTTGGAATATTTATTCCAAGCCTTTTTTGGTTTTGGAATGCGTGAAAGGATGAGTTAAACGGATGACACAACTAATAATGCGGCCACGGCCCGGAAAAATTAAGTTAGGCTT
>vim|729113|reg|D|rh|MATVSR
GCCGTGGCGATGAGGCTTCTGACAAAGCTGATGAACAAAGAGGAAGTCGAAGAGCATATTGTCCAGCTGCCGCATCGCATTGAACTCAGACAATCAACAAAATGATCATCATTAAATAAACGAGAAAGAAAGCAAGTGTTCACAGCTTTTTTCGTGAATTGCTTGCTTTCTTTTCCTTGAGCTGGAGAGATTATGAAAAAATGAAACGATTTGATTATCTGACACCGGTCGGTTTTATTCTGGGTATTTT
>vim|915531|reg|D|rh|MATVSR
TATCAATGAATTACAAGTATTGTTATACGTGTAACTTTTGTGAAAAATTTCTTATGTATCCAGAATACGAATAGCATGATTATTTCTAAAATAACGAACTTTTAGCACTAAATATATTAAAATATTCGACATTTAAATGTAAGTCGGTTATCATGATTCATATAACTCGTTAATTATATAAAATCAAGGGGCTGAATATTTTGGCACAATTATCAGATTTAGAAATAGCAAACTTATCAAAACTTAAACC
>vim|926828|reg|D|rh|MATVSR
CACTAATGGCTGAAGGACTTGAGGCTCGACTATCCATTGATTTAGAAGGTAAGTTGACAGGGCAGGTTGTTGATATTGATTTTGACGAGTCTTAAGACACTTTCCGAAGCCCTCACGCAACTGGAACCTACGTTGGTCAAGTCAGAGAAGCTTATGGAGATCTCCTGTCGCAAGTAGCTGAGTTTTGTTATGATGATCAATTGTTTTCATCCCCGCAAGATAATCGTCTGGCTAATTTTATAGTTAAGGA
>vim|1255005|reg|D|rh|MATVSR
TATCCATGCGTTTCTTAACTAAGATGATGAACAAAGAAGAAACATCAGCTGATGAAAAAACTATTGAACTACCTTATGGTTATATCAAGCGTGGATCAACAAAATAGTTAGAAGTATAGAAGCTAATCGAGTATATCTTGATTAGTTTTTTTAATATTTAATTGGAAATAGCTAGATGATCTGAAAGGAAATTTTAAAAAGTGAAAATAAAATCAGAAAAATATTTATATTTATCAATTTTTATTATGAT
>vim|1865946|reg|D|rh|MATVSR
GCTGACCAAGCTGATGAACGATGAAGGCTTGGAAGACAAGCACATCGTTTTGCCATATGAACTGATCAAGAAGCAAAGTACCTTGAACAAGTAAGATTTTTCGAAAGAGCTTGCCAAGCGGCGGGCTCTTTTAGTTTCGCCCGGGCAAAGGCGGCTGAACTTTGTGTTACAATCTTTTTATAAGATAATGGGGGGCACAAATGGATCACTTATACGAGCAATTCGACTTGATCGAAGAGATTACCAGAAA
>vim|2053018|reg|D|rh|MATVSR
AGTAGAGATAAGTAGTCGAATTACATCCCGGAGTCACGCTGCGCAGGAAAATGGTGCGGCCGGTGTTGAGCCGTTATTTTTTGAAGTAGGAGTTTTCCTAAAAGTAGGGTGGTACCACGTTAATTAATACGTCCCTTCGCTAAAGTTTTTTGGCGGAGGGGCGTTTTTTATGTCCAAAAATAAAAGGAGCTTGATTGAAAATGAATATTATTGATGAATTAGAGTGGCGCGGAGCTATTTACCAGCAAAC
>vim|2058287|reg|D|rh|MATVSR
AAACACGGTGATCTTACCTTATGGGTTAATGAAGCGGAGCTCAACGAAGTGATATCTAGGCACCGGGGGACCGGTGCCTTTTATTTTGGCAAAAATTGGGAAAAGGTTAAGGTTAGAGACGGTTAAGGTCAGTTTAACCCAGATAAAATGGTGATGTGCTAAAATGAAAACAATGAAATTGCTTTATGGGAGGTGCTGGAGTGAGCGCCAATAGTCGAATGGCACGGTATCATGCCACTGAAGAACCAGA
>vim|2061099|reg|D|rh|MATVSR
TCGGTCAGTCCCTCTATGACATCGGCGCTATCAGTATGCGCATGCTGACTAAGATTATGCATAAGGAAGAATTGGAAGAACGCGAAGTTCTCCTAGCTCACAGCATTAGCGAGCGTAAATCAACTCGGAAATAAGCGGTGAGCCGCAAGTCTGATTAGGAATTTCTCTGAAGTTGAAAAGCGAGTGAAGAGACTAAGTCAATGACTGCTTTGAGAGAGTTCCAGTATTATGAAGCGAGGCTGAGGTATAG
>vim|2836172|reg|D|rh|MATVSR
GCGCCTCCTGACCAAATATATGAACAAAGAGAAAGTAACGGAAAACATTGTCGTCCTGCCTCACCGGATTGAATATCGAGACTCAACAAAATAATAATAATGCCGATATAAAAAGAGAGCGGGCAGAATCCTTCATGCCAGGATCAGGGGATTCTGCTCTCAGGTGTTATTGGATTATAAGCTAACCAGGGAGAGGAATTATGAGAAAGCTCGATACTCTTACACCGATTGGCTTGTTTATCGGTTTTGC
>vim|3789087|reg|D|rh|MATVSR
AACGGAACTCAACTAGAAAATAAAAGATAAAGTCACCATTTGGTGGCTTTTTTGGTATGCAGTTTGAGGATACTTGTTGGAAAGAAAAGTCATAAGATTGAGTGAGACAGACTTGCTTTTGCCATTTAAAGTTTAATTTTTTTCTGCTTTCAGGTATAATAGTATTTATGAAAGTTTTATTGTATTTAGAAGGAAAATCAGTGCTAGAAAAATCTGGTATTGGTCGAGCTTTGCAACACCAAATGCATGC
>vim|3979216|reg|D|rh|MATVSR
CAATGACACCAATTATACAAAGGTTGTCCGGCCAACAATCACTTCGATCACTCAACCCCTTTATGATCTTGGTGCTATTTCAATGCGGTTGTTGACAAAATTAATGGATGGCGATGACAGCAATGATGATGAAAAGAATGTTATTTTAGATCATGGCTTTGTTGAACGCCAATCAACTCGTAAGTAGGTTGTGATGTGTTGTGACAACTCGAAGTGAATTACGAGCACAACGGCAAGAAAAAGTTGAGAA
>vim|4017740|reg|D|rh|MATVSR
GTAGAGGTAAGTGGACGAATTACATCCCGGAGTCACGTTGCGCAGGATAATGGCGCGGCCGGTGTTGAGCCGTTATTTTTTGAAGTAGGATTTATTCCTAAAAGTAGGGTGGTACCACGTTAATTAATACGTCCCTTCGCTAGAGTTTTTTAGCGGAGGGGCGTTTTTTATGTCCAAAAATAAAAGGAGAATGATGGGAAATGAATATTATTGATGAATTAGAATGGCGCGGAGCTATTTACCAACAAAC
>vim|4598474|reg|D|rh|MATVSR
ATGGAATTGGGTTAAAGGGGCTCTGTCCAAATAAAAGTGATGCTTATAGAATGAGGATAGGCATTTTTTTGTTAAAATTATCCTTGAGTAAGTTAATGTGTTTTGAAATAATTGGTATTACGTTGACGGGCGGAATTGCTCAATAATTAGTCATTATTTTGGAGGGACAAATGAAAAACAAAATTTGTAGTTATGTTGCAATGTTAATTTCTGTTCTTTTACTGAGTGCTTGTGGTGATAAATCAGAAGT
>vim|4936392|reg|D|rh|MATVSR
AACAATTATTTTGCCTCATAATATTGCAAATAGAGGAACAACTAAACAAAACTAAAAAAAATAAGAGGCTGGGACAAAACCTAGCTAAAAAGCATCCAGAAAAGTTTAAATGACTTTTCTGGATGCTTTTTATAATACAAAAAGAAACCCCTTTGATATAATGTAAATAACCACAAATACAATTATCGGAGGGGTTTCTAATGTATAAAAAATATACCACGAATCAAACAAGCTTGCCAATAGAATTGTC
>vim|5027049|reg|D|rh|MATVSR
TTTCAGCGCTAACGTGTAAGCATGTGCGGATCCCTGAGCATGGGGATACGGTGATTCAGATCAGAACGGTTATCATCACAGTGACGTTAGGGAGAGGATTATGAAAAAATTCGACTTACTTACACCTGTCGGGATCTTTTTAGGGTTAACGGCAGTGTTGATGGCGATCTACGTAAATGAGGCAGGAGACGGTTCGATCCTTGACTTTGTTCAGGTCGCATCGCTTCTGGTTGTCTTCGGGGGGGCTGAT
>vim|17150|reg|U|rh|LATVSR
AAAATTTTACTAAACTATAGCAAAAGTTTTTCTCAATCCTGTAGGCTAAAAATGGAGAATGCAGGCGTGATCACATTCGTGAGCCGCTGTGTTACCGTTACAGCGTCAAAGAAACGCGCTTTATTTACTGAAAACAGGTGACCCGATAAGCACTTCCTCTACAATGGGGGCGCACATCAGGGAAAGTAAAAAAGGTAAACATGGCAACACTAAAAGACATCGCAATCGAAGCTGGCGTATCCCTGGCGAC
>vim|309890|reg|U|rh|LATVSR
TTCACTAATTTTCATAAACAATCCTTTTTACACTGAGATTTAGTGAAAGACATTCCACCACACACCTCGCGTGCCAGTATCATAAAAACACTCACGGCTCGATTTTTACTAAAAAAACGGATGCATCACGCAGCCTCTTGATTACAATAGAGAACAGATGAATTCACTCCGCACAGTGCGCTGTGCCAACAGGAAGAAGAATGGCTACGTTAAAAGATATTGCCACGGAAGCGGGCGTTTCCCTGGCCAC
>vim|332045|reg|U|rh|LATVSR
AGTTAAACTTTAACTAAATGACAACAACTACTGACAACGACAACGGGCGATAAGAAGAATTTGAATCGATAACGTGATAAATTTGTAAAGCGTTACCAAATCTTGTTCTAAAGGTCTTATGGGGTGTTGACAACAATCAAAAAAAGCATTATAGTCAAACTAATAAAATTTTAGTAAAACTATTTACGGAGGGATTTTTCATGACGATGGCCGTAACGTTAAAAGATATTGCGCAACGAGCAGATGTCTC
>vim|332054|reg|U|rh|LATVSR
CAGGGGGGCCTTTACTAAATAAATTAGTGTTTAAATTCGCCAATTTTCACAATTAATGATAAAGTTTTACATGATAGTTATCACGATTATGCGTTGAAGTTCGGCGCAATACTTGAAAATTAAAATAATTTGCAAATAAATCATGCGATAGCGACTTTAGATGGTAGTAAGAATTAGTTTGAATTTAAGGGGGCCAATTCATGGCGGCGACGCTAAAAGATATTGCAAATAAAGTTGGCGTATCATTGGC
>vim|340914|reg|U|rh|LATVSR
AAAGCCTTATTTTAGATGCAGACTTTAGTTAAATTAAACCGGGAAGATAATGAGCAGTGAAGATGAGTCAAGCAGATACCGCTCTCTTTCATGGATCGCTCGATTTTACTAAAAGTTTGTGCATCCCTAAGTAGCTGTTTACAATAGCCAGATTATTGAGTTCTCACTTGGACTGTGAGCAATGCCAACGGGAAATGTACATGGCAACACTAAAAGATATCGCCACTGAAGCGGGCGTCTCACTTGCAAC
>vim|773808|reg|U|rh|LATVSR
GAGGGTGTCGATAATTTTACTAAAACATCATAAAATACCTTTCAGCTGTATCTCTAAAAATATTTAAAATGCAGTGCTTTAAATATGAAGAACATTTACGGATCGATCGCATTCTTAACAGGTAATATAAGTTCGCTTCTAAAGCATGTTCATCCTCTACCTGATAACCGTAAATACGCATAAACTCCCCGGAGGGAAGAATGGCAACGTTAAAGGAAATAGCAAACGAGGCTGGCGTATCGCTCGCCAC
>vim|841516|reg|U|rh|LATVSR
TTTCAATACTTTAAATAAATTTAAATTGAAATACCATGAAAATGGTTGACCTAAGTCTTATAAAGCTCTAACCTAAATGTAAGCGCTTACATCCATATTAAAGAGCATCCAGATACATTTATCAACCTTTTTTGTAAGCGCTCACATAAAAAAAAGATAATTGCCAAAATTAATTGGCTTAAGAAATAGGTATTTAGTTAATGGCGACAATATACGAAGTTTCAAAACTTGCTAGAGTCTCTTTAGCAAC
>vim|945910|reg|U|rh|LATVSR
AATATTGCCGCTTACGTTGTTGTGATTATTCTTGCAGTGCTGTACTCAGTATTCTGGTAATCTTCTCTAGCCTCATCCAATGATGGGGCTATTCATATTAATTATCAATTGGTTGCAATTAATATGAATAGCCTGCAATGTTTGTAGAGCGTAACGTTATTATCAATCAAAATAGCCCATGATAAGAAGGTATGAACAATATGGCAACGTTAAAGGAAATAGCCAACGAAGCTGAAGTTTCATTGGCAAC
>vim|971518|reg|U|rh|LATVSR
TAATGCATTGAATTTTAATAAGATAATTATAGATAGTCAGATTTGAGACATCATAGAGGAGTTGAGCATTTATTTTACTAAAAGTTAATGCAATGACTTCCAGTTTGATTACAATAGGTCTGTAGAATAAAGAGGTGCATTGCTTTTTTACTAAATACCAATTTCAAAGCAGCGCAATGTTCCAATAACAGGAAGTGAGTATGGCAACGTTAAAAGATATCGCGACTGAAGCACATGTTTCATTGGCTAC
>vim|976837|reg|U|rh|LATVSR
CAGCAATATAATCCTTACGTTTACGGCTTTATTTATTACTCAATAGAGTGTATTTCATGAAAACAAGTTGGCTTGATATGCTGATTTAAAGTGTTTAGGACTGTCTTACTAAAGGTTTGTGCATCTCTAAGTAGCTGTTTAAAATAGTCAGATTATTGAGCTCACACTTGGGCAGTGAGCAGTGCCGACGGGAAATTTACATGGCAAAGCTAAAAGATATCGCCATTGAAGCGGGCGTCTCACTTGCAAC
>vim|1793949|reg|U|rh|LATVSR
GACGTAAGAGGATAAGTTTTTAGCAAAATTTTGTAAAAATATACTTCACTTTTTATTAAAAGAAGGGACTTTTGTTGTCGCCAATTCCAATATTTAATGATAAAGTTTTACATGAGTGCTATCACGATTGTGTGCCAGTCGAGGTACATTAATAGAAAAATGAATTTATGCACAATTAAGTAATTCAAAGGAGGCAGCTCATGGCAGCCACATTAAAAGATATTGCGGATAAAGTTGGCGTATCGTTAGC
>vim|1803189|reg|U|rh|LATVSR
AAGACTATTTTACTAAAAAATAGTCTTTTTTTGTTTGCATTATTATAAAAATAATGTTATCATTTACATATAGTAATTCTTTTTTTGTGCATTATTGTGTAAGCGATAACACATAGCTTTAGATTGATTTTTTGGAAAATATTTGTTTAATTATTTTCAAAGTTAATCTATAATAATAATGTACAAGGATGGTGAATGAAATGTCTGTAACAATAAATAATATTGCAAAAGAAGCGGGAGTTTCTCTAGC
>vim|2058939|reg|U|rh|LATVSR
TAGTAAAATACAACCGGTTGCAATACCGGTATTTCAGTCTGTATTACTATTTATAGTGTAATCTTACACAAATTAAGTGGTTGCTTATTTAACGAAATAACCTTATGATGGCTACTGTAAAGCGCTTACATATAGTAAAACAATACTAAACGTTTTACTAACCTTAGATAAATGTTGAAAACAGATAAGGGGTGTTTCAGATGGTAATCGCAGCGACGTTAAAGGATATTGCGAGTGCAGTGGGTGTGTC
>vim|2078162|reg|U|rh|LATVSR
TGCGCGGGAAGCTGTTGCCGAACCAAATGCAACTCTTTCATCATGATAAAAAGAACCGCAGCAGATGAATAACAATCATCGGATATCAAGAACAATCACTGGATAATCATTTTGCTCTCAACTAAAGTGGGGAGCAAAATCTGAACGTGATCTACATCATGTTTATCTCGCTCAGATGTATATGCCTGTTGGAGAAAAGAATGGCCGCTTTGCATTCAGCTGGAAACAGTATAACTATTCGCGATGTGGC
>vim|2169009|reg|U|rh|LATVSR
GACTATTTTATTAAAAAAATAGTCTTTTTTTATTTGCATTCTTATAAAAATAATGTTATCATTTACATGTAGTGATTCTCTCTTTGTACATTTGTGTGTAAGCGATAACACACAAATTTTAATTGAATTTATTTATTGGGAAATATTTGTTTAATTATTTTCCTAGTTAATCTATAATAATGTACAAGGGGGTGAATGAAATGTCTGTAACAATAAATAATATCGCAAAAGAAGCGGGAGTTTCTTTAGC
>vim|2180080|reg|U|rh|LATVSR
GACACTAACTCCTGTGAAATTTTATATAAATACATTGTATCACTTTCATCATGATGAATCTTTTCTTGTAACAAAGTGAAACAATGATGAAAACACTTATAATTAATGTTGTAAGCGTTTGCAATTTGATTCTGATTTGATATAATAGTGTAGATAACTTCTAAAAAAATAATAATAAATGTATTAAAGAGGAATAAATTATGCAAAAAAAGCAAACGGCTACAATTTATGATGTTGCTAGTCGAGTTGG
>vim|2182215|reg|U|rh|LATVSR
TCCAAAGAAGACATCGATTTAGAAGAAGATGATGCTTTAAAAGACGATTTGACAAAACCGGATAGTGACGAAAAAGAAGATAAATGATGAAAAGTTAGGATAATTCCTAGCTTTTTTACTAACTTTATTAGAATATTTCGTATGTAATCGCTTGCATAATGTTTTCATAATCGTTATTATTTATATAATAGGTAAAAGTGATGACAGATAACAAGCAACCAACAATATATGACGTTTCGGAAAGGGTTGG
>vim|2336151|reg|U|rh|LATVSR
AAGCCGTCGACTGCGCCCGGTGACAGTCAATTCGACAATGCGTAGAGTGATTCTCAGCACTGTGCCAGCGCGCGGGCGCACAACTGGGCGAAAGCTGGGTGAGAAACCGCGGATCTCACGATTGCTCAACACATCCTGACAGCCCGACGGGCAGGCCCTCAGAGTGACAAGATAGTTTGTGAGAACGGCGTGTCGCATGGGTGGGAGACGCGAATTCTGAACCGGCGGAGCTCGATGCGGCCCAGATCGC
>vim|2570130|reg|U|rh|LATVSR
GCAACACTAAGCCCTGAATACGTCCGCAATATAAAAATGATTGGGCGGGTTACAAATTTGTATGTAAACGTTTTCTTTCTTGTGACGTATTTCACGTGGCAAATTCAACAAACTGGGTAGGATAGGCCACCTGCCATGCCCAGTTGATACCAACGCGAGCATGGTGACTTATTGATGAAATAATGTTCACAGGATATGTCATGGCCGCTCAGCACTCATCTGGCAACAGTATCACTATTCGCGATGTGGC
>vim|2573585|reg|U|rh|LATVSR
TTAAATAGGTCCACAAAGTCAAAATGATGGGGCGGTTGCAAATTTGTATGTAAACGTTTTCTTTCTTGTGACGTATTTCACGTGGCAATTTCAACAAACTGGGTAGGATAGGCCACCTGCCATGCTGGATTGTCTGCAACAGATGTTTGCAACCTAAGTATGGTGACTTATTTATAAAATAAGATTCACAGGATAAGGTCATGGCCATTCTGCATTCAGCTGGAAACAATATTACCATTCGCGATGTGGC
>vim|2702421|reg|U|rh|LATVSR
CATTAGTGGTTGGTGGTTAGCTTTTTACGGCTATACCCCCAATCAAATTCAAAGTGAAGAGGCACAACATGGCATTCAACTCGCCTTTACCATTTTGCCTGCCTTGGCTTCGTTACTGGTGGCAGCGGTCATGCTACGCTACACCTTGAAGCAAAAACGCGTACAACAAATTTCAGAAGCCTTGGAGCAATACTCATAATATGGCGACCATTTACGAAGTATCTAAACTGGCGGGTGTTTCTTTAGCAAC
>vim|2768202|reg|U|rh|LATVSR
AAACGGTGGAATTTGAATAATAAAGCGCAGAGAGGTTATACGTTTTCCGTTCTATTTTATAGCGTATAGCTGAATAAATATAAAAGGTGGGACCACTTTAAATTAAATAAATTCACCCCTTTCAAACGCAAATAACGTCGATTATTTATAAATTTGCTTAAGTGAGATGTTTATCTTTTTTTGTAAATATATTGTACGCTATGTCTATTAGGCCTAGTCGCCCCCATGCAATAAAAACGAAGTTTGAAAA
>vim|2768494|reg|U|rh|LATVSR
CGAGGCTACTTTGCCTGGAGCTTAATGGACAACTTCGAATGGGCGCTAGGCTACAAAAAGCGCTTTGGCATTGTTTACGTCGATTACAAAACCCAAAAACGCACGTTAAAACAAAGTGCTTTGGCTTATTCAAAACTGGTGAAGAGCCGGATAAATGGGTACATTAGCGGTATCAAATAAGGACAAGTACTAAAAACCGTATGGCAACAATTTACCAAGTATCAGAAGCAGCAGGCGTATCTCTCGCTAC
>vim|2772725|reg|U|rh|LATVSR
GGTCACTATCGAGGTGTTGTGGAGCAATGGTCGCCATGAGGTGCTGGAGGCGCCGACACTGGAAGGGTCAGTGATTCAACACCTGACGGAGCGAAGTGGTGAGCTGGCACGTATCGATATCTTTGTGCCATTTGACAAGGCCTGACCCCCAGCGCAGAATTCCTGAACGCTAGCGCATCTATCAGGAATTCTGCTACCTCATGCCTACCATCAAAGAAGTCTCAGAACTGGCCGGAGTCTCTCTGGCCAC
>vim|2783377|reg|U|rh|LATVSR
TTGTTATCCTTTACCCTCTTTCCAGCCATTGGCTCACTCATGGTAGCCATCATCATGACTCGTTACACCTTAACCACTGAAAAACTAGATGAACTACAGCTAAAAATTCGCCTTAACAGTGACGAACAACCCCAACATGATACACTGCAACCCTGTACTAAATAATGACTAGCAACTCCCTGTAATAATAAAGGACTCCCATGGCAACAATTTACGATGTATCACTTTTGGCTGGCGTTTCATTAGCAAC
>vim|2791805|reg|U|rh|LATVSR
GAATAAAGGAAAAAGGCTATGTTTGTTTTAACTTGTTGAATATATTTATTATTATATTTTTTTATGTGTTTTATAAATTTAGGGTGATATGAAAGTTTTTACTAAAAAAATTAGGCATAATATAAAACAATAATAAAAAGTGTTATTTTCAAAATATCTCACTAGGATAGTGAGCATTGTTGATGGGAAGCAAAGTAAGTATGGCGACATTAAAAGATATAGCTAATGAAGCAGGGGTTTCTCTTGCAAC
>vim|2825284|reg|U|rh|LATVSR
GTGTTGAAGAATAAAGGGAAAATACTGTATTTGTTGTAAATTATTGAATATTAATAATTTTATGCGTTTTATGGGTTTTTATATAATGTGAGGTTTTTTACTAAAATAATCAGGAACAATATAAAACAACAATAAAAAGTGTTATTTTTAATAATATATCACTAGGATAGTGAGCATTGTTGATGGGAAGCAAAGTAAGTATGGCGACATTAAAAGACATAGCTAATGAAGCAGGGGTTTCTCTTGCAAC
>vim|2859938|reg|U|rh|LATVSR
ACAGTATCGATATTTCATCATAAAAGAGTATATACTTGATTATTTATTGTTCATAATTTTAATGAAAACTTAAAAGACACAACCTATAACACTAATAATGGCACGTTAACCCCCTAAGTTTTAGTAAAAAACATTAGAGTATTAAAGCGCTAAATAATTCAGTAATATATACACATATAAAATAGATAACTGGGGAATAAGTGGCTACATTAAAGAAAATTGCAGGTGAAGCGAAGGTTTCACTGGCAAC
>vim|3057260|reg|U|rh|LATVSR
ACACCACAAACCCTAAATGGTATTTTACTCTCTTTCACCGTCTACCCAGCAGTAGGTTCTATTTTAGTTGCCATCGTTATGCGCAAATACACCCTAAAAAACAGCAAAGTTGATGAGATCCATCTCGAATTAAATAGAATGGAAAAATAAAAGCATGCTAATCTGCTAAAAATAGTTTCATCGGGGCAATCAAGGACAATATGGCCACCATCTATGATGTATCAGTATTGGCAGGTGTTTCCCTAGCGAC
>vim|3133809|reg|U|rh|LATVSR
AATAAGTACTCAGCAAGGAATTTTACTGTCGTTTACTGTGCTACCAGCCCTTGGCTCACTCTTTGTAGCTTATACAATGAGAAAATACACGTTAACTAACCAGGTTGTTGAAAATATTCAATCAAAGCTAACCACAGTCAACAACACTAAGGTATGATTTAGCTGATTAAGTTAAGGGTGAAAGCGAGTCAATAAGTAACATGGCAACAATTTATCAAGTATCAGAGCTTGCAGGTGTATCGTTAGCTAC
>vim|3484043|reg|U|rh|LATVSR
TAAATAACAAAGCCCGAACGGATTGTCCTAGCCGTTCGGGCTTTTGTTTGTTTAAAAATTCCGCTTATCGCGGTGCTTTCTTCATTTCACTCCTCGCACAGTTTTACTAAAAATTTGTGCATCCATAAGTAGCTTGTTTACAATGGTGGGATTATTGCTTATCTCACTGGGACAGTGAGCTTTGCCAACGGGAAGTGAACATGGCAACACTAAAAGATATCGCTACAGAAGCGGGCGTCTCACTTGCAAC
>vim|3643441|reg|U|rh|LATVSR
AACGACGCTCAATGGCATCTTAATTTCATTTACCCTTTATCCCGCTATCGGCTCAATTTTGGTCGCATTTATCATGCGTCGTTATACGCTAAATAACCAGAAAGTGGATGAAATCCATCTGGAATTAAATAGAGCCAGCTAATAAAAATATGCTAATCTTCAAGGCATTGTACTTTTCAGTACCTCTAATTTGAGATGATATGGCCACTATTTACGACGTTTCGGTACTTGCAGGCGTTTCACTTGCGAC
>vim|3737524|reg|U|rh|LATVSR
CACGTATTAAAGAAAGAAAACAAAACTAATTTGTTGATAGTGGAGCACTCAAGCCTAGTACTTGAGTGCTCTTCTTTTTATAAATACAATTTTTATGTATAATATGTTCGGTTTATGAAAGTTTTTACATTTTGTTACATTACATATTGTAAGTGCTTACAATATATGATATAATTTGTAATATTAAAGGAGTGATATCTATGAGTAATGCAACTATTTATGACGTTGCTGGGGCTGCAGGTGTTTCATT
>vim|3821771|reg|U|rh|LATVSR
ATGTAAGCGCTTACATTTAGACTAGAGCTTTAGCCTTTAAAGGTCAACCTTTTTACATTGGAGGGTGGCAACAGGTGCAAAGTGTTTAACTTTAAAGAATAGCCGCGGCATCTACAGTATTGCGGCTAGAATTAAGTAAACGCGGGCAAGTAAGTACAAATAAGCGTTAAATTAGTATCAAAATAAAAGAGTTAATACATATGGCAACAATTTACGACGTATCGGAACTAGCTGGTGTGTCTTTGGCAAC
>vim|4083658|reg|U|rh|LATVSR
AGGATTCTCCCCAGATTGTGTTGTTGTAGGTGTAGAAATAGCCACAATAATGCTCCAAAGGTATTGATTTTTTATATTATAAACATTAAATTAACAAAAATGAAAGCGCTTTCATTGCTAGTGTGTTATCTTTTTAAAAAATATTCATACTGCTTTGTTAATAAAATATTACAACAGTTACACAGAACAATTGGTTGACCATGGCCACGATTTATGAAGTAGCAGAACTGGCAGGTGTATCACTTGCGAC
>vim|4358186|reg|U|rh|LATVSR
AATCCATTGAATTTAAATGAGATATTTATAGATAGTTAGATTTGAGACATCACAGAGGGGTTGAGCATTTATTTTACTAAAAGTTAATGCAATGACTTTCAGTTTGATTACAATAGGTCTGTACAATAAAGAGGTGCATTGCTTTTTTTACTAAAGACAAATTTCAAAGCAGCGCAATGTTCCAAGAACAGGAAGTGAGTATGGCAACGTTAAAAGATATCGCGACTGAAGCTAATGTTTCATTAGCTAC
>vim|4434778|reg|U|rh|LATVSR
TGATATTACCATTCAAGACTTAGCTGATAAGATTGAAAAAGCAGTTGTCATTGAGGAAGATGAAGCCGCAGCACGTATGCTGGCAAAGCGCGGTCCTGCTGTTTATCTGTTTATGTCCAGTAAAGATATTTATAAATTGAAAAATATTGTAAAAACTTTTCAATAGTGTTGTAAAAGTTTACAATATGCGTTAAAATAGAATGAAGAGAATTACCATTTACGATGTAGCAAAAGAAGCCGATGTATCACT
>vim|4575370|reg|U|rh|LATVSR
CTCAGCGCCTCCAAAAGCTAGAAGATAAAGATCGGCGCGGCCGGCTGCAGCCGCCAGTGTGTTGGTAAAGCTTCCCTAAGGGCGGACGCTTGAAATTATTGCTGCCGAACAGGCTGTGCCGCGTACAGGTTTTGTCCTCCCTGTGGGAGGGATCCGCATTAGGACAGCAATAAGCATAGCACATTTTTTTCAAAAAGGGAATGGCAGCTGAACCAATTTATCCGGTTATAATAACAGGAGGTGGGGCTTT
>vim|4605592|reg|U|rh|LATVSR
ATGGCACTCTTTGAACTACAAAAAGTCGCCCGAGGCGATCAGTTTAAGCAATTGCTAAAACTAATTAAGTAATCGCTGCTAATTTAAACGATTAACGCTGTTTTTACTAAAATTTTAGTATTTACTGATGAAGATTGTTTACAATAGAACCCAATAGATAGGATTAGTTTTTTCGGTATGATGCCGAAGGGTGTGATTGAATGGCAACATTAAAAGACATCGCTAATGAAGCAGGTGTTTCATTAGCGAC
>vim|4675750|reg|U|rh|LATVSR
GCCTCCCGCTGTCGCTCCGCGGCCGGATCACCGAACGCACCATCGGCGACGGCGACCGGCAAACACTGCGGCAGCTCGGCGCCGACGCAGAACGGCTGATCCGTCGTTTTTCCGCGAACGCGGTGATGGAAACCGCTTGAAAAACGGCAAACCGCAAGTATTTTTTGATAAAGCAAAGATTCACAACCCGACGGAGCCTCGTGAAAAAGATTCCCATCAGCAGGATCGCAGCCGAAGCGGGCGTATCGCT
>vim|4873091|reg|U|rh|LATVSR
CTAATAATCTACCAAGAGCAAAAGTTATTGGTGAAGATGAAGAAGCTGCTAAAGAATTAGCTAAGTTCGATAATGTTGTGTTCTTGTTTATGTCTAGCAAAGATATTTATAAACTTGAAGAAAAAGTTATCGCGATAAAAAAATCTATATAAGTATCTAGAATTATGGTATAATTATTTGTAGAAAGTTGAGGTAATGCTATGAAAAAAGTAACTATTTATGATGTCGCAAGAGAAGCTGGTGTTTCTCT
>vim|4914219|reg|U|rh|LATVSR
GGCAAGAGTAACAACAGAGCCCGAGCAGATTCTCCTGGCCGCTTGGGCTTTTATTTGCCCCACTATTATTCTCCAATAGATAATCACTTTAGTAGTCGTATAGTTTTACTAAAAATTTGAGCATCCATAAGTACCTGTTTACAATAGTTGGATTATAGCTTAACTCACTGGGGCAGTGATCTTTGCCAACGGGAAGGAACATGGCAACACTAAAAGATATCGCTACTGAAGCGGACGTCTCACTTGCAAC
>vim|5061835|reg|U|rh|LATVSR
ATGCAATTTCAACTGCTGAGCTTTTTTTAGCCCAAAAAAAACGTCTCTTTAATCAAGCGATTGCCCCAATAGGCTTCCTATATCAAAAATCCCAATAACAACTAGAGTAAAACTTTAGTAAAAACCAGATTTAAGTATCAAAATCATCATTTATTAAGTAACATAAAGCCAATATTATAAAATTAAAGGCTGGAGGATGAATGGCAACGTTAAAGGAAATAGCCAACGAAGCTGAAGTTTCATTGGCAAC
>vim|5071488|reg|U|rh|LATVSR
CTAAAAATTTACCAAGGGCAAAGGTTATCAATGAAGATCAAGAAGCAGCTAAAGAGTTAGCTCAATATGATGATGTCGTATTCTTGTTTATGTCGAGCAAAGATATTTATAAACTGGAAGAAAAAGTTATCGCAATAAAAAATTCTATATAAGTATTTAAGATTGTGGTATAATATGAATTAGAAAGTCGAGGTAAAGTTATGAAAAAGGTTACGATTTATGATGTTGCAAGAGAAGCCGGCGTTTCTCT
>vim|17150|reg|D|rh|LATVSR
GCGGCACGACCCGTTAAATCCCCTTACACACTGTCCGGCAATCGTTTTTGCCGGACAGTGCTGCCGTTTATTTTCGTGATCCAGTTAAAGTAAATGCATTTACCTGCTACTTTTTAGTAAAAATTTTACTAAACTCCCCAGCAATTACACAAACTACCATCACCATGAATGGTTCCGATTTCTCTCTACCGGGAGGCCCTATGAATCGCTGGGAAAACATTCAGCTCACCCACGAAAACCGACTTGCGCC
>vim|309890|reg|D|rh|LATVSR
ATCTGGTTAAACATTATTCTTTAACTCGGATCACACCTTTCACTCTTCCCCACTTAGAATTCGTGATCAGGTTAAAGTAAAACGTTTTCACCAATTCTATTTAGTAAAAGTTTTACTAATATATTTCCCAGATATCCAAATCTCTATTTAACAGAACGTCGGCGGATCCTTTGATCGAAGTCGCCGAGGGGAGAAAAAACGTGAACAACTGGGAAAACTTCCTCCATTTACATGAGAACAGAATGGCGCC
>vim|332045|reg|D|rh|LATVSR
GACGGCCATCGATTTGTTGGTGAGCCGATTCCAAGATGATCGTCAAGCAGCCCAGCGCATTGAACTGGGAACGACGTTGGTAGAACGTGAAAGCACCAAATGAAATCATCGAGTGTTCGTGAAATTTGGCAGAAATATCGTAATTAATTAATGTGCCACCCGATTGTTAAAAAGTGGTGCATGACTTTGATGGGCACTGGTTGGTATTGAATAGCGCACGTGAATGGGTTGATTGGTCATGCTACTACTT
>vim|332054|reg|D|rh|LATVSR
AGTCGACTAGCAGGGCGAACAACGACACAACGGGTTGAGCTGGGTACTAATCTGGTTGAGCGAGCAAGTTCCAAGTAGTGAAGGGCGATCTGGGATAGAAACCAGATCGTTCTTTTAGTCTTTTAACTAAAAGTTTTACTCAACTTCAAGAAATTCTGGTATACTTCTAAATGAAAGCGGTTTAAATAACACGGAGGTGCATGATTTTGGAAACTAAAAAAACGGTGTTTGACCAACTAGATGGTCAAGA
>vim|340914|reg|D|rh|LATVSR
TGGTCATTTAAAACGTGACCAAGTTAAAGTAAAACGTTTTCACTAATTTATTTTAGTAAAACTTTTACTAATATCTTTCTCAGATTATTCATAAGCATTTTTCACAATACATCGGCCGTTGTTTTTGCACTGATGTTGAGCCGCGATGAAACCAATCCGGACTCCAACATAAGCGCACCAAGCCGAGGGGAGTTCAAAACGTGAACAATTGGGAAAACTTCCAACACTTACACGAGAATCGTATGGCACC
>vim|773808|reg|D|rh|LATVSR
TCGACCAGTCGATTTTTTCACTCCTACCACCTTTTTTATATGCTAAATGCTCATATTCTTTCCCGCCAAAAATGTTAGTCGGCTCACAAACTCAAGAACAAAATGTGACCAAGTTAAAGTAAAACAGATTTACCAATTTATTTTACTAAAACTTTAACTAACATAGCTCTCAGATTATAAAAATATGTCCGGGAGGCATTGTGAATAACTGGGAAAACTTTAACCATCTTAGCGAAAATAGAATAGCGCC
>vim|841516|reg|D|rh|LATVSR
CGATAGACAATCCGGTAAATTCGATGGGGCATATGACTGCGAAATTGGTGTTAAAAAATATTTATCAACAAAAGAATATCTCTATTACTCACTTCTTTGAGCCGACACTTATCACTAGAGATTCCATTATTTCCAAAACTTAGCGCTACGGTCATTACAGTTAAAAAATAAATACATTTGAAAGAGAAGTAACACAAAAAATGAAAAATTCACAAGATACTCAAGTAATTAATTTAGTGGCTGATATTGG
>vim|945910|reg|D|rh|LATVSR
TTAATGAATTGTATCAATACACTTGATTAACGTTACCACGCTCACAAAGCTCAGTTCATTATGTGACCAAGTTAAAAGTAAAAGAATTTACCGATTTGTTTTACTAAAACTTTAGTTAATATCTTTTACCAGAGAGTTATTTACTACGATTTATATTTACCTATTTATAAGAACTATCGGCACTGACCGGGAGGCTACACGTGAACAATTGGGAAAACTTCTTCCGCTTAAATGAGAACCGCATGGCTCC
>vim|971518|reg|D|rh|LATVSR
TTCTTTTAAGTGGATCACACAGCACTGTAAAAAGACCATAAAAAACGTGATGGAGTTAAAGTAAAACGTTTTCACTAATTTCATTTAGTAAAAGTTTTACTAATAATTACCTCAGTCCAAAAATACTCGTATTCACTACGACCCTATTACGCATAAGAACGTCGGTCAGCAAATTGCATTTAGGCCGAGAGAGAGGCAACGTGAACAACTGGGAAAACTTCCTGAATTTACATGAGAACCGTATGGCACC
>vim|1793949|reg|D|rh|LATVSR
CGCAACGTGTGGAACTGGGTACAAGGTTGGTAGAACGAGCTAGTACGAAATAGAATAGAAGTGAATGACTCATAGTGGTCGGATTAAATTATCCAACCACTATGAGTCTTTTTATTTTAACTAAAATATTTACTCAATCCCATCCAAATTTGGTATACTAAAAATGAAAACGGTTTAATTAATACGGAGGTGTCATAATATTGGAAACTAAAAAAGAAGTATTTGATCAAATAGATGGTCAGGATGTCAT
>vim|1803189|reg|D|rh|LATVSR
TGAATAATGACTCTAAAAAAGAATTAAATAGTATAACAATAACTCCTGAACTTGTTTTAAAAGGTTCAGAAAAGTTAATAAAATAATTTTAAGTTTAATTTAGAATTCTATACATTTCAAAGTAAGCGTTACCACATACTGGAAATATTTTAAAATTAAAATCATTACTAAATAAAATTTAACTAAAGAGGTGTAAAATTATGGATTTATCAAACAAAATTAAAGCAGCTGCTGAGTACATAAAAGGTAA
>vim|2058939|reg|D|rh|LATVSR
TTGACTGGGTAAAGGATCTTCAATAAAAGCCTTTATGTTATAAGTCATCTGGCATACAATGGGCATACAGTTAAGCAACGGAGTAATTACCCGAAGCGAGGCTTAGCAAGTTAGTGCGACGCTACACCTTCTCAACCTGAATAAGCGGGGGTGAGAGTATTGCACGTATCAGCCACGCGGAAAGGTGGACCATAACGGCGATGCTGTTAGGGGTATCGGTTATGCTTAGGGCAATTGGTAAATTAGCGAT
>vim|2078162|reg|D|rh|LATVSR
GAGCGATTTACAAACGCGAGTTCCGCAAACGACGAGTTTGTAAATGACATGGTTTTTGACAACTCAGGCAGCTTTTCGGAGTGGAGTGTGCTCAAGGACGAAAGATATGAGTGTCAGCTGCTTTGAACGATGGGTCTTTACTCACGTTAAGGCGATGGTGTTATCACCCTGTACTACCCTACATAAACCCGGAGATATAAATGAATAAGAAGGTTTTCACATTAGCGACTCTGGTTGCCAGCATGATGTT
>vim|2169009|reg|D|rh|LATVSR
AAATAATGACTCTAAAAAAGAATTAAATAGTATAATAATAACTCCTGAACTTGTTTTGAAAGGTTCAGAAAAGTTAATAAAATAATTTCAAGTTTAATTTAGAATTTTATACATTTTAAAGTAAGCGTTACCACATACTAGAAATATTCCACAATTAAAATCATTACTAAAATAAAATTTCATTGAAGAGGTGTAGAGTTATGGATTTATCAAACAAAATTAAAGCAGCTGCTGAGTACATAAAAGGTAA
>vim|2180080|reg|D|rh|LATVSR
TGTTAACTAAATTGATGAATAATGAAGTGGTGGATAACATGCAAGTTACGTTACCACATACATTTGAAAAACGAGGAACAACAATTAATTAAGAAATAATATTGAAATATTTGACATGTTACGTTAATAAAAGTAAAATTAGAGAAATGATGTAGATTTCGTGTATTTGAGATTATTGAGGGAACATAACGGTCAAAATTATGGAAAGTCCAAAAAGACGTTATATCAAGGGATTTGATGGCTTACGTGC
>vim|2182215|reg|D|rh|LATVSR
ATTTCATCGGTTACGCAACCTAAGTTTGACATCGGTGCTGTTGCAATGCGCTTGCTGACGAAATTAATGTCTGGACAGGAAATTGATGATTCAAAAGTTGTTTTACCTCACGAATTTGTAATGCGAGATACAACAAAGTAAAAAAAGCTTGCAAAAATGTTTATATTCCCGTAAAATATTTTTGTTGCGTAAAAAGCAATGCCCCTTTAACTCAGCTGGTTAGAGTAGGGGATTTTTAATCCCAAGGTCC
>vim|2336151|reg|D|rh|LATVSR
GTGGGCTTCGGTGACTCGCCGACGATGAAGTTCACCGGTCCGCCGGCCACAGTCCTGGGCATCGACGTCGAGGGACTCTCGCAGGCACTCGTCACCGCGACACTGTCGACGCTGAAGATCTCCGGCGATGACCTCCAATCGGTCCCACCGGTGTTCCGGCCCCGGCTCTTGGCCCGAGCCTCAACGACGGCGGCGCGACAGTGAACTCGGCAGCCAACCCACCGTCCAGCACTCCCGAGACTGGTGAACA
>vim|2570130|reg|D|rh|LATVSR
AGAATAGCGATTTACAGACATCTGTTCCGCAAACGATTTGTTTGTAAATGACATGGTTTATGACGACTCAGGCGGCTTTTTCGGAGTGGAGTGCGCTCAAGGACGATAAATATTCAGTGTCAGCCGCTTTACGACAGTTTTCTCTCGTTAGGCGATGGTGTTATCACCCTGTACTACCCTACATAAACCCGGAGATACAAATGAATAAGAAGGTTTTCACATTAGCAACCCTGGCTGCCAGCATGTTGTT
>vim|2573585|reg|D|rh|LATVSR
TAGCGATTTACAAACACAAGTTCCGCAAACGACGAGTTTGTAAGTGACATGGTTTTTGACGACTCAGGCAGCTTTTCGGAGTGGAGTGTGCTCAAGGACGATAGAGATTCAGTGTCAGCGGCTTTGAACGATGGGTTTTTCTCACGTTAAGGCGATGGTGTTATCACCCTGTACTACCCTACATAAACCCGGAGATATAAATGAATAAGAAGGTTTTCACATTAGCGACTCTGGTTGCCAGCATGATGTT
>vim|2768494|reg|D|rh|LATVSR
CATTATCGGTTTCGATAACGTGCTTTTTTCACGCTACCTTTACCCTAAACTCACGACTATCAATAACCCTATTAACGCAATGGGCGAAATGGCGGCTTTCTGGGTGCTAGAACATGTTTACGACATTAAAAGCCCCATTCCCATTGAGCATCTATTCGTTCCAGAGATGATTGATAGGGACACATTAGGCAACTTATAAAATGAATAAAGCCCTGTCTCCGTCGCTGTATTACACACTTATTGTCTCTCT
>vim|2772725|reg|D|rh|LATVSR
GACTTTCCTGCCTTCGATATGGCCAAAGCCTGTGCACGATCGGCCATTCAGGAGATCTACCACAAGCAAAAGGCCTCCGGTCTGAAGTTTACCCCGTCGCTTGTGATCCGAGATAGCGTGGCGCCTCCTCCGAGTCGGTAGTGATGAATCGGCCTACTGACGTCGCATTATTCTGGCGAGTGCGTCGCTGGTTGTTGCCTATGGTGACGCTGATCTCTCTGATCATTTTAGTGTCTCAACGTGGCGATGG
>vim|2783377|reg|D|rh|LATVSR
CATTATTACAGATTAACCTCTCACTCTTTATAAACGAGTGTTTACATTGACAAAACATGGATGCATTATTGGTGCAAGCAACCCAAAAATGCCTCATTTCATGAGCCTTAATTCAGGGTTTTACGCCAAAAAGTGTTTTAGTATCAGAAACCATCTCAGCGTGATCTCAATTACGCCAAATAACAATACGGTTAACCAACATGGAGCGCTATCTCATGCCACAAGTACAATTGAAATGCTTATGTGGAAA
>vim|2791805|reg|D|rh|LATVSR
TATCTGACCTTCTGCAACTTCCTTTAAGCCGATCACAGGATTGGTTTAAATCCCCTCGTAAAATGTGACTCACGTAATGTAAAACGTTTTCACTAATTTATTTTAGTAAAACTTTTACTAAAATCGTTCCCAACAGATTCATCGTCATTAGCACGATTGATCACAGTTTAAAAATGTCGGTTTGAGCCGGGAGGCATAACGTGAACAACTGGGAAAACTTCCAACATCTGCATGAGAACCGCATAGCACC
>vim|2825284|reg|D|rh|LATVSR
TCTTACCTTCTGTCACTTCCTTTAAGCCGATCACAGGATTGGTCTAAATCCCTTCGTAAAATGTGACTCGCTTAATGTAAAACGTTTTCACTAATTTATTTTAGTAAAACTTTTACTAAAATAATTCCCAGCAGATTAATCATCATTATTGCGATTGATCACAGATTAAAAAAATGTCAGTTTGAGCCGGGAGGCATAATTTGAACAACTGGGAAAACTTCCAACATCTGCATGAGAGCCGCATGGCACC
>vim|3057260|reg|D|rh|LATVSR
CAAAAAACCGCTTTAAAGCAACAAAAAATCAACTCAAATTAACCTTGGCGCAACCTTTCTGTTGACTGTGTTTAATAATTACTCTACCTTAAATGTAAGCGCTTACAATTGGGTTTATATAAAAAAACAAAAAGTGCTCAGATCAATAATAATCAAAGTAGGCAGAGAAGCAGTCGCCAAGCTTAACTGGGGAGAGTTCGATGGAACGTAAGCATTTTACTAAAACTAAACTGGCTAGCAGCTTGTCCTT
>vim|3484043|reg|D|rh|LATVSR
ATTGGTAGAAAAATACCGCGATGGCCGTGCGCTGCCATTGCAAGTTCACGTACCAAGCAAACTCAAACTGCGCGGCACGACTAAGTAGTTCTCCCTCTTCATTCGTATTTTATAAAGCACTGAATCCTCAGTGCTTTTTTATTTCCCTTCTCTAAACTCCTGTCATTTTTTACTCGTTTTACCCAGTAAATAAGCTTGGGATGCTATTCCTTTACCCTGATCACATCTTGCTCACCAATCACGTATTAAA
>vim|3643441|reg|D|rh|LATVSR
TCACAAACAAAAAACGCATTATATTGCAACAATAAAGTAACTTACCGTTGACTCTGTTGATAATTTAAACTAGCTTTATGTAAGCGCTTACATGAACCTTAACAAGAACAAAAAAATGTCTGTGTTGTACATGATTTGTTCAACCCACACCACAAATCAGAGAGTTGTAGCCTGAATATCTACTCAACGGGGAGATGTAGATGGAACTTAGAACATTTAGAAAAACCAGATTGGCCACTAGCCTTTCGCT
>vim|3737524|reg|D|rh|LATVSR
GTATATGGTGGAAGACTAGAAGTTAATGATATGTATGAAGTACAACTAATGAGATTAAATGAAATAAATGAGTGCACAGCAATGTGAACTAAGGTGGTACCACGATATAATGCGTCCTTAGGTTGATTTTTCAACCTAGGGACTTATTTTTTAATAAATTATGATAAGATATGAAAGTATAAAGAAGGATAGTGAAGAAAATGGACTTATTTAAACAACTAGAATATAGAGGCATGGTCAAAGATGTTAG
>vim|3821771|reg|D|rh|LATVSR
TTTATTCCCCCTCATATTGTTAAATGGTTTGGCACCTAATCCTTTTTGTTTGGTGCTTGACATCACATTTTTATTGGCATAACTTGTAAGCGCTTACATAAAACTTCCCGCGCCTTTGAGCGCTTTTTTTAGAGCTAGTTTTGTAAGCGCTTACACTAAGTGAGAAAACTGACAATAAACAAATAACTCGGATCAGAGATATGGATTACAATATTTTTAAAAAAACCCAGCTCGCCGCTGCCGTTTCTAT
>vim|4083658|reg|D|rh|LATVSR
TGATTGGGTTGGTTTTTGTATTGCGCTATTTACCAGAAACGAAAGGAAAAACACTTGAGCAAATACAAAAGGACTTTCAGCACACCTAACGAATGAGATAAAAATATCAAGTAATCGAGATATTTTCACTCATCTGAGTTGATAAATGTAATGTGATATTATAACATTTCTTTTAATATATTTATTAGAAGAACTTAGTCATGCAAAAAACGTTAGGAAAAATGTTTGTTGTCGGTGCAATGATAACGCC
>vim|4358186|reg|D|rh|LATVSR
CATTCTTTTAAGTGGATCACACAGCACTGTAAAAAGCCCTCAAAAAACGTGATGGAGTTAAAGTAAAACGTTTTCATAAATTTCATTTAGTAAAACTTTTACTAATAATTACCTCAGTCCAAAAAATACTCGTATTCACTACGACCCAATTACGCATAAGAACGTCGGCTAGCATTCAAATAGGCCGAGAGAGAGGCAACGTGAACAACTGGGAAAACTTCCTGAACTTACATGAGAACCGTATGGCACC
>vim|4434778|reg|D|rh|LATVSR
TGGCTCGTCCGCAAATTTCCGGATTTAAAATTCCGGATTACGATCTAGGTGCGGTAGCTATGCGTCTATTGACAAAAATGCTGCATGAAGAAAATGAAGTGAGCGATAAAGAAATAGAGTTAAGCTATATTTTCACTCCGCGAAAATCAACAAAATAGATTGACAAATCATAAAAAGCTTTTTATACTAAAGACAATGCGATGAAAAGAAAAGAGCATGATGAAAATGCGCAGAGAGACGGTTGGTTGGT
>vim|4575370|reg|D|rh|LATVSR
TTCCCGGGAATATGTGCCCTGGCTGACCGCCGGGAACCGGGTTCGAAAAGGAAAAAATCTGGGAACCCTTCCCACCTTCGCGGATATTTCCGCCACGATATTAGAGTATTTCCGCCTGCCGCCTCTCGCCTGGGGAAAAAGCCGGCTGGCGGATCTGCTAAAAGCCTGATAACAAAAGCGCTGAAAAAGCGGGATGGAGAATGAAAAAAAGCAGCGGACAGCCGGCGGCGCGGGAAACGCGCGGTCAAGC
>vim|4605592|reg|D|rh|LATVSR
AGCCCGCCCCTATCATTCACTCCGTTTATTTAAACCCGATCACAACTTTAACTCTCTTGAACGCTTAAATCGTGATCAAGTTAAAGTAAAAAACAAAATTCAATATATTTTAGTAAAACTTTTACTAAAATTACCTCATATCCTAAACGGGCATTTTTAACACAGCATCGACACGGTTTACCTGTCGAGGGAGATTTAACGTGAACAACTGGGAAAACTTTCTTCATCTTCATGAGAATCGCATGGCTCC
>vim|4873091|reg|D|rh|LATVSR
TTTTAGAGACCTTGTGGCTGGTGTAAACAAGGATGTACTACTGATGAATACACTCTGGAGTTTCTAGGTGAAAAGTCTAGACGGGTAGTTCCGTTATGAATGATGAGTGCATGTATTTTATACGTGAATAAAGGTGGTACCGCGAGATTTCGTCCTTTTAGGAAGAAATCTCTTTTTATTTTATAAATGGAGGATAACGGATGAAGATTTATGATGAATTAGTATGGCGTGGATTAATCAAAGATGTTAG
>vim|4914219|reg|D|rh|LATVSR
TTGCTCACAGATCGCTATTTAAAACGTGATCAAGTTTAAGTTAAACGTTCTTATCAATTTATTTTAGTAAAACTTTTACTAAAATATTTTCGGATACCTCATAAGCCTTTCACAATACATCGGCTGTATTTCTTATGGGCAGATTCGACGCTCACGATACCGCGTCGAAATGGCCAAACTAAGCCGAGGGGAGAACAAACGTGAACAACTGGGAAAACTTCCTTCACCTACATGAGAACCGTATGGCACC
>vim|5061835|reg|D|rh|LATVSR
CACAAAGCTCAGTTCATTATGTGACCAAGTTAAAAGTAAAAGAATTTACCGATTTGTTTTACTAAAACTTTAGTTAATATCTTTTACCAGAGAGTTACTTACTACGATTTATATTTACCTATTTATAAGAACTATCGGCACTGACCGGGAGGCTACACGTGAACAATTGGGAAAACTTCTTCCGCTTAAATGAGAATCGCATGGCTCCACGCGCTTACTTCTTCTCATATGACTCAGTTCAAGCTGCTCG
>vim|5071488|reg|D|rh|LATVSR
TGATGAAAAAATTGAGTCAAAAGAAATTGCTGTAAGACACATGTTTATTAAACGTAATTCTACCAATGAATAGAAAAGTTTCTATTCATTTTTTTTTGAGGTAAATACTTATGAAAGAAATAAGAAAAATAAAAGCAGTAGCTGTGGGATATGAAGAAAGAAAGGGCGTGATAATTTAAAAATAACGGAGGATAAAAATAATGAATGATTATATACAAAACCCAAATGAAATTTTTTTAAATGACTGTAA
>vim|37922|reg|U|rh|VTTVSR
GTTTAATTTCATGTTTTTGGTTGAGAGGTTTTACAGCAAGACAGCTGCCACCGAGAACAGTGAGACATAACCCAATTAAAATGAAGAAACCCATGTGATCTTCTCCTTTCAGCTAAAAACACAAAAAGATATCTGGTACGTCCATATCATATTGTATGAAACGCATTCCAGATCAAGGGGATTTAGAAAGAAGGGAATCTATGGCTAATATTAAAGACATTGCAGAGAAAGCCGGTGTCTCTGTTACAAC
>vim|66273|reg|U|rh|VTTVSR
TAGAGAAACGGTTCAATCATGCTTTCTCTACTTCTTTTTAAAAACGAATCGTACTTTTTTATCGATTTACTTGTCATGGAAGGGTACGCTCCATTCCTTCCAAAACGTACCTTTACAAAGGGGACAAAAAAAACTTGAAATCGAAAACGTCTTCATGTAATCTATGGATAATATCAACCGAAACGTTTTGGAGGTTCGCATTGACGACGATTAAAGACATTGCCAAAGTAGCCGGTGTATCCGTGACCAC
>vim|238050|reg|U|rh|VTTVSR
GAATATACTTTTTCTTCAATAGATTACCCCCCTCTTAGAGTTTATCCCTTCATAAAAATTGTATCACAATTTTGAAAAGTATGTGTTAATTTTGTGTAAAAAATTTTTATTTTTATACTTGACAAAGAATAATTTTTATTCTATTATATAGTTAAGCGTTTTACTAAAACGTTAAACTATATTAACAAGGTGATAGGAATATGGCAGTTACAATAAAAGATATTGCTAGATTAGCAAATGTATCTGTAAC
>vim|238602|reg|U|rh|VTTVSR
CATGTTGTCAAGAGCTTTATGAGCCTCTGGTACCATTTTTGGCCTGTCATTCCAGCTTCCTCTTGCCATTTCAATCCCTCCTTTTATGATTAATTTGTGTACATACTGCAGAAATATACTTTGAAAAAATTTTAAAAAATAGATTTTGTTGTGCTAAAATATTTGTATAGCAAAAATTTTGGCAAAGGGTGGATAAATTTATGGCGGTTACAATAAAAGACATAGCAAAATATGCAGGGGTTTCTGTAAC
>vim|263048|reg|U|rh|VTTVSR
GTCCATCATATAAATCCGCTCCTTTTCGAATAATTGTTGCCTTGTTTCTAACTTAATTGTATGAAAAATAGTGGAGAGTAACTATCGAATTAGCTTACAGGAAAATTACACTTTTGTAAGAAAAACGAATGAAGATGTAATGATGAGAAGGTTTGACATATGTTCATGGAATTTATTAATTTAAAAGTAGAGGTGAGTGTATGGCTAATATTAAAGATATTGCAAAAATGGCGGGAGTTTCAGTTACGAC
>vim|354898|reg|U|rh|VTTVSR
ATGATTTCATCTGTTTGCTTGTTCAAATTTGTTAGTAAGTCGCTTTTTGTTGCTACTGTAACAGTTTCCATTGCACTCATCCTTTGCTTTTATATGATACATCTAGTATAACATGGTCTCACTTTTTTTATTTTTCCTCTTGCTCTGGTACGCGTTTCATAAGGTAAGCTAGGTGTATCAAAATATTGGAGGGCATGAAAATGACAACAATTCGAGAAATTGCGCGCCTTTCAGGATCTTCAGTTACGAC
>vim|357636|reg|U|rh|VTTVSR
GTTCATCATATTAATCCGCTCCTTTTCAAATAGTTGTTACCTTGTTTCTGACTTAATTGTATGAAATGTTGCGGAAAGTCACTATCGAATTAGCTTACAGAAAAATTACACTTTTGTAAGAGAAACGAATGAAGGTGTAATGATAAGAAGATTTGACATATGTTCATGAGATTCATTAAGTTAAAGGTAGAGGTGAGTGTATGGCTAATATTAAAGATATTGCAAAGATGGCGGGAGTTTCAGTTACGAC
>vim|532056|reg|U|rh|VTTVSR
AATATTTACATGTATTATGATAGCGTATTCTAAAATTATGTCAAGCGCTTATCATAAAAAATGCTATTATTTTGCCACATTTTAATTTCTATTTTTTAAAATACTAGTTTAATACTGTTATTCGTTTGACATATAGACCAGCTTTAAGTTAACATTCTTATATAAGAATGCGTTTACATATTCAATGAGGTGAATAAGTTATGGTCAAATTAACCGATGTAGCTGCCAAAGCAGGCTGCTCTGTTACTAC
>vim|643470|reg|U|rh|VTTVSR
GTTCATCATATTGATCCGCTCCTTTTCGAATAATGGTTGCCCTGTTTCTGACTTAATTGTATGAAATATCGCAAGAAGTAACTATCGAATTAGCTTACAGGAAAATTACACTTTTGTAAGAAAAACGAATGAAGGTGTAATGATGAGAAGGTTTGACATATGTTCATGGAATTTATTAATTTAAAAGTAGAGGTGAGTGTATGGCTAATATTAAAGATATCGCCAAGATGGCTGGGGTTTCAGTTACAAC
>vim|865007|reg|U|rh|VTTVSR
AATTCACTATTTATGATAACGTATTCAAAAAATATGTCAATCGTTTGACACATTTTTTTGAATTTATTTTTTATTAATACTTTTCTTATGGTCCAATAAGGCAAGGGTAGTCAAATATAATATGATAAACGTTTGACACATTTTTCATAATCTACTAGAATTAATATTAAAGATAACGCTTACATGGAGGCTTTTTTATTATGCCCGCTAAATTAAGCGACGTTGCCCGAGAAGCTGGTTGTTCTGTCAC
>vim|1113259|reg|U|rh|VTTVSR
TCTCTGCTCCAGCAGGGAGGTTTTTATTTAGGCAAACGTTAACCTTAAATAAAAACAAAAAGGGGTAACGTTTTCCGAAAAGGTGTTGACATCTTCGTCTGGGAGTGGTAGACTTAAAACCGGAAGGAAAACGTTTTCCCAGAAACCTGCTCAAGTAAGAAAGGTTTATCAAGAGAGCCTGGAAAAGGAGGCGAAAGCCGGTGGTCACTATTAAAGACGTAGCCAGACATGCCGGGGTGTCGGTTACTAC
>vim|1868404|reg|U|rh|VTTVSR
TGCGTAATTTGGCACGGCGAAGGAATCTAATCTAAAGCTTTTCCCAGATTTTTTTCTGAGCGCAAGTAGGATAGCTTAAAAGCCGAATGTTGGCGAGACATTTTCAATACCGGGGAAAGTTTTAGTCAATACTTGACATTTCTTGAAAGCGCTGTATACTAGTCTATGAAATCGATTCCATACAAAAGGAGATGCAAGGAATGGCGACGATTAGTGAAATTGCTAAAGCAGCAGGGGTTGGCGTGACCAC
>vim|1876860|reg|U|rh|VTTVSR
TATTTTACATGTATTATGATAGCGCATTCTAGTTTTATGTCAAGCGCTTATCACAAAAAATATCAGTATTTTGATAGTTTCTCGCTATTTTCAGCATATGTTATCAATGAAAATGCTGCTATTCGTTTGACATACATAATATTTTTAGTTACTATCTCTATATAAGAATGCGTTTACATATTTGATGAGGTGAATAAGTTATGACAATGGTTAAATTAACCGACGTAGCTGCTAAAGCAGGCTGTTCTGT
>vim|2057258|reg|U|rh|VTTVSR
TGTGAAGGTCAACGACGTCATTCACCTAGAAAACTTTGATTTGAAAGTTCTCGATTATGAGAACTCGTTTATTAACTGGTTTGAGGTTACCGTTAACCCGGTAAGACCGAAGATCACGTCGACTGACGACCAAGACTAATCTAATCAAGCTCACTCCTTTGGGAGTGGGCTTTTTGATGCTAACCGGAGGAGGGTTAACCATGAAAAATACGACCATTGCCGATGTTGCTGCCGCAGCGGATGTTTCCGT
>vim|2180140|reg|U|rh|VTTVSR
GTCAATGTCCTTTACTTCTAATTTCTTAGTTCCGGTTAGAACAAGTGCTTCCATGATTAATTCTCCTTTTTTGTGACAAAAGTAACTTACGGTGACTATGCTAAACCTTTGGCATTATAAAGTCAAGTCTCAGGCCAAATTAATTTTCGATTATAAGGCTGTTGGTGTGATAAAATAATATAAGACTATGGAGGTATGTAATGGTTGCAAAATTAAGTGATGTCGCAGCGCTAGCTGGTGTTTCTGTGAC
>vim|2202173|reg|U|rh|VTTVSR
GACGACGCTGTCGATCAGCATCACCGGCGACTGGCTGCGCGACAAGCTCGACCCGACGATCGCCTGACTGCCCGCCGGTCGAGTTTCGATCGGCTGGCAAGAAAAACAGATCTCGTGCGTTCATCGCTGTTGACAACGGCGATCATTCGATATTGTCTTGTAAAGCGCTTTACTAAACCGCTTTACAATGGGCCCAGTCAATGGCCAGGGGAACGACGCCAAGTCTGAAGGATGTTGCCGCCGCGGCCAG
>vim|2206488|reg|U|rh|VTTVSR
TTAAAACGTTATAAATCTTTGGTCGTCAAGCTCTTTCTCGACTCCCGAGAAAAATATGGTTATTTCGCTAAGCTGCTGAATATAATTCATATTTAATCCATGGCTAACAAAACGCTAAAATTTAAAACGTTTCCATTCGTCGATTGCGCGCCCGATTCATCGTGTTATGGTATCGGCAATTCCAGTATGGAAAGCCAAGGGTGACCGAACCGTCCCGGCCGCAACGCGGCGAAAATCTCGATATCACGCA
>vim|2283819|reg|U|rh|VTTVSR
AGAAGAAGATGATAAAGTAGTAGTAGAATACGGTACACTTCGATTTACAGTAGAAGAAATGAATGATGCCAGACTGGTTTCGGTTCGTGTCGAAAAAGACATCCAAACAAGCGAACTTGAACAGATGGCTTAATGATAAAAATAGGAGTGCGGTATGAGAAATCTGTCCGCACTTTTTTCTTAGGAATGAGGTTTTTAAAATGCCAAATATTAAAGAAATAGCCAAATTAGCGAGAGTTTCAGTGACGAC
>vim|2294613|reg|U|rh|VTTVSR
TGCACACATCGACCGGTTACTATTTGTGTAAGCATACGTTGGTCGATCAATTCCCGGACTTGCCGCCAGCTCATCAGGTCGAACTGCTTCAAAGAATTTCGGAACAACTCGATCGTTCGGCTTGGCTGGAAGGCCCGATCACGAGACAGGACTGGATTAAGATCCATCAACAATTATCCAACAGCTAGGAGGAACCTTTGATGACCAACATTCGTGACTTAGCACGTGAAGCAGAGGTTTCAGTGACGAC
>vim|2519340|reg|U|rh|VTTVSR
ATCAAGGGCTTTGTGAGCCTCTGGTACCATTTTTGGACGATCGTTCCAACTACCTCTTGCCATTTAAATCCCTCCTTATTCTTTCTCATACTTAATTTGTGTAGGTGGATAAAAAATATACTTTGAAAAATTTTAAAAAAATATATTTTGTTGTGCTAAAATATTTATATGCATAAATTTTACTAAAAGGGTTGATAGAGATGGCTGTTACAATAAAGGATATAGCGAAATATGCGGGTGTATCTGTTAC
>vim|2519834|reg|U|rh|VTTVSR
ACTTTGCTAATGCTACCGGTGGACTATGCACAACTAAAAGAGGAGCAATTCCTGCAATGCCAACATTAGAAGAGGTAAAATATTTACTAGTACATGGTGTAAAATCGTTGTAAAATATGCCATTATGAAGACTTTAATTGTAATTACGATAAAGGTATAATAGAAGAGGAGACAAAAAGTAGTAATAGAAGGTGATAGACATGCCAACTATAAAAGACGTAGCGAAAAAAGCAGGAGTTACAGTTACGAC
>vim|2731640|reg|U|rh|VTTVSR
GACCAGATCGTAATAATCGCTCCTTATGGGAAGTTTGTTTTTTGGTTAATTGAGCAAGGTTAATCGAAAGCTTTGACATGATTTGTAACTTTTGCATTTATAGGTGAGTATTCTATCCATACCCTTGTGGCTAAAGGGAGGGTGTGAGACCATTTTAGCTGAAATCGTTACGAATTTTTGTATAGGAAGTGAAGGTGATCATGGCAAAGGCAACGTTAAAAACTATTGCAGAATATACGGGTTTGTCTGT
>vim|2835513|reg|U|rh|VTTVSR
TTGGCGGGGTTATTGGCTTAAAGACAATCAGCTAGGAATAAGGCAGCAGCTTTCGTATGAAGGCTGCTGTTTTTTATTTGCAGAATACTACACAGATGTATTAAAAAAATCTCAAAATAGGTTGAAATCGTTTTCAAAATGGAGTATATTCAATTTACAGTTAATTACCGAAACGTTTCGGATAACGGGAGTTTTATAATATGACGACAATAAAAGATATTGCTAAAGCAGCTGGAGTTTCGGTTACAAC
>vim|2843321|reg|U|rh|VTTVSR
TATATATTTAAAACAAATATATATATAATAACGAGAAAATATGATTATTTTAAAGTATACGTATTTTATATTTATCTCACCGGATAATATAGTTATTGACTAATTTTTCGAAATATTTTATACTTGTAATTGGAAACGTTAACGGTAACGTTGTCGGTAACGTTAACATATGTTGTTTTATAGTCTGGGAGGTATAAGTAATGCCTGTTACTATTAAGGATATAGCTAAAAAGGCTAATGTATCCGTGAC
>vim|3070155|reg|U|rh|VTTVSR
ATTGTAACGTTGCAAACTGGCGTGCTGTCAACGATTTTCATCACGCCCGAAAATCGACTGGTTTTGTTTGTTTTACATACTATTAAGGCATGTGTTTCGGTGCTGCAGTGCAGCGTAATTTTGTGTTGTAACGTTTTAAAAGCCCTGATTAGACTTGACCGGCTTTTTACGCTAGAACGCTGCGGCTGAAGTGAACGGGCATGACGCGAAAAACCTTTGACCCCTCTGGCGGACGCGCCGCGGAAAAACT
>vim|3192649|reg|U|rh|VTTVSR
GTCCACATCTTCACCGGCGCTTTTCTGTTTCAACATCGAAACGGATTTTGCAAAAATAAAAATTGACATGAAATGCGTTTCATCATTTACACTATAACTACATAATAAATGAGCCTGCTGGCAGGGGCTTGGTTTGAACACTTCCATCCTAAAGCATGGATGCCTGCTGAAAAATCGCAAGTGTTTTAATAGGTGAGGTTATGACAAATATCAGAGACTTGGCGAAAATGGCCGGCGTGTCTGTGACGAC
>vim|3384679|reg|U|rh|VTTVSR
CGCCGGAAGAGCTCGGCGAGGGCGACTATATCTGCTACCCGGCGGATCAGGAGCATGTTTTTCAGGCGCTGGAGCCGGATACGCAGGCCCTGCTGATCGCTGAGCAAAACTGACATCGCGTCGGCGGGGGACGCGCGCTCGCTGGACGTCATAGCCATATTGCGGGAAACTAGCTTTCCTATGCGAAAACAGGGATTTTTATGTCGCTGAAAGCCATTGCCAAACAACTTGGGATCTCCGTCACGACCGT
>vim|3410662|reg|U|rh|VTTVSR
GGCTCGCGGAAGCGCCGGAAGAGCTGCACGCCGGGGATTACATCTGTTACCCCGCCGATCGGGCGCACGTTTTTCGCGCGCTGGAGCCGGATACTCAGGCAATTCTGGTGGCGGAACAGAATTAAGCCCTACAGAATCTGTGGACGCCTGCGCCACCCCAGGCGACACTCTTACGCACCCTGCAATCAGGCACTTAACTTATGTCGCTTAAAGCAATCGCCGCACAACTTGGCCTCTCCGTCACCACCGT
>vim|3426189|reg|U|rh|VTTVSR
ATTGATTGAAACGGTTTGATTTTATGTTCTTTTCCTAAAGGATGTAGTGCAAAACGAGCAGAAAACAAAACAGTCATACATAATATAATCCATATGATGAACCCCATCTTGAATTCCCCTTTCCATCCAGTGATTTGTTCAGCTCACATACATCTTAAAGTATGAAACGCTTACCATATCAAGAGAAAGTAGGAGAAAAAATGGCAAACATAAGGGAGATTGCAAAAAGAGCGGGCGTATCTGTGACAAC
>vim|3455741|reg|U|rh|VTTVSR
TGAAATGGTTTGATGTCATGCTTTTCATTCAGGGGCCGCAGGGCAAGGTAACTGCCGCCGACTATGGCCAGACACAAACCGATTAAGCAAAGAATCCCCATCGCTGTTCTTCTCCTTTCAAACGAATAGGATGTATCTGTTTCTAGCTTACTGTATGAAACGCATTCCAGATCAAGGGAAAAAAAGAAAGGGGGGACGCCATGGCTACGATCAGAGACATTGCCGGCGCTGCCGGGGTTTCTGTTACAAC
>vim|3470328|reg|U|rh|VTTVSR
ATGCAATGGTACGCTGACTACATTGATTCACTTTCCATCCAGGAGAGTTAATTACACTTTGTCCTGAAATTATTCTCACAATCAATAACCTTTCCCTCTGATCTTACAGATCAGAGGGATTCCGTTAACTTACAATAAGTGATATTGGTTGTCTGGAGATTTAGGGGGACGGTCTACTATAATAATTAGCAGGAGATAATATGTCACTTAAGGCGATTGCCACTGCACTCGGAGTTTCTGTCACCACTGT
>vim|3627262|reg|U|rh|VTTVSR
CAGCGAACCATAAGACACCCCAACGACGCCCACGGCCAGGCACACCAGGACGATCGCTTTTATCGTGTCGCCTTTCAGGCAGGAGAAATAATGCTTCATACAATTTTAGCCATATCGAACGAGTTTCCATTATAATGAACGCATCAATATCGTTTTACAAGATGAACGATTCGTTCGATTTATAGAACAGAGGCCCTTTTATGTCGCTTAAAGCCATTGCCAAAGAACTGGGATTGTCGGTTACCACCGT
>vim|3978908|reg|U|rh|VTTVSR
CAATAATTATCATCTTCACAAAATATACTTTATCAAATGAAAAATATTTTTGGATAGATGATAAAATAAACATATGTAATAAAACCTATTTTTGTAAAATTAGCGATTAAAATTATATTTAAAAGTAACCGTCGATTGTTCAAATATGGTGAGCTATAATAATGGAATAGCTTAAACGAAATTAATCAAGGAGTTTTAGAATGGTTGCTAAGTTAAAAGATGTTGCTCAATTAGCGGGGGTCTCAGTAAC
>vim|4001694|reg|U|rh|VTTVSR
CACGCCCTTGGGAGAATTCCGTTAGGTAACGCCGGAAATCGGACCTCTGTTTGTTCATAGGCAGCGTTTCAGTCCTTTTTTTAAAACGACTTTACGCTACAGTTTTCATTGTAAAATATGAAAAGCATTTCAGGGCAAGTGTTTTCCCCCCTTTTTTTTGCTAAAATACAGGTAGCTCATGAACAAGGAGAGAAGATACTATGGCCAATATCAAACAGATTGCCATAGCGGCGGGAGTTTCGGTAACTAC
>vim|4005914|reg|U|rh|VTTVSR
AGAAGAAGATGATAAAGTAGTAGTAGAATACGGTACACTTCGATTTACAGTAGAAGAAATGAATGATGCCAGACTGGTTTCGGTTCGTGTTGAAAAAGACATCCAAACAAGCGAACTTGGACAGATGGCTTAATGATAAAAATAAAAGTGCGGTATGAGAAATCTGTCCGCACTTTTTTCTTAGGAATGAGGTTTTTAAAATGCCAAATATTAAAGAAATAGCCAAATTAGCGGGAGTTTCAGTGACGAC
>vim|4467554|reg|U|rh|VTTVSR
AATGTGCGTATTGAAATCGATACCACTTTCACCGTCAAGCGTTCCCCGATTTCCGGAAACTGCGTGAAATGTGCGGCAACCCTCGCTAGAATAGGCGAACGGCCTGTCCACGGGCGGCGGCGGCGCATGCGCCGGACTTTGTTTCCGCCGTCCGGATTCAGGGTAAATACCGATCCGAAAAGAAATCGATTCCAGTTGCCATGGCGTTACGAATCAAGGATGTCGCGGAAGCGGCGGGCGTGTCGGTCAC
>vim|4522060|reg|U|rh|VTTVSR
ATGTGCGTATTGGAATCGATACCACTTTGACCGTCAAGCGTTCCCCGATTTTGGGAAACCGCGTGAAATGTGCGGCAAGCGCCGATAGAATAGGCAAACGGCCTGTCTGCGGGCGGCCCCGGCGCTTGCGCCGGGGGTTGCTTCCGTCGCCCAGATTCAGGGTAAATACCGATCCCGGAAAGAAATCGATTTCAGTCGTCATGGCGCTACGAATCAAGGATGTCGCGGAAGCGGCGGGTGTGTCGGTCAC
>vim|4600040|reg|U|rh|VTTVSR
CGATAAAATCAGTAGTATCCTTTAAATAAATATCTATATAGCTTACCCGGTTGATCCATTTCATTGCTTCTTGGCGTTCGATACGATAACGCCAAAGAGGAGAAAAACAGAATGGAACCGCATAGAAAAAGCAAGGATAAAATTCCGGTAATGACAGGCATAGTCATCCCTCCTTTATATTGTTGTATGAAGTGTAATGTATGAAACGCGTTTCAGAGCAAGAGATTTTTATCAGGATAGGTGAAGGTAT
>vim|5110685|reg|U|rh|VTTVSR
GAGCCAGATCTCGAAAGCATCACCGGCGACTGGCTGCGCGACAAGCTCGACCGGACGATCGCCTGAGGGCCTGTCCGGTCGAGCTTCGATCGGATCGCAAGAAAAACGAATGCCGCACGATCATCGCTGTTGACAACGGGGCACAATCGATATTGTCTTGTAAAGCGGTTTACTAAACCGCTTTACAATAGGTTCAGTCAATGGCCAAGGGAACGACACCAAGTCTGAAGGATGTTGCGGCAGCGGCCGG
>vim|5131344|reg|U|rh|VTTVSR
TTAAAACGTTATAAGTCGCTGATCGTCAAGCCCTTTCTCGACTCTCGAGAAAAATGTGGTTATTTCTATATATAATTGAATTTTATAGATATTTTTGATTTGGCTAACAGATCGTTAAAATTTAAAACGTTTTCATTCCTCGATTGCGCGTCCAAGTCATCGTGTTATTGTATCGCCAATTCCAGCATGGAAAGCCGAGAGTGACCGAACCGTCCCGGCCGCGAAGCGGCGAAAATCTCGAGATCACGCA
>vim|37922|reg|D|rh|VTTVSR
GATTCGATCAGGCATCAGTGATTGAGGGAAAAAAACGGGAAGTTCATTCTCGTTCTTTTGCGCACCCAATTTTGCTCATGCCTTTTTGTTGTGTAAAAGGGCAAATGTAAACGGTTAAACTGGAAGACTTACGCCTGTGAATTCGTTGTCATGATTTTTAGCTGTAAGGTCAGACTAGTAAAAAGAGGAGGTCAATTCTTATGTTTAAAGCATTATTCGGCGTTCTTCAAAAAATTGGGCGTGCGCTTAT
>vim|66273|reg|D|rh|VTTVSR
GGCGAAATCTCTTTGAAAACTCGAAAATGAGGCAAAGCCGTTCGTATTATGCTCTTATCAGCCCTACAACGATTGTGTTTGCTCGTTTTATCGTCCTGTCATGGGAATACTGAAACACGGACCAACGTATAATAGGTGGAACTGGATACTTCGAGAGTTTTCTATATTAACACCTTGGTAAAATACAATTCGTTTATGCAATGCTAGTCATTTTATTATGGTTAAGTATCATGTCATCGATTGTTCAATT
>vim|238050|reg|D|rh|VTTVSR
TTTAAAAAGGGTCAAGCTTATAAGCTTGGCTCTTTTTAAGATGTTTACAGATATTCCCGCAAGTGTTAGATAAATTTCTTAGATAAATTTCTGTATTGATTATTAAAGTCTGATGATATAAAATTGGATTAAATACTTAGATGGGGGGTGAAAAGTAGAATAAAGTGCAGAAAAAATATTTTAAGCAAAAGGTGGTGGAAATGGATAAAAATGGACCTATAGGAATTATTGATTCAGGAGTCGGAGGAAT
>vim|238602|reg|D|rh|VTTVSR
TAGGCAATCCTGAGACGGTAAAAGAGGCGGATTTGATTTTAAAAGATATGACAGAGGCAGGTAAGATATTGGAACTACTGGATTAAATTCCCCTTTTAAAAAGGGGAATAATTTTTTATAAATTCCTCTTGAAATTTTGTGAAGATGATAATATAATATAACTGTAAGCGGTTACAGTAAATCTGGAAAAGGGTGTTAAGATGGCGACAATAGATGATGTAGCAAAATTAGCAGGGGTTTCAATTGCAAC
>vim|263048|reg|D|rh|VTTVSR
ACAAGAAAAGGTGGAAATTCCATATGAACTTGTGGAGCGATCTACAGTGTAATTTTAATCCGTTATGTGTATAAGTACATAACGGATTATTTTTTTGAAATATCTTTGACAGGAAACGCGTTTCATACTTTATAAAGGACTTAAACCGGTTTGTAACAATCCATGGATTCTTTTCGAGAATAGTATTTGGAGGGATATGCATGAATGAGCTTTTATTAAGTGTGAAAAAGTATTTAGAGAATGACGAAAA
>vim|354898|reg|D|rh|VTTVSR
ATCGACAACCAGATTTTTCTTTTTCTTAGAAAAAAGCTGGTTGTTTTTTCTTTGGTAGAATAAGGTTTTTCACTAAAAAATAAAAAAAACTTACAAAAAGTAAGACAAAAAGATTTACTTACTTTTAGTAAGGTAGTATAGTAAGCATGTAAACAAAATTAAATGAATTTACTGAGGAAATTCGAAAGGATGAACATATTATGTCAAAATTTACTGAAATGATGAAAAACCGTCGTTCAATCTATGCTTT
>vim|357636|reg|D|rh|VTTVSR
GAAATTCCATACGAACTTGTGGAACGCTCTACAGTTTAATCGTAATCCGTTATGTGTATAATCGCATAACGGATTATTTTTTTGAAATATCTTTGACAGGAAACGCGTTTCATACTTTATAAAGGAGTTAAACCGGTCTGTAATAATCCATGGATTCTTTTCAAGTGTTAATGCAGTGAATAGAATTTGGAGGAATATGCATGAATGAACTTTTATCGAGTATGAAAAAGTATGTAGATGATGATGAAAA
>vim|643470|reg|D|rh|VTTVSR
ACAAGAAAAGGTGGAAATTCCATATGAACTTGTGGAGCGATCTACAGTGTAGTTTTAATCCGTTATGTGTATAAGTGCATAACGGATTATTTTTTTGAAATACCTTTGACAGGAAACGCGTTTCATACTTTATAAAGGGGTTAAACCGGTTTGTAACAATCCATGAATTCTTTTCAAGAATAGTATTTGGAGGGAAATGCATGAATGAACTTTTATTAAATATAAAAAAGTTTTTAGGGAATGACGAAAA
>vim|1113259|reg|D|rh|VTTVSR
AAAGGGCCTGAAGCTATTTGAAAAAGAAGCCGAGCACCTGGCGGCCTTCCTGGAGGAAGTGAAGAAGTTTCCATTCAAAGTAGAGAACCGCGATTTCCCCGAGAGGGCTTAAAGAAAGGTAAACCAGACCCCCTGTTTACGGCTACAGGCCGGGGACGAGCCCGGCCTGTAGCCGGGCCGGGGTTGGGAGGAAGGTAGCAATGACAGATCTCGACGCGATTACTGGATTGCAGCAGGAACTGGTTGCTGT
>vim|2180140|reg|D|rh|VTTVSR
GCTACACCCTGATTTGCCAACAGTCGTACAACCAGTGAAGCAGGCGGCGAAAGTTTTGATTGACGTATTGTTTGCGGTGATAGAAAATCCTGGAGAAAAGCCACAAAATAATGAATTACTTGGTGTTGAGTTATTTCAACCCGAGTAATAAGTGATCTTGTCGCGCTTTTTTCAAAATAATATGACATTTTGGAGGGGAAATGTTTATAAATATATTAGCAACGATGCCAGAGTGGATTACCCATCTAAT
>vim|2202173|reg|D|rh|VTTVSR
GGCGGCCTTCCGCTGCTCGTCGTCGGCACGCACGGCACTGGGCGGACGGCAGCTTGGACGTCGGATATCGGCCCGCACTGGCTCTCGCCCGCTTTCTGCGAATGGGAAGGCTACGGCCGGCTCTGGAAGAACATCCTCGGCTGGCTCACCGAAAAGCAGGCGTGATTTCAGCGCGCGGCCGGAATTGGAAAGGGAATGACATGCAGGAAATTTCGGACAGGCCGTCCAACGCCATCAGGGATATCTTCGG
>vim|2206488|reg|D|rh|VTTVSR
ATCAACTTTCCGGTCGGTTAGGCCACTCGGCTATGGGAGGCGTTAGCACCCCGAAGCCATGAAAACCGCCGTGAAATCAACGTCATCTCATCCCTTAATGACGCTCACGCTTCAAAACTGTTTCCATGACGCGTGATTTGTCCTAGAAGCACCGCGCAATCCGGTCGCAGCCCACCCGGTCAAAACAAGGGATCCGACATATGAAAACCATCGTCGTCTGCTCCGGCGGACTGGACTCCGTTACGCTTGC
>vim|2519340|reg|D|rh|VTTVSR
CAATCCTGAAACGGTGAAAGAAGCAGACTTAATTTTAAAGGATTTAAGTGAAGCGGATAAAATATTAGAATTGCTGTAGTGTGGAAATATTCCCCTGTGTTTTGGGGAATATTTTTTATAAAAAACTCTTGCATTTTTGAAAGAATCATAATATAATATAACTGTAAGCGGTTACAGTAAATTGAGAAAAGGGTGTCAAAATGGCGACAATAGACGATGTAGCAAAATTAGCAGGAGTTTCTATTGCAAC
>vim|2519834|reg|D|rh|VTTVSR
AAGGTGGAAAAAGAAAATATTTTGCCTATAACTCTGATAGAGAGGGAGACTACGTAATTTTGACCTCTCTTGACTTTTTTATTCAATTAAATGTATAATTTTATGTGCTGGCCTAAATATTGGCTTAAATGGAATATACCCCTGTATGGTATTTTGAAGGTGTAAAAAGCTTGTAGAAATACTATTATGGGGGTGAGAAGATGGAAAGTCTACAAGATATAGCGCACCAAATCTACCAAAAAACAGGGGT
>vim|2731640|reg|D|rh|VTTVSR
AGACGGTTAAGCATCTGCAGACTTTACAAAAAACGGTTTATTATCAACGTTAAACGTCCAAGTAAACAGATTCGCGTGATTTGTAGCTTTAATGGAAAACGAGTTACAAGTCACATTCCCTAGTTTTTAGCTTACATTCTCTTGAATTAAGCTTTTTATATTGCAAAATGGTAACGTTACGATTTGGAGTGAATAAGACAATGCATAATACATCTGCTTTTAAAGCTTACGATATTCGAGGTAAGTTACC
>vim|2835513|reg|D|rh|VTTVSR
GAGGCTGCCAAAATGCTTATTAATACACTGGAAGAAAAGGAAGAACCGCATGTTGTTACACTTGATACAGAACTTAAGATAAGGGAAACAACAATGAAAATTAGAGAAAGATGACGGTCTGTTACTGGGACCAATCTTTTTTTTCACAAAAATCCGAAACGTTTTGGAAAACGCTTCTAATTAATCTGGAAGCATTTTAAATGCATTTTAACCGAAACGTTTCGGAACGCCAGGAGGACCTTATGGATTA
>vim|2843321|reg|D|rh|VTTVSR
ATTGGACATGATGATATTGAACTTGCTTCTCTGGTAAATCCTGAATTGACAACTATGGCTCAACCTAAATATGAAATGGGCAAACACGCTGCCAGGTTACTAATTCAGGAAATTGAGGGTTCAGACCAGGATAATAACCAAAACATTCTATTAAATACGGAACTTGTAGTCAGGGGTTCTACAGGGGGAGTTGGTTAATAATGACAAAGGAGATTCTTGTAATAGGTAGTTTAAACATGGATTTAATTGT
>vim|3192649|reg|D|rh|VTTVSR
TTGTTGAAATGGGCCGGAACCTTGTCCACCAGGTTTTGACAAAGGAAATTAAAAACAAGGAAATCTCAGCAACACTCATTGAAAGAGGTACGGTATAGGGATATAGGCTGGGAAGTTTCGTCCTGCCGCGTGTAAAGCCCGGCCAACCTCAGCCTGCCAAAACAAAAACGGCGTCTGCAGCAGTGCCGCAAAAGGGATGCTTGTGCTTTATCAAACGGGGAGGGAGAAAAGTGAATATACTGGAAGATGC
>vim|3384679|reg|D|rh|VTTVSR
GGTGCGTCGCTTAATCGCCGGGGAGGATCTCGCCACGCTGCAGGTGCTATGGCAGCCGGAATTTATCCCGGGTGAAACCGCCTGATCTGACCCCTTTTTAACCCGTAATTCTGAAGCCGATCACGGATCCGAAACGTTTTGGTTGGCATCCGAAACGTTTCGGATCAACAGTAAGACATTCCTTGTGATGGAGATGTCTGATGTCTGATTCGCTGATTCACCTGCAAAGCGCCGGTGCCGATATTGTAAT
>vim|3410662|reg|D|rh|VTTVSR
TCGCGGGCGAGCCCGCAGAACAGCTTCAGGTGCTCTGGCAACCCGATTTTCTGGAAGGCAGCACGCTTCATCCCGCTGACTAAACCCTCGGCATTTTCTTAAGCAAAATTCCGTGCAGATCACACATCCGAAACGTTTTGGTTGGCATCCGAAACGTTTCGGATCAACAGTAAAAGCATTCTTTTACCGGAGATGCTTTTATGGAAACCCGCATTCATCGACTCACCAGCCCCACAACCGATGTTGTTAT
>vim|3426189|reg|D|rh|VTTVSR
AGCATTGATATTCCGCTGAAACGAATGGGACAGGAAGCGTTTGACTTGTTCGACCAGGCCATAAAGGGGGAGGCACCAGAGAAAAGAATGCTGCCATTTCGCCTGATCGAACGATCAACTACCGTTTTCAAAAACAATTCGTTGACGCACGTTTCATCTGTTTTGTACGATAAGAGGGATTGAATAAGAAGGAGGTGGGGATGTTCATGGAATCCTTCACCGTTGATAAAGCGTTAAATAATAATGTCAT
>vim|3455741|reg|D|rh|VTTVSR
GATTCGATCAGGCATGAGTGATTGAGGGTAAAAAACGGGAAGAACGGTCCCGTTATTTTGCACACCCTTTTTACTCATGCCTTTTTTGTTGTGTAAAAGGGCAAATGTAAACGGTTAAACTGAAGACTTGCGCCAGTGAATTCGTTGTCATGAATTTTCGCTGTAAGGTCACACTAGCTAACAGAGGAGGTACATCTTTTATGTTTAAAGCATTATTCGGCGTTCTCCAGAAAATCGGCCGTGCTCTTAT
>vim|3470328|reg|D|rh|VTTVSR
GAGATGATATATCAGATAATTACTGATTCATCATCAAAACCACTACAGGTTGTCTGGAACCCGGTATTTTATCCGGGAAAGACGATTCATCCTCCTTGCTCCTGATTTTTTTATCCAGCTCACATATCCGAAACGTTTTGGTTGATACCCGAAACGTTTCGGATCAACAGTAAGGCATCCCTGAGAAAGGAGAATGTCTTATGGTTTCAAAGTACTGCAGACTGAGCAGTCCTCGCTCTGATTTAATTAT
>vim|3627262|reg|D|rh|VTTVSR
AAATTGCTGACATGGTGCGCCAGCTTATCGGCGGCGATGACCTCTCCCAACTTCAGGTGCTGTGGCAACCTGAATTCTCGCCAGGCGAAACCGCCTAAACTCGTTAAAATTGTAAACCGATCACAAATCCGAAACGTTTGGGTTGGTATCCGAAACGTTTCGGATCAACACTCAGGACATCTGATGACAGGAGATGTCCGATGCACGATTTCATTTTACGACTCGAAAGCGATACGGTTGACGTGGTGAT
>vim|5110685|reg|D|rh|VTTVSR
CCGCCGCTGACGGCCATCCGCCAGCCGGTGCGTGAGATCGGCCGGCGGTCGCTGGAGCTGCTTCTGGAAACCAATTGGCACGAGTGGAAACCATCCGCCTCGGAAGAACTCCTGCCTGTCGAAATCGTGGTGCGGAACTCCGTTGCGCCGCCTGCGAAATAATAATCAGCAACGTCAAAAAACCAAAAGAGGATGAGAACATGACACTGAATTTGACAAGACGAACGATGATCGCAGCCGCCGGCTTCAC
>vim|5131344|reg|D|rh|VTTVSR
CGGCGGCGGGCGAGGATCTCGGCCGCATGCTGCTGCAGCGCATCAACAATGCCGACACCGAAGGCCTGCATCTTCTGCTGCCGCCGCAGATCAATTTCCCGGTCGGTTAAGCCCAGGCTATTCCCAACAGGCGTTATTTGCCCTAGAAGCACGCCGTAATCCGGTCGCAGCCCACCCGGTCAAAACAAGGGATCCAAAATATGAGAACCATCGTCGTCTGCTCCGGCGGACTCGACTCCGTTTCGCTTGC
>vim|40626|reg|U|rh|VSTVSR
CGCCCGGGACAGAAATATTGGATGGCGGATTGATTATTTTGTTGTTTCTGAAAGCCTTAAGGAACAGATTGAAGATGCCAGCATATCAGCGGACGTCATGGGTTCCGACCATTGTCCTGTTGAACTTATCATCAATATATGATGAGATAGCAGTAAGGATTTTACACTTACTGCTTTTTTTATATGAAAAGGAGAAAGAGATGGCAAATATAAAAGAGATCGCAAGACTGGCAAATGTATCTGTTTCGAC
>vim|115358|reg|U|rh|VSTVSR
AACTTTATTCACTCAATAAGATAAGTTCCATAGTCTTCGAGTAATTTTAAATTTTTATAAATTTCTGTATTTGATTTCATATTTTTAACAATTTTAACACTAAAAAATTGAAATTACAAGTTTAAAAAATAACTTATAAATTCAATTTAAGGCATTTTTAAATACTATATATTTTTTATTCTATAATAATATATTATTTTATGACAAAAAACTCTACATATGAAGAAATTGCTAAAAAAGCAAAGGTTAG
>vim|156263|reg|U|rh|VSTVSR
TATTCCACCTCATTTTTGGTAACGTTACCAAATTAAAACATTTGTTGATAGCGCTTTCTAACATAGAATAACCGGATATTTTTAATATGTCAACCCTTTTTATCATATTTTTGATAACGTTACCAAAATTTACTTGTTATTTACCCATAAATACGCTACACTTAAAATAGTTAAAAATGCTTACGAGGTGAACATTTCGAATGAAAAAAATAACTATACAAGAAATAGCTAAACTTAGTGGTGTCTCCGT
>vim|186938|reg|U|rh|VSTVSR
GAAAATTACCTTCCACAATCCATTAAAATATAGTGGTATCTAAGATTATTAAATTAAAAATATAAAAAATTAGTATATTTATCTAAACTCTTGTAAGTATTATTGCTAATGTTTTCAAAGCAGTTTATAATTAAAATGGTATCGTTACCGAAACTATTTCCAAGTTTTTTAAGATTATAGGGAAAATCAGGAGGAGTTATATGAATATAAAAGACATAGCAAGGCTTGCTGGCGTTGGTGTTAGTACAGT
>vim|263466|reg|U|rh|VSTVSR
CGTAAAAAGGATGCTGAAGAGCCAGCTGCAGAGGAAAAAGAACAAACTGTATCATATTCGTAATGAAAAAGCATCGCCTTATGGCGATGCTTTTTTGAGTATAACCTTAAAAGCTTTTTCTTGAGAAATGATTGACGTATTTCTAGAAATACGTTATATTATTTTCTGTAAACGGTTACATGAAATGGAGAGAGAAGAGAATGAGTACGATTAAAGACGTTGCAAAATTAGCGGGAGTATCTGTTTCGAC
>vim|268074|reg|U|rh|VSTVSR
GCTAAGTCCAAAGGAAGTAATGGTCGTCATCATATTAATACCGATGGCGAGAATGAGTAGACCGCCAATGAAAAATATATATTCTAATTTGAATCGAAACATAGTTGTATATCCTTTCAAAATGTATTTGCTAGGAAAGGATATATTGTGGAAAGCTTACCAGGTCAAGGGAGAATTTTTGCAGGGAAGGGGAAAATGAGATGACAAATATAAGAAAGATTGCTGAACTTGCTGGGGTATCTGTTTCAAC
>vim|280769|reg|U|rh|VSTVSR
ACCGACGAGGTCTTCGACCTGCCACGCGTGCAGTCCCTAGCCGCCGTGATGCGCCGAGAGAAGCGGTGATCGATTCCGGCAATGGGAAATTGGTCTAAATCAGCCCCTCGTAATCGAGATAGCCGAAGACGATGACTTGTTATGGGCATGTTATCGTTGTCATGACAATGATTGTTCGCGACGGCGAAGGAGCGACGGCTATGACCAAGGCAAGCATTCAAGCGGTGGCCCGCGAGGCCGGCGTTTCCGT
>vim|331379|reg|U|rh|VSTVSR
TGGCTTAATTGTTCAATAAGTTGCATACAATCCCTCCAATATTAACATTGTACGATAAATGATGGGATTGTGCGAAATTCTTAACAATCACCGGGATGTTTGATTGACCTGGTACCGGTTTCACAGGCTACACTAGCGAAGTGTTAAATATTGGCCGGCAATCAATTAAGAATCAAAAAAATAAGACGAAGGTGGAATTAATGACCAATATCCATGACATTGCTCGATTATCGGGATACTCAGTTTCGAC
>vim|375259|reg|U|rh|VSTVSR
GGAGGGGCTGTTTTTTCATGCCGTAAGGAAAGTGCAAGTAAGTGAAATCAAGTGGCCTAGATCCATTGACACTTAGACTGTGACCTAGGCTTGACTTTCGTGGGGGAGTGGGGATAAGTTCATCTTAAACACAATGCAATCGATTGCATTTACGTTCCTTATCCCACAATAGGGGTACCTTCCAGAAAGTTGGTGAGGAGATGGCTTCCGAAACCTCCAGCCCGAAGAAGCGGGCCACCACGCTCAAAGA
>vim|506377|reg|U|rh|VSTVSR
TCGCCAGGGCGATCATGGCATAGGTGCTGCCCACGGACAGGCCGTAGATCAGTTGCTGCAGAAAATGGTCCATACGGATCTCTACCCAAACGTTTGGGTAGCAACTGTAGGGGCGCGCGCGGCCGCTGGCAATTTAGTATTTACCCGAACGTTTGGGTAAAACGGGAATGTTGCTATGATGCGCGCAAAAGGAAGGCCACATGAAAGGTAAGCAGTCTCCGGTCACTTTGCGTTCGCTGGCGCAGCAGCT
>vim|1098785|reg|U|rh|VSTVSR
TTTATAACGTCGCGCAAATACGCTTGTCAATAAAAAAATGAAAATATCCGGAAATTTCATTTATTATCAGAACCGTACGAGCACACGCCGGGAACGAATCCGTTCTTATACGATTCAGCGGCCGCATGCGAAGTGAAGAGTGGCGTATGCGCATATCTTCCAGGGGATGACAGGATTTCGACGGGCTATGGGAGTTTAGCTTGGAACAGACAATCAGAAAAAACGCAGTAAAGAAGAAGCGACTCGGCGC
>vim|1100562|reg|U|rh|VSTVSR
TCCTTTTAAGAGCTCTTGTTCAGACAAATATAGTCATCCTTCCGTAATTGCAATTAGTCTTTATTATAACAAACTAGATAGGTAGAAAAAAGCGAACACGCCTTAGTAAACGGATTACAATTCTAGTCAATCTTATGCCTTGACCTGGGACGCGTTTCATAAATTATACTCACATTAATCCAAGAAAGGTGGCATTCATTATGCCAACCATTCGTGATATTGCTAGAAAAAGCGGCTATTCGGTTTCGAC
>vim|1866807|reg|U|rh|VSTVSR
GAACAACAATGGAAAAATATTTTTATCAAAGACAGTGGTGACTTGTGAAGGATTGGTTAACGTCATGTCACACTTTTAAAAAGAAATTCACAAAATTGATTTGGCTTGTTTTTGAAATCGATACCAAAAAAGCGTTGACAAGAAATCTGAAAGCGCTATATTATTCATGTAATCAAGGAGATGCGGAGGAGCGGTGAAAAATGGCAACGATTTCAGAAGTGGCAAAGTTAGCCGGGGTTTCGGTTTCAAC
>vim|2003139|reg|U|rh|VSTVSR
TTGACATAATCAATAATAACGCTTGTGCAAAAAAGCGCAAACCACAGGAGGCAGAACAAGGTGGCAGCACTTCAAAAAGCAAGCAATAACAACACCTGAAGCCATGCAAGCGTTTTTACAAAAGCAGCGTGTCGTGATAGAGTGAAGCAGTCGCGGGCAACCGACCGCCCGCATAGTCCACCCTAAGGAGCCATCCGACCATGCCACGAACCACCATCGCAGACGTAGCCCAGGCAGCCGGAGTGTCCGT
>vim|2038022|reg|U|rh|VSTVSR
GCCATGCTTGAGGTGCTGGATTGCCATTTGCTGTTCCTGAGGTGGGAAAGGAAACTTGCCCTGTGATGCGGCAAGCGCAGTGAAATGCAATGTACGCGCAGATTTGCATGCAAGGCTGGTGCAAAACCTCAAGAATTTCCCTATCTGGCACCAGCATCCGGCCCAACAGGCATTAGCATTCACGCAAACGAATGCAAATCATGCAGCCAGAAAACATCAAGCGAGGCGACAAGCCGACGAACAAGGTCAC
>vim|2225245|reg|U|rh|VSTVSR
CGTGCGCCGCGCTCAGCCCCGCCACGCCTCCTCCTAGTACCGCTACCGTCTGCTGCATCCCGCCATTCTATGGCATTCGTGCACGGCACCCTCCCGATCCCTGCAAACGTTTCCAATATTCATTCGGGTATCCCGTCATTCCCGGTGGGTGTTTACTTTGCTCCCGCCAGATCCTATAATCAAAAACGTTTGCAACAATCATGGCAATAACTATCAAAGACGTTGCGCGCGAATCGGGAGTGAATGTGTC
>vim|2774337|reg|U|rh|VSTVSR
ATCGGTCAATGGGTTATAACGTTTGTGTGGATGGTCTGTTGGGTCAAAAGTGTCGTTGGCCATCTCGGTCTCACCCTTTTGTAAAGAAAGTGTTCGAATTTTACCTAGTTTGAAAACGTTTTCAAGTGCTATCCCATTGTTTAAAATCAAGAAATGGGTCACTATTTGAAACCTGTTTCAAACATCTGGGGTGCCCTTGCATGGCCAATATCAAAGACGTCGCAAAAGAAGCGGGTGTGTCCGTTTCAAC
>vim|2833729|reg|U|rh|VSTVSR
CTGCGGCCAGGGATGGTTCATTTCTGTTAATGCTGCTCATGTTATTTTTCATGATCCTTGCTGCTGCCTTTTCTCAGGCTTAAGCTATAGGCAGCAGCTGATATTATTGAAGCGCATAGGAACAGCAGGCATAAAATCCCTAGCATCCGGCATCCTCCTTCCTGAATTTCTCAAACCCTAAGAGGAGCATAAAGTATGAAATGCGTTCCAGCGCAAGTGAAAATGCAGCATGCTATAATGCTGATAAGCA
>vim|2911450|reg|U|rh|VSTVSR
CGCTCCGGTTTCGATTGAATCGTTCAGGGAACCAGACATTCGGTAGCGTCATTGCAACGAGCGTGTTCGTCGATAATGTCGTCGCGTCCTTGGGGAGCGGGCGAGAGCTGCGACATTAGGATCGAGCACCGAAACATGGTAACGACATCCCAAGCTGGGCTGCGGGGGAGTCAGCCGGTGCTGGAGGATTTTCTATTCCGATGAAGACCATAGGCCTGGTGGAACTGGCGAAGATAGCCGGTGTCCACGT
>vim|3368075|reg|U|rh|VSTVSR
CGTCTGAGCGACGCAGCGCGAGCGGTGCCGAGGGCCCGTGGACCACCCGGGGGGGAGTGGTCCGCGGGCCCTGCCGCGTCCCGGCGCCCGGGTGGTCCCGCCCCGGTCCCGCCCCGGTCCCGCCCCGGTAGCGGGAAGGAGCTTGACACTCGATGAAAACCTTTGCATTGTGAGCAGCAACAACGTCGTCGGGGGGCTCCATGGCTGTGACCATCCACGAGGTGGCCCGCCGGGCCGGCGTGTCCGTCTC
>vim|3403964|reg|U|rh|VSTVSR
AATTATCTTTTTATTTATTCTTAGTTGCTATACAACTAGTATGTAAGTTGTGTGACAAGTTCAGGTTAAGTGAGAAAATGGGCGGGCAATAGTGGATTTTGTGCAAGTTTTCTCATTACTAACGGTATCGCTCTGGCAAGATGGACGTTAAGCCAGTTATTTCCCTGTTTGTGCGTTATGAAAATTTTTTCATTTAGCAAATGGAGCAAGATCACAAAATGGATAAAAGGCTCAAAATCAGCGAAATTGC
>vim|3426666|reg|U|rh|VSTVSR
ATCAATTGAATCACATTAGTAAAAGAGGATGAAACAATCCTCTTTTTTACGCAATTTTACTAAAATATCACTTGTAACCAAAACATAATCAAAAAACAAAGGAAAAAATCATGAATTCACACTTGAAAGCGCTTTACCAACATGGTATCCTTCAAATATCTTTAGTAAACATTTAGTCAAAAACCAAGAGGAGTTTGCCTATGACCACACTCAAAGATATTGCTCATAATGCAAAAGTGTCCGTTTCTAC
>vim|3494012|reg|U|rh|VSTVSR
CCAGCGCGATCATCGCGTAGGTGCTGCCCACAGACAGTCCGTAAATCAATTGCTGCAGAAAATGGTCCATTTCCCGGTCTCTACCCAAACGTTCGGGTTGCACTGTATGGGCAGGCGCAAGCATTGGCAATCTAGTATTTACCCGAACGTTTGGGTAAGAGGGCAAAATTGCTATCATTCGCCCAAAAGGAACGAGCGCCATGAAAGGAAAGCAGTCTCCGGTAACCTTGCGTTCGCTGGCACAACAGCT
>vim|3571640|reg|U|rh|VSTVSR
CGCGGTCCGTCTTTAAACCCCGCGTCAGCGGGGCTTCGTTTACTCAGCGCGGCGTCTGCCAGAAACGTGATGGTTTCCCTCAGCACCTGGCATAAAATTCGGAGATTGACATTTTATCAATTTTTTGCTAGGATCGGTAACGATACCGGTAAGGATGCCGGTATCGTTACCGAAGATGTTGAATCCCCTCACACACGTCCATGCACGAAACGCACACCGGTGTCACAATCCGCGATGTTGCGCGCGCCGC
>vim|3652423|reg|U|rh|VSTVSR
CGCTGACCAGGCCGAGTGCGGCGACGGTGGCGGTGGCCTTGGGTCTCATGAGGCGGTGTCCTCCCAGCTTTGCAAAAACTTGCGAGTACCTGGCCGTAAATTGCATACCCGAAACGTGAGAAGAGTCAAGGTTTTTCGGATGTTCACCGAACGAGCGCGCCGGTCGTGTCAGGTCAACGTTTGCAAAACATTGCGCAACCGTGCAGGATTGTGGGCGCAACACCGCCGTCGGCGAGGAGGATCGATCTGA
>vim|3666429|reg|U|rh|VSTVSR
GACGGGTTCGTCGAAGCCAGCTGCGGCGCCGGCGTTTCCTCAAGCGTCCACTCGGCTGAGCCGGACGCTTTTCTCGAGCTTGGCAAACGTTTGCCAATGCGTCAAGCCTGGTCTAGCCTGCGCCCGAGAGCTGATGCCGGCGCGTCGAGCGCCCGACGGCTGACGCCAATGACAGGCGAAACCGGAGCTGACGGAGAGCGATGCCCGACGACGTCTCACTTGCCACCGTTGCCGTCAAAGCCGGCGTGTC
>vim|3694009|reg|U|rh|VSTVSR
CTTTTCCTTTTTTCTTACTTTCTTTTTATTTTCCGCGTTCAAGGCGATATGTGCGCCTCCCCAAATGATAGTGACGAGCAGAGCGAGTAAAGCAAATCCGTGAAGCATATGAACCCCTCCTTTTGTATACTAGATGGTGAAATCAACATAATGGATGAAACGCGTTTCAAGTCAAGCGTTTTTTAGGAAGGGGTGGGAACGTGGCGAACATCCGTGATTTGGCGAAAGAAGCGGGTGTGTCAGTATCTAC
>vim|4018798|reg|U|rh|VSTVSR
TATTCCACCTCATTTTTGGTAACGTTACCAAATAAAACCATTTGTTGATAGCGCTTTCTACCATAGAATAACCGGATAATTTTAATATGTCAACCCTTTTTCGCGAATTTTTGATAACGTTACCAAATTATACTTGTTATTTGCCCTTAAATACGCTACACTTAAAATAGTTAAAAATGCTTACGAGGTGAACATTCCTAATGAAAAAAATAACTATACAAGAAATCGCTAAACTTAGTGGTGTTTCCGT
>vim|4191574|reg|U|rh|VSTVSR
TTCTTGCTGCGAGGTGCGCAGTAGAAGTATGTCATGCAATTGCATGATATACTTCTTTTACAACTGCGGACTATGCAAACTATACAAATTTAAAAATGTAAATTTGTTCACATTACTAAAATTGGTAACGATACCAAAAAAGCTTTTGACAAATTAAAAAAACAGGATTATTCTGTAGGTGAAAAGAAAAACAAGGAAGAATGAAAGGAGACAAAAAATTGGCAACGATATCAGACGTGGCCAGACTGTC
>vim|4205647|reg|U|rh|VSTVSR
TGTTTTCTTTATTTTTTAATTCTATATTATTGTTAATGAAGCAAAGATAAGTTTGGTGAATAATAAAAAGCTGTTTTTTGAGGACGTTTTACCTGCAAACGATTGCGGGAACGTTCCCAAAATCTGCAAACGTTCCCAATGATTAGGATTTGTCATTGTAAATGCATATTTTTGCCCTAAGTTAAAATACAAAAGTAGCTATGAAGCACATTACCATTAAAGATATAGCCCGACATTTGTCTTTGTCTGT
>vim|4256146|reg|U|rh|VSTVSR
AGCAAACGTTTGCATATCTGTTAGTCTTTATATATCATATCTTTGAAATCACCGTCAACGAAATGGACTCCCTCTGCAAGAAGTTGCATATACCATGCAATTTTTTGCATATTTTCTATATATCCCCTCCCTTTTTCTTTGATTTTTCAACTATTTGACGGAATTTATTTTTTGAGATAAAATGGTTGCATTAAAATCATATGCAATCGTTTGTATCGAACAGACTCATAAAGGAGGCAATCATGGCAAC
>vim|4573810|reg|U|rh|VSTVSR
GGACGGTTGCACTGCAAAACAGCACTTCGGCATCTGTCCGCACATTTCCCGATAATCCGGAAAGCACTTTCGAAGCAGGAATTGTGCGTATTTACCGAAGAATACAATGCAGAATTGTGCAAAACGGAAAATTTTCAGAATCTCTTGAAAAACCGTAGGAATTATGCTACAATCAAACTGCCGGAAACGTTTTCGGTAATTTGATTCAGACAACAGGTGAGCCATTGACTATAAAGGATATTGCAAGACT
>vim|4726356|reg|U|rh|VSTVSR
AAATAATACTTAAATTGAATTATTATAAAAATTTTGAATATAATATTGATGTAGCTAATGTTAAAGTATAAATGATCTTTTATAAAATATTTGTAAAAAATTATAAAAAATATAGAAATTATAGTATAATTTAATAAAAAATTAATGAATGAACGGTACCGTTACCGAATAAATAAAATTATAACTATAGGAGAAAAGTAATGAACATTAAAGATATAGCTAGACTTTCAGGAGTTGGAGTAAGTACAGT
>vim|4835341|reg|U|rh|VSTVSR
AAATATAAAACTATTCCAGTTGTAATACAAATGTTAGTTGGTTCAAATGGAAATAGGGATATGGGAGCTATGATGGCTATGTTAGTTTTAGCAATTATACCAATTATAATATTCTATTTAATTTGTCAAAAACATATTATAGAAGGTGTTGTTGCAGGAGCTGTTAAAGGATAGAAAAATAGACTTAAAGGGGGATCACATTGATTAAAAAAAGAGAATATGTATGGAAAGGAAATTTTTATATGAAGAC
>vim|5140964|reg|U|rh|VSTVSR
ATTGTCGCGCAGCTGAAGCTCCACCGCCGTGTCGTATTGAAGCAAGCGGGACTTTGGTCAACCAACCCATAAGGGCGTAATACGAAATAAGAAACAAGCAAAAGACTGCCGATTTATCGTCAGTCTTTTGCTTGTTGTATACGGGATAGTGTTATATATTCGATATTATTTATAACTCATTCGTAGGCGGAGAGGTGACAATGGCAAATATTAATGACATTGCAAAGCGCGCGGGCGTATCGGTATCAAC
>vim|5167890|reg|U|rh|VSTVSR
CTAATATATGGTAATATGTAATCAGATTGGTAACGATACCGGTAACATTACCGACATCGTTACCAATTAGGAGACTTTTTCACAACAATAAAGGTTAAGGGGGGATGGAATTTAAGAAATCATGGATAGGTTCTCATCTGTTATTGTTTTGAAAAGCCAGAAATAACAAGTTCAAAAATATAGGAGAGAGAGGTATTTTTATGGAAACAATTACAATTAAGGATATCGCCAAACTATGTGGTGTAGGAGT
>vim|40626|reg|D|rh|VSTVSR
GGGAAATACTTCTATCAGCCGTGTTCTTGGTTTTCCGTCGCTTGATTTGAATCTTGAGCAGCTCGGCATCGCAGCATTTTCTCTATTTTTGCAGGATGAACCCGCTGATATCAAAATTCAGCATAAATTTAAGAAAAAAGCTTGAACTGAAATGCATTTCATACCTTATAACTTCATTGAAGGCGAAGGAGGAGGAAGAAATGCAGATTGAACATACAGCGGTCTGGGTCAATGATTTAGAGCGAATGAA
>vim|115358|reg|D|rh|VSTVSR
TAAATATTTTGCTAAAGATATTAAATCCAAGTAATTTAAATATCAAAAAAACAATAGGTTTTTTAGATAAAATCAAAATAAAAAGAACTTTAATAAAAAGAGCAAATTAAATAATATTTTGGTTATTTTTTAAAGTTATAGACCTTTTTATATAAAATTAAATTAAATAATTTTTTTGTAAAATTTTAAGGGGCATTTATATGGAAAACGCCATTGAATTTATTAATATCACAAAATATTTTGGAACTCT
>vim|186938|reg|D|rh|VSTVSR
AAAACTTGAAAACTTAGTATAAATCCAAATTATATTTGGATGATAGGAATTTATGTTTTTATTAAAGTGTAAATTTAAAGTTTGGTTTTGAGTTTTTTGCAAGGCCTTTTCTAAATTTATATAAAGAATTAAAATTCGTGAGATTTATAGTTAAATAGTTAAAAGGGTACTTTAGATATTGAATTAAGAGGTGTCAATTTATGAAGTTTGGAAAAAAAGATTGGACTAGTTATGATAGAGGGATAGAAAA
>vim|263466|reg|D|rh|VSTVSR
CAAATCACTCTTTATTTTTCATATTTTGATATAGACAGATAGAGAGTCTGACCAGAAAACTGGAGGGCATGATTCTATAACAGAAAGCTTAATGTTTATAGAATTATGCCTTTTTATATAGGGAGGGCAGAAAGTAGAGCTTTTGATTTAAATGTACTTATTTATCTGAATTTTAAGTTTTATAAAAGGAGAGAAATAGAATGAGAAGAAAAGCGCCACTTAAAGTGTTATCGTCATTAGCAATTGCGGC
>vim|268074|reg|D|rh|VSTVSR
TAGTAAAAATGTTGGCGTGAAGGCATTTGAATTATTATATGAAAAGATTAATGATGAGCAAATAGATGTAAAGCACGTGGAGTTATTGCCAGAATTCGTAAAAAGGGAAACGACATAATAGATAAGGTGTGAAAATCGCTTTTCAAAATTGCGTTTGGTATAATTATGGACAATCTATGAGGGCTAAAAGGGGTTTTGATATGAGATCAAAAGTGGTAAAAGTAATTCTACTCATTACAATTGCATCTTT
>vim|280769|reg|D|rh|VSTVSR
CCGCGCCGCCTGCCGCAACAGCAGCGTCCGCGCAGGCGTGACTACGTTACCACCGCAAAACGCCGATAAATCGACTTTTGCATGCGTAATTCACATGATATCGTTGTCATCATCAATACAACGGTTGGGCCTTCACACAGCAGTTCGAGCGCAACCGGAACAACCCAACCACAACGCACCCGGAACAGGAAGGAATCGGCATGACCGCCAACAACCTCAATGACGACTGGTGGAAGCAGGCCGTCGTCTA
>vim|375259|reg|D|rh|VSTVSR
ACCACTGCGTATGCGAATGTGATCTTCAAATCAGGCGTAGCTTTCTAAGAAAGTGTCGTTTTTTGTGCACCTGTTTTGCGGCGCCCCAAGCGCTGCAAAACGGGTGCATTTTGACGTCGAAAAGCAATGAATTTAATGCTTTTAACCTGGATTTTCTCTAGAAATAGGACAAAACGCGATTCTATGACTATATTCATCTCATGCAATTCGCACAAAACCCGCGTCTGACGAACGACGCGGTGATCTTAGA
>vim|2774337|reg|D|rh|VSTVSR
GGTTAATCTTCTTGAATGATGGGTCTGATTCAGAGACTCATTTTTAACACTTATTTTTATACTATTTTCCATGGATAACATCGGCTTCCCGGTTTGAGTGTGGATGTCGGAAAAATAAATAAGTTCGTCTGCTACGGCATGCAACGCAGAGTCAAAACATCGCTATAACTGCAGAACGAATGTCACCCTGGAGATTAGTTATGAAAATCGGTATCCCGAAGGAAATCAAAAATCACGAATATCGCGTTGG
>vim|2833729|reg|D|rh|VSTVSR
TTTTAAGCTTTGATAATCATCCGATTTCCAGGGCTTTGCAGATTACAACGATGGATCTGCCTGTAAACGAAATGGGCAAAACAGCTTTCAGGCTGTTCCTCGAAAGGCTCACGAGCGGACAGGTAAAACAGATGGAGGCAGAAGCAGCCCTGATTGAAAGGAAAACTGTCTGAAGGGACATGCTGCCGGGGAGTGAGTGTATGGAATTAAACAGTGAAGAAGATATAGTAAAGGCCATTCAGGAGGACGG
>vim|3426666|reg|D|rh|VSTVSR
CAAAAAAGAGACAAAAAAGCAGAAAGCAAGCTGCTTCGCACGATGGCCAGATCATGCGAAGAACAAGGCAGCCTACCGGTATGCTCTCTTATCTCTTTGAAAAGAATAGAATTCCAGTATAATAGACTTCTTTTGTTTCAGCAACTGCATGAATTCTACCGATTATCGTCTGAATTTTCAGTGATCAAAAGGAGGAAACCATGAATAAAAAAATCATGCTGCTGACTGCGGTCTTTGTCTTAACCATTCT
>vim|3571640|reg|D|rh|VSTVSR
GTGTTCATGCGTGAACGCTGCACTGTGACGCGGAACGTGAGGCTCACTATTCGTCGCTCGCGACCTGTCACCGGTGCAACCATCGAAGCCATCGTGCCTGATACCGCCACTGCACGCAACTGAAGCATTGTCTATCATTCTGGTCCACATTCCCGGTTCATTCATCGTTATCCACATGATACGTGAGGGAGGGCACTCATATGGAAGCGGAAATGCGCGTCTTTGTCGACTCGCTGCGCAAGAACATGAC
>vim|3652423|reg|D|rh|VSTVSR
GGACCAGCCGGGCCGCGCGACGACGAGCTTCAGCCGGATGTTCCGCCCGAACCTGGTGGTGCGGGAGTCCACCGCCGCCCCGCGCTGACCGCGGCGGCGGCGAATCGCTTGCAGGAGAAGTCGGAGTTCCGGCCTCCACGCGCGTGCGCGCGGCCGGAGCGCCACCGCCACATCGGCGGGAACCGTGGGAAGGGGTACTGGTGCTCAGGGGTGCGGGAGTGCGCGGAACGGCCGCCGACTGGTGGCGCGA
>vim|3666429|reg|D|rh|VSTVSR
GCAAAGGTTCGCCCTGCCTCTGCGATTGTTCACATCTGACGCGCGCCGGCATCGACGCGGAGATCGGCGGTGCTGGCATGATATCGGCTCCGTCCCTTCGCGAGTTCAGGCGATTTTCGCTCGACCAAACCCCCGAGGAAGATGCTTCACCTTGACAAATCGCACATTCGGAACAAAAAAGGAACGAACGACTCGGCCGAATGCCGGGGGACCGTCGTCGACCGAGGCCGCAGGAAATCGGCGCGTATCA
>vim|4018798|reg|D|rh|VSTVSR
ATTTTACAACTGATTAGCGCCATTAATGGTCAAGTTGAGCCAATGATTATCAACCATAATCCAGAATTAATTATCCGCGAATCATGCGGCTCTAAGCTATAACGAAAGGAAGGTCTACTTGGAAAAATACTTAATTTGTTCTGATTTAGACGGAACATTACTACTTAAAAACCAAACTATTCACCAAAACGCTAAATTTATTGCAACAATTAATAGAAGAAGGTCATCATTTTGCCGTTTCTACCGGTCG
>vim|4191574|reg|D|rh|VSTVSR
GATGATACAGTTAGAAAAGAATTAGAACTGGAATTGGTCATCAGACAGTCAGCATAGAAAAGTCATAACAATAAAAAACCAGCATATCGAATTAGAATATTACTAAGAAAATGATGTGCTGGTAAATTTTGAAACTAAATTGGTATCGATACCAATGAAAAACAAAAATTAAAATGTAAAGAAATCAGGAGGAGAACAAAATGGTAGTATTAGCAAGAATTGATCAGAGACTTATTCACGGACTGGTAGT
>vim|4205647|reg|D|rh|VSTVSR
GGATGCTGAGATTAAGTTGCGTGCTTCTTCTAAAAAGGAAAAAAAATAAAAAGGAGAGTAACCGACGAGTAGCTTTTGTATAAAGTGATTTGATAATACTATAAAACAATAAATAGGTATAATCAATTGGATTTAATTTTCTATATTTGTAGCGAGAATAAGCTAACGAGATAATATTTAATCATTAATACTTAAAGAAAATGGCTTTAGAAATTACAGACAGCAACTATAAGGAGATCCTTGCAGAAGG
>vim|4573810|reg|D|rh|VSTVSR
TCGACGGAATCGAACTGTCTGAATACAGCAACCCCAGAATAGCAACATTAGCCCAGCCGATCCACCAGATTTCAAGTCTGTCTGTGCGTATGCTGGTGAATATGATCGAAGACGGCGCCGAGGCGAGCCATGTAACGCTCAGGGCGCAGTTCAGGTCGGGCGGCTCAATGGGCAGAATATAGATTTTGTTGGAGGTCAACATGAGAAAAAGCGGTATCTTACTGCACATTGCGTCACTGTCGAACAAATA
>vim|4726356|reg|D|rh|VSTVSR
TGAAAGTAAATATTACAATCCAAGTATTACCACAGTAAAACAGCCTAAAAAGAAAATGGCTGAGACAAGCGTTGAGTTATTATTTTCATTAATAACAACTGATGGTGAAAATAAGCATGTAATACTTGATACAGAACTTGTAGAAAGGGATTCATGTTTTAATATATAGCTATTTATTGAGTATATGGGAGGTATTGAAATTGGGGATAGAAAGAGGCAGCGGTATTCTTATGCATATATCATCATTACC
>vim|4835341|reg|D|rh|VSTVSR
AATTCCCTGTAACAGCAAGAGTAAATGCAGATACTACTGCAAGAACAGGTGATATGGCTAAATTTATAGTGGACATGGAAAAAGCTCATGTATTTGATAAAGAAACAGGTTTAGTAATAACAAATTAGTAAAAATTAGCTAAATAAAACTGCTATAATATTATATAGCAGTTTTATTAATATATAGGAGTAGTGTATTTTATGGGGAAAATTTTTAATTATGATAGTAAATTTTTTGCGGGAATGACTAA
>vim|5140964|reg|D|rh|VSTVSR
GGTCTATCTACGGTTGATCATCAATTGGTGAAAGTCGGAGAGCAAGCCTTTGATCTCATCGTTGAAAAATCCAGGGATAAGATCGAGATTCCGTATCGCATCGTTGTAAGGCAATCGATTTAGCTATTGACCTGAAAAGGATTTCATACTTTAGCCTACAGACAAGAGATTGATTCTAAAGCTGTAGGAGGAAGATAGCTATGTATACGGCCCTTATTTTTGACGTTGACGGCACTTTGATCAATTCGGA
>vim|5167890|reg|D|rh|VSTVSR
TGCCTTAACTAAAAGCGGAGATCGAAATTAAGAAATGATATGCTTATGTTAACAGCAAACATTCAAGAATTTGCATAGATTTTTATAGTTATGGAAATTATAGAGAATAAAAAGGACTATTGTAATTAGTAACGTTATTTTGCTAAAGCCCTTTTGAAATACCATGAAGTGCGAAAGACCGCACAGATATGAGGTGAAACATGGGAAAAAAGCTATGTTTAAATTTTTGTGAGATACTAGAGAATATTAT
>vim|64894|reg|U|rh|PATVSR
AACCGTGTGTTAATTTTTAAACGATCGTTTTTTTAATTAGGGAATTCATTGTTTGCAAAAGGAGCAAAATACTATAAAATGAATAGTATATAATTGAACTTTTATGAAATCGATTGTAGTCTGAATATTCTATTGATAAGAATGTCTATATTATAATAAAAGTAAGCGCTTTTTTATTTTAGCAAAGGTGCGTGACGCGTATGAAAATGAGTGATGTTGCAAAACTAGCAAACGTCTCGCCTGCCACAGT
>vim|83502|reg|U|rh|PATVSR
CGACTTTGATGCCGCTGAGCATTTCTCTTCCCTTGGTTCCGCGCTATTAGTTGCGCCTTTGTGAAATCGTTTTCACGCCTTTTCTTATAGCTGTCAAGCCCAATTTGAAAGGCTTTGTCAAAGAAAGATGGTGTAGCCTTCAGAAAAGAAGTGTGTCATTAGGAAAACGGTTTCTCGAAAACCGTCGGATTCGAGGCTCAATGGATATCGAGGATGGCGGAGCAAAGCTGATTGACGTGGCCAGGCTTGC
>vim|228380|reg|U|rh|PATVSR
GCCCCGACAGGTAAGCGTCGCAGCAAGCGCTTTCTATGAAAGGAGACGCTAGCCTCTGTGCGGCGGATCGGACAAGACCGCGTGGATGACGAGATGCGCGCAGTCGGGTACGACGGGATGCGCAGGCTGCGGTACATCTCACGCGGGTCCCAAGATCCGCGGCCGAGGACGACGAGATGCGCGACCGGAGGACGACGACGATGACGGTGACCCTGGCGGACGTGGCGGCACGCGCGCAGGTCTCGCCCGC
>vim|243076|reg|U|rh|PATVSR
CGAGCCATGCCGCAAGCCGCGGATCGAGCTCGAGCCGTACAGCAAGCGCTTTCTATGTAGAACGAAGCTAGCCTGTGACCGGTGGTCTGGACAAGACCGCGGCCGGGGCGAGTTGTTCGAGGGGGCGAACGTCGGCGGGCGGTGGCCGTAAGGTCACCCGGGACGGCGTTCGGCACACGCGCGATGCGGAGGACGAGGACATGACGGTGACACTGGCGGACGTGGCGGCCCGCGCCCAGGTCTCCCCCGC
>vim|332037|reg|U|rh|PATVSR
CTTATGATAAGCGCTTTCATTTACGAATGTAACCCGTTTTACTAAAATAATTACTAAATATCAGTAAACACTATTTACGTTTTGTTTATATTCATTACTGCTTTTATTAGCGCTAATGAAAGCGTATTATTATAAGTGAAGCTTTTTAACTCTGGTAATCATCTGTTTAGCAACTTGTTTGTCGAAAGGAGTCTTCCACTGTGCCGACTATTCGTGAAATTGCCGCTAAAGCGGGCTATTCACCGGCAAC
>vim|506740|reg|U|rh|PATVSR
ATTTGTTTTCGGAACGCGCGCGCCGCGCTTCGAGTGTAGAAGCAACCCGGCGCATGGCGCAAAACTTGCGGCACTGCACGATGCAATGTCGTTGGCGCTTTGGGAAATTTCGACTAAGGTGGCGCCGTGACACATCGTTGTCATGCTGCATGCCTAGAATGAAATCGTTTTCATCGTGACAATTCCTCGCGAGGCACGCTGTGAGCCGCAAGCCGCCAGGCCGACCATCCATCATCGAGATCGCCCGCAA
>vim|530964|reg|U|rh|PATVSR
TTCTAAGAATATTATATTGAAGACGCTTTTATTATATCACTTAAATAAATAATTTACTCAAAAATAGTAAATTATTTACAAATGATATTTATGTTTTATTGATTAGTTTTGAAAATGATCTTCTGAACTGATAATGTTATTTATAGAAAAAATAGAACTTTTGTTTAAACAGAGTAATTAAATTATAGAAAGAATTAATTATGACAACTATAAAAAAAATAGCAGAAGAATCTGGTTATTCTCCAGCTAC
>vim|866054|reg|U|rh|PATVSR
TTATTTTTGAAAACGCTTTTATTATATCACCAAATAAAAAATTAACCAATAAAATAAAATATTTATCTAAAAACAGTAAAATATTTATTACGAAGATTCTTAAAAAATTTGTTTTTGCTAAAATTAATATTTATTGGAATTGAGTAAATATTTTGTATAATAAACGTAAGTAAGTTTTTTAAAAAGAAAAGAAATTAACTATGACAACTATTAAAGAGATTGCACAAAAATCGGGTTATTCACCTGCCAC
>vim|942660|reg|U|rh|PATVSR
GTTCGCGCCGTTCCTTGAGCGTGCCCCATCCTGGCCCCGCGCGACCGAGGCCTAAAGGGGTGGGCGCCGCCGGAAACGGCCACCGATCCCCCCTCATGCCCCCGCTTCTCTAGGGGCCCAGATCCCGGGGCGCGAGGGAAGGAGGGCTCGAGGCCCCCTCTTGCAAGCGCTTTCAACAGGTGCTATACTCCCGGGCAAAGATGACCAAGGCTCGCCCCACCATCGCCGAAGTGGCCCGCCGCGCGGGCGT
>vim|1254947|reg|U|rh|PATVSR
AATTTATCATTAATTACCTTTTTATCCATAATATAATCCTCCTCGTTATCTCGTATAAAGAAAACGTTTTATTAACAATTTTATTGTAGTACTTTTTAGTAAACTTTTCAATAAAATTTACTAAAAATATGAGAAAAATTTATTATTACATCAATCTATGATACAATATATATTGAAGTTACTTAGAAAGATGGGGTTATATGGCTACTATTAAAGATATCGCCAAACTTGCAGGCATCTCACCAGCAAC
>vim|1769500|reg|U|rh|PATVSR
GGAGGGCTCCCCGTGGGCGTGCAGCTCATGGGCGACTACTTCTCGGAGCCCACCCTGCTGCGCGCCGCCCGCGCCGCCGAGCAGGCCTCCGGCCTCCGCTTCCGGCTCAAGCCCTGAGGCGCGCAAGGCCGCCCGTTGACTGGCCGCCGGACGCGCCTTACACTTCCAGAAAACGATTTCACGGGGGTGGGAAGCGGCGGATGAAGATGCGGGACGTGGCCCGGCGGGCGGGGGTTTCGCCGGCGACGGT
>vim|1779170|reg|U|rh|PATVSR
GCCGACATCCGCGACAACGCGATTCGCCGGCGTATCGGCCCAGATTCCTGATCGGAAGGATGACAATGCGTCATCCTGCACACCTGCCTGCCCGCATCTCCGATTAATTCACATCGAAGCCGACGCTCTGGATCAGAGCCGCGACATCTGATAGACATTCTCAAATTGAAATCGATTTCATCGGTTCAGTGGAGGAGAGAATGAGCCGAGCCCGCATCAAGGATATCGCAGCGGAACTCGGCCTTTCGCC
>vim|1876478|reg|U|rh|PATVSR
TAACAGCGTGAGAGCCGATATAACCGGCCCCACCGATAACTAATACTCGCATGGTGTGCTCCTTTACTTAATTATTTTTTGGAATCGATTACATTATAGCACGAAAATAAATAGTTTATTTAATTAGTAAATAATTTAGTAATAGCACATTTCTTAAGACTGTGATAAAGTATTTGTGAATAGAGAAAAGTGGTGGACATATGACAACAATTAAAGAAATCGCTGCTAAATCTGGATTTTCCCCAGCAAC
>vim|2059206|reg|U|rh|PATVSR
TGCCATAGGAAGGCCTCCTTTAAAAAATAAGTAACCGTTTTCAAAATGAATTCTATCATTTTACACAAACGTTTGCAATGCCTTTACGAAAGAAAAGCAAACGTTTGTGTAAAAAACGATGAGTTTTTGGGATGCCCTTTGTTATTTTGCCGGGTTAACGGTAAAATGAAAGCAAAGATTAAGGAAAGTAGGGTGGTCGGATGGCGGCAACCATCAAGGATATTGCAAAGTTGGCCGGGGTGTCACCGGC
>vim|2060543|reg|U|rh|PATVSR
AATACTGTATTGGAAAAATGATAGGATTCGATTTTTCTGCCTAAGTGTTTAAGCAAAAGGTAGCCATCCCTTTCCTCAATGATAAGACTGGAATTTTTTGTATTGATGTAGAATAGATGTTTGTCTATTTTGATAGCCATTTCTGAACCTCCATATTTACTAATATTTTACCTTATGAAATCGCTTCCTAAAATAGAATTATGGCTACTATCAAAGATATCGCCCAGACTGCTGGTGTTTCTCCCGCAAC
>vim|2065094|reg|U|rh|PATVSR
TCCCCAATCCATTTTGAACGGCCGGTCTATAAGCCGGGTGTAAGGTTATATGAAAACGTTTTCACAGCTACGTCAAAGAATTTATTTCGTGAAACTGATTTATGCTGCATTCTATCTTTGCTGCACCTGCGAAAAAATTGCTGAAAGTTGCTTATGCGGATAGGTTCCAAATATAATAAGGAAAACGTTTTCCAGATGATTTGTCCGCAGTTAGAACCACGGAGAAAGTCTTGAACCATTCAGTGGATGG
>vim|2244059|reg|U|rh|PATVSR
CGTCCGTGGGCAGAACAATTAAAAAAAGAACATCCTGATTTGACGAAAGATACGGTCACCGATGTCGTACAAAAATCTGTAGGTCAGGTTTTTGCACGTGTACTGGAAGACGCTGGAGTATTCAAGCGAGATGAAAAAGGACAGGCAGCGTTTGAACGATTTACTGCGATTTTATAAACGTAAAAAAGGAGGAGAGACAAATGGCAACAATTAAAGACATTGCGCAGTTGGCAGGAGTTTCTCCTGCTAC
>vim|2244889|reg|U|rh|PATVSR
AGAAATGTATTTCGTAAATGGAAGACTCGGCTCTTTTCATCAAATAAGATGAAATTTTTATCTGTTTTTCTATGCGTAATATCCATCATTTCACTCCCAACAAAACGGAAACCGTTTACTTTTTTTTATAATTCCTGTATACTGTTTACTAAACAATTTTGTCAATAAAAATTTTTTATTTTTTTGAGGAGTGTGTAAAAATGGTTGGAATTAGAGATGTCGCACGAAAGGCAAATGTCTCTCCTGCTAC
>vim|2843841|reg|U|rh|PATVSR
GAAAGAAAATTACTGAAAAACAAGTGAAAATATTCATGTAAAAAATAAATATTTTTACATGAAACTTTAATAAATTTTTAAAAATTTTTCGGAAAAAAGGAGGATTTTATGAATTTTTGTAGTATAAATAATATTAGATAATAATTATTGTAATAAAAATAAAATAACTTTTTAAATATTAATTTTAAGGAGTGAGAAATATGGCTCCAACAATTAAAGATGTAGCAGAAAAAGCAGGGGTTTCACCGGC
>vim|3022447|reg|U|rh|PATVSR
CGTTTGTAGCGCTACCCTGGGCGATGGAAATCGGCCGTAGTATTGAAAGCGCTTTCAGGTATATTCTGCTGGATGAAGGCGATTGTCAAGGACTCTGCCGGCAGGGTAAACGCTGTCCGCCCTGCTTCGCCTCATCCCCGGAAACGCCGGCACCAGCCGTGCCGCCGATCTTCCCTTTGTAACCTTTGCACCGCAAAAACATGCCAAGCAGTCAGCGATCGAAAGCCAAAGCAGTGGGTAACGGCAAGGT
>vim|3489123|reg|U|rh|PATVSR
GCCCATGACCGTTATTGCGTTGCCACAAGCGCGACGCGCCGCCTGGCAGCGCCCGCAAGCCGCGTGCCGCGGGCGCGGCTTGCGGCGCCGCACCACCTGTTTTAATTGGCTGAGCGACAAAATCACGATACCGTATCTCGTGACATCTGGCTGTCATGCTTTACCCCTAGAATGAAATCGTTTTCATGGGTGAACCTGCCGTGCCCGACAAACCGCCGCATCGACCGTCGATTCTGGAAATCGCCCGCAA
>vim|3502526|reg|U|rh|PATVSR
TGTACACAGGCAACTTCATGAACGGTAGTGCAATAGGTAAGCAGGGAAAACCAATGACATTTCGCAGTGGCGTCGCACTAGAAACGCAGCACTTTGCCGACTCGGTGAATCAACCTGAATTTCCCTCTACCTTATTAAGGCCCGGTGAAACATACTCTGAATCAACCGTTTATCGCTTTGGGAGCAGACAGTAAAAAGCAATGGCAACCATTAAAGATGTAGCAAAATTGGCCGGTGTGTCACCAGCGAC
>vim|3503134|reg|U|rh|PATVSR
CCATGTTTATGCGTGGCTACGCACCCTGTGCATAATTATCATACAAATGAAAAGCCTTTTTGCTTTCATTTCCCACTAATATCATTTACGCCGAAAATAATATAACACTCTGATTCATATTAGTTTTTTCACCTGATAGTTTTGCATTCCAGTTAAGACAATTTGAAAACGTTTACAGGTTGCTTTTCTGCGGCTAACCTATGCTTAATCACGGCTATCGAACAAGAGAGAATTTTTTGGCTAAGTTAGG
>vim|3513593|reg|U|rh|PATVSR
TGGCATTGACGGCTTCCTCGTTTGCTGCGCGCCGGACTGAAAACGTTTTCATGTTTTTATGTCAACAAAATTCTCGGATATTCCGGAAAATTTTCGGTGACCTGCTGATTTTTCCTTGCGGAAACAGCCAGTTTCATGCTCAGTTTCTGAGAACGATTTCCAGAATTTTTTCTCTGGCAGGCACGAAAGACAACGCCCCGATGGCCGTCAGTATCAAGGATGTGGCCCGTGCCGCAGGGGTTTCGCCCGC
>vim|3650296|reg|U|rh|PATVSR
TAGCACCACGCGTCTTTTATTATAGCATGTAAATAAACGATTTATTAGTACTAGTAAAGAATTTATTTACAATATTTAATAAGATTTACTTGCTATAAAGACTGAATACATGCAGATAATAGAAACTTTATTTATTGGAATTTAGTAAATATTTTGTATAATAAAGAAAGAGAATTTATAAAAATAGAAAAGAAATAATTATGAGAACAATTAAAGAAATTGCGCTGAAATCAGGCTATTCTCCAGCGAC
>vim|3761723|reg|U|rh|PATVSR
CGACAGCCAGGTCCTGTCGACCGACGCCAACATCGGTTACCTCATCATGGACCTGTCGCAGGACGTGTCCGCCGAGGTGAGCCGGCGCATCGGGGCGCTCGAGACGAGCATCCGCACCCGCGTGCTCTACTGAAGCCGCGCCGGGCCGGGGCGCCGCCGCGCCCCGGCCGGAGTCCCCGGCCCCGAGAGGTGCCCCCGCCTTGTCGCCACCGTTCACGATCCAGCCGGGGCCGCGGCCGCAGATCCGGAT
>vim|3979855|reg|U|rh|PATVSR
CAAGGATAAGGCCCTTAGAAATTTTATTCATAATGTAAATCTCCTCATCAATAAATATCGTCCTCTTAATTATGATCATTTTAAGGGAAATAAACAAGGAAAAATAATTAATAAAAAGATCAGTAAATTGAACTATCACCTCTATCTTCAAACTAGTGTATAATATTTACTAAACCCATTACTAAAAGAGGTGAAAAATAATGGCAACAATTAAAGAAATTGCGAAAAAGTCAGGGTACTCACCAGCAAC
>vim|4081835|reg|U|rh|PATVSR
TCATAGTAGGAGATAAGCCCGGTGTGGCTCCCATTATTAATCCACCGATTGTTCCACCAATTAGCAACAGCATTGATGTAAAAGTAAAAACTTCACCAAAATAAAAAATGAAATCCATAAACTAATCCCCATATAATGATTCTATGTATATTTAATGAAAATAGTTATGCAAACGTTTTCATTTCGTATATAACGAAACTATGAAAAAAAATACAAATGTTGATATTATAGATGTAGCTATAAAAGCAGG
>vim|4256988|reg|U|rh|PATVSR
GTTTTGTCTCATCTTACAATATTGGACTGAAACAGTCAAGTATAATGGAAGCGGAAAAATAAAATAGGGATTATGCATAAAAAAGGCAGAGTTTTTGGGCGATAGGAATAAAAGAAAAGAGAGATATCTATACAATACCACCAAAGTCTACAAAGGAGATTGACAGATGTCAGGAGTTATGCCTATAATAAAATCAAGATATGAAACGGGTTTCAAAAAGTTTCACAGCAGCAAAAGAAAGAGGACATAA
>vim|4304061|reg|U|rh|PATVSR
TTACTTGTACAGATGTGTCTGTTTTTCTAAGTCTGTTTGTTCTTTATAGTGACAGGATAACATATGTTTAGTAAAATGTCAACAATACTTTAGTAAAGATTTACTGAAAAAGTAATTGAAAAATAAAAAAAAATCTGTTACACTAGGTTGGTAAAAATATAGTAAATTTATCCAATAAATATGGAGTAAAGAGGTATATTATGACGACAATCAAGGATATTGCGAGATGGGCAAATGTGTCACCGGCTAC
>vim|4675288|reg|U|rh|PATVSR
TGTCACAATACTGAACAGCTTGTTCTGATGAACGATATCTCATGATGTTACTCTTTCTGCCCATTTTCAAAAATCCATTACGGAATATATAATCTAAAAGATGGGGAAATTCATTTTTTATGAAATAAGCTCTTGACAAAAGGTGATTTTTATGCTATTCTATTTTTAGAAAAGCGGATTTCTAGGAGAAGGAAACTCATATGACACTTAAAGAAATAGCTCAGGCATGTAGTACTTCACCTGCAACAGT
>vim|4755296|reg|U|rh|PATVSR
TCGGTGGCGGCGACCGCGTCTCCTTCCGGTTCTGAGCAAGGAGCGACGGCTTCCAACCGTTGCCAACGAGGTGCCTCGCACCTCACCCTTCACTCGGCACTCAGGGGTAATCGCGTCCCCCCCCCCCTCCCCCAACAAAGCACAATGCGCCGAGAAACATGCTTGCACTGAAACTTCTTTGAAATTGTTTCAGAAACATCATGGCCACGATCTACGACATCGCCCGCACCGCCAAAGTCTCCCCTGCCAC
>vim|4833589|reg|U|rh|PATVSR
AAAAATGGATTAAATCTTTATAAGATGAAGGAATAGATAAATTTAAAAATTAGTAAGAAAAATAAATGTGATACACTAATTGTATAAAAGTATACACAATAAACGTTTGCATAATAAAAATAATTCAAGAAAAATAGCAAAAAACGTAAAAATAATGTTGACGATTTATATATCTGGGATTATAATTATATTAACAAAATTTGAAACAGGTTTCAGAGTACACTGTTCTAAAACTTATCAAAGGGGATAA
>vim|5140358|reg|U|rh|PATVSR
GATTACGATAGCGCCCTGGCCCTTTCCGAGCAGTATAAAGAGCGGGGGCAATATTAGTCCCAAGCAAAAATAGAGCGAAGTCTGCGATTGCCGCTTGGGCATCCCGCAAGCTTCGCTCTTGTTTGTTCAGAGGCTATTTGCTACAATATTAATTGTAGTTTAGTAAATTTATTAACTAAATATTTATAAATGAGGCATTTATGGCTACGATTAAACAAATTGCTAGCGAAGCGGGCGTCTCGCCTGCGAC
>vim|228380|reg|D|rh|PATVSR
GTCGTCGCCGGTACGTGAGCGGTCGTCGTCGGTACGCGAGGCCGAACCGCCCCGTCCGACCGCCCCCGATCCGCTGCGGTCGTCGCCGGTACGTGAGCGGTCGCTCTGGGCGGCTCTCGCCGGCCGATGGACGACGGGCCGAAGCGGTCGTACGCTCGGATCGCATCTCTGACTGAGTCAACTGTCTCCGGGGGGCGATCATGACCGTCCACGACATCCGCTCGTTCAACCGCTTCTACACGAACGTCAT
>vim|243076|reg|D|rh|PATVSR
AACGGACCGCCGGTTGCGCGGTGGCCCGCGTCGGGGCGGGCGTTGCTGGGGGCTGCCGCCCCCGGACCCCCGCTTCGGCCTGGACGGCCTCGTCCTCAAGCGCCGGACGGGCTGATGGTGCCGACCGGCGTCCTCATGGGTGCGGGCTGAGAATACCGGCCCGCGTCGACAGGTGAACCGCATGATCGCGGGTACGCTCCGTGGGCATGAAGCTGGCGTTCTCCACTCTCGGTGTTCCCGGACTGCCCCT
>vim|506740|reg|D|rh|PATVSR
GGCGCGATGGCGCGCTCGTGACGCACCATGCCTATATCGAGAGCTATCCGGGGCCGTATCCGTTCCACGAGGGCGGGGAACTGATCGACGAGTGAAACAAACGCCGCCGCTGACATGGCGGCGTCATGTTTGCACCGCAGAATGAAAAGGATTTCATTTGCGGCCAGAATTGAGCTTCCGCGCAACAAACAAGAAATGGCATGTCTCATCTCGTTCTGGACGACCTTACCAAGCAATACGGCGAAGCCGC
>vim|530964|reg|D|rh|PATVSR
AAGGAAGATAAATAATTTAATAAATAAAAATAATTTTTTCATAGAAAAATAAAAAAGGAATGCTGATAGAGACATTCTTTTTTATTTTTATATTTAGTAAATTATTTAGTAAATCAAAGCCATTTCTTTACGAAAAATATAAATGCGAGTATTATATCAATGTAAGCGATTGCGCGGTTTGCGATGAGGAGGAAATTTTTATGAAATCTCATGGAAAGTCAGGAAAGCAAATTCTTTCCTACGCGTCATT
>vim|866054|reg|D|rh|PATVSR
AAACGGATACAGTTAATAACATTTGAGGAGCTGGTTAACAGTTAATAAAAATATAGAAATATGTAGAAATTTATAGATGAAAACAAAAGATTAAGCTTATTTAGAAAGTTAAACATGGAAAATAAGCTTTGATTCAATATTTACTTGTTTTGCTTCGTCTTCTTAGATAAACTTATGTTTGCATTCTGGGAGGTGAAGCAATGATTAAAACACAAGTAGTAAAGCTAAAAGTTAATAAGACCATGCAAAA
>vim|942660|reg|D|rh|PATVSR
TCCAAGACATCGGCATCGCCCTGGGCCGCGCGCTCCGGGCGGTCCTCGCGGGGGAGGTGCCCACCCTGCCCCGCCTGGAGCTCCGGCTGGTGGAAAGGGCCTCGGTAAGGGAGGTGAGAGCCTGAAGGAAACGGCGGCCCTTAGGCCCTAGGCCCTCGGCCCACCCCGAAAAGGGGTGGTGGACGCGAAAGGAGGTTCCCATGATTAAGAAAGCGCTTTCAAGCCTTCTCGTCCTGGCCTCCCTGGCCTT
>vim|1769500|reg|D|rh|PATVSR
AGAAGTTCTCCCGGCGCGACTACTTCGGCGCCTCCCGGGCCCGGGGGTACGGCTACGCCGCCCGCTACGCCCGTAGCGCCCTGCCGGCCCTCGAGGGGGCGGGCTTCGGCTAGCCCCGGGCCGCACGAGCGGTTGCAATTCCATATTTTTTCGAACAAGAGGCGGCGTATGTGTAGCTAGCACCTAGCTTCGGGACTAAAATGGAGGGCCGATGTCGGCCGAAGCAGCGGAGGAAGGTTAGCCCGATGCA
>vim|1779170|reg|D|rh|PATVSR
GCGGGTAATCGCTGGGCAAAAGCGCAGACCGCTCCGCTGCGTGCATCACGCCGCGCAATCCCGCCAGGCCTTTCAGGCGGTGATCTCACCGCCCGGTCGATCCATTCGGGTTGCGGCAGGGCAGTTATGCCTCTATCTGGGCGACTGTCGGCGATTAGTCACTACACGGATGCCGGCCGGGTACTACGGGAGACAATGCGATGACCTCCACCTTCAGCCTCGAAAGCCGGAGGATCATGGTTACGGGTGC
>vim|1876478|reg|D|rh|PATVSR
TGTTTTACTGATGAGAATAACCAACTCAGATTTACCCAAGGTTCATGTGACGATGAATACTAATTTAATTATAAGAAAGAGCTTTAACTAAGTGTATTGAAATAGGTCAATACACTTTTTATTATGAAACTTAGTAAATATATTTACTAAATTGATAAATAGTTTTATAATCATTAATGAAAACGATTACAAATAAATAATTGATTTACGAGGTAAAAATTATGAATAAAGATGAATTACTGAAAGACTA
>vim|2059206|reg|D|rh|PATVSR
AAGGAGTAGTTAGGCGCCATTTTTTGAATGGACAAACGGGACAGGTCACTGATTATGAGAGATAAATAAGGACAAAACCCACTAGCAATCGATATTCATTTTATGAATAATTTAAAAACCCCTTGTCTTGTTAACCTGGTTGGATTATCTTTGAATTAATGAATCGAATCACAAATCAATGAAGGAAGCAGGGGACTACTATGCGCAAACAACTATTAGTGGGTGTCATCACGGGACTTGCGGCATTCAC
>vim|2060543|reg|D|rh|PATVSR
CTTTAATGATACATCCATTGCCAAATACGTCTATCCGCCTCTCAGCACTGTGACAGTCTTTACAGAGGAAATGGGCAAGCAAGCTCTGCAAATGCTAGACCAGGTGATTAAAACCGACGAAAGCCCCATCTCTTACATGATTAAGCTCTCAACCAAGCTGACACTAAGAGAAAGCAGCCTTTAAGCTAGAAAGACCGCCTATGAAAACCTACGAAAAAATCTTTGATATCCTCAGTCAGACTGACGACTA
>vim|2244059|reg|D|rh|PATVSR
GATGGGAGAGCTAGCAGTGGAGACGATTCTTCAATTAAGTAATTCCAAAGCACCGGTTTCAAGAAAGATTATTGTGGAAACAGAGTTGATTATTCGAGAATCAACGAAATAAAAGATGGAAAAGCTGTGGGAAAATGGAGTGATACCGCAGCTTTTTTGTGTTTCAGGAAGGGGCAAAATTTGCCCGCCAGCAGATAATCATGTATTATTGTACTAGTTTTGCCTTTGGTATTTTCATCCTCAGAATAAA
>vim|2244889|reg|D|rh|PATVSR
AGAAGAAGCTCGACGTCTGCATTTAGGGATGAATCGAATCTATAATCTATCTGATAATCCTAAACAATGGGAAGATCTAGATCAGTTAGGTGCGGTGATCGTTGTTGGGACTGTTACGAAAGAATCGATTACCGCCTTGTTAAAACAAAACATGCAAATAGTCGTCGTGGATAACCCTGACATCCCAGCAAGAGGTCGATATGGTGTATGCAGATCTTGAACGGATGACTAAAACCGTACTGGAATTGTT
>vim|2843841|reg|D|rh|PATVSR
AATATTACCCCAAGTCCTATCAAATTGGTTGTTTCTGTAGAAACCATTATTAGAGGTTCTACATCAAAATACTATAATTAATAGGTCATCTTAAAAAGAAAACAATTAATCAAGGGGGTGAAATTAATTAAATTAATTAGAGAAATAACATAAATAAGCCATGGAAAACAAACATAATAAATAATAAGGAGGTAATTATTTTGAGACAAAATTCTAATTTTTTATTTACTGTAGTTTTTAGTTTATTGCT
>vim|3489123|reg|D|rh|PATVSR
TGGCGCGACCACGCGCTGGTGACGCACCACGCCTATATCGGCGCCTATCCGGGCCCGTATCCGTTTCACGAGGGCGGCGCCCTGATCGACGAATAAACGAGGCGGCGGCCCTGACATTGCGGCGTCATGTTTGCACCGCAGAATGAAAAGGATTTCATTTGCCGCCAGAATGACAGCCTGACACGACACATCCAACAACTATGTCCACGCTCATCCTGGAAGACCTGACCAAACAGTATGGCGAGGCCGC
>vim|3503134|reg|D|rh|PATVSR
TGGAAGATATAGGCAAGGCCTGTATGGCGCTGTTACTAGAGCAACTATCGGGTAAATCTGATCAAGCAAGATACGTTGAATTGCCGTTTGAGCTAATCGTTCGCCAAAGTACAGGCCCTGCGCCTAACGATACTTAACAAGATATTTATCCCATCAAAAATCCATTACACTAAAGAAAACATCCCCTTAGTGAGTGAGATATGAATAAAATACTAGTCGTCATCAGCAGTGTATTTCTGTTAAGTGCATG
>vim|3650296|reg|D|rh|PATVSR
AACACCGTTGATAATACTAAAACAAGGTGAGGCAAGTTTAAGCCTTGGATCTTTATTGGAACGGTAGCTAGTGCCGCATTACTGCTAATTCTCTTTACCGGTATTTTCGGCTTGGCACATAAGAGTTGGATTCTTTTTGCAATTTTATTTGTAATCATTTATATCGGTTTTGACGTTTTTTATTCCTTATCAAATGGGGCATGGTTCCAGCCTTAAGTGAGGATTCACACGCATGTGGTATTTATACTGC
>vim|3979855|reg|D|rh|PATVSR
TATTGTTTTTCGTAAAAGCTTTCCTAAAGAAAATAAGTAGCTAATCAGTATTCGTATCAGCGATTCACGGATTAGCTATTTTTTTATATCCTTTCACAGTAACGAATTTACTTTTTAAATAAATATTTACTAAAACTAACTAAAGAATTATAATATATTTGTAAGCGATTACAGAATGTTGTAGTTTGGAGGTTGTAAATATGACACATAGCCATAAGCTAATGGGGAAGCAGCTTATTTCTCGTGCTTC
>vim|4256988|reg|D|rh|PATVSR
TGAGGAATGGAAGTGTTATTCTATTTATGAAATTTTTATTGGACACTTCATATTCCTCGTGTTAGACTTTATTCATAACATTTCAGGAGAACGGATATTTCTTTTTATTTCCATGTTCTCTTCTTTATTTTCAAAAAACAAATCCAGATGAAATCATCAAATTTTCAATCTAATTCACAAACCATCAGGAGGAACCGCTTATGAGCAATGGATTAAAACAATATTTTCCAATGATTCAAACCCGAGAGGA
>vim|4304061|reg|D|rh|PATVSR
TCTACGCTGCATCAAACCTTAGTATCCGTACTCCGTTAAAGGCTGAGATCCCATGTAATCTCATCGTCAGGGAATCCTGTATGGAATACACAGAAAAATAAAATTTAAAAAATGATTGATAAATTGCGCAAAAGTTGCTTGTTTAAATACAAGAGTTGCGCAAAACATTGCGCTACACTAAGAGAGAACAAGTGAATACAATGGATGATATGTCACAACTACAGAGAGCAGTTGAAAATCATAAGATTGA
>vim|4675288|reg|D|rh|PATVSR
TTTTGATGGATCGAATCGAAAAACGAAATGAGTTTGGAATGCCCAGAACTTTCAGATTTGTCGGGAAACTCATCCTGAGAGAGTCTGTCGCTAAATGCCCATCCATCAAAAATCAAAGGAAATGATATGACAAATAGCTGGTTACAGATTAAATGGTATTACATTGGGGACGATGATTCCTCAGAAAGGAGAAAAGGGAAATGAAGTTTCGAGCAGGAGCTAATAGAAAAGGGGATGGTTTTGAAAAAAT
>vim|4755296|reg|D|rh|PATVSR
CCCTGTCCCTCATCGTCCGCCGCTCCACTGCCACGGCCCCGTAACGCCAGACGGCGCGGCACCTTCACTCGCCAACTCACCAGCACTCCTCCCCGATTACATTCACACCTTGCGATCCGAATACCCGCACAATGTATTGACGTAATGAAACAGTTTCTCGTTGTTTAATCCCTACTCATGCACCACCTCCTGACAAAACCATGAACATCGGCGTCCAGTATTATCGCCCCCCCTTCCCTGTTCAGAAACA
>vim|5140358|reg|D|rh|PATVSR
CCTTACGCCGCCGCTTACAACCGTGCGCGTCCACACTGAACTGATGGGCCGGACGGCCGTGCAGCTGCTGCTTGAACGAGTAGAGGGAAGAGACATCACCTCGCATATTACGATTAACACAAAGCTGATCGTTAGGGAGAGCAGCGGAACGAGCCGGTAATTTTTTATTACATTATGAGAATATGAGGAGGAACACAACAATGGCTATTATTTTCGATCAGGAATCCCGCGTATTTCATCTGCAATCCAA
>vim|98868|reg|U|rh|IKTVSR
GCGTCTGTCCGGCTTCACCCGTTCGATCCCGACGCACGTGATCCTGCATCCGCACACCGCCCTGATCGGTGCGGCGGTGGCGCTCACGCCGGAGGGCCGTGCGGCGGTGTCGTAGTCGTTTTCTTGGGGCTCGCCATGACAGCCTTGTCATGGCTAAGTACTCGCCGAAGCGAGCGAATCGGACCGGCGAGGGACGGAAATTGAGCGCCAAAGTCACGATCCACGACGTGGCCCGCGAGAGCGGAGTCTC
>vim|99129|reg|U|rh|IKTVSR
GCTCCTTGGGCCGCGCCACATCATCAGGCCGCATCTCACCTCCCCGCGCGATCTATCGTCGCGTTCACCCCCACACTGGCGAGCCAAACGCCGCGACACAAGGGCTGGCAGCGCTTTCAATCGAGGAGTTTCCTTCCTCCGCCTAGACGCACTAGGCTGTCTGCGATGGGCATGAGTCTCAAGGAAGTCGGGGCCAACGAATGAGTTCGGTGACGATCTACGACGTCGCCGCGAAGGCGGGCGTCTCGAT
>vim|173352|reg|U|rh|IKTVSR
TGCGATGCTGGGCGAGACCATCCACGGCTACCACTGGATCGGCGGCGGGCTGATCCTGCTGGGCGTGAGCCTGGTGCAGGGCATCGTGACCCTGCCGATGGGGCGCGATCGTCTGCGGACTCAGTGATTTCCTGCCTTCGCGGCGAGGCGGATGACGGTAGAATCGAAGCACTGGCGGGCGTCTGCGTACGGCCCGCCGTATGTTTCAGAACTACATCCGCCAGAGCATGAAGAGGGGCGCCGGAGCCGT
>vim|180538|reg|U|rh|IKTVSR
CAGCGGCCCGCAATATGCGGCATGGAAGCATACCGAACTCATTATCGATGTCGTTCCGGGGCGCGGCGGCATGTTCTCGCTCGACAACGGGCGCGAAGTTCGGTTTCTGACGCGCTCGCGCGTTTGTTCGGTTCCCTGATTTCCCTTTTCGTTTCGCGGCGAAGCGGTTAGTTAGAAAACAGACAGGGAAGACGATCCGCATGGCCGCGACGGGCAAAAGAGCAACGATACATGATGTGGCGCGCCTTGC
>vim|202617|reg|U|rh|IKTVSR
ACTTATAACGGTGTGTTAACAGTTGAAAAATGCCGCAGTTTGTAACAATTGAGCATTGCCATAAGGCATAAATGCTCGCACTATAAGCAATATAATAAAAGTTAACCGACAAGGTTGTCGGCTTGTAAATTGTGCTTAAAGGATTTAGGTTCATCAATCCAGTAGCCCTTCACAAATTCGAATAAAGAGTTTTTAGATCAATGAAAGTCACTATCAACGACGTAGCTAAATATGCTGGAGTGTCAATCAA
>vim|238567|reg|U|rh|IKTVSR
GACAAATGACAACGATGGTAAAAATATATGTTCAAAAAGTCCTTACAAGAAAGTAAATACATAAAAAAGCCTATGTAAAATTGTGAAATTTCACTAAATGCATAGAATAAAAAGTAATTAATTCAATTATTTTCTATAAATATCGAGACTAAATTTGTCTAACGTTTTACCTAATATTACAGCTGAAATAGGGTGACGGTATGAAAAAACAAAAATCTTCTCCTACTATTAAAGATGTTGCAGAATATGC
>vim|838826|reg|U|rh|IKTVSR
CCTGAGTATTTGCTCGGTTTAACCATTATGACTTGTAATATTTTCATGGTACCCTATTAAAAAATGACAGCGCTGTCAATTATTATTACTCTAAATAATACTGCAAAGTCCTATAGATTACTACGGACTGGCTATGCAATAATTACAACACCCTGGTACAGCCAGTCAGTTTATAAAAATAAGAACAAGGTTATCTGCAGATGAAAGCGACAATAAATGACGTAGCCAAACAAGCTGGTGTATCAATAAA
>vim|958085|reg|U|rh|IKTVSR
TTGTTGAAATCTAGCTTTTACAACTGCATCATTCAGGTGTTTCTTAAAAGTTTTGCTCTTTTTTGTCAAAATATTGCCCTTGAAACCCAAAAAGTGATGCGGAAGGATAATTTATTGTGACTTCCCGCTCTAAAAATGACAGCGTTTACCAAGCTGCAAAAACCACAGATTCTGCCTCTGGCACCTGTAAACGGATGCCAATGGTGACTATCCGTGATGTAGCCGCCATGTCGGGGGCTTCGATCAAAAC
>vim|1052962|reg|U|rh|IKTVSR
AGGTCAAGGCCACCATCCAAACCGGCAAGCTGGAAGACATCAACGCCATCTTCGACGATATGCGGCAAGGCAATATCGAAGGCCGCATCGTGATGGACCTGACTCAATAGGCGGCTTGGGTTAATATGCGAATGGGCGGTGAATTGCCGCCCTTTCGCATCATGGAGGAGGATATGGTTGAGGAGGTTTCCGGCGACGGCATGGCCGCGACGGGCAAAAGAGCAACGATACATGATGTGGCGCGCCTTGC
>vim|1771218|reg|U|rh|IKTVSR
GTGGAGCCTGCAGACCCGCCCGTTCAAGCTCGAACGCCCGGGCAACTTCCGGCTCTACCGGATCGAGTTCTCCCGGGACGGGCGCAGCGCTCCGGTGGCGCTGGCCGAGGTGGAGCTGCTGACCGGCGGGGAACCGCCCCCTCGCCGGTGACGGCGGCGTTTGCGCGGGCGCTGCTCCCGTGCTAGCGTTGCCCCAAGCGATGTCCGGAGCAGCACGCAGAGAAGAAGAGCCCGGCAGACCCGGCGGCCG
>vim|2082667|reg|U|rh|IKTVSR
CGGGATTGCCCAGCAATGGCTCCTGGGCGAGGCGTCCGTCAGGACTGAATGGCGAAACCCCTTTCCCTGGCACGTGACGAGCCGGCGCATCCGGTCGGACAGCACGTTCTCATTGCGCCTTGGGCAGCACTGAACGATTGTTGGACCGAGAAACTCATCTTGAGGCGGATGAGCGTCCGCGCAATCAGTGAAGCTTTGATATGGCAACAATCTTCGATGTGGCTGATCTGGCCGGGGTCTCGATCAAGAC
>vim|2247167|reg|U|rh|IKTVSR
GCGCGCGGCGTCGAGCACCGCCGTCGCCATCGCGAGGTCCGCGACGTTGAAGGCGCCGACGCCGTAGCCACCCCGGGCGGCGGCGTCGAGCAGGGTACGGTTCGTGACGAGGGTCATGGCTGACCTTCCTGTCGTGTCGTCGGGAGCGTGCCGCCCGGGCGGACGGCGGCGGGTGCGGGCGAGCGACGGGCGGAGGCGACGTGACGCAGGACGACGACCGGACCGCGGGAGCGGGTGGCCGGTCCGTGCG
>vim|2515898|reg|U|rh|IKTVSR
CTATCACTGGATCGGCGGCGGACTGATCCTGCTGGGCGTGAGCCTGGTGCAGGGCATCGTGACCCTGCCGATGGGGCGCAATCGTCTGCGGACTCAGTGATTTCCTGCCTTCGCGGCGAGGCGGATGACGGTAGAATCGAAGTACTGGCGGGCCGCCTTGTGCGGCCCGCCGCGTCTTCCAGAACCACATCCGCCAGACCATGAAGAGGGGCGCCGGAGCCGTTACCGTCGATGATGTTGCCGAGCACGC
>vim|2664381|reg|U|rh|IKTVSR
GTCGTGGCGGCCACCGCACAGATGATGGTGCGGGAAGCGCGAGAGGAAATGCGCATGGGGGTAACTCTCCTTTGAGTGTCCGATGACAACGTTGTCATGGCCATTTATATGCCCCTCTTGCGCTGAGGTCAAGGGATAGCGTAGAAATCGCTACATGCCCGTGACATCGTTGTCAGGAACGGCGCCTTCAGCCGGTCACCATGAGTGACCACGGTGGACGCGCCACCATGCGCGACGTCGCGGCCCTGGC
>vim|2911220|reg|U|rh|IKTVSR
GCATTCTGGCGCTCCTCTTGGGCCGCCTGCGCCGAACGTTCGGCCTTCGTGCGGCCATGGAGCGCCCGATTGGCGGCCGCGTTCGCCGCCTTGTCGGCACGAGCCTTGCGCTTGCGCGCCTGACGCAGATTGATGACAGTGCCCATCGCGCCACCATAAGGGAGCGCGCCATGGCTTGCCAAGCGCGACGACAAAGGGGCATGACAAACGCCTCCCCGCGCCATGAGCCAGAACCCATGACCAGCATTCA
>vim|2973556|reg|U|rh|IKTVSR
AACACGTGGTCTTCGCCACGATTGACGAGAACACTGGGCTTGCCTAGCAGGCGACACAAGCCAAGACCGTCGCCAAGACAACCGGGCGTGGCTTTTTTTGAATCGGGAGCGTCGCCTTATGGCGCGCAATTGCTCTAGGCTGGCGAAATGGAGATGAGTCCCCTCGGTCAGCACCCCGGAAAGCGCAGTTGGGCGAGCCCATGGCGTCGGTGACGATCTATGACGTGGCGGCGCGCGCCGAGGTCTCGAT
>vim|2975767|reg|U|rh|IKTVSR
CCAGGTGAAACCCACGAGCCGCTCCGGGTGAATCTGGCTCCCGGCCTTGGCCGGGAAGACGGAGGTGGGGCATGCCTTGGAGATGAAAAGCCCGCTATAGGTTTCAGCGGCCCTTTGTCAAAACTGGGCTCGCCTTGACAAGGCTGTCATGCCTTTATTGCGTCGCTTGTCGATTTTCCGACGCTTCGCGAGGCCCTGTCTTGAGTTCCAAGGTTACGATCCACGAGGTCGCCCGCATGTCGGGCGTATC
>vim|3059432|reg|U|rh|IKTVSR
AGAAAATAACTTAGATGAATTGTATATAAGAGATTTGAAAATTGAATTTGTCGTTTGCTTATTAGAGTAAAAATTCGCACTATAGTCGTAACAAATTGAAAAACTTTTCTTTGTAAAGCTAAAAGAGCAAGCATATAAACGGCTATTTCACATGCTTAGATTTATGCATAATGCATTGATATTAAAGAGCGTTAAACAAAATGAAAGTAACTATAAACGACGTTGCCAAGTATGCTGGCGTCTCAATAAA
>vim|3135127|reg|U|rh|IKTVSR
TAGTCATTTTTTTATAAAAAATTTCAGAATTTTCATGATCTGCGATGCCCATTCAATAAATTAACTATCAATCTCAACGGATGTCTTTATAATTTGTTCATTAAAAATAATATCCAATACGCAGTTACCGCTATTTTAACTGTCGATATTAACTAATAAATTAGTGCCAAAAAAAATAATATTAAAGGTCTATTAAGCTTATGAAAGCAACAATAAACGACGTGGCAAAAGATGCAGGGGTATCGATAAA
>vim|3174168|reg|U|rh|IKTVSR
ATCACTGGGTTGGCGGCGGGCTTGTGCTGCTTGGCGTGAGCCTGGCGCAAGGTATCGTGCGGGTGCCGATCGGCCGTTCGGGATTACGCGCCCGTTAGTTTTTTTCGGCCGCGCAGCGTGGTGGTTGGCGTTAAAATCGGACACTCGGCGGGCGCGCGCGATGCGCCCGTCCCGTGTTCCAGAACCAACTTCGCCAGACCATGAAACGGGGCGCCGCAGCCGTAACCGTCGATGATGTTGCCGCGCATGC
>vim|3201632|reg|U|rh|IKTVSR
CTCAACACTCCTTTGTAACAGAATTAAAAATAATGCCAATTTGTAACAATTCAGCATTGCTAAGCCTTCTAAAAGCCCGCACTATAAAGTCACACAAATATAAAGATGGCTACAAAATGTAAGCCTGTAAATCGCTCATAAAGGATTTACGTTCATGGAAATATTAGCCTTTCGGGGCCTTAGACAGAGTTTTTACATCAATGAAAGTCACTATCAACGACGTAGCTAAGTATGCTGGTGTGTCTATTAA
>vim|3643395|reg|U|rh|IKTVSR
TCCAAGCATAGTTGTAACAACGATAAATTAACGCCAATTTGTAACAATTCAGGATTGCTAAGCACATCAAAAGCTCGCACTATAAGACGCATAAGTAAGAAAATACTGATAAAAATGTAAGCTTGTAAATTGCTGGTAAAGAATTTACGTTCATAGAACAGTTAACCCTTCGCGACCTTAGACAAAGAGTTTTTACATCAATGAAAGTCACTATCAACGACGTAGCTAAATATGCTGGAGTGTCTATAAA
>vim|3700238|reg|U|rh|IKTVSR
TACATTAGGAAAGATAAATATTTATATGAGTGATATACGATTTAAATTTCTTGTTTGCTAATTAGAGTAAAAGTTCGCACTATAGCCAGTACAAGTTGAGAGTTAGTTTTTCGTAAAGCTGAGGTCTACATTCAATTATGAACCTTGTAGCACCTAAGTTTGAAATGCGTAATACACTGATATAAAGAGTGTTTAGCTGAATGAAAGTCACAATAAACGATGTAGCAAAATATGCAGGCGTCTCAATAAA
>vim|3731683|reg|U|rh|IKTVSR
GCGGCCCGCAATATGACGTCTGGAAGCATACCGAACTCATCATCGATGTCGTTCCGGGGCGCGGAGGCATGTTCTCCCTCGACAATGGGCGCGAAGTTCGGTTTCTGACGCGTTCGCGGGTCTGTTCGGTTCCCTGATTTCTCTTTTCGTTTTGTGGCGAAGCGGTTAGTTAGATCGGAGAGGGAGGGAGACGATCCAACATGGCCGCAGCAGGAAAACGAGCAACCATTCATGATGTGGCACGCCTTGC
>vim|3751820|reg|U|rh|IKTVSR
GGAGCAGCCGGCGAGCCCGCCCGCGGCGATGAGGGCCGCCGAGCCGAGGGCGATGGTGCGCACGAGGCGCGGGGATCGGTTCGTCATTGATGGATCCTGTCCTTCGGGTGGGAGCGTGCTCCCGACAACGTTGTCAGGTAGAGGTCTACCGGGTGGGACCCGATAAGGTCAACCCATTGCGCAGAGAGCGAGACCCATTCGTGACACCGTTGTCATCCCCGCCCGGATCCCCGCCCGACCCGCCGTCGGG
>vim|3785009|reg|U|rh|IKTVSR
ATTGTGACCAACAAGTGAATTTTTTTTGGTTATGACGAAAAAAGACAAAAAGTTGCCAGCTTATCATTGCTAATTCGGATAAAACTTCGCACTATACCGCTAAATTTGAGGACAAATTGCACCATCTCAGCGCTGTTTGTTAATCTTGTGTTACCATGATTTGGCAGCACAGAATGTGTAACTAACGAGAATCCTGCTTAATGAAAGTCACCATAAATGATGTCGCCAAACATGCAGGCGTATCGATTAA
>vim|5161224|reg|U|rh|IKTVSR
GCAGATAGACTATGTCCGGGTCTATCAAAAGCCCTGACAAGTGATCTGACAACAGGACATGAAGCGCGAGACCGCTGTTAAAAAACTGTATATATTCAGTATTGTATTAAGATTGTCTCGCGCCAATTCTTGTCTTGCCACGACTTGCCCTGCTGTCTTGAGCGTGTTAGGGTGTGTGATAACGGTAACATAAAAGACCGATGCCGAACCACCCGCCCAACGTTTCATGTCCGTCAAACGCTAAGAGAAG
>vim|5162695|reg|U|rh|IKTVSR
CGAGGCGGTCGCGACCTTCGGCAAGAAGAAGGCCGAACCAACGATCTGATGAAATTACCTCTCCCCGTTTACNGGGAGAGGACGAGGGCGGAACGAAGTGNACGCGATCGGGTGAGGGGCTTTCAGTTTAAGGACCTACTCCTGAGCGGTTGACAAAGCTGTCACAGACGCAGAATGGTGTCACACAACACCTTTTGGTGATGTCGCGACAACGCAGGACACTGTCATTGGCACAACCGCCTAAAGCGCT
>vim|5162846|reg|U|rh|IKTVSR
ATGACCCTGCTGGCTTTGCANGCCGATGTACCGACGCTCACAAAGGAGCTTCTGGCCCGTATCGATGCCGACCTGGCCAAATTGCCGCCTCGGAAATAGGGCTCANGCCTTTCGCGTCTGCCNGGACGGCGCCTGGCAGACGCAGGCCTTGCTTAAAGGCGCGTCATGGACATTTACATGCGCCCTGTCCNGGGAATAATATGACGCTCTGGATCGATGGGAATGCCGTGCGAAAACTCACCATAGTCGA
>vim|98868|reg|D|rh|IKTVSR
AAAGGCGGCGTCAGGAGGAAACGCCATGACCTCGCCTGGCCAGTCCAGCGGCTGTCGCGCCCTGTGCGCACGATCACTCCCCTCCAAGCGGACCTGAAGCCGCTTATCTTCGCTCGGCGCGGACACCCCGCAAGCGCCGCGCCGAGCGCCTTTCCTTTAAACACCGCTCCGCCCGACGGACGCCCCTTCAAGGATCGCCCATGCTGCCGCGCCGTTTCGCCTTCGCTTCCGCCCTGGCCCTGACGATCGC
>vim|238567|reg|D|rh|IKTVSR
GGGCAATCCAAGTAGAGAGACTATGTAAAAGAACGAGGTAAAAATCGCTTTATGCGATTTTTACCTCTTAAATTTAACAATGAAAGGGTGTGGAGATGGAAATATTAATTCCTGTAGATTCCAAAAAAATTTCTATAAAGGCAGCTGTTTTTGATTTTGATGGGACTATTTCCACTCTAAGAAGTGGATGGGAGCAAATAATGAAAAACTTTATGATAGAAGTGCTTATGAATAAAGGCTTACCTTTTGA
>vim|1771218|reg|D|rh|IKTVSR
CTGGAGAGCGGCGAGGAGCCGGAGAACAAGCAGATCACCACCGGCTTCACCACCGTCACCCGCGACAACCTGGACGCCCCCGAGGTCGAGCGTTACCTCTACCGGGCCCAGTGCTAGGGGCCTAGAAAGCAAGCTGCAAACCCGCCGCCCGGGGCGGTAACATCCGCCCCATGGCTGCCATGCTCAGGTCCATCTTCACCATGTCGGCGGCGACGGCGCTCTCCCGCCTCACCGGCTTTGTCCGGACGAT
>vim|2082667|reg|D|rh|IKTVSR
AGGTCACGATCGATCACGCCCTGAAAGTCAGGCAGTCGACAGCCGCACTGGCGGACTAGCACTGAAAAGCAATCGGAGCCGGTTATGCCGCGAAATGACAAGGTTGGACATTTTGATTGACAAGGTTGGACATTTAGCGAAGTCTGACCTCAATTCGTCGCCATAAAACCGATAACGGGGCGCTTTTAGGGGAGATATTCATGTTCAATCTTGGATTCAAGAAGGCGTTTCTTGGCTCGACATCGCGCGT
>vim|2975767|reg|D|rh|IKTVSR
ATTTTGGAGGATCGAGCTCGCCGGAGTGGAAAGGCGCGCGGGTTGACGCTAAGTCAGCGATGGCGAATCCAGGCCCGGAACGCTAGACAACGTTGTCAGGCGAGAAATTCGATCATGACGTTCGCTCAAAGCAAAACTTTTCCGCTCTGCGGCATTTCCTGCCGCATTGCAGCATTTCCAGACCTCTCCGGAGCAGGTTCATGATCCGCGCGCGCCGCTCCCGCATTGTCGCCACCATCGGCCCCGCCAG
>vim|3174168|reg|D|rh|IKTVSR
TTATGCCACTGCTACCGCAGCTGTCCTGTCGGCGGCTCTGCCATGAAATTGCCGTTTTTTCTGTCGATGATGTGACGCCCGAAAGGGACATTCGCAGCCTGCGACGTGGCTCCGCCGAGGTGGGAAGTGGGATAACGCGCCCCATGTGACTCCCATTGCATTTAAACAAACATAACGATGTCTGAGAACGGAAGGAAGTGATGAGGAACGATAGTCCAGTAATGCATGAAGAAGAAATCCTGTCGGATTT
>vim|3751820|reg|D|rh|IKTVSR
TCCGCGCGGCCCGACCCCCGCGTGCGGCGTAGCGTCGACGCGAACGAATCGATCGAACCGCCGAGCGGACATCCCCTCGGCGGCGGTGCTCGAGCAGGCCATCGCCGTCCTCCGTGACGCGTCTGCCGGCGACACCCTTCCTCGGCAGACGGCTGCGGGCCCTGCGCCGCGCACCGATGGAGCAGACGAGGAGGATCACCATGGACGACGCACGAACCCTGATCATCGGCGGAACCGGGACGGTCGGCTC
>vim|5162695|reg|D|rh|IKTVSR
TCGGCCGCAAGGCTGTAGACCGCCTTTATTCCACAACCAGGCAAACCGCATGCGGAACTTATTTTATTTCCGCTAGGACACGCCATCTCTGTGGCGGGCACATCGTGTGCCTGCAACCAGACCTGTGGGGGGCGTCCATGTACTCTTCTATAGCGCCTGCCTCGGCCGGTTTGCCTTGCCCGTAAGCCTGTTTTGAACCGATGACCAAGATGATCATTACACCCGACCGGGATACCGAACTCTTGCCGCT
>vim|5162846|reg|D|rh|IKTVSR
TCGCAAGATTTCGATATGGCCCACGCGACGAACTTCGAAATCAATAACGACACTAGAGGCTTTAGGAAGCTAGCGTCCTTCTGATTCTGAAATTCGCCAGTGGCCAATATCAAGTGCGTGCGAATTTCAGAATCAGGACGCTAGGTTAGCCGGACGCGAACAGCGACGTCCGGCTTGTTTGGTGATCAGGGTGGTTGCACGTGGAGTCCTTTTTCAACGGCTTGCAAAGGTTCGGTATTGGCCGTCTGAC
>vim|14483|reg|U|rh|YQTVSR
GTATTGCCATTTCAGTACCTCACGACTCGGACAAAATGTCGTTGCGCGCACAGTACAGCGCAACTTATTTTGTTAAAAACATGTAAATGATTTTTTATTGTGCGCTCAGTATAGGAAGGGTGTTTTCGGCTACAATCAAAACATGCCCGAATGTGCACCAGGTGCACCACGTTGTTTTAACTATAGAAATGTCAATTAATGTGAAACCAGTAACGTTATACGATGTCGCAGAGTATGCCGGTGTCTCTTA
>vim|71878|reg|U|rh|YQTVSR
AACGGGTAGCAAAACAGATCGAAGAAGGGGTTGAATCGCAGGCTATTCTGGTGGCCGGACGGCGAAGCGGCGTGCATTTACGCTAGTTACGCCAATGTGTAATTTGGCCCATTCTCATCGTTATTCGCCCATTTGCCCACATGCACAGTACGGGCTGCACGCTACGCTAATGACATCAATACTGTGATGTGGAGCAAATCGTGAAACCAGTAACGCTATACGATGTCGCAGAGTATGCCGGTGTCTCTTA
>vim|144305|reg|U|rh|YQTVSR
AGCAATTATTTTGTATGCTTATTGTGATTTACTGCAAATAAATCAGTGTTTTTTGTAAAGATGAGTGATGGCGCTCACTGGATTTTTTGTTGTGATCGTAATACATTTGATGATGTGATTTATAGGTGGATTCGGGTGATTGGGTTTTTCACCTATGCCCCTGTTACAATCAAGGAATAACACTTAGAGGGAGCCAGACTATGAAGTCGAAAAGCACCACATTAGAAGATGTTGCCCGCCATGCAGGTGT
>vim|605879|reg|U|rh|YQTVSR
ACTATCTGCAAATTCACCCTTACGGCATGTTTGTCCTGTCCGAACAGTAAATATCGGATAACTCACTACCCACATACCGGGAGCGTTCGCTCCCGGTTTTACTGTTGACCTGCTTCAATTGCGCCGGAGTACATACACCGGTTACGGATTCCCCGCGCGATTTGTTATGATAATGCCCTTTCACGCACGGAATGATCGCCATGAAACAGAAACCCATAACATTACATGATGTCGCCGAGTACGCAGGGGT
>vim|1077062|reg|U|rh|YQTVSR
CGCGGGCCTCTACCGGCAATGGCGCGACAGCTACGGCGTGGCGCCGTTTGCGATGCTGGAGAAAGTCGTTGGCACGCTGGCATGACGAAGCTGCGGCGGCGCGGTGATCCTGGAGCGGGTGCGCACTGGCCGTCGGACCGGCGCAGGTTGGCGGCGAGATCGGAGTCGGGTATCGTTCTGCGGATAACCAGGAAAGAGTCATGGGACGCAAGAGTCATTCGCACACGGTGACGCTGAAGGACGTGGCGCG
>vim|1154207|reg|U|rh|YQTVSR
TCAGCCACCGTGCGGGAACCAGGAGTACCGAGCCCTTTTCTGGCGGCGGTAACCCATTGTCCTAAAGTGCCTTCAGGAAGGGATAATCGGGAAGCGCCTTCACTGATCGAAAGTTGATTTTCAAGAACCGTTCTGACAGCTTCGGCTTTGAACTCTTTAGAGTAACGTTGGGTTTTTCTGCTCATTATTAGCTCCTTCTGGTGAAACCAGTAACGCTATACGATGTCGCAGAGTATGCCGGTGTCTCTTA
>vim|1287707|reg|U|rh|YQTVSR
TCCGCAAGTGTCTATCGGGTTAAAGATGATCATTTTCAAAGAAAATCGGTGAAAGATAACGAATAAAGCGATATGTATCACAATTATGGGGTATGTGAGCATATCACTTTTTCACTCCGCTTAGCGTTTGCCGTGGTTTGATTTATGATGTAAGGAGAATGCGATCTAGCCCTATATGAGTTTGCTGCAGGAACAACATTGTGAAGCACAAGAACGCCACCCTTGACGATGTCGCCCGCCATGCCGGCGT
>vim|1989323|reg|U|rh|YQTVSR
TTTGTTTCCAAACCCGCTGAATAATTTTTAGCGAGTATACCTGTAAACGCCGTAGGTGTATTGGCGTGGGTTTTCTCTCACCTGTGACCTGGCGTCAGCATTTTAAATCTCACTTCGGCGTCAGCCTCGCCGAATGGCGCAAAACCTTTCGCGGTATGGCATGATAGCGCCCGGAAGAGAGTCAATTCAGGGTGGTGAATGTGAAACCAGTAACGCTATACGATGTCGCAGAGTATGCCGGTGTCTCTTA
>vim|2077939|reg|U|rh|YQTVSR
TTATACTCTTGCTGTTCGGTATTAGGCAGAATAATCAGTAAAAATATTGTAAATACTGCCAAATGCTTATCCTGATTTTAGAATCAACAAAGCCCAAAAAAACCTCAATCGCCTGTTTTAATTCTATTTGCAGCCTGATGCTGAAAATTTATCCTGTGAATTTGCTATTATAAGCAACCACCTATCCTTGAGATAAATACATGAAGCCCAAGTCTGCCACTTTAGATGATGTTGCACGCCAGGCTGGTGT
>vim|2566645|reg|U|rh|YQTVSR
TTATTATACTCTTGATACTCATTTTTACACGGAATAATCACCAAATTAATGATCCTCCGAATCAAGGCACACTGCCGCATTCAGGAAAAAATATCAAAATACGCTAAATGGCCTGCTTTTCATCACGTTTATCGGCCAGCACTAAAAGTTTATCTTAAAATTTTGCTAAAATAAGCAGCCACCTACCCCGAGAGAGAGACATGAGGCCGAAATCTGTCACTTTAGATGATGTCGCACGCCAAGCCGGTGT
>vim|2570770|reg|U|rh|YQTVSR
TATTATACTCTTGATACTCATTTTTACACGAAATAATCACCCAATTAATGGCTTCCTGAACCAAGACCTACGAGTACATTCAGAAAAATAATTTCAAAATACGCTAAATTCGCCTGCTTTCATCACGTTTATCGGTTAGCGCTAAAAGTTTATCTTATAAATTTGCTAGAATAAGCAGCCACCTACCCCAAGAGAGAGACATGAGACCGAAATCTGTCACTTTAGATGATGTTGCACGCCAAGCTGGTGT
>vim|2571754|reg|U|rh|YQTVSR
TATTATACTCTTGAGGCTTTGTTTTACTCAGAATAATTATCAGAATTATTATTAATAGGTGGTGGCACTGCGGTGTTTTTAGTCTCAACAGAGTAAAAATATCTTCAACAGGCTATTTTCTTCATCTTTGCGGGTAGCTGCTGAAAGTTTATCTATTGAATTTGCTATAATAAGCGCCCGTCTATACCTGAGAGGAATACATGAAAGCCAAGTCTGCCACTTTAGATGATGTCGCACGCCAGGCTGGTGT
>vim|2578742|reg|U|rh|YQTVSR
TTATACTCTTGCAGCCCGTTTTTACGCAGAATAATCATAATTTTTATTGTTACTAAACTACTGCTGACCAAACGCGTATGGTAATGAAAAGGACAAAATGCGTTAAATGGGCAGTTTTACGCCATGTTTGCCAGCGGGTACTGAAAGTTTATCTCATGAATTTGCTATGATATGCGCCCACCTACCCCTGAGAGGAACACATGAGGCCTAAGTCTGTCACTTTAGATGATGTCGCACGCCAGGCGGGAGT
>vim|3350950|reg|U|rh|YQTVSR
TGATTCGCGCCAATCAACTGGATTTTTCCGGCGATGAGATGGAAGAGGGGATGAGTTATTACGATGAAGAGAGTTTATCCCTGTGCGGCGTGGAGGATTTTCTGCGGGTCGTCGTCGCGTACCGCAATTTTATGCAGCAGAAATAAGCGTTGACCACTACAGGTGGGGGAATTCTCCTTGCGGAGGAAAAGCCCTGAAGGGTGTGGCATGATAGCGCAAGGATAAATGAATTCAGGGTATTGAATGTGAA
>vim|3380874|reg|U|rh|YQTVSR
GCAAATGAGATATGATTATTGTGTGACTAACTGCAAATAATAACGGTGTTTTTTGTTGCGATGGGTGAGATGATTCACAATTCGCTGTATTGTGAACGTAATACTTTTATCGCTATTGTTTTGCAGTGAGAGGTGGTGGTGAGCGTTTTTTCAAATGGCCCCTGTTACAATCATGGGATAACAACATAAGGAACCGGACCATGAAGTCTAAAAGCGCTACTCTGGAAGACGTCGCACGCCATGCGGGCGT
>vim|3385348|reg|U|rh|YQTVSR
GTCAGGTTACCGCTATGGATAAGGTCAGTCGGTAATGCTGTCAACCTGTTGATGACTATTTTAATCTGTAGTCATTCAATCCTTGTAACATCAGGATGATCCTGGTGTCAGTGAAAATACGAAATCAACACGTTGGTATCATTACCCACCTGTGAACTGACGTCGGCATTTTGAATCTCACTTCGGCGTGCCCCCTCCGAATGGCGCAAAACATTTCGTGGTATGGCATGATAGCACCCGAAGAGAGTCA
>vim|3404493|reg|U|rh|YQTVSR
CTTACAACTCTGGCAACAAGGCGGCGCACCGGCGCTCAGACAGAAGTGGGAACATACCGTCCCCACTCATACGACGGAATGAGGACAACGTCAGGAGCCGGGGTCGATATCAGCCGACAAACTGACGTCAGACCGGCAGAATGGCGAAAAACCTTCAGGGTGTGGCATCATAACGCGCAGATAACAACAAATTCAGGGTGATGAATGTGAAACCGGTAACGCTCTATGATGTTGCAGACCGTGCAGGCGT
>vim|3410222|reg|U|rh|YQTVSR
CAATTTTGATCTTAATTAATTGTGACTCAGTGCAAATAAATCAGGCATTTTTGTAACGAACGGTGATGTTTCTCACGAGTTTTATGTATTGTGAACGTAATACTTGGTTAAGCGGGTGGCTAACGGGGATTTAGGCAGAAAAGGCTTTTCCGGCTGGTGCCTGTTACAATCAGCGCAGCCCATGAAAAAGGAACCGGAACATGAAGTCTAAAAGCGCCACACTGGAAGACGTCGCCCGCCATGCGGGGGT
>vim|3517706|reg|U|rh|YQTVSR
CGCTAATACAGATGGTGAAACTAACGCCGCAGCCAAAGCAACGGACAGTGTGCGTAAACTGGTTTTCATGTCATCCTCATTTATAATTTTTGTATTACGTTCACATAACGCATTCAATAAAATGCCTAAACGTAAAATCAAGCAATTATTTTGTATGCTTATTGTGATTTACTGCAAATAAATCAGTGTTTTTTGTAAAGATGAAGTCGAAAAGCACCACATTAGAAGATGTTGCCCGCCATGCAGGTGT
>vim|3571242|reg|U|rh|YQTVSR
CGAGGTTCTATCGATTTGAAACGATATTTGTGGGATGGAACAACATCTTGACAATTTTCAAAAGAATGGTATAGTGTGACCGATCACAGCAACGAACAATCCCTGCCGGCATACTCAGACCGCACCGGGTGTTGGTTATGCATTCGTGATCGCCACAGGTGCGGCAACCGTCTTCGATCATTCGGTTGTGCGGGGGCACTATGCGACGGCGCAGCACCATTCGCGAAGTGGCATCGCGCGCAGGCGTTTC
>vim|3624033|reg|U|rh|YQTVSR
CACGTTCGGCGTCGGCACCGTGCTGTATGCGCTCGCCATCGGCCCACTGATTCAAATTTGTCTGCCGTGGTTTCGTCAGAAACCAAAAATGAGTGTGGCCCCGCAACCGGAAAGCGCTGTTTAATTTTGCGAAGCGCTCACATGCTTTAACGGACGGGCTATGCCAGAATATCGGCATCTCCCGTTGCGATGTAGACAGCATGAAAGCCATTACACTCTATGACGTTGCCCGCCTGGCGGGCGTTTCTTA
>vim|3654531|reg|U|rh|YQTVSR
CAGTCCGGCCAGGCCGAACATCACCACCGTGGACACCGACGTCCTTCCTCACCTGGGGCGGGACCGGTCGCGCCCCCGCGGCGACAGGGGGGAGGTGCCGCCGGTGCGCGACCGGTGGATCAAGGCTACACCCGCTGTTTCGCGCCGCTAAGGGTCGCGTCCGGCGTCCCACCGCCGGGACGACCGGCGACAATGACCGCATGGAACAGGCGCCCCGGAGGCCCACGATCAAGGACGTGGCGCGCTCCGC
>vim|3760611|reg|U|rh|YQTVSR
GTGGCCGATCGTGTCCGGCTCGAGGCGAGCGGCGCGACCACCGGCGGCTGACGACCGACTCAGGGCAACGTCGGAGGACGAGGCCCGACCGGGGAGGTTCACACCGATCCGCCCCTCCGCCGCCGAGATCGGGCCCGGCCAATGGCAAGGCTCCGCTCGAGGGGCGCATCAAGAGAGGCGGGCGCCGGGGCGCGGTCGTGGTGGATGTCGATACCATATCCCCCCGCGCGCGACTAAGCTTGGCCCCGAT
>vim|3760850|reg|U|rh|YQTVSR
GGTGCAATGCCCTAAGGATGTCCCCCTGATTGTGAGCGTTCACATGGGCCGTGTCAACGGGAATCGACCGGCACCCAACGATTTCTGAACCGGTTGAGTAGGAGGGGCAGCGGCGCACCTCCGAAGCGCCGCCCTCAAGGGGAGGAGGGGTCGGGCTGCGGGCCTGGTCGACATGGCCATGCCCGCCGGTAGCCGCCGGCATGCCGTTCGCATCGGCCAAATGTGACAGCCGGCGTGAAATCTGCGGGAT
>vim|14483|reg|D|rh|YQTVSR
ACCGCCTCTCCCCGCGCGTTGGCCGATTCATTAATGCAGCTGGCACGACAGGTTTCCCGACTGGAAAGCGGGCAGTGAGCGCAACGCAATTAATGTGAGTTAGCTCACTCATTAGGCACCCCAGGCTTTACACTTTATGCTTCCGGCTCGTATGTTGTGTGGAATTGTGAGCGGATAACAATTTCACACAGGAAACAGCTATGACCATGATTACGGATTCACTGGCCGTCGTTTTACAACGTCGTGACTG
>vim|71878|reg|D|rh|YQTVSR
[truncated: 240,796 more chars]
