# Supplementary material for: Local Gene Regulation Details a Recognition Code within the LacI Transcriptional Factor Family
Source: PLoS Comput Biol. 2010 Nov 11;6(11):e1000989. doi: 10.1371/journal.pcbi.1000989 (PMC2978694; doi:10.1371/journal.pcbi.1000989)
Supplement: Dataset S1 — Sequences of proteins, domains, intergenic regions and binding sites. (0.67 MB ZIP) [file pcbi.1000989.s001.zip › 05_BSs_for_the_TVSR_set.txt]

% 942 binding sites (BSs) associated to the TVSR set. Columns for:
% 1) VIMSS ID of the full protein (www.microbesonline.org),
% 2) upstream (U) or downstream (D) location of the corresponding intergenic region with respect to the operon encoding the transcriptional factor (TF),
% 3) initial coordinate of the BS in the extended version of the corresponding intergenic region,
% 4) BS sequence (with flanking nucleotides in lower case),
% 5) recognition helix of the corresponding TF.
% Note:
% - BSs associated to the YQTVSR class (LacI-like TFs) are one bp longer.
7170	U	11	atcaaTGTAAACGATTACAttaat	VATVSR
7170	U	120	atgaaAGTAACCGCTTTCAattta	VATVSR
7170	D	86	ttttaTGTAATCATTTTCAttttt	VATVSR
16918	U	167	aagaaTGTAAGCGTTTACCcacta	VATVSR
40131	U	163	atctaTGTAAACGGTTACAtaaac	VATVSR
54924	D	4	aattgTGTAAACGTTTCCAcaatt	VATVSR
54924	U	60	atcatTAAAAACGTTTACActtta	VATVSR
66308	U	164	atatcTGTAACCGGTTACAcatat	VATVSR
80112	D	57	tcaatTGTAATCGTTTTCAcaaat	VATVSR
120563	U	157	tttatAGTAATCGATTACTatatt	VATVSR
120563	U	36	tgccaCGTAAGCGATTACTaaaaa	VATVSR
144255	U	162	agtgaTGTAAGCGGTTACCctagg	VATVSR
149517	U	78	atggcTGTAACCGTTTCCAtccct	VATVSR
150309	U	166	cgtaaTGTAAGCGTTTACCcacta	VATVSR
239679	U	169	tattaTGTAATCTGTTACAtagga	VATVSR
243068	U	142	gcccgTGTAATCGTTTCCAatcct	VATVSR
243068	U	164	ctccgTGTAATCGATTCCAcgagg	VATVSR
253506	U	92	tgatcTGTAAGCGTTTTCAcaagc	VATVSR
253506	U	138	ccgtaTGAAAACGCTTACAgtccg	VATVSR
255410	U	27	catcaTGTAAGCGCTTGCAgttcc	VATVSR
258176	U	93	tgatcTGTAAGCGTTTTCAcgcgt	VATVSR
258176	U	139	ctgtaTGAAAACGCTTACAgtccg	VATVSR
260117	U	24	catcaTGTAAGCGCTTGCAgttcc	VATVSR
280261	U	166	attttTGTAATCGATTACAaaaaa	VATVSR
280261	D	130	taaaaTGTAAACGATTTCAtttta	VATVSR
358011	U	162	ttttcTGTAAACGGTTACAtgaaa	VATVSR
518267	U	44	ggcatTGAAAACGATTACAttttt	VATVSR
518267	U	177	tcaatTGAAAACGATTTCTcagtc	VATVSR
531371	U	79	tattaTGTAACCGGTTACAttaca	VATVSR
615813	U	102	aggaaTGGAAACGCTTCCAtatcg	VATVSR
615813	U	160	aattgTGGAAACGGTTTCCgaagg	VATVSR
647449	U	164	aaaatTGTAATCTATTACCatatt	VATVSR
729808	U	216	ctttaTGTAAACGGTTACAcaaat	VATVSR
760128	D	38	atttaTGTAATCGTTTCCAcatat	VATVSR
760128	U	108	ttaaaAGTAACCGTTTTCAataat	VATVSR
773803	U	47	tttacTGATAACGATTACAaaacc	VATVSR
825048	U	164	ttatcTGTAACCGGTTACAtgtgt	VATVSR
855120	U	156	ctatgTGTAACCGGTTACAcatag	VATVSR
866060	U	79	taataTGTAACCGGTTACAttaca	VATVSR
866060	U	159	agtaaTGTAATCCGTTACAtttat	VATVSR
917053	U	166	tttcaTGTAAGCGGTTACAtaaaa	VATVSR
921081	U	167	taataTGAAAACGGTTACAtaaaa	VATVSR
945923	U	92	attaaTGATAACGTTTACAaaatc	VATVSR
971513	U	60	taaaaTGTAAATGTTTACActagc	VATVSR
1155957	U	86	acggcTGTAACCGTTTCCAttgct	VATVSR
1286897	U	72	tatgcTGTAAACGTTTTCTgtcct	VATVSR
1769613	U	216	gtttcCGTAAACGATTACActgcg	VATVSR
1769613	U	204	agtctTGTAAACGTTTCCGtaaac	VATVSR
1788928	U	48	tcatgGGTAATCGTTTACTttttt	VATVSR
1807656	U	173	caaacTGCAAGCGTTTCCAcacac	VATVSR
1811708	U	26	gtgagTGTAACCGGTTACAtttcg	VATVSR
1866778	U	128	tattgTGTAAACGTTTTCGcatct	VATVSR
1866778	D	92	ttgctTGAAACCGCTTGCAtaaag	VATVSR
2035755	U	75	atatgTGTAAACGATTACActtgt	VATVSR
2035755	D	98	ttcagTGTAATCGTTTACAtctgt	VATVSR
2052112	U	165	taataTATAAACGTTTACTcaaaa	VATVSR
2078692	U	161	agtgaTGTAAGCGATTACCctgaa	VATVSR
2119306	U	164	aaaatTGTAATCTATTACCatatt	VATVSR
2294978	U	134	tgatgTGTAACCGGTTACAcaata	VATVSR
2294978	U	163	catatTGTAAGCGTTATCAaaaga	VATVSR
2500159	U	60	atcatTAAAAACGTTTACActtta	VATVSR
2564873	U	161	agtgaTGTAAGCGATTACCctaaa	VATVSR
2568159	U	161	ggtgaTGTAAGCGATTACCctgaa	VATVSR
2573108	U	161	agtgaTGTAAGCGATTACCctgaa	VATVSR
2576788	U	161	agggaTGTAAGCGATTACCctgaa	VATVSR
2769592	U	77	taaaaTGAAAACGGTTACAtatta	VATVSR
2772734	U	152	caacaTGTAACCGGTTACAttata	VATVSR
2831948	U	163	tgataAGAAAACGTTTTCCtgaag	VATVSR
2843172	D	116	tgtttAGTAAACGTTTACTcaaat	VATVSR
2843172	U	22	tataaCGTAAACGTTTACTaaaat	VATVSR
2862392	U	48	tccacTGAAAACGATTACAttaac	VATVSR
2972811	D	141	ctcaaTGTAATCGCTTACAatcgc	VATVSR
2972812	D	141	ctcaaTGTAATCGCTTACAatcgc	VATVSR
3000414	U	101	gtagaTGTAATCGGTTACAtatag	VATVSR
3017934	U	164	aagaaTGTAATCGATTACAtttcg	VATVSR
3025872	U	164	aagaaTGTAATCGATTACAttttc	VATVSR
3154176	U	138	ccagaTGGAAACGCTTACAttccg	VATVSR
3383029	U	72	acggaTGTAAACGTTTCCAgccgt	VATVSR
3383686	U	166	cagtaTGTAAACGCTTACCctaga	VATVSR
3396365	U	131	aggatAGAAAACGTTTACAtatag	VATVSR
3396365	D	173	cgcatAGTAAACGCTTACTataaa	VATVSR
3396365	U	2	tacctAGTAAGCGTTTTCTatttt	VATVSR
3396365	D	53	atctcGGTAAACGCTTACTtaaag	VATVSR
3402309	U	75	acgcaTGTAACCGTTTCCAgccct	VATVSR
3405882	U	166	cgaaaTGTAAGCGTTTACCcacta	VATVSR
3407279	U	168	cgcagTGTAAACGCTTACCcctga	VATVSR
3407895	U	72	tcgtaTGTAACCGTTTCCAgcgct	VATVSR
3421326	U	163	cttcgTGTAAACGGTTACAcaagg	VATVSR
3423590	U	164	ttagtTGTAAACTATTACCatatt	VATVSR
3428203	U	159	atttgTGTAAACGGTTACAcatcg	VATVSR
3457685	U	164	ttttaTGTAAACGGTTACAtagtt	VATVSR
3487218	D	138	aaaaaTGTAATCGATTACTttaca	VATVSR
3487218	D	170	gatttTGTAATCGATTACTttagg	VATVSR
3548451	U	10	agcaaTGTAAGCGATTACAttaat	VATVSR
3548451	D	67	tttaaTGTAATCGTTTTCAtttct	VATVSR
3548451	U	119	atacaAGTAACCGCTTTCAatttg	VATVSR
3564036	U	75	aagcgTGTAAACGATTACActtgc	VATVSR
3564036	D	116	attggTGTAATCGTTTAGAtctgt	VATVSR
3566213	D	129	gctagTGAAAGCGCTTTCCctctg	VATVSR
3619553	U	97	atgtaTGTAAACGTTTTCTttcct	VATVSR
3621856	U	165	aggaaTGTAAGCGATTACCcagga	VATVSR
3625887	U	72	acggaTGTAACCGTTTTCAtctgt	VATVSR
3626435	U	164	gagtgTGTAAACGCTTACCcccaa	VATVSR
3696708	U	158	ctttgTGTAACCGGTTACAcaaag	VATVSR
3820864	U	21	ataaaTGTAATCGGTTACAccatt	VATVSR
3997180	U	161	atagtTGTAACCGGTTCCAcattg	VATVSR
3998916	U	137	aaataTGTAATCGGTTACAaataa	VATVSR
3998916	D	120	tgatgTGTAATCGGTTACAcatag	VATVSR
3998916	U	158	taatgTGTAACCGATTACAgaaga	VATVSR
4448051	U	176	cgaagAGAAATCGATTTCAgtcgc	VATVSR
4573649	U	141	tacatTGAAAACGGTTTCAcaata	VATVSR
4578774	U	213	tcgctTGTAAACGATTACAgaaag	VATVSR
4578774	U	18	gaaggTTTAATCGTTTACAcaaaa	VATVSR
4873821	U	128	ttgtgAGTAAGCGATTACAtttta	VATVSR
4873821	U	15	ttttgAGTAAACGTTTACCtttcg	VATVSR
4873821	U	60	tcttgAGTAAACGTTTCCAcatat	VATVSR
4889075	U	31	ttcttTGTAACCGCTTTCAttaca	VATVSR
4936312	U	153	atgtgTGTAATCGGTTCCAcatta	VATVSR
5027534	U	162	ctgtgTGTAACCGGTTACAcaatc	VATVSR
5140414	U	197	actttTGAAACCGGTTACAgtgta	VATVSR
5141583	D	136	aggaaAGAAATCGATTACAttttc	VATVSR
5142201	U	64	gttgtTGTAATCGATTGCAtaact	VATVSR
17973	U	103	aattcTGTAACCGTTTTCAcgcgc	TATVSR
98447	U	83	tccaaTGTAATCGAATTCAtcgat	TATVSR
148895	D	104	tctcaTGTAATCGGTTACAtggac	TATVSR
151356	U	102	aattcTGTAACCGCTTCCAcgcac	TATVSR
327632	U	18	actgtAGTAATCGTTTACTacagt	TATVSR
610866	U	96	gtcacTGTAACCGGTTACTgaaat	TATVSR
610866	U	109	gttacTGAAATCGGTTACCggttg	TATVSR
853979	U	161	gaataTGTAATCGATTACAtaact	TATVSR
907725	U	84	cgcaaTGTAAGCGCTTACAtttga	TATVSR
907725	U	106	gacgaTGCAAGCGCTTACAcgcta	TATVSR
944155	D	84	cttcaTGTAAGCGCTTACAtgagt	TATVSR
945210	U	151	aatagAGCAATCGTTTACTttaag	TATVSR
1057407	U	70	cgtcaAGATAGCGCTTACAttctc	TATVSR
1141367	U	106	gttgaTGTAATCGTTTGCAgagtc	TATVSR
1146676	U	205	tagcgTGTAAGCGCTTACGcacgc	TATVSR
1251557	U	104	taaaaTGCAAGCGCTTACAtttcg	TATVSR
1251557	U	81	gccaaTGTAAGCTGTTACAatttt	TATVSR
1251607	U	120	gtgtgTGTAAGCCCTTACAttacg	TATVSR
1251607	U	143	gtcgaTGCAAGCCATTACAattgc	TATVSR
1251669	U	125	ggctcTGAAATCGATTACAtactc	TATVSR
1889390	U	70	catcaAGATAGCGCTTACAttctc	TATVSR
1917387	U	70	catcaAGATAGCGCTTACAttctc	TATVSR
2067923	U	75	gggttTGTAAGCGCTTTCAttgtt	TATVSR
2067923	U	178	ggggcTGAAAGCGCGTACAttcga	TATVSR
2075497	U	31	cataaAGCAATCGATTACCcctct	TATVSR
2219889	D	203	gcaggTGCAAGCGATTACAgcatt	TATVSR
2219889	U	138	tttctTGTAACCGCTCTCAccagg	TATVSR
2246884	U	115	gcgagGGCAAGCGCTTGCAtcgat	TATVSR
2556544	U	70	catcgAGATAGCGCTTACAttcgc	TATVSR
2612266	U	120	gttatTGCAAGCGCTTACAtttgt	TATVSR
2612266	U	97	ggcaaTGTAAGCGCTTGCAtggcg	TATVSR
2668245	U	115	cacctTGAAATCGATTACAtccga	TATVSR
2696810	U	103	acaaaTGTAAGCGCTTACAtattt	TATVSR
2714333	U	63	atcaaTGTAAGCGCTTACAtggcg	TATVSR
2714333	U	86	gattaTGCAAGCCCTTACAttgac	TATVSR
2843351	D	69	aataaTGTAATCGATTTCGatatt	TATVSR
2843356	U	152	cataaTGAAATCGATTACGattat	TATVSR
2862553	D	64	tctcaTGTAACCGCTTACAtgaaa	TATVSR
3005501	U	111	caaatAGTTACCGATTACAtatac	TATVSR
3065249	U	49	ttttaAGTAAACGTTTACAaaaaa	TATVSR
3065249	U	84	catacAGTAAACGTTTACAatggc	TATVSR
3065249	U	116	aagatAGTAAACGTTTACTataaa	TATVSR
3071130	U	26	attttTGTAATCGATTACAtctta	TATVSR
3071130	U	57	ctataTGTAATCGATTACAtttca	TATVSR
3086294	U	116	ttgaaTGTAACCGCTTACAttcga	TATVSR
3086294	U	224	catcaAGATAGCGCTTACAttctc	TATVSR
3404730	U	102	aattcTGTAACCGCTTCCAttaac	TATVSR
3433448	U	93	tattgTGAAATCGATTACAataca	TATVSR
3499920	D	34	taaatTGTAATCGATTACAtttta	TATVSR
3499920	U	55	tgtttTGTTATCGATTACAgtaat	TATVSR
3507692	U	106	gttgaTGTAATCGTTTGCAgattc	TATVSR
3589810	U	112	ctacgTGCAAGCGCTTACGtgtgg	TATVSR
3608636	U	72	ctcaaTGTAAGCGCTTACAtaaat	TATVSR
3608636	U	94	attcaTGCAAGCAATTACAttggc	TATVSR
3621631	D	99	actcaTGAAACCGATTACAtggac	TATVSR
3627223	U	125	aattcTGTAACCGCTTCCAttcac	TATVSR
3655536	D	149	aggctAGTAAGCGCTTTCTacgcg	TATVSR
3655536	U	100	tccgtAGAAAGCGCTTGCTgtccg	TATVSR
3695526	U	162	ggtaaTGTAATCGATTACAtattt	TATVSR
3978441	D	131	aatcgTGTAAGAGCTTACAcaagc	TATVSR
3978441	U	123	ccgttTGAAAACGTTTACAaagag	TATVSR
3978441	D	88	tttttTGCAAGCGGTTGCAcaaaa	TATVSR
4098145	U	114	tactaAGTAATCGTTTACAtggat	TATVSR
4585554	U	64	ttttgTGTAATTGATTACAcattt	TATVSR
4605351	D	92	tctcaTGTAAGCGCTTACAtgaaa	TATVSR
4617559	U	103	agaaaTGTAAGCGCTTACAtattt	TATVSR
4635446	U	80	aataaTGTAAGCGCTTACAaattc	TATVSR
4635446	U	102	tctcaTGCAAGCGCTTACActttg	TATVSR
5028844	U	59	gcattTGCAATCGATTACAttttg	TATVSR
5028844	U	92	tgcgcTGCAATCGATTACAtgaag	TATVSR
5029186	U	115	atcagTGTAAGCGCTTACAtggtg	TATVSR
5029186	U	137	tgatgCGCAAGCGCTTACAgtgtc	TATVSR
5049048	U	100	gtattTGTAAGCGCTTACAttgat	TATVSR
5049048	U	121	gataaTGCAAGCGCTTACAttgat	TATVSR
2731	U	169	cgataTGTAAGCGCTTACAggagg	IATVSR
64097	U	165	atcacAGAAAACGTTTTCGtttaa	IATVSR
117285	U	71	taacgTGTAATCGTTTTCTttcta	IATVSR
129258	U	148	gtcgaTGTAAACGGTTTCAtcgtt	IATVSR
129258	U	126	gaataTGAAACCGGTTACAtttgt	IATVSR
170067	U	161	tacgaTGTAAACGTTTACAagccc	IATVSR
238608	U	158	ataacTGTAAGCGGTTACAgtaaa	IATVSR
238608	D	136	aaaacTGTAAGCGCTTTCAatatc	IATVSR
309896	U	60	taaaaAGATAACGTTTACActatc	IATVSR
332094	U	84	cttaaCGTAAACGTTTACAatact	IATVSR
332094	U	116	aataaAGTAAACGTTTACActttt	IATVSR
737811	U	163	gtcgaCGAAAACGTTTACAcgcct	IATVSR
1058719	U	170	ctggcCGAAAACGTTTACAtcgca	IATVSR
1098357	U	140	tggaaCGTAAACGTTTACGtcaac	IATVSR
1267987	U	68	cctcaTGTAAACCTTTACAtcgcg	IATVSR
1267987	U	89	gcgcaTGTAAAGGTTTACAtcgtg	IATVSR
1839055	U	98	tgattTGTAAACGTTTACTgttct	IATVSR
1839055	D	158	gatacGGAAAACGTTTACAaacta	IATVSR
1867058	U	132	taaaaTAAAAACGGTTACAaaaat	IATVSR
1917164	U	170	tcggtCGAAAACGTTTACAtcgcg	IATVSR
1942529	U	54	tgatgCGTAAACGTTTGCGtaaat	IATVSR
2126421	U	47	tcatgGGTAATCGTTTACTtcttt	IATVSR
2180359	U	32	ctttgCGTAAACGTTTACAattca	IATVSR
2180359	U	64	agtacAGTAAACGTTTACTtagtg	IATVSR
2518272	U	161	taggaTGTAAACGTTTACAaatcc	IATVSR
2519334	U	158	ataacTGTAAGCGGTTACAgtaaa	IATVSR
2556729	U	170	gttgcCGAAAACGTTTACAtcgca	IATVSR
2612124	U	55	aatttTGTAACCGGTTACAatttg	IATVSR
2663896	U	107	gccgtTGTAAGCGCTTACAaggat	IATVSR
3018011	U	131	gcctgCGAAAACGTTTACAacacc	IATVSR
3026826	U	168	gctcaCGAAAACGTTTACAcccga	IATVSR
3064308	D	129	aaatgGGTAAGCGTTTACCcataa	IATVSR
3069917	U	118	cttttTGGAAACGCTTTCAtcaaa	IATVSR
3069917	U	164	agcctTGGAAACGTTTCCAagact	IATVSR
3071365	U	49	tctcaTGTAAACGTTTTCAtggat	IATVSR
3071365	U	70	gatcgTGTAAACCTTTACAttggg	IATVSR
3071365	U	92	ggcgcTGTAAACCTTTTCAtcgtg	IATVSR
3174636	U	164	tagcaTGTAAACGTTTACAccttc	IATVSR
3361488	D	61	ctcgaCGAAAACGTTTACAtcccg	IATVSR
3361488	U	166	gctcaCGAAAACGTTTACGagccg	IATVSR
3428551	D	146	cattaAGAAAGCGTTTTCTtatca	IATVSR
3443463	U	141	gttcgTGAAAACGATTTCAcggac	IATVSR
3585527	U	127	tggaaTGTAAACATTTTCActgta	IATVSR
3646807	D	149	tattgTGGAAACCTTTTCActata	IATVSR
3727416	U	172	agccgTGAAAACGATTTCAcggat	IATVSR
4192110	U	142	ataaaTGTAAGCGTTTACAatata	IATVSR
4457679	U	169	ctcgcCGAAAACGTTTACAtcgcg	IATVSR
4462410	U	163	gtcgaCGAAAACGTTTACAcgcat	IATVSR
4580956	U	165	tagctTGTAAGCGCTTACAgaatg	IATVSR
4600760	D	101	atttaCGTAAACGTTTACAcgatt	IATVSR
4600760	U	159	aacaaCGTAAACGTTTACTtaaat	IATVSR
4600760	D	157	aattaCGTAAACGTTTACCtaact	IATVSR
4600760	U	118	aagatTGAAAGGGTTTACAagtcg	IATVSR
4753587	U	165	taggaTGTAAACGTTTACAaatcg	IATVSR
4754981	U	18	ttttaTGGAAACGCTTACActcgt	IATVSR
4871616	U	137	ttttaCGTAAACGTTTACGtaaaa	IATVSR
4871616	U	79	ctttaCGTAAACGTTTACCtagat	IATVSR
5104612	U	69	ccttaTGTAAACCTTTACAtacat	IATVSR
5104612	U	90	catcgTGTAAAGGTTTACAtcgtt	IATVSR
5131262	U	69	gtttaTGTAAACCTTTACAtcagg	IATVSR
5131262	U	90	aggcaTGTAAAGGTTTACAtggtg	IATVSR
5169557	U	8	taaacTGTAAGCGCTTACAattga	IATVSR
5169557	U	32	aaataTAAAAGCGCTTACAtaact	IATVSR
18266	D	117	cgtttCGGGAACGTTCCCGttttt	KSTVSR
55999	D	160	taaatTGAGAACGTTCCCGaattt	KSTVSR
55999	U	7	aatttCGGGAACGTTTGCAaaatg	KSTVSR
78448	U	163	aaataTGAGAACGTTCCCAcacgt	KSTVSR
130958	U	90	gttaaTGGGAACGTTCCCGttatc	KSTVSR
151696	D	110	cgtttCGGGAACGTTCCCAttttt	KSTVSR
159063	U	154	atgacCGGAACCGATACCGgaaac	KSTVSR
162031	U	156	atgacCGGAACCGATACCGgaaac	KSTVSR
186131	U	128	ctataTGGAACTGATACCAtatat	KSTVSR
253664	U	72	tatagTGGGAACGTTCCCAcggtc	KSTVSR
253664	U	182	tggagCGGGAACGGTCCCAgtgag	KSTVSR
258361	U	71	tatagTGGGAACGTTCCCAcgatt	KSTVSR
258361	U	182	tggagCGGGAACGGTCCCAgtgag	KSTVSR
308533	D	134	aggaaTGGGAATGTTCCCAttatc	KSTVSR
308533	D	79	attaaTGGGACTGTTCCCAttttg	KSTVSR
355622	U	110	aattaTGGGAATGTTCCCAtgtca	KSTVSR
550786	D	92	attttTGGGAACGTTCCCAtgaca	KSTVSR
760739	D	122	aaaatTGGGAACGTTCCCAtttac	KSTVSR
772952	D	65	cgttaTGGGAATGTTCCCAtttca	KSTVSR
772952	D	121	gttatTGGGAATGTTCCCAttgga	KSTVSR
825264	U	141	ccaaaTCGAAACGATTCCAacagg	KSTVSR
974725	D	128	agaaaTGGGAATGTTCCCAtttat	KSTVSR
974725	D	72	attaaTGGGACTGTTCCCAttttg	KSTVSR
1098778	U	166	gatttTGGGGACGTTCCCAacggt	KSTVSR
1183570	U	197	tatagTGGGAACGTTCCCAcgatc	KSTVSR
1267490	U	91	gttatTGGGAACGTTCCCActatc	KSTVSR
1789087	U	163	aaatgTGAGAACGTTCCCCcagtt	KSTVSR
1973459	U	164	ataccTGCAAACGATCCCAaatta	KSTVSR
2054176	U	152	atgacCGGAACCGATACCGgcaag	KSTVSR
2079140	D	104	caagtTGGGAACGTTCCCAttcca	KSTVSR
2079140	D	160	ccactTGGAACCGATCCCAccttt	KSTVSR
2179836	U	69	tttttTGGAACCGTTTCCAtttat	KSTVSR
2505002	D	85	attaaTGGGACTGTTCCCAttttt	KSTVSR
2505002	D	142	tgattTGGGACTGTTCCCAattgc	KSTVSR
2513523	D	126	agaaaTGGGAATGTTCCCAtttat	KSTVSR
2513523	D	70	attaaTGGGACTGTTCCCAttttg	KSTVSR
2514047	U	2	attttCGGGAACGTTTGCAaaaca	KSTVSR
2574092	D	27	caagtTGGGAACGTTCCCAttcca	KSTVSR
2576913	D	30	caagtTGGGAGCGTTCCCAtttca	KSTVSR
3153068	U	73	cgtatTGGGAACGTTCCCAgttcc	KSTVSR
3153068	U	182	gtttcCGGGAACGGTTCCAatgag	KSTVSR
3153068	D	94	cggctCGGGAACAATCCCAgcgcc	KSTVSR
3190989	D	142	aaaaaTGGTATCGGTCCCAagaaa	KSTVSR
3351312	D	110	aattcCGGGTACGTTCCCActctt	KSTVSR
3385130	D	102	ggtttCGGGAACGTTCCCAttttg	KSTVSR
3405240	D	62	cgtttCGGGAACGTTCCCAttttt	KSTVSR
3407074	D	102	gttttCGGGAACGTTCCCGttcac	KSTVSR
3564307	D	61	cgaaaTGGGAACGTTCCCAtttcg	KSTVSR
3564307	D	107	ctaaaTGGGAACGATACCAaaaac	KSTVSR
3603117	U	72	gatttTGGGAACGTTCCCAaccat	KSTVSR
3603117	U	182	accaaCGGGAACGATTGCAttgag	KSTVSR
3623533	D	112	gatttCGGGAACGTTCCCAttttc	KSTVSR
3653282	U	109	gttcgCGGGAACGTTCCCAaacga	KSTVSR
3653282	U	163	gatccCGGGAACGTTCCCAgcaag	KSTVSR
3653282	U	97	ccttcTCGGAACGTTCGCGggaac	KSTVSR
3729517	U	171	gttagCGGGAACGTTCCCAtcatc	KSTVSR
3989045	U	72	tatagTGGGAACGTTCCCAccatt	KSTVSR
3989045	U	182	tggagCGGGAACGATCCCAgtgag	KSTVSR
4195289	D	73	attttTGGAACCGTTTCCAaaaat	KSTVSR
4195289	D	155	aggaaCGGAACCGGTTCCAaaaca	KSTVSR
4360618	D	111	agtttTGGGAATGTTCCCAttaat	KSTVSR
4360618	D	56	attaaTGGGACTGTTCCCAtttta	KSTVSR
4436597	D	94	ttttaTGGAACCGATACCAgaaaa	KSTVSR
4436597	D	152	aaataTGGAACCGATACCAcaaat	KSTVSR
4871731	D	166	atttgTGGAACCGATACCAtagag	KSTVSR
4885045	D	149	agataTGGAACCGATACCAtaata	KSTVSR
5106041	U	90	gtttaCGGGAACGTTCCCAatatc	KSTVSR
5144642	U	144	acgtaTGGGAACGATCCCAtatgg	KSTVSR
5144642	U	160	ccataTGGGAACGGTCTCAcagct	KSTVSR
65504	U	112	ggttgTGCAAACGATTTCCtaaaa	PSTVSR
65504	U	80	gttgtTGCAACCGGTTTCAttttt	PSTVSR
101564	D	141	acttaCGCAAGCGCTTGCGttata	PSTVSR
103648	U	87	ttttaTGCAATCGTTTGCAcaaat	PSTVSR
103648	U	154	gaggtTGGAAGCGTTTTCCaatgc	PSTVSR
185015	D	131	ttttgGGCGAACGTTTGCAcaaag	PSTVSR
240248	U	177	gggaaTGCAATCGGTTTCAtatgg	PSTVSR
276058	D	138	acttaTGCAATCGCTTGCGttaag	PSTVSR
279337	U	127	caatgTGCAACCGGTTGCGcaaac	PSTVSR
279337	U	73	ttttgTGAAAGCGCTTGCGtaaaa	PSTVSR
296254	D	138	acttaTGCAAACGATTGCGttata	PSTVSR
344216	U	36	tattaTGCAACCGCTTGCAgaaaa	PSTVSR
344216	D	141	acttaCGCAAGCGCTTGCGttata	PSTVSR
647338	U	143	ttaaaTGCAAACGTTTTCAatcag	PSTVSR
647338	U	89	aatagCGCAAACGTTTTCAtagat	PSTVSR
733740	U	36	aactcCGCAAACGATTGCAtcata	PSTVSR
825524	U	110	atttgTGCAAACGATTTCAccatt	PSTVSR
852558	U	98	agtggTGCAATCGTTTTCAtagaa	PSTVSR
852558	U	135	atttgCGCAAACGTTTTCCttatg	PSTVSR
920930	U	93	tttcgCGCAAACGTTTGCAcaaat	PSTVSR
927194	D	142	acacgTGCAACCGTTTGCAttata	PSTVSR
1138820	U	181	ggcagTGGAAACGATTGCGgatga	PSTVSR
1138820	U	72	gaatgTGGAAACGTTTCCAccaag	PSTVSR
1144458	U	93	tggagTGAAAACGATTTCAcaaat	PSTVSR
1801162	D	131	ttgtgGGCAAACGTTTGCAcatag	PSTVSR
1845734	U	168	attttTGCAACCGCTTTCAgataa	PSTVSR
2036983	U	48	tacaaTGCAATCGATTGCAcaaca	PSTVSR
2166705	D	131	ttgtgGGCAAACGTTTGCAcatag	PSTVSR
2293097	U	68	ggtgaTGCAAACGTTTTCAtaaaa	PSTVSR
2293097	D	79	tttcgTGCAAACGATTGCAttaac	PSTVSR
2519394	U	163	agagaTGCAATCGGTTTCAttttg	PSTVSR
2844231	U	137	aggtgTGCAAACGTTTTACtgtta	PSTVSR
3334821	U	108	caaatTGCAAACGTTTGCAtcagc	PSTVSR
3334821	U	208	caaacTGCAAACGTTTGCAgcaac	PSTVSR
3505598	U	129	aattgTGGAAACGTTTCCActtga	PSTVSR
3530330	U	163	caaatTACAATCGATTTCAaaaaa	PSTVSR
3530371	U	106	atttaTGCAAACATTTGCAttata	PSTVSR
3585769	U	155	gatttCGAAAACGTTTTCAaagtt	PSTVSR
3585769	U	143	tcttgTGAAAACGATTTCGaaaac	PSTVSR
3648387	U	155	agtaaCGCAAACGATTGCTtacta	PSTVSR
3722372	U	136	gttctCGCAAACGTTTGCAttgta	PSTVSR
3722372	U	124	atttaCGCAAACGTTCTCGcaaac	PSTVSR
4260398	U	72	gtgtcCGCAATCGTTTGCAcaaac	PSTVSR
4617502	U	157	agtaaTGCAAATGTTTTCAtaaaa	PSTVSR
4638347	U	157	agtaaTGCAAATGTTTTCAtaaaa	PSTVSR
5027724	U	47	agcgaTGCAAACGATTTCAcgaat	PSTVSR
5027724	U	94	gttcaTGCAAACGATTGTCtcatg	PSTVSR
5141885	U	157	tagagTTCAAACGATTGCAtaaga	PSTVSR
40002	D	95	tattcTGTTATCGGTAACAgggtg	KMTVSR
52900	U	159	cataaTGTTACTCATAACAtttta	KMTVSR
95756	D	138	gacaaTGTTACCGATAACAgttac	KMTVSR
95756	D	151	ataacAGTTACCCGTAACAttttt	KMTVSR
150825	D	138	gacaaTGTTACCGATAACAgttac	KMTVSR
150825	D	151	ataacAGTTACCCGTAACAaattt	KMTVSR
155603	D	138	gacaaTGTTACCGATAACAgttac	KMTVSR
155603	D	151	ataacAGTTACCCGTAACAaattt	KMTVSR
309286	U	162	cataaTGTTACAAGTAACAttaat	KMTVSR
329363	D	96	gattcTGTTAACGTTAACAttacg	KMTVSR
530465	D	118	tttttTGATACCGGTAACAgataa	KMTVSR
547935	D	134	gataaTGTTACCGATAACAgttac	KMTVSR
547935	D	147	ataacAGTTACCGGTAACAttttg	KMTVSR
672976	U	222	cataaTGTTACAAGTAACAttaat	KMTVSR
726698	D	93	cattcTGTTACCGTTAACAgctga	KMTVSR
968766	U	156	tacacTGTTACCAGTAACAtaact	KMTVSR
975337	U	161	cataaTGTTACTTGTAACAttact	KMTVSR
1095495	U	96	tagaaTGTTACCGGTAACAcgcct	KMTVSR
1095495	U	70	ttaaaAGTTACCGGTAACAaattt	KMTVSR
1288307	D	93	tatcaTGATACCGGTAACAtcata	KMTVSR
1288307	D	79	caggaTGTTACCGGTATCAtgata	KMTVSR
1867328	D	70	aattaTGATAGCGGTAACAttcat	KMTVSR
1875415	D	118	tttttTGATACCGGTAACAtttaa	KMTVSR
1890081	U	20	cacgtTGATACCGGTAACAaaatc	KMTVSR
1890081	D	139	atcgaTGTTACCGGTACCAtccgg	KMTVSR
1975458	U	178	tgttaTGTTACAGGTAACAtttaa	KMTVSR
2032082	U	164	ggtaaTGTTACGTGTAACAtttct	KMTVSR
2180421	D	95	aatgaTGTTACCGTTAACAtcggg	KMTVSR
2566157	D	87	gctcaCGTTACCGGTAACAtgttt	KMTVSR
2566157	U	110	gcataTTTAACCGGTAACAtgctt	KMTVSR
2570110	D	29	ggtcaCGTTACCGGTAACAtgttt	KMTVSR
2570110	U	110	gcataTTTAACCCGTAACAtgctt	KMTVSR
2571962	D	28	ggtcaCGTTACCGGTAACAtgttt	KMTVSR
2571962	U	110	gtattTTTAACCTGTAACAtgctt	KMTVSR
2578998	D	28	gatcaCGTTACCGGTAACAtgttt	KMTVSR
2791312	D	149	tcatgTGTTACCGTTAACAtatga	KMTVSR
2791312	D	116	ttttgTGTTATCGGTAACAcaatt	KMTVSR
3021549	D	107	tcggaTGTTACCGATAACGtccgc	KMTVSR
3191229	D	105	catttTGTTAACGGTAACAtcgct	KMTVSR
3384279	D	141	gacaaTGTTACCGATAACAgttac	KMTVSR
3384279	D	154	ataacAGTTACCCGTAACAattaa	KMTVSR
3406527	D	98	gacaaTGTTACCGATAACAgttac	KMTVSR
3406527	D	111	ataacAGTTACCCGTAACAattcc	KMTVSR
3481216	U	161	cataaTGTTACTAGTAACAttact	KMTVSR
3515017	U	133	gcgcaTGTTAGCGGTAACAcagga	KMTVSR
3593087	D	169	aaactTGTTACCGTTAACAtttaa	KMTVSR
3621298	U	30	aaagcTGTTACCTTTAACGtgaag	KMTVSR
3622686	D	28	tatcaTGATACCGGTAACAatgag	KMTVSR
3622686	D	14	cgggtTGTTACCGGTATCAtgata	KMTVSR
3627014	D	163	ataacTGTTACCCGTAACAattga	KMTVSR
3627014	D	150	gacaaTGTTACCGATAACTgttac	KMTVSR
4166973	U	159	cataaTGTTACTCATAACAtttta	KMTVSR
4184639	U	161	cataaTGTTACATGTAACAttatt	KMTVSR
4356558	U	161	tataaTGTTACTTGTAACAtaata	KMTVSR
4628388	U	148	gtgaaTGTTACCGGTAACAtatgc	KMTVSR
1190	U	116	atttaCGCAAACGTTTGCTtagtt	ISTVSR
1190	U	18	tactaTGAAAACATTTTCAttcaa	ISTVSR
39956	D	158	tatctTTAAAGCGCTTTCAttcct	ISTVSR
64599	D	142	atcttATAAAACGCTTTCAtagat	ISTVSR
266935	U	122	gtttgTGAAAAGCTTTTCAggtca	ISTVSR
280415	U	81	cacttTGCAAACGTTTGTAataca	ISTVSR
361463	U	122	gtttgTGAAAAGCTTTTCAggtca	ISTVSR
502309	U	115	caataGGAAAACGTTTCCCtatcg	ISTVSR
520337	U	167	aagtaCGCAAACGTTTGCAgaaaa	ISTVSR
727211	D	137	aaatgAGCAAGCGCTTTCTctaat	ISTVSR
727211	D	158	aattaATAAAGCGCTTTCAtgaaa	ISTVSR
730246	D	159	tttttGTAAAGCGCTTTCActcca	ISTVSR
917250	U	168	aataaTGAAAACGTTTTCAttaaa	ISTVSR
1098704	D	139	taaaaTGAAAGCGCTTTCAtaatg	ISTVSR
1098704	U	157	ggctaTGAAAGCGTTTCCCcttaa	ISTVSR
2004291	U	90	ctttaTGAAAACGTTTGTAatgaa	ISTVSR
2026475	U	165	agtatTGCAAATGTTTTCAtaaac	ISTVSR
2033326	D	7	ttttcAGAAATCCTTTTCAactgt	ISTVSR
2180420	D	112	catcgGGCAAACGCTTCCAaatat	ISTVSR
3566620	D	5	ttttcAGAAATCCTTTTCAactgt	ISTVSR
3647698	U	156	agttcCGAAAACGTTTGCAtaata	ISTVSR
3677555	U	140	tgtctTGAAAACGTTTTCAagaac	ISTVSR
4191155	U	165	tagtaTAAAAGCGCTTTCAtagga	ISTVSR
4191155	D	139	agtaaAGAAAGCGCTTCTAtaaat	ISTVSR
4198023	U	131	gctcgGGCAAGTGTTTCCAaggct	ISTVSR
4198040	U	110	acaaaTGAAAACGTTTGTAatcca	ISTVSR
4257188	D	141	gctagAGAAAGCGCTTTTAtgagt	ISTVSR
4581019	U	115	tatagAGAAAGGGCTTTCAcgaaa	ISTVSR
4754293	U	165	cggacGGAAAACGTTTGTCctaac	ISTVSR
5054382	U	156	agtttTGCAAATGTTTTCAtaaaa	ISTVSR
5070382	U	176	atttaCGCAAACGTTTGCTtagtt	ISTVSR
5070382	U	78	tactaTGAAAACATTTTCAttcaa	ISTVSR
5107049	U	124	tttttGGCAAACGTTTGCTataaa	ISTVSR
5107049	U	65	gaaatGGCAATCGTTTGCCatggc	ISTVSR
5132922	U	124	tttttGGCAAACGTTTGCTatcaa	ISTVSR
5132922	U	65	gaaatGGCAATCGTTTGCCatttg	ISTVSR
16798	U	24	aattaAGAAACCGGTTTCAcaaaa	KATVSR
16798	U	100	atttgTGAAACCGGTCACCtgaat	KATVSR
150310	U	166	cgtaaTGTAAGCGTTTACCcacta	KATVSR
219056	U	152	tgtatTGAAACCGGTTTCAtcact	KATVSR
606553	U	26	cgatgGGTAACCGGTTCCAcataa	KATVSR
606877	U	90	aaatgGATAATCGGTTTCCatgct	KATVSR
608878	U	35	taataTGCAACCGGTTTCAtattg	KATVSR
682919	U	134	tttacTGAAACCGGTTTCAagcaa	KATVSR
710714	U	163	ttcgcTGAAACTGGTTTCAaaacc	KATVSR
710714	D	101	ttcacTGAAACCGATTTCAcaatc	KATVSR
2000000	D	82	ttcaaTGAAACCGGTTTCAggata	KATVSR
2000000	U	182	attccTGAAACTGGTTTCAatgaa	KATVSR
2041789	D	120	aatccTGAAACCGGTTTCAaaacg	KATVSR
2041789	D	98	atctcTGAAACCGGTTTCCtataa	KATVSR
2041789	U	166	aatcgTGAAACTGGTTTCAccgag	KATVSR
2076654	U	15	agataGGTAACCGGTTCCAcatga	KATVSR
2565780	U	14	agataGGTAACCGGTTCCAcatga	KATVSR
2567682	U	77	tctggTGACAACGGTTTCCgtcat	KATVSR
2568677	U	14	aaataGGTAACCGGTTCCAcatga	KATVSR
2824921	U	146	atgttGGGAACCGTTTTCCcattt	KATVSR
3147870	U	147	tgtatTGAAACCGGTTTCAgtcac	KATVSR
3147870	D	168	aaaaaTGAAACCGGTTTCAtaagg	KATVSR
3206565	U	152	tgtatTGAAACCGGTTTCAttgca	KATVSR
3206565	D	168	aaaaaTGAAACCGGTTTCAtaagg	KATVSR
3352761	U	166	cgtaaTGTAAGCGTTTACCcacta	KATVSR
3383490	U	5	ttataGGAAACCGGTTCCAcaaaa	KATVSR
3384530	U	84	aaatgGAAAATCGGTTTCCaaaca	KATVSR
3405739	U	27	aaataGGAAACCGGTTCCAcaaaa	KATVSR
3405883	U	166	cgaaaTGTAAGCGTTTACCcacta	KATVSR
3407099	U	84	aaacgGAAAATCGGTTTCCatgat	KATVSR
3530747	U	129	gaaatCGAAATCGGTTACAatatc	KATVSR
3564298	U	170	cttctGTTAACCGGTTACCgttga	KATVSR
3618543	U	6	ccataAGAAACCGGTTTCAcaaaa	KATVSR
3623118	U	84	aaacgGAAAATCGGTTTCCatgga	KATVSR
3626341	U	17	ggataGGAAACCGGTTTCAcaaaa	KATVSR
4604473	U	143	attttGGGAAACGGTTTCCcaact	KATVSR
65822	U	75	aatgtTGAAAGTTTTTTCAttaat	MATVSR
78456	U	104	aaggtTGAAAAGGTTTACAgttaa	MATVSR
100936	U	125	acactTGAAAGTGGTTACAaatca	MATVSR
100936	U	92	attttTGAAAACTTTTTCAaaaat	MATVSR
117425	U	47	acactTGAAAGTGTTTACAattag	MATVSR
195308	U	125	acactTGAAAGTGGTTACAaatca	MATVSR
195308	U	92	attttTGAAAACTTTTTCAaaaat	MATVSR
261893	U	171	aatgaATAAAACGTTTACAaggag	MATVSR
275343	U	123	aagctTGAAAGTGTTTCCAaaagg	MATVSR
296276	U	125	ttactTGAAAGTGTTTTCAaatag	MATVSR
331101	U	76	tttcaTGAAAGCGATTTCAataac	MATVSR
355936	U	88	aaacgATAAAACGGTTGCAaaaat	MATVSR
530762	U	123	ttagtCGTAAACGGTTGCAatgtc	MATVSR
729113	U	3	aataaAGGGAACGTTTTCAtatta	MATVSR
865039	U	122	aaagcTGTAAACGTTTGCAattaa	MATVSR
890014	U	55	ttgaaTGAAAGCGCTTTCAtgcaa	MATVSR
890014	U	1	aggaaTGTAAGCGCTTTCAttttt	MATVSR
915531	U	171	aacaaATAAAACGTTTACAaggag	MATVSR
918117	U	171	aacaaATAAAACGCTTACAaggag	MATVSR
920712	U	171	gataaAGAAATCGTTTTCAaggag	MATVSR
926828	U	156	acattTGAAAGTGTTTTCAaattt	MATVSR
1255005	U	106	aaattATGAAACGCTTGCAatttt	MATVSR
1865946	U	118	atagcTGTAAGCGATTGCAccaaa	MATVSR
1867196	U	103	attcaGTAAAACGCTTGCAttgct	MATVSR
2058287	U	90	tgattCGAAAACGTTTTCAatgtt	MATVSR
2061099	U	116	atactTGAAAGTGTTTACAagaag	MATVSR
3427535	U	2	aagaaAGGGAACGTTTTCAtatga	MATVSR
3649332	U	121	aaagaTGTAAACGTTTGCActtag	MATVSR
3789087	U	115	atgctTGAAAGTGTTTCCAagaag	MATVSR
3864124	U	107	tctctTGAAAGTGGTTTCAaaaag	MATVSR
4936392	U	109	cggaaATGAAACGCTTGCAttgag	MATVSR
309890	D	72	ttaaaGTAAAACGTTTTCAccaat	LATVSR
332045	U	80	aatttGTAAAGCGTTACCAaatct	LATVSR
340914	D	24	ttaaaGTAAAACGTTTTCActaat	LATVSR
841516	U	73	ctaaaTGTAAGCGCTTACAtccat	LATVSR
841516	U	128	tttttTGTAAGCGCTCACAtaaaa	LATVSR
971518	D	56	ttaaaGTAAAACGTTTTCActaat	LATVSR
1803189	U	93	tattgTGTAAGCGATAACAcatag	LATVSR
1803189	D	116	ttcaaAGTAAGCGTTACCAcatac	LATVSR
2058939	U	112	ctactGTAAAGCGCTTACAtatag	LATVSR
2169009	U	92	ttgtgTGTAAGCGATAACAcacaa	LATVSR
2169009	D	115	tttaaAGTAAGCGTTACCAcatac	LATVSR
2180080	U	105	aatgtTGTAAGCGTTTGCAatttg	LATVSR
2182215	U	138	tcgtaTGTAATCGCTTGCAtaatg	LATVSR
2570130	U	58	ttgtaTGTAAACGTTTTCTttctt	LATVSR
2573585	U	44	ttgtaTGTAAACGTTTTCTttctt	LATVSR
2791805	D	74	gtaatGTAAAACGTTTTCActaat	LATVSR
2825284	D	72	ttaatGTAAAACGTTTTCActaat	LATVSR
3057260	D	89	ttaaaTGTAAGCGCTTACAattgg	LATVSR
3643441	D	74	ctttaTGTAAGCGCTTACAtgaac	LATVSR
3737524	U	143	catatTGTAAGTGCTTACAatata	LATVSR
3821771	D	80	taactTGTAAGCGCTTACAtaaaa	LATVSR
3821771	D	137	agtttTGTAAGCGCTTACActaag	LATVSR
4083658	U	96	aaaaaTGAAAGCGCTTTCAttgct	LATVSR
4358186	D	58	ttaaaGTAAAACGTTTTCAtaaat	LATVSR
37922	U	152	ttgtaTGAAACGCATTCCAgatca	VTTVSR
263048	D	107	tgacaGGAAACGCGTTTCAtactt	VTTVSR
357636	D	94	tgacaGGAAACGCGTTTCAtactt	VTTVSR
643470	D	107	tgacaGGAAACGCGTTTCAtactt	VTTVSR
1113259	U	121	cggaaGGAAAACGTTTTCCcagaa	VTTVSR
1868404	U	162	gtctaTGAAATCGATTCCAtacaa	VTTVSR
2206488	U	117	aaaatTTAAAACGTTTCCAttcgt	VTTVSR
2835513	U	118	taggtTGAAATCGTTTTCAaaatg	VTTVSR
3192649	U	64	tgacaTGAAATGCGTTTCAtcatt	VTTVSR
3426189	U	158	aagtaTGAAACGCTTACCAtatca	VTTVSR
3455741	U	151	ctgtaTGAAACGCATTCCAgatca	VTTVSR
4001694	U	114	aaataTGAAAAGCATTTCAgggca	VTTVSR
4467554	U	7	cgtatTGAAATCGATACCActttc	VTTVSR
4600040	U	197	atgtaTGAAACGCGTTTCAgagca	VTTVSR
5131344	U	117	aaaatTTAAAACGTTTTCAttcct	VTTVSR
156263	U	12	attttTGGTAACGTTACCAaatta	VSTVSR
156263	U	107	attttTGATAACGTTACCAaaatt	VSTVSR
186938	U	132	taaaaTGGTATCGTTACCGaaact	VSTVSR
280769	D	91	tcacaTGATATCGTTGTCAtcatc	VSTVSR
331379	U	105	tgaccTGGTACCGGTTTCAcaggc	VSTVSR
375259	U	130	cacaaTGCAATCGATTGCAtttac	VSTVSR
1866807	U	108	gttttTGAAATCGATACCAaaaaa	VSTVSR
1866807	U	197	aaaaaTGGCAACGATTTCAgaagt	VSTVSR
2225245	U	97	atcccTGCAAACGTTTCCAatatt	VSTVSR
2774337	U	106	tagttTGAAAACGTTTTCAagtgc	VSTVSR
3571640	U	154	gatgcCGGTATCGTTACCGaagat	VSTVSR
3571640	U	130	aggatCGGTAACGATACCGgtaag	VSTVSR
3666429	U	216	tcactTGCCACCGTTGCCGtcaaa	VSTVSR
4018798	U	12	attttTGGTAACGTTACCAaataa	VSTVSR
4018798	U	107	attttTGATAACGTTACCAaatta	VSTVSR
4191574	U	118	aaaatTGGTAACGATACCAaaaaa	VSTVSR
4191574	D	136	taaatTGGTATCGATACCAatgaa	VSTVSR
4191574	U	215	aaaatTGGCAACGATATCAgacgt	VSTVSR
4205647	U	120	aaatcTGCAAACGTTCCCAatgat	VSTVSR
4205647	U	89	ttaccTGCAAACGATTGCGggaac	VSTVSR
4573810	U	177	actgcCGGAAACGTTTTCGgtaat	VSTVSR
4726356	U	149	atgaaCGGTACCGTTACCGaataa	VSTVSR
5167890	U	23	cagatTGGTAACGATACCGgtaac	VSTVSR
5167890	U	47	attacCGACATCGTTACCAattag	VSTVSR
64894	U	100	ttttaTGAAATCGATTGTAgtctg	PATVSR
83502	U	57	ctttgTGAAATCGTTTTCAcgcct	PATVSR
228380	U	17	gtcgcAGCAAGCGCTTTCTatgaa	PATVSR
243076	U	36	cgtacAGCAAGCGCTTTCTatgta	PATVSR
506740	U	155	tagaaTGAAATCGTTTTCAtcgtg	PATVSR
506740	D	138	cagaaTGAAAAGGATTTCAtttgc	PATVSR
530964	U	13	tatatTGAAGACGCTTTTAttata	PATVSR
866054	U	3	attttTGAAAACGCTTTTAttata	PATVSR
942660	U	157	cctctTGCAAGCGCTTTCAacagg	PATVSR
942660	D	203	gattaAGAAAGCGCTTTCAagcct	PATVSR
1769500	U	163	cttccAGAAAACGATTTCAcgggg	PATVSR
1779170	U	162	caaatTGAAATCGATTTCAtcggt	PATVSR
1876478	D	173	attaaTGAAAACGATTACAaataa	PATVSR
1876478	U	75	tttttTGGAATCGATTACAttata	PATVSR
2059206	U	25	aaataAGTAACCGTTTTCAaaatg	PATVSR
2060543	U	171	ccttaTGAAATCGCTTCCTaaaat	PATVSR
2065094	U	46	ttataTGAAAACGTTTTCAcagct	PATVSR
3022447	U	39	agtatTGAAAGCGCTTTCAggtat	PATVSR
3489123	U	168	tagaaTGAAATCGTTTTCAtgggt	PATVSR
3489123	D	139	cagaaTGAAAAGGATTTCAtttgc	PATVSR
3503134	U	159	caattTGAAAACGTTTACAggttg	PATVSR
3513593	U	33	cggacTGAAAACGTTTTCAtgttt	PATVSR
3979855	D	155	atattTGTAAGCGATTACAgaatg	PATVSR
4081835	U	163	agttaTGCAAACGTTTTCAtttcg	PATVSR
98868	U	132	cgccaTGACAGCCTTGTCAtggct	IKTVSR
99129	U	101	agggcTGGCAGCGCTTTCAatcga	IKTVSR
202617	U	102	ttaacCGACAAGGTTGTCGgcttg	IKTVSR
238567	U	2	acaaaTGACAACGATGGTAaaaat	IKTVSR
838826	U	60	aaaaaTGACAGCGCTGTCAattat	IKTVSR
958085	U	132	aaaaaTGACAGCGTTTACCaagct	IKTVSR
2082667	D	91	cgaaaTGACAAGGTTGGACatttt	IKTVSR
2082667	D	113	ttgatTGACAAGGTTGGACattta	IKTVSR
2664381	U	79	tccgaTGACAACGTTGTCAtggcc	IKTVSR
2664381	U	157	gcccgTGACATCGTTGTCAggaac	IKTVSR
2975767	U	131	cgcctTGACAAGGCTGTCAtgcct	IKTVSR
2975767	D	80	acgctAGACAACGTTGTCAggcga	IKTVSR
3751820	U	118	gctccCGACAACGTTGTCAggtag	IKTVSR
3751820	U	197	attcgTGACACCGTTGTCAtcccc	IKTVSR
5162695	U	146	gcggtTGACAAAGCTGTCAcagac	IKTVSR
14483	D	161	ggaatTGTGAGCGGATAACAatttc	YQTVSR
14483	D	69	cgggcAGTGAGCGCAACGCAattaa	YQTVSR
71878	D	161	ggaatTGTGAGCGGATAACAatttc	YQTVSR
71878	D	69	cgggcAGTGAGCGCAACGCAattaa	YQTVSR
605879	D	126	caaatTGTGAGCGGATAACAatttc	YQTVSR
1989323	D	161	gaaatTGTGAGCGGATAACAatttc	YQTVSR
1989323	D	69	cgggcAGTGAGCGCAACACAattaa	YQTVSR
2077939	D	97	acagtTGTGAGCGCATAACAtttcc	YQTVSR
2566645	D	154	gtgatTGTGAGCGCATAACAtttat	YQTVSR
2570770	D	125	caaatTGTGAGCGCATAACAtttat	YQTVSR
2571754	D	124	taaatTGTGAGCGCATAACAtttat	YQTVSR
2578742	D	112	agaatTGTGAGCGCATAACAttttt	YQTVSR
3350950	D	166	aaaaaTGTGAGCGAGTAACAatttt	YQTVSR
3385348	D	162	gaaaaTGTGAGCGGATAACAattca	YQTVSR
3385348	D	70	cgggcAGTGAGCGCAACGCAattaa	YQTVSR
3404493	D	161	gaaatTGTGAGCGAATAACAaaccc	YQTVSR
3404493	D	70	gaaaaTGTGAACGTATAACAattgt	YQTVSR
3624033	D	170	aaaatTGTGAGCGCTTCGCAaagag	YQTVSR
117231	D	106	caaaaATGAAACGTTTCAAaaaaa	VGTVSR
117231	D	168	aaaaaATGAAACGTTTCAAaaaag	VGTVSR
134504	D	120	aacaaATGAAACGTTTCAAaaata	VGTVSR
134504	D	171	aaaaaATGAAACGTTTCAAaaagg	VGTVSR
331851	D	164	taaagTGGAATCGATTCCAaatat	VGTVSR
697122	U	153	gccagTGGAACGGGTTCCAaacgt	VGTVSR
865138	D	171	caaaaTTGAAACGTTTCAAaagga	VGTVSR
865138	D	104	cgaaaTAGAAACGTTTCAAttaat	VGTVSR
865138	D	42	taaatTGAAAACGTTTCCAaagtg	VGTVSR
1818268	D	37	tacttTGGAATCGATTCCAcagcc	VGTVSR
1818268	D	82	agtttTGGAATCGATTCCAaaatt	VGTVSR
2243689	U	23	taaaaATGAACCGGTTCAAatact	VGTVSR
3066034	U	80	aaaaaATGAAACGTTTCATattga	VGTVSR
3592357	U	166	aattaTTGAAACGTTTCACaagaa	VGTVSR
3789619	D	111	taaaaATGAAACGTTTCAAaaata	VGTVSR
3789619	D	169	taaaaATGAAACGTTTCAAaaagg	VGTVSR
3865383	U	166	aattaTTGAAACGTTTCAAaagaa	VGTVSR
4195190	D	94	aaacaTGGAACGGGTTCCAtaaaa	VGTVSR
4195190	D	147	gaacaTGGAACGGGTTCCAcaaac	VGTVSR
4757026	U	183	cacttTTGAATCGATTCAAtgaaa	VGTVSR
309636	U	72	aacaaTGCAACCGGTTGCGctttt	RSTVSR
341144	U	115	aatagCGCAACCGGTTGCGctttt	RSTVSR
823053	D	167	attacTGGGAACGATTCCAggaag	RSTVSR
2843847	D	58	aacacTGGGAGCGATCCCAaaaaa	RSTVSR
2843847	U	165	tatacTGGGAGCGCTCCCAgtagg	RSTVSR
3428980	D	121	gttttTGGGAGCGATCCCAaatga	RSTVSR
3428980	U	150	acttcTGAGACCGGTTCCAaagta	RSTVSR
3450772	U	168	cagatTGCAATCGATTGCAaaatc	RSTVSR
3450772	D	125	cgttgTGCAATCGATTGCAtaaca	RSTVSR
3484329	U	115	aacaaTGCAACCGGTTGCGctttt	RSTVSR
101965	U	145	taaacAGAAAACGTTTAGTatatt	PTTVSR
276304	U	143	aaaagAGAAAACGTTTACTatata	PTTVSR
296508	U	140	tagaaAGAAAACGTTTACTatatt	PTTVSR
296508	U	33	tgtttTGAAAGCGTTTTTTtactt	PTTVSR
824619	U	152	ttgtgTGAAAGCGCTGGCTtcatt	PTTVSR
824619	D	159	cgtttTGAAAGCGCTTTTCataat	PTTVSR
927861	U	147	tctagGTAAAACGTTTACTatatt	PTTVSR
1254615	U	164	aaataAGAATACGTTTACAataat	PTTVSR
2209812	U	145	tatagAGAAAACGTTTACTatatt	PTTVSR
2209812	U	40	ttctgAGAAAGCGCTTTTTttaat	PTTVSR
3790173	U	144	taggcAGAAAACGTTTACTataat	PTTVSR
4884946	D	130	acataTGAAAACGTTTGACatata	PTTVSR
910823	U	150	cctgcCGTTCGCGCTAGCAtcgct	EMTVSR
1138697	U	101	tcggcCGTTATCGCTAACAtggca	EMTVSR
2612991	U	151	gccacCGTTCGCGATAACAttttc	EMTVSR
2696736	U	153	ccgggCGTTCGCGGTAACAatggg	EMTVSR
3411595	U	77	agcggATTTCGCGATAGCAaatag	EMTVSR
4620685	U	153	cagggTGTTCGCGGTAACAaaggc	EMTVSR
4635514	U	153	ctccgTGTTCGCGGTAACActagg	EMTVSR
5043084	U	155	atcctGCTTCGCGCTAACTataga	EMTVSR
150977	U	56	caaaaTGATGGCGCTATCAttttg	PMTVSR
605370	U	6	aataaTGATTGCGCAATCAccaca	PMTVSR
1261692	U	119	gcataAGGTAGCGTTATCAtaact	PMTVSR
2913205	U	107	tcagcTGATAACGCTACCAtcgcg	PMTVSR
2974403	D	114	ttttaCGATAACGCTACCAtcgtc	PMTVSR
3035555	U	144	agtccGGATAGCGCTATCAtaatc	PMTVSR
3035555	U	18	tttttGGATAGCGCTATCCgattt	PMTVSR
3604222	U	143	gattgGGATAGCGCTATCAtaatc	PMTVSR
3604222	U	24	tgttgGGATAGCGCTATCCatgtt	PMTVSR
5161024	D	78	tgataTGTTAGCGCTAACAaagcg	PMTVSR
5161024	U	84	cggagTGTGACCGCTATCAaccca	PMTVSR
296913	U	137	tttttAGTAAGCGATTACAattct	TSTVSR
355182	U	140	actaaTGCAATCGGTTGCGtttat	TSTVSR
1807260	U	152	caagcGGCAAGCGTTTGCCaaaag	TSTVSR
1815099	U	80	gttgcGGCAAGCGATTGCCaaaag	TSTVSR
1941143	U	51	actttTGCAAACGTTCCCGggaac	TSTVSR
2515815	D	105	cgcacAGGAAACGATTCCGacaac	TSTVSR
2785071	U	34	ctttaTGCAAACGTTTGCAattca	TSTVSR
2785071	D	86	taaaaTGCAAACGTTTGCAtttta	TSTVSR
3399325	U	121	ttcatGGCAAGCGTTTGCCataaa	TSTVSR
4622099	D	7	atttgAGCAAACGTTTGCGtaagc	TSTVSR
4622099	D	28	agcaaCACAAACGTTTGCAtagct	TSTVSR
4625719	U	74	gatacAGTAATCGATTACAaaaga	TSTVSR
4726791	D	171	aaaagCGCAATCGCTTGCAaagga	TSTVSR
98310	D	123	cgcgaTGACACCGGTTACCaagcg	KKTVSR
98310	U	89	gcaagGGTAACCGGTGTCAccgat	KKTVSR
251486	D	119	cgcaaTGACACCGGTTTACcagag	KKTVSR
952265	D	126	cccaaTGACACTGGTTAACcaggg	KKTVSR
1130097	D	16	agggtTGACACCGGTGTCAtggtc	KKTVSR
1130097	D	49	tacagTGACACCGGTGTCAgggag	KKTVSR
1837810	U	27	atttcGGTAACCGGTGTCAacaag	KKTVSR
1922793	D	126	cccaaTGACACTGGTTAACcaggg	KKTVSR
2082652	D	197	ctcaaTGACACCGGTTACCtttgc	KKTVSR
2082652	U	63	tcaatGGTAACCGGTGTCAttttt	KKTVSR
2785798	D	9	atggtTGACACCGGTGTCAgaatt	KKTVSR
2785798	D	42	tactgTGACACCGGTGTCAggttg	KKTVSR
2973333	D	125	tatcaTGACACCGGTTACCaagcg	KKTVSR
3136245	D	17	agggtTGACACCGGTGTCAtagct	KKTVSR
3136245	D	50	tacagTGACACCGGTGTCAggttt	KKTVSR
3395934	D	121	ttttaTGACACCGGTTACCtagag	KKTVSR
3395934	U	94	gtttaGGTAACCGGTGTCAatcgg	KKTVSR
5160183	D	109	aggaaTGACACCGGTTACCtatct	KKTVSR
5160183	U	69	tttatGGTAACCGGTGTCAttaga	KKTVSR
132689	U	96	agcttTGGCAGCGCTGCCAaccaa	ESTVSR
2201784	U	30	catttTGGCAGCGCTGCCAacggc	ESTVSR
3729436	U	141	tgtttTGGCAGCGCTGCCAtttcg	ESTVSR
3729436	U	197	gatttTGGCAGCGCTGCCAttttt	ESTVSR
4440697	U	75	actcgTGGCAGCGCTTCCAatctg	ESTVSR
5083108	U	73	agctcTGGCAGCGCTGCCAatcgc	ESTVSR
5108931	U	26	catgtTGGCAGCGCTGCCAatttc	ESTVSR
5133334	U	25	cggggTGGCAGCGCTGCCAtttta	ESTVSR
5133334	U	55	catttTGGCAGCGCTGCCAacgac	ESTVSR
78484	U	12	attgtCGCAAACGGTTGCGtcaat	ASTVSR
1820069	U	168	aagctTGCATTCGTTTGCAtaaat	ASTVSR
1842803	U	137	tggtcTGCAATCGATTGCAaacat	ASTVSR
1842803	U	147	tcgatTGCAAACATTTTCTtgcac	ASTVSR
2612935	U	156	agtttTGCAAATGTTTTCAttttt	ASTVSR
2695580	U	169	agtaaTGCAAATGTTTTCAtaaaa	ASTVSR
3501649	D	126	ttgaaTGCAAACGATTGCAttttg	ASTVSR
4216915	U	172	tattgCGCAAACGATTACAtttat	ASTVSR
4238505	U	156	agtatTGCAAATGTTTTCAtaaaa	ASTVSR
39562	U	111	attatTGTAACCGCTTACTtttat	SATVSR
159613	U	85	attcaTGTAATGCATTACAggtca	SATVSR
2051904	U	85	attcaTGTAATGCATTACAggtca	SATVSR
2180585	U	49	gtaaaTGGAAGCGCTTACAgaggt	SATVSR
3457095	U	106	gttgtTGAAAACGCTTACTctcgt	SATVSR
3593607	U	125	gatttTGTAATCGTTTTCTtttat	SATVSR
3864994	U	81	gatttTGTAATCGTTTTCTtttat	SATVSR
4009307	U	85	attcaTGTAATGCATTACAggtca	SATVSR
4016830	U	85	attcaTGTAATGCATTACAggtca	SATVSR
333376	U	93	atcgtTGTTAGCGCTAACAtcgcc	AITVSR
710948	D	120	taaatTGTTAGCGCTAACAttctg	AITVSR
710948	U	175	gtgcaAGTTAGCGTTAACAtcagc	AITVSR
870891	U	94	cgcttTGTTAGCGCTAACAtcgcc	AITVSR
881725	U	94	atgttTGTTAGCGCTAACAtcgcc	AITVSR
911372	U	112	caaaaTGGTTGCGCAATCAttttg	AITVSR
911372	U	135	gctaaTGGTTGCGCAATCAtttgt	AITVSR
1132576	U	95	cgcatTGTTAGCGCTAACAtcgcc	AITVSR
2605796	U	135	gctaaTGACAGCGCTGTCAtctgt	AITVSR
3489205	U	125	tgcgaTGTTAGCGCTAACAtatgg	AITVSR
3821265	U	74	aaataTGGTAGCGCAATCAtgttg	AITVSR
3821265	U	45	gtgaaTGATTGCGTTATCAtagca	AITVSR
4248099	U	114	ctaaaTGATTGCGCAATCAtttgt	AITVSR
149668	U	58	aattgTGATAGCGCTATCAaatta	TMTVSR
302164	U	37	ctttgTGATAGCGCTATCAtttct	TMTVSR
302164	U	3	gcattTGATAGCGCTATCTgataa	TMTVSR
312029	U	44	ctaccTGATAGCGCTATCAttaag	TMTVSR
312029	U	65	aagtgTGATAGCGCTACCAttttt	TMTVSR
341824	U	61	aattgTGATAGCGCTATCAttttt	TMTVSR
341824	U	40	ctatcTGATAGCGCTACCAttaat	TMTVSR
341824	U	27	acaaaTGGTAGCGCTATCTgatag	TMTVSR
677639	U	86	ctaccTGATAGCGCTATCAttaag	TMTVSR
677639	U	107	aagtgTGATAGCGCTACCAttttt	TMTVSR
759609	U	76	ctcaaTGATAGCGTTATCAataag	TMTVSR
759609	U	110	ttttgTGATAGCGGTAACAttttt	TMTVSR
1974567	U	12	ctatcTGATAGCGCTATCAaatgt	TMTVSR
3027821	U	93	gcggaTGTTAGCGATAACAgacaa	TMTVSR
3348672	U	58	aattgTGATAGCGCTATCAaatta	TMTVSR
3402157	U	58	atatgTGATAGCGCTATCAaaata	TMTVSR
3402157	U	24	cacaaAGATAGCGCTATCAaaagt	TMTVSR
3625984	U	72	aattgTGATAGCGCTATCAaatta	TMTVSR
37616	D	143	ttaagAGAAAACGCTTTCTcaaag	ITTVSR
825020	U	26	ccgtaTAAAAACGTTTTCGctaag	ITTVSR
2183111	D	139	cttagAGAAAACGTTTTCAtaaac	ITTVSR
2183111	U	79	attttTGGAATGGTTTTCAcagct	ITTVSR
3423689	U	111	gtttgTGAAAAGCTTTTCAggtca	ITTVSR
3694331	U	126	attatTGCAAACGTTTTCGgttcg	ITTVSR
3694331	D	89	ctgtcGGCAAAGGTTTCCTtggcc	ITTVSR
1266126	U	115	ggattTGCTAGCGCTATCAactat	PITVSR
1814143	U	79	cttttTGGTAGCGCTACCAaaagg	PITVSR
1814143	U	121	cttatTGGTAGCGCTACCAgataa	PITVSR
1998534	U	71	accttGGATAGCGCTATCCgttga	PITVSR
1998534	U	181	ccttgGGATAGCGCTATCCtatgc	PITVSR
2088318	U	27	gccttGGATAGCGCTATCCgttga	PITVSR
2088318	U	144	gagcaAGATAGCGCTATCCtagaa	PITVSR
2204256	U	105	gtatcTGCTAGCGCTGTCAactac	PITVSR
2204256	U	82	atagtTGACAGCGCTGTCAaatcg	PITVSR
2216473	U	144	atgaaAGATAGCGCTATCTtaagg	PITVSR
3515884	U	145	ggttcTGACAGCGCTACCAtcttg	PITVSR
3665182	U	141	ccgcgTGATAGCGCTGTCAatatc	PITVSR
729913	U	152	aatgaTGGAATCGATACCAtaaca	KTTVSR
1953811	U	24	agtggTGGGAACGGTCCCAcactc	KTTVSR
2180036	U	126	tatatTGTAAACGCTTCCAaatat	KTTVSR
2843731	U	164	aattgCGGGAACGATAACGcataa	KTTVSR
2843731	D	21	taatgCGGGAACGATAACGcaaat	KTTVSR
3096331	U	155	gtaaaTGGGAACGTTCCCAaaaat	KTTVSR
3096331	D	162	tcaaaTGGGAACGTTCCCAaaggt	KTTVSR
3335559	U	155	ttgaaTGGGAACGTTCCCAttttt	KTTVSR
3335559	D	161	taaaaTGGGAACGTTCCCActgta	KTTVSR
4830683	U	115	tgcggTGCAACCGATTGCGcacat	KTTVSR
5170429	U	127	aaatgTGCAACCGATTGCGcataa	KTTVSR
240508	U	156	agcacTGTTATCGTTAACGcaagt	AMTVSR
1999637	D	106	gcaaaTGTTACCGATAACAttgac	AMTVSR
1999637	U	131	gctgcCGGTATCGGTATCAttcct	AMTVSR
2031972	U	54	atctgTGATAGCGCTATCAtttct	AMTVSR
3382188	U	95	aagtgCGTTACCGCTAACActggc	AMTVSR
3382188	U	61	cccaaAGTTAGCGCTAACAaagaa	AMTVSR
5103600	U	130	tacgaTGATAACGATAACTttatc	AMTVSR
5132864	U	34	caaacTGTTATCGATATCAtaatg	AMTVSR
5132864	U	129	tgcgaTGATAGCGATAACTttatc	AMTVSR
5144819	U	99	taaaaTGTTACCGATAACTctaat	AMTVSR
2088981	U	151	tgccaTGAAATCGATTACAtgacc	AATVSR
2719790	U	168	taaatTGAAAACGATTACAatcct	AATVSR
3556950	U	115	gttatGGTAATCGATAACAttaaa	AATVSR
3622607	U	6	caaaaTGTAATCGATTTCAttttc	AATVSR
3622607	U	38	caaaaTGTAATCGATTTCTttttt	AATVSR
4197021	U	114	ttagaTGTATGCGAGTTCAtcgga	AATVSR
5141582	D	136	aggaaAGAAATCGATTACAttttc	AATVSR
272159	U	43	atttgTGATAGCGCTATCAtttgt	SMTVSR
549464	U	56	aattgTGATAGCGCTATCAtttgt	SMTVSR
2076729	U	41	ctaccTGATAGCGCTATCAaaatt	SMTVSR
2076729	U	62	atttgTGATAGCGCTATCAtttgt	SMTVSR
2566870	U	115	ctaccTGATAGCGCTATCAaaatt	SMTVSR
2566870	U	136	atttgTGATAGCGCTATCAtttgc	SMTVSR
2570670	U	115	ctaccTGATAGCGCTATCAaaatt	SMTVSR
2570670	U	136	atttgTGATAGCGCTATCAtttgt	SMTVSR
2578687	U	40	ttttgTGATAGCGCTATCAtttgt	SMTVSR
123369	U	169	gatatTCAAAGCGCTTTGGaagga	QTTVSR
1781734	U	72	caagcTCAAAGCGCTTTGAgaatt	QTTVSR
2054813	U	160	tagtaTGAAACCGGTTTCCggtat	QTTVSR
2818534	U	5	acggaTCAAAGCGCTTTGGacgag	QTTVSR
2993931	U	68	gtttgTCAAAGCGCTTTGAaacat	QTTVSR
4723452	U	160	taacaTGAAACCGGTTTCCagtat	QTTVSR
5049043	U	3	agtttTCAAAGCGCTTTGGatttc	QTTVSR
5049043	U	170	tggaaTCAAAGCGCTTTGGagttt	QTTVSR
760298	U	27	taaaaTGTTAACGTTAGCAtttta	LMTVSR
760298	U	90	ataaaATTTAACGTTAACAtttta	LMTVSR
760298	U	137	aatagTGTTAAGGTTAACAaatta	LMTVSR
882060	U	153	gacgaTGTTAACGTTAACTtttat	LMTVSR
883085	U	153	gacgaTGTTAACGTTAACTtttat	LMTVSR
3365106	D	104	ggttaAGTTAGCGCTATCAttaag	LMTVSR
3383703	U	63	acaaaAGTTAACGTTAACAtaatg	LMTVSR
3488307	U	69	acgaaTTTTAACGTTAACAtttta	LMTVSR
3488307	U	117	ctcaaGGTTAACGTTAACAataga	LMTVSR
3488307	U	6	gcaaaTGTTAACGTTACCAttcta	LMTVSR
4755393	D	135	tcgtaTTGTTACGCTAACAatccg	LMTVSR
1810447	D	108	aaagtTGTGAGCGCTAACAattgc	HQTVSR
2004131	D	130	ttaacAGTGAGCGCTAACAttcag	HQTVSR
2004131	D	117	acaatAGTGAGCGTTAACAgtgag	HQTVSR
2004131	U	124	agggtTGTTAGCGCTAACTgaagt	HQTVSR
2169839	D	135	gtggaTGTGAGCGCTCACActcat	HQTVSR
2169839	D	153	actcaTGTGAACGCTCACAattat	HQTVSR
2268667	D	129	gaaatTGTGAGCGCTAACAccctc	HQTVSR
2268667	U	89	gatagTGTGAGCGCTAACGcaaaa	HQTVSR
3749792	D	130	gctgaTGTGACCGTTCACAtcggc	HQTVSR
223620	D	124	gggaaTGGGAGCGCTCCCAcctcg	RGTVSR
224395	U	126	tctacTGTGAACGCTCACAgaagc	RGTVSR
241568	D	112	gcaagTGGGAGCGCTCCCAtcagt	RGTVSR
935967	U	123	gctctTGGGAGCGCTCCCAtgcgg	RGTVSR
1810817	U	22	agaacTGTGTGCGCTCCCAgtatt	RGTVSR
118329	D	69	ttaaaTGTTCACGTGTTCAaaatg	HTTVSR
2242584	D	161	aaaaaTGTTAACGTGTGCAtaaca	HTTVSR
2242584	U	89	gtaatTTTTAACGTGTGCAatctt	HTTVSR
3427925	U	145	taaatTGTTAACGTGAACAaatcg	HTTVSR
83881	U	78	ttttcCGTAAACGTTTACGagaac	IGTVSR
3071207	U	113	tgctcCGTAAACGTTTACGacgct	IGTVSR
3071207	U	165	gttttCGTAAACGTTTTCGgaacc	IGTVSR
3071207	D	46	gcggaTACAAACATTTCCGgtgca	IGTVSR
4832003	U	116	ggttcCAAAAACGTTTCCGagaaa	IGTVSR
1262561	D	165	acgttTGAGAACGTTCACAgaata	LQTVSR
1835711	U	133	atttaCGTGAACGTTCACAatctg	LQTVSR
2637306	U	66	ggcagTGTGAGCGCTCACAtgaga	LQTVSR
2910567	U	79	aaataGGTGAACGTTCACAacaac	LQTVSR
4603095	D	152	gccttTGATAACGTTCTCAattgg	LQTVSR
2084	D	144	ttttaCGTGAACGTTCACGgtatc	INTVSR
2084	U	146	tttcaCGGTAACGTTTACGtatgg	INTVSR
2084	U	134	catcaCGGTAACTTTCACGgtaac	INTVSR
3562401	U	154	tgtacCGGTAACGTTACCAaaaaa	INTVSR
3585533	D	169	ctttcCGTGAACGTTCACGagggg	INTVSR
3585533	U	122	tttcaCGGTAACGTTTACGtatgg	INTVSR
3585533	U	110	catcgCGGTAACTTTCACGgtaac	INTVSR
3677138	U	165	tataaTGGTAACGTTTACGacagg	INTVSR
5068706	D	145	ctttaCGTGAACGTTCACGgtatc	INTVSR
228046	U	150	gcccgGTTTTCCGGAAGACtcctg	VPTVSR
228046	D	177	cggctCTCTTCCGGAAGGTgtgcg	VPTVSR
241752	U	141	cacccGGTTTCCGGAAGACtccgg	VPTVSR
5049454	U	112	aagatGTTTTCTGCAACACggaga	VPTVSR
1264951	U	48	cgacaATGAACCGTTTCCAttgaa	TGTVSR
5105427	U	28	atgtaATGAACCGTTTCCAttgag	TGTVSR
5131726	U	35	gcgcgATGAACCGTTTCCAtgtcc	TGTVSR
1807044	U	107	aaaatTGTAAGCGCTTACActttt	ICTVSR
1814912	U	119	aaattTGTAAGCGCTTACActctt	ICTVSR
4830399	D	100	tttcaTTTAAGCGCTTATGaaatg	ICTVSR
1810061	U	85	tcatgAGAAAGCGTTTTCTcagag	HATVSR
1817920	U	65	ttatgAGAAAGCGTTTTCTcggaa	HATVSR
224097	U	107	tgttaTGTTTACGTAAACAtctga	SQTVSR
247552	U	43	cctgaTGTTTACGTAAACAtgacg	SQTVSR
247552	U	88	tgttaTGTTTACGTAAACAtctga	SQTVSR
98571	D	101	gcaatTGGAAGCGCTTCCAtaggg	RVTVSR
2976638	D	91	attgtTGGAAGCGCTTCCAatggc	RVTVSR
5161314	D	123	taaatTGGAAGCGCTTCCAttttg	RVTVSR
5161314	U	131	aatctTGAAAGCGCTTTCAagctg	RVTVSR
1269407	U	94	cgctaTGACGACGTTGTCAattac	NKTVSR
5109157	U	96	tcgtaTGACGACGTTGTCAataca	NKTVSR
5109157	U	118	cagaaTGACGACGTTGTCAtaaaa	NKTVSR
5132280	U	95	cgctaTGACGACGTTGTCAacgac	NKTVSR
1049813	U	176	ggttaTGCACAGGTGTGCAtaacc	HSTVSR
3858764	U	158	acaacTGCACACGTGTGCAttatt	HSTVSR
